# Supplementary material for: Diversity of post-translational modifications and cell signaling revealed by single cell and single organelle mass spectrometry
Source: Commun Biol. 2024 Jul 19;7:884. doi: 10.1038/s42003-024-06579-7 (PMC11271535; doi:10.1038/s42003-024-06579-7)
Supplement: Supplementary file 4 — Supplementary Data 1 [file 42003_2024_6579_MOESM4_ESM.xlsx]

## Sheet: Sheet1
Supplementary Data 1. List of identified proteins from single cells of NHC, HuCCT-1, RBE and EGI-1 cell lines
Mun et al., 2024. Diversity of post-translational modifications and cell signaling revealed by single cell and single organelle mass spectrometry
Protein Accession	Protein Name	Gene Symbol	NHC_E2	NHC_E3	NHC_E4	NHC_E5	NHC_E6	NHC_E7	NHC_E8	NHC_E9	NHC_E10	NHC_E11	NHC_E12	NHC_F2	NHC_F3	NHC_F4	NHC_F5	NHC_F6	NHC_F7	NHC_F8	NHC_F9	NHC_F10	NHC_F11	NHC_F12	NHC_G2	NHC_G3	NHC_G4	NHC_G5	NHC_G6	NHC_G7	NHC_G8	NHC_G9	NHC_G10	NHC_G11	NHC_G12	NHC_H2	NHC_H3	NHC_H4	NHC_H5	NHC_H6	NHC_H7	NHC_H8	NHC_H9	NHC_H10	NHC_H11	NHC_H12	NHC_I2	NHC_L2	NHC_L3
P31946	14-3-3 protein beta/alpha	YWHAB	12527.4	9334.81	3690.92	11878.6	6228.65	7823.98	8621.69	7902.64	6906.69	8613.68	3679.07	7683.56	5436.29	7125.81	10619.9	9482.23	1869.82	3469.86	8162	11511.8	39945.1	22227.1	5051.82	10756.3	12383.8	14082.3	10309.4	1663.73	11671.2	10323.8	10980.9	3838.9	16956.9	7633.78	4808.78	21107.4	12650	3985.25	7366.11	3545.57	6651.63	8796.96	9780.21	12942.9	11216.4	50041.8	11022.6
P62258	14-3-3 protein epsilon	YWHAE	14340.3	7440.77	2037.9	9865.62	4553.81	7345.44	9024.78	7648.74	8032.82	10200.9	6026.51	9284.98	4358.55	6240.78	8851.14	10786.5	1623.4	3205.78	6556.71	11173.1	32466.4	15812.9	3569.12	9662.73	10712.5	11119.3	9055.8	1784.94	7371.58	8841.56	9286.09	2955.87	11001.8	6380.35	3946.53	18842.8	12247.9	2873.86	8265.62	3306.99	5875.84	7721.16	7351.53	14423	7701.98	41023.6	11512.4
P61981	14-3-3 protein gamma	YWHAG	7452.42	6216.89	1572.16	4862.7	2639.52	4388.04	5235.73	3115.67	4538.23	5575.45	3056.71	4320.98	2469.21	3937.29	4736.12	5167.95	993.312	1711.09	3471.45	3627.83	23011.8	9643.21	2372.07	4724.85	5501.14	11276.1	5875.18	717.895	4566.12	6108.5	5858.95	2002.68	6613.73	3186	2872.19	11652.2	8719.88	1920.94	3650.69	1486.44	4039.63	5151	3447.61	7397.18	5512.29	22638.3	4295.88
P27348	14-3-3 protein theta	YWHAQ	66270.3	54049	18022.7	43650.7	20005.8	33100.8	35324.8	31342.4	28542.1	37952.5	25242.2	37726.3	24308.8	34123	39085	43506.2	7312.09	13828.8	37321.1	41009.4	261344	127268	19034.5	45044.5	54268.7	120929	42915.3	8436.03	47397.9	61630.5	40120.4	15693.3	53753.9	38720.2	21705.3	153251	75026.5	10045.8	29333.2	16974.5	43293.5	27813.2	38184.6	49352.1	45329.6	156088	56590.8
P63104	14-3-3 protein zeta/delta	YWHAZ	25827.9	19917.9	6129.39	19990.5	9009.84	16192.5	12501.7	13899.1	14848.7	16416.2	7378.69	14606.5	9324.31	12686.4	21109.2	17688.3	3729.6	6777.49	17361.2	17146.5	121288	45558.4	7439.32	16691.2	21497.6	70085.2	24203	3299.47	20215.4	21484.7	17007.8	4715.83	20777.7	14935.9	6794.18	63714.2	28313.6	4711.98	12620.4	5870.79	20126.7	14642.1	13724.7	19167.8	10316.8	97592.2	17042.1
P30153	Serine/threonine-protein phosphatase 2A 65 kDa regulatory subunit A alpha isoform	PPP2R1A	3090.58	2228.75	805.128	2686.13	1752.45	2191.82	2352.29	1679.45	1345.69	2534	1494.02	2176.27	1254.89	1894.96	3179.26	3299.75	335.842	826.746	2224.18	2865.77	14858.2	7186.64	1663.15	2184.38	3416.38	4585.43	3385.03	147.141	3109.63	3457.31	2806	1237.89	3969.95	1753.27	1033.12	8536.23	4210.12	842.632	1770.67	1010.51	2388.62	2542.61	2317.48	3174.64	3766.53	15100.1	2768.8
P52209	6-phosphogluconate dehydrogenase, decarboxylating	PGD	3429.97	6535.69	1763.3	3143.4	2433.13	3399.94	3910.62	2889.03	4020.34	3939.38	2364.41	3147.65	3451.97	3642.13	2957.67	3230.67	1054.95	3644.33	3940.62	2516.33	37259	11224.5	4062.85	3053.63	5280.47	3230.94	4348.48	1175.63	2948.33	4915.62	2845.08	1831.06	3779.06	2323.73	2593.4	11765.9	5821.07	1972.28	2871.58	1364.58	3284.88	2015.34	3226.48	4790.22	3482.88	16069.7	3534.22
O95336	6-phosphogluconolactonase	PGLS	2807.11	1955.06	401.093	1933.01	966.068	2014.32	1646.84	1428.52	2330.72	1672.49	1864.38	2395.13	1236.42	1308.72	1678.36	1199.43	270.341	1304.78	2785.03	1227.25	12962.6	3994.86	1600.31	1329.07	1885.53	6945.48	3083.57	323.818	1468.32	1079.42	2093.67	398.975	1462.84	2496.21	962.572	5356.59	4216.15	328.966	1211.68	832.374	1769.8	1269.99	884.36	2832.76	2853.37	2358.33	2135.02
P01009	Alpha-1-antitrypsin	SERPINA1	48330.2	41008.9	70461.2	43903.4	24624.9	30616	57997.9	27379.5	52446.6	29774.8	67970	34017.8	65618.3	35078.3	27112.7	35147.8	26231.7	58533.1	43096.8	40892.5	46738.2	32637.1	86900.2	50327.1	71802.3	14587	43604.3	37738.2	53515	57978.7	36248.4	78771.2	71687.3	27575.1	87336.8	33811	42551.9	55322.8	33504.6	52779.8	22742.8	32058.5	63224.3	55965.3	142578	14096.6	35575.8
P01023	Alpha-2-macroglobulin	A2M	28399.6	18533.5	36414	32241.3	17100.1	21095.1	28072.5	18749.7	26068.6	20473.9	37918.6	23376.9	49144.8	21637.6	21424.8	24239.9	18909.2	44120.5	29588.6	28736.2	19349.4	16319.7	69089.5	46291.8	60109.1	12073.6	31563.4	29729.5	45807	51499.3	30079.7	69601.1	62115.7	23318.4	64819.5	12513.9	32149.8	48301.7	29026.9	44232.3	19849.1	29799.6	48599.6	49203.4	146553	14455.2	13370.8
P01011	Alpha-1-antichymotrypsin	SERPINA3	9849.24	11272.7	13626.7	10846.8	5654.78	6877.65	11476.6	6656.85	25043.6	7306.44	14574.8	6781.67	14788.6	6964.23	6239.63	7626.69	5742.04	13773.3	9760.04	9347.26	41444.1	12635.2	22040.7	13740.2	20196.9	3195.64	10822.2	10826	13264.8	13248.6	11338.8	22865.2	20976.2	6970.72	18086.2	12465.9	12956.9	16137.1	8335.27	11646.2	5697.61	8364.69	16169.3	16406	43322.2	4525.41	4103.25
P00505	Aspartate aminotransferase, mitochondrial	GOT2	4687.5	1217.79	481.396	2469.56	930.343	1431.05	1344.17	1357.26	4266.99	1672.71	1938.86	3386.75	1842.17	2022.23	2366.58	2227.7	1516.95	2637.18	3629.3	1536.78	8151.76	2830.17	1299.32	874.691	1358.64	5112.52	1351.84	460.946	831.564	705.021	882.489	197.184	1189.93	823.843	699.028	3766.9	3919.88	1136.49	657.159	714.31	1766.61	707.066	911.259	1779.99	2196.81	10637.3	2333.03
P61221	ATP-binding cassette sub-family E member 1	ABCE1	18918.7	8152.84	6003.64	11799.7	7933.79	7090.09	9873.87	9047.36	15136	10408.1	15602.6	6747.33	14463.1	8760.11	10746.1	14839.8	5832.28	7191.43	6794.25	9323.96	20586	10269.4	18446.4	6556.57	13432.4	6241.28	12395.7	16978.9	7403.02	11255.1	14121.5	9401.88	5227.19	7329.9	11251.6	10584.1	10668.8	10672.9	7352.1	4555.76	8214.17	8961.5	10352	14145.2	13180.5	10528.5	12067.7
P53396	ATP-citrate synthase	ACLY	3386.83	2809.82	1443.22	2927.99	1425.91	2608.92	2852.47	1791.01	2352.04	2973.67	2494.08	2091.28	2173.56	2309.69	3303.11	4821.02	483.18	952.056	2378.1	2732.79	10294.2	4472.26	3056.89	1979.41	3505.01	1538.98	3403.81	530.354	2216.31	2845.92	2897.69	958.802	2526.22	1918.77	1112.99	4154.81	3370.78	1249.25	1809.22	852.663	1653.35	2098.46	2714.39	2871.08	2667.56	9159.32	4016.44
P60709	Actin, cytoplasmic 1	ACTB	153596	126110	46164.3	122510	69111.3	121384	97330.7	86771.4	236545	125525	56433.7	139871	82210.2	105497	147384	144000	28308.3	69754.3	117045	106667	349175	234799	56368.7	109214	138709	152434	126077	20925.1	105554	108369	86573.4	33273.8	124708	83987.3	60276.6	234575	166494	40639.9	77674.3	39582.4	76929.6	87476.9	82079	125903	121313	150432	147613
O43707	Alpha-actinin-4	ACTN4	7026.64	5427.91	1967.16	6592.23	3027.62	8376.23	4486.01	3173.67	7707.55	6156.79	5011.37	4184.86	2332.67	3360.64	5172.32	4898.89	674.441	1925.12	5024.36	5683.4	33351.7	10745	2145.82	4044.54	5391.59	13067.8	4721.54	597.844	4693.64	5589.74	4993.01	912.32	5263.54	4535.14	2285.62	14339.7	8684.71	1583.53	2904.83	1297.93	4247.65	3750.73	3957.74	5343.73	6527.9	7219.66	6075.1
P05141	ADP/ATP translocase 2	SLC25A5	30337.9	13679.8	3359.32	14165.8	8248.24	12775.3	16121.7	11710.2	8645.21	15537.9	8864.54	14961.3	7679.51	9635.74	19384	18476.2	3779.94	8033.47	12115.1	15956.2	32252.8	19355.2	6925.15	10476.6	15129.5	7097.51	19539.1	3429.16	13671.8	22968.1	18191.5	3036.31	15255.6	15833.4	7960.6	14368.2	21276.6	6517.69	10216.1	4057.71	8917.75	17356.2	11869	14277.1	11535.5	39591.7	28962.4
Q09666	Neuroblast differentiation-associated protein AHNAK	AHNAK	25125.6	18566.2	14997.1	17469.9	9732.47	12517.7	13441.5	13099.9	9604.17	13733.6	13319.5	11649.1	20290.5	13518.4	15373.4	14968	10534.5	11806.3	7848.99	19395	105733	29096.8	23827.1	8802.55	11142.8	14436.2	12637.2	6347.72	5612.73	10201.3	6301.06	1521.09	9843.92	7518.94	5349.43	33442.8	20258.3	15611.8	6593.02	5815.04	5794.4	13100.1	11235.2	9476.7	5508.08	20313.7	9057.28
P49189	4-trimethylaminobutyraldehyde dehydrogenase	ALDH9A1	2090.22	5501.89	2186.01	3225.13	3707.08	4731.92	2777.23	1518.26	6426.63	6731.88	2269.04	2311.31	1351.24	2145.4	3532.96	2845.96	1928.63	2331.64	3839.55	1610.89	38328.6	10493.3	2529.01	1794.27	1715.14	22136.4	2889.85	930.233	2349.49	2117.93	2067.09	686.797	2586.99	5668.92	1618.35	13552.8	4330.31	3665.99	2447.2	3743.29	5338.94	3259.39	1662.08	2767.21	1713.18	8290.98	2968.52
P04075	Fructose-bisphosphate aldolase A	ALDOA	11033.3	15208.5	2761.37	10938.4	7185.77	7751.12	8311.38	7864.44	7089.07	11767.9	6603.36	7269.51	3659.98	7636.06	8854.08	8550.06	3908.43	2303.69	11328.6	8581.13	66091.5	16490.1	4471.76	7695.94	9855.18	11329.3	8841.94	1739.5	7091.06	12350.5	7159.29	2395.75	9115.77	9081.12	4024.77	26168.9	12161.5	12651.1	5660.29	2424.94	6220.15	5311.1	5467.3	6876.22	6848.07	7548.7	8000.93
P50995	Annexin A11	ANXA11	1150.13	3086.11	732.123	1632.36	1042.34	1782.79	1167.32	2096.01	1474.91	2070.01	718.525	1446.37	984.067	1005.67	1550.19	1656.38	2784.02	1464.93	1328.45	1378.04	3971.46	1676.17	3085.41	1136.28	1506.38	3271.91	1351.32	1962.58	1192.13	1035.57	1174.18	888.676	1144.41	1125.99	897.97	2298.57	1255.86	3899.86	1086.25	555.485	1323.54	1161.44	1014.18	1459.72	221.183	2450.07	1115.87
P04083	Annexin A1	ANXA1	14672	59457.3	9692.88	12639.7	7814.36	7286.49	10978.4	14368.6	8727.77	11803.1	5094.36	13087.1	5954.94	8514.41	9126.45	12178.6	3517.57	4875.83	7864.81	17157	60878	32757.2	2852.94	10845	19029.2	42242.6	16325.4	4215.82	7780.06	8815.61	7535.21	1924.12	16606.4	9612.42	5914.81	37883.3	20058.7	1618.62	8068.24	4296.88	11558.4	11195.6	10898.3	17095	4369.38	16373.3	12766.9
P07355	Annexin A2	ANXA2	50580.9	72685.9	33311.6	58720.1	45155.5	51002.5	35866.9	57439.5	44896.9	63911.8	29533.2	46879.3	42786.6	48140.6	46403.9	50716.9	74405.5	47655.4	56198.2	64997.9	236329	77639	42740.4	55063.8	42939.2	118014	42817.8	66091.2	29345.2	53263.5	37752.5	12670.6	41973.2	35514	28851	83130.5	60704.4	46569.8	39199	27948.9	41943.7	37447.4	45818.7	37331.7	20216.2	27598.6	38289.8
P08758	Annexin A5	ANXA5	18764.1	19042.7	4090.35	18139.9	9058.15	13079.6	14252	13934.6	5179.02	18114.9	9087.1	14160	8432.9	13241.7	15201.4	22684.2	2395.88	6242.43	18262	17919.5	21266.2	14262	1909.47	21333.9	23330.4	7143.25	19263	2218.45	18724.6	27930.4	14178	2783.98	20304	13756.6	6019.1	13543	15570.8	1807.7	11769.5	4361.91	7590.46	11951.2	16602.4	19007.2	9281.68	9297.41	15543.1
Q9HDC9	Adipocyte plasma membrane-associated protein	APMAP	3277.46	2213.45	1081.74	3183.77	1489.98	2114.84	2581.61	3575.32	2358.23	2929.81	3336.14	1539.55	960.957	2118	2688.93	2238.63	912.87	1288.03	2259.35	2817.12	2573.18	1614.76	1843.7	2357.73	2694.59	1890.12	4452.24	1421.32	3049.28	2718.24	2200.2	852.126	2259.72	1876.02	2091.73	1462.41	2520.68	1326.45	1637.72	907.423	2144.14	2743.28	2959.44	2612.92	1817.43	5486.8	3065.16
P02647	Apolipoprotein A-I	APOA1	95624	58310.8	123453	84710.7	47228.7	64050	92052.8	56733.7	101868	62898.1	113155	70361.2	143747	57938.6	59241.1	69146	53195.4	126658	79619.2	77716.5	59450	53283.6	193061	104196	153148	30510.8	85186.3	89683	107778	131958	79326	173594	158021	52150.9	147978	42477.2	91222.5	121730	71475.8	99593.3	46650.2	73060.5	129404	121215	416894	38800.4	57570.2
P02652	Apolipoprotein A-II	APOA2	113864	55427.9	135854	69601.3	38283.9	58669.1	74816.1	45214.1	51010.8	50623.4	100626	57460	114091	53050.1	48976.8	52227.7	42620	78004.7	57305.5	48757.3	32757.7	31501.2	111894	60756.4	96838	17372.9	53210.1	46366.3	90956.5	79866.6	50555.4	142248	94835.5	36982.4	105143	21876.8	44398.1	85459.7	45117.1	56888.3	26491.7	33034.7	74695.4	73791.2	395845	30772.2	41811
P61204	ADP-ribosylation factor 3	ARF3	4699.98	2657.17	913.009	3508.02	2250.6	2706.62	3795.01	2543.02	2578.88	3929.3	2395.71	3400.84	2476.3	3109.74	4476.03	4664.59	998.601	1208.1	3290.6	2731.2	13236.5	10128	1778.76	2216.38	4304.48	3095.79	4736.98	894.194	3594.44	3393.4	2960.87	1119.24	3905.98	2674.52	1119.21	16061.9	6174.63	756.298	2851.26	1303.73	3031.1	3231.04	3664.64	3058.42	5009.14	14787.7	2097.1
P18085	ADP-ribosylation factor 4	ARF4	13551.1	4126.09	1512.3	5488.64	2579.86	4316.74	6898.43	4060.87	4626.48	4792.2	7250.84	6810.84	6527.17	6058.7	8004.37	7140.72	1579.19	5123.14	7615.98	4348.14	5378.6	6799.67	2668.77	4179.63	8387.26	3072.04	5303.66	1321.19	2036.88	4071.4	2107.41	1087.63	5949.43	3490.35	2571.66	7443.04	6955.61	1457.62	3702.92	2415.63	2994.84	5050.19	3927.34	9365.59	6149.3	19294.3	10450.9
P05089	Arginase-1	ARG1	6968.09	22580.9	14943.4	10172.4	24378.6	33605.2	12361.1	40081	72008.5	27493.7	18927.7	16651.2	17313.2	7572.1	5724.79	7934.5	50845.6	17132.2	38172.8	14970.4	17159.3	7155.03	8041.86	6820.39	4474.65	54565.4	13472.5	31235.7	7541.03	6514.66	13617	10052.2	5077.91	31774.7	16356.2	10533.9	6488.36	29745.8	22460.1	23738.8	34032.6	10307.7	7337.22	6293.15	5976.7	2137.85	28295.4
P61158	Actin-related protein 3	ACTR3	4548.6	3177.02	2450.09	3333.5	2052.45	3392.76	2630.15	2207.32	1992.96	3191.43	2747.57	2664.86	4318.57	2866.85	3492.52	3874.38	1532.14	1925.14	1549.58	2774.12	8672.46	8911.05	5073.4	1259.37	1729.74	5029.59	3335.08	861.429	1355.48	2154.2	2078.07	546.981	1977.83	1118.72	839.285	8738.24	3727.38	4052.89	818.319	1241.75	1902.1	1672.46	1847.64	2246.73	2302.98	5083.05	2495.28
O15144	Actin-related protein 2/3 complex subunit 2	ARPC2	4721.27	4321.6	1766.66	4456.59	2518.33	3461.5	3464.09	2284.09	2773.62	2928.34	2616.65	3523.62	4974.65	3802.96	3836.05	3421.2	2095.53	3341.26	2018.39	2952.77	12542.5	8287.3	4208.61	1887.18	3089.05	4974.81	3869.52	513.936	2049.68	2349.96	2377.7	835.07	2021.65	1493.66	1636.59	8946.01	5189.05	4256.5	1568.23	1304.03	2389.46	2379.03	3094.9	2779.76	2813.17	3857.11	2513.05
P59998	Actin-related protein 2/3 complex subunit 4	ARPC4	7124.28	8026.7	2735.72	7389.92	4065.14	7305.53	5980.83	3606.94	4272.47	5686.25	4205.96	6566.76	4680.87	6055.39	8284.84	6876.5	2040.68	4813.14	3917.68	5607.22	18008.1	20692.1	5361.58	3525.01	6700.28	8634.12	6996.82	492.364	4411.69	6627.86	4135.8	993.105	4436.88	3611.02	2028.2	21911.4	10083.5	5026.68	3758.1	2036.94	3956.02	4908.49	4824.07	4577.89	3750.72	1286.82	3717.66
P25705	ATP synthase subunit alpha, mitochondrial	ATP5F1A	26295.9	18237	15267.8	24555.2	11323.2	16083.9	16594.3	12419.8	14996.6	15863.1	12894.9	13783.3	19773.8	14484.2	22389.5	22469.7	8306.74	14182.4	10998.8	18162.6	45842.2	30052.5	24206.4	11304.3	13698.8	14707.3	20025.9	2225.35	14110.7	17548	16238.7	6622.29	17496.4	10751.4	8638.49	29634.8	20598.3	12816.5	10638.7	6742.61	11483.6	15118.6	10828.6	13313.8	9609.49	43525.7	10669
P06576	ATP synthase subunit beta, mitochondrial	ATP5F1B	9697.94	6639.99	1882.27	9576.73	4311.99	6117.78	6916.31	4867.17	10072.9	6214.35	3517.87	6895.75	6033.02	5900.56	10458.5	9682.63	1819.94	5186.54	7153.38	6976.92	38876.8	17763	5509.17	6110.27	8428.92	9642.88	10514.2	1450.38	8347.19	8089.45	8152.1	2758.11	11549.8	5859.42	3845.19	17863.5	10716.6	1884.42	4735.11	2292.36	6219.66	7485.06	5196.73	7151.25	4789.96	11291.3	7877.77
A6NMY6	Putative annexin A2-like protein	ANXA2P2	33130	27848.2	14257	26012.9	22813.3	24032	18272.8	54908.2	30349.7	35771.8	17440.3	31234.7	26670.1	24136	23635.9	23193	35013.9	26790.2	32924.1	24042.3	76427.7	30956.4	14995.6	20979.4	16522	67702.2	18927.6	31262	13564.3	23765	17497.9	7163.79	18043.4	19023.7	15034.1	39371.9	26352	24243.3	19024.9	11883.8	23459.9	17775.4	20730.9	23225.9	11544.8	22311.8	30090.8
P51572	B-cell receptor-associated protein 31	BCAP31	3799.96	2946.03	1042.59	2764.43	1268.82	1410.02	2494.18	2102.2	771.211	3313.71	2014.49	2499.37	1182.85	1653.15	3927.98	2863.22	1008.77	1981.57	2172.33	2525.3	25930.3	7855.14	10389.5	2439.76	2743.72	3501.12	3568.98	734.147	2058.11	3994.16	2198	745.548	3804.69	2024.66	1126.47	9473.63	3977.85	1257	1899.86	948.927	952.521	2751.53	2715.98	3706.33	2541.46	23062.8	2240.85
P11021	Endoplasmic reticulum chaperone BiP	HSPA5	21190.5	25554.9	11655.5	24115.9	12336.3	17365.1	18493.2	14730.7	17217.6	20657.4	11780	18965.4	18256.1	18422.8	23302.8	29330.3	8648.81	14862.9	17967.4	16173.1	76688	34291.1	15632.8	15143.3	17822.6	19070.8	20529.3	2923.93	12567.1	19865.9	15550.6	3514.78	16721.5	15338.9	7654.65	41468.6	20063.7	12242.9	12075.6	8296.4	14284.8	13509.9	18420.7	18431.2	9610.12	14172	14376.5
Q13867	Bleomycin hydrolase	BLMH	7501.45	25489.6	12681.4	19625.4	10075.4	38500	10263.3	129520	87307.4	25950.1	21797.7	8808.57	12136	11340.5	8221.08	6605.44	123145	28789.2	29966.6	14301.4	35798.6	7093.85	9585.24	13659.2	5403.89	98974.4	14177.8	140874	15706.7	7657.4	20490.4	9888.18	3377.56	31358.3	18382.2	20107.8	6599.27	53889.1	7436.5	36496.2	32002.6	13721	20038	6954.3	26699.5	1364.17	22537.6
P11586	C-1-tetrahydrofolate synthase, cytoplasmic	MTHFD1	13112.8	8961.35	8269.81	11261.4	7083.81	8510.61	9479.44	6625.55	6065.33	9357.16	8556.27	6332.02	14143.6	7886.98	10939.5	13615	5439.69	6764.43	4072.15	11022.3	15207.3	8754.5	18589.7	4312.48	6088.37	3301.21	10852.5	1091.69	5965.42	6460.05	4414.04	1543.79	4740.68	5579.85	3805.69	5275.73	5873.76	12241.9	3866.45	4494.88	5435.31	5489.33	8166.99	4897.43	4793.68	23143.4	6883.1
P0DP23	Calmodulin-1	CALM1	16987.9	5816.32	3881.95	7658.98	7063.05	8858.76	7913.53	7071.23	8069.04	20152.8	23186.7	9467.62	15350.7	12001.2	11064.9	9760.39	3182.86	11030.9	20849.3	6175.03	45793.1	8809.72	3974.71	6761.94	7933.77	933.485	5192.07	1382.81	6436.27	6412.62	2861.73	1838.28	8804.7	12248.4	4709.97	19155.3	15172	3180.29	4053.82	2699.28	4615.22	5687.24	5293.27	12589.1	6595.62	52397.3	14115.2
P27797	Calreticulin	CALR	10277.3	7910.56	1404.17	7111.13	3779.9	5986.67	9033.73	5529.12	3663.42	6634.37	5055.28	5122.97	3587.16	6588.99	8482.79	8265.26	652.379	2091.44	7566.04	4977.98	32537.4	10336	1355.14	7131.88	9798.24	3636.86	13015.8	815.834	6842.59	11867.9	5085.14	978.254	9533.24	5645.7	2676.8	14072.5	6941.26	919.964	7938.66	1900.46	4027.52	6400.15	9002.13	15904.2	7535.71	23875.1	6846.15
P07384	Calpain-1 catalytic subunit	CAPN1	5229.02	8498.15	3708.65	5813.78	3850.7	4341.37	3472.16	17870	10369.3	8005.63	3784.96	3086.19	2249.77	3186.51	4317.42	3192.67	18092.5	5746.12	6915.08	4578.54	16168.7	9729.25	2633.79	3934.42	4135.05	17451.3	5510.45	9649.54	3208.84	3778.24	4639.14	1504.87	4499.4	4312.7	3340.95	14457	6575.38	13284	4424.64	4808.75	5870.47	4253.18	4522.68	3282.54	2675.03	4649.39	4609.32
Q01518	Adenylyl cyclase-associated protein 1	CAP1	8303.33	6550.1	4934.47	6087.75	5166.65	6919.72	5345.79	5100.26	6019.7	9305.73	7386.46	6114.92	10793	7610.96	7460	8798.42	3933.57	5499.96	5189.91	7542.6	60339.5	15731.8	15766.8	3199.52	5487.56	9452.84	6741.11	697.72	3406.04	4153	3156.01	715.135	4269.25	3833.84	2749.91	15220.7	6406.09	7722.39	3002.7	3273.87	5620.01	3095.95	4070.53	5215.04	2120.12	7662.69	7089.55
P47756	F-actin-capping protein subunit beta	CAPZB	2501.56	3971.85	1439.06	2982.71	2221.65	3636.35	2885.65	2315.8	3715.38	4802.17	1478.29	2499.71	2014.83	2700.08	2442.38	3099.1	1456.57	2314.21	3134.95	2551.33	14311.7	6464.4	1333.4	2302.14	3868.39	13690.8	2776.79	1162.77	2443.23	2856.54	3029.41	1090.49	2977.9	2226.12	1614.38	6705.82	3956.8	1649.03	2587.32	1898.87	4105.11	2250.43	1698.81	3058.25	5468.25	5145.22	3055.45
P31944	Caspase-14	CASP14	7917.03	22642.6	13932.5	7793.03	7179.38	37804.5	9926.81	150291	71608.5	58256.2	15362.5	11157.1	11057.2	16525	6753.09	8689.73	30358.4	15828.5	21196.8	6102.07	47376.8	9610.82	7456.8	5684.72	3791.26	32538	7904.38	29809.3	6447.88	3599.28	14603.9	6503.83	4354.17	22017.4	14646.6	14559.1	9362.58	60881.4	16580.5	9450.84	12143.7	3744.67	9597.84	4769.62	3366.15	753.533	27788.4
P04040	Catalase	CAT	3532.61	9280.12	7012.76	5638.44	14058	12329	5183.05	37963.7	25754.8	10341.7	8991.65	6445.06	5049.17	3295.23	3606.62	3404.57	27968.7	8858.96	13201	7060.85	28055.8	3052.8	4867.02	5399.65	1828.75	28619.4	6935.07	22540.3	4243.94	2787.34	5976.49	2789.63	2301.89	17870.6	7923.94	11460.8	3271.15	18225.6	10892.5	6473.68	11989.3	5481.85	5241.95	3613.54	588.395	14904.1	12111.6
P07858	Cathepsin B	CTSB	4028.86	10292	2753.96	6660.24	3469.52	5314.79	4846.39	3936.89	27669.5	17240.7	3394.93	4733.07	2853.73	4432.78	6482.91	5440.65	4782.52	6071.59	6529.07	3540.57	2229.34	7774.75	6349.59	6850.81	5267.59	4995.97	7559.66	3163.35	7379.82	5691.31	7928.83	2984.76	8890.24	2723.22	3344.35	10469.3	8125.94	7651.08	5528.67	1687.33	3053.54	3478.28	6287.28	9392.96	3310.25	4433.58	6940.85
P07339	Cathepsin D	CTSD	9252.15	49434.9	13248	10450.9	9283.74	15640.6	11836.6	14363.6	28613.4	50397	10642.9	10106.6	11749.3	6579.18	6770	7121.58	26865	18736.2	23325.4	10546.6	40189.5	42360.3	11931	18047	10224.7	44376.9	17170.9	37569.2	12697.2	11610.7	16475.2	9804.41	12163.6	10208.5	12843.3	51282.7	19139	13438.3	10559.7	8999.13	21622.6	10862.8	12966.1	12081.4	6042.91	4572.49	15203.9
P52907	F-actin-capping protein subunit alpha-1	CAPZA1	2948.52	5389.67	2369.9	4401.75	3888.05	4158.31	3406.53	3074.51	4581.38	6019.94	2476.45	2708.7	1262.54	3727.43	3281.11	4669.98	864.521	2905.34	4421.68	3474	41879.2	8911.2	1164.19	2617.11	6898.28	14344.4	3395.92	976.319	4642.96	3666.23	3202.04	830.674	4237.05	2570.75	1397.84	13299.1	4258.12	1017.84	3410.39	2277.98	4477.53	2311.04	1872.5	5330.9	7382.05	530.68	1603.86
P47755	F-actin-capping protein subunit alpha-2	CAPZA2	3320.18	4644.34	2056.4	3136	3362.15	5629.89	3771.38	2064.82	4842.98	5301.18	1935.63	3748.56	1867.32	4330.05	3616.71	3483.96	2274.09	2460.89	4429.7	3437.47	38666.2	11422.5	802.826	3371.16	3234.36	8426.47	5531.52	1272.42	4284.64	4741.78	3840	1633.07	3877.87	1638.12	1236.38	16745.6	6969.6	3496.29	3608.16	3395.94	6291.49	3871.3	4843.24	6729.96	4023.49	2148.97	4537.79
P60953	Cell division control protein 42 homolog	CDC42	2761.82	1889.14	647.311	2613.93	1178.82	1960.86	1822.21	1916.07	1440.38	2818.41	1484.36	2099.4	1121.19	2084.09	2445.06	2958.12	558.385	1241.19	1843.54	2366.78	39598.3	7702.75	1124.21	2081.11	1701.31	3810.69	2954.37	458.753	1900.46	2037.94	1249.44	563.186	2764.26	1407.57	1308.89	7615.03	4030.7	304.63	2078.97	428.365	1804.15	1334.93	1171.77	2660.12	2408.6	361.603	3520.71
P61604	10 kDa heat shock protein, mitochondrial	HSPE1	6966.98	3409.54	2138.15	4760.55	8068.29	4224.29	5509.19	6012.1	5569.86	4799.02	5400.1	6177.35	6160.7	5958.49	6247.45	4460.88	1747.86	4543.66	5608.99	6829.59	24714.1	5825.52	3382.33	3860.85	3874	5238.56	7067.83	2074.95	3553.56	4679.23	6147.23	2359.41	3609.54	3835.29	3883.78	6355.24	9470.9	5368.26	2386.07	1913.62	3662.48	3379.8	3468.72	3794.31	3182.87	58481.9	5994.54
P10809	60 kDa heat shock protein, mitochondrial	HSPD1	18743.7	10629	3932.61	13092.3	7573.45	10393.4	13744	7738.44	3848.4	12916.9	4376.87	13433.8	7229.32	11061	17925.4	15271.9	4190.09	6991.28	9810.88	14962.8	44206.8	14191.3	5062.86	10765.3	12871.9	5569.72	17776	1989.67	10550.3	14692.1	14821.7	3867.83	12811.8	12140.9	5005.84	11449.8	15032.2	4914.69	8858.69	3208.32	8786.63	13410.6	6677.32	10706.6	8726	20709.1	10707.6
O75390	Citrate synthase, mitochondrial	CS	6581.49	4809.81	863.492	6298.91	2124.9	3694.93	4233.62	3559.86	3343.46	4256.97	2530.74	4408	1758.3	2944.12	5553.26	4076.83	473.882	2657.84	3994.4	4854.47	16673.5	9030.65	22389.6	2896.11	5749.77	6780.88	5767.14	486.619	4351	5284.53	4317.58	999.122	5287.5	3960.56	1936.83	10352.5	5581.15	540.41	3117.56	1404.96	2757.32	4222.38	1895.36	4191.1	2817.1	21666.9	4666.8
Q07065	Cytoskeleton-associated protein 4	CKAP4	2090.95	2098.07	578.423	2191.58	1436.15	1051.67	1792.97	1338.83	1095.13	2348.15	1062.18	1560.71	1200.4	1637.62	2417.87	1358.55	2236.42	1210.82	1835.28	1318.2	31083.1	8498.36	1674.07	1587.91	1230.42	4859.91	2206.45	1882.51	1748.53	2708.96	1674.17	579.675	2046.2	900.582	720.774	11409.4	3471.34	1101.23	1053.95	653.444	1289.99	1385.79	1785.34	1558.32	1990.57	2926.23	660.768
Q00610	Clathrin heavy chain 1	CLTC	7667.63	5269.23	854.175	5059.82	2778.76	4494.13	5224.6	4048.06	3118.01	4882.51	2273.17	3112.14	1130.08	3872.36	5000.99	7657.1	623.051	1070.21	3620.5	5122.8	46788.1	14709.8	1856.82	4987.13	6856.74	7258.39	6884.55	615.509	4765.53	7884.9	5579.47	1265.99	7449.39	4191.83	1899.13	16040	8956.26	691.808	4445.14	1495.9	3923.49	5524.04	4493.42	6591.62	5539.4	13649.3	6031.44
O00299	Chloride intracellular channel protein 1	CLIC1	7984.19	7055.01	2171.84	7781.51	3608.05	8336.35	5804.09	5306.76	3624.19	6662.78	4455.04	5806.98	2717.81	5926.71	8575.29	7698.78	867.928	2320.02	6044.98	6861.98	10248.7	12566.1	1672.05	7967.85	11589.9	10304.3	7689.47	844.036	8833.6	11744	5872.39	1965.8	8586.6	6040.87	3025.36	11377	7583.16	2434.92	5408.95	2187.38	4790.88	5966.03	4939.3	7753.25	5805.43	8684.7	7460.76
P10909	Clusterin	CLU	2692.14	5514.27	3826.16	2803.39	1329.19	1890.23	2790.15	1654.62	9266.79	1769.86	3513.05	3537.6	4706.37	1689.47	2116.65	2509.79	2668.25	3810.74	3277.49	1834.53	3150.5	2049	5698.35	3901.98	4559.04	2421.22	3327.41	3144.79	4301.28	4230.69	2809.04	5090.21	5245.04	2150.45	4582.65	2381.81	3169.4	3862.74	2270.35	3704.46	2279.43	2071.74	3975.17	4965.04	16854.7	3215.78	2473.05
P01024	Complement C3	C3	11289.1	13875	19737.5	11495.4	7136.94	7191.46	15984.2	7381.63	20127.4	8493.21	18188.1	9819.61	19148.1	8554.21	7785.01	8337.12	7558.41	15730.1	12183.7	11305.9	58590.6	25229	28178.2	16692.7	22384.8	6677.05	15987.5	11982.1	15871.6	19179.3	14030.4	25405.3	21056.8	9654.07	25815	32202.2	20680	20650	10920.8	15903.2	8184.66	11354.3	19757.9	17634.2	56216.9	8118.37	8281.93
P0C0L4	Complement C4-A	C4A	3068.23	2687.01	4450.54	3641.86	1877.3	2152.51	3875.6	2264.6	4728.11	2525.54	3888	2824.03	4645.42	2522.09	2493.35	2868.71	2262.29	4797.21	3187.12	3174.25	6592.36	4029.98	7563.07	4620.14	6601.24	1848.13	3871.35	3722.44	4785.2	5156.47	3937.78	9240.25	7469.36	2974.66	6841.61	4873.73	4378.11	4918.06	2942.38	4895.02	2036.88	3084.86	5067.36	5449.01	18927.2	1680.18	1580.75
P23528	Cofilin-1	CFL1	57300.3	45534.8	11790.3	45984.4	28170.3	34642.5	34990.8	31620.8	20628	39222.9	18616.7	34833.8	20943.7	34971	49336.1	54001.5	5995.82	16186.5	34282	53736.9	194685	81074.3	28176.7	45843.9	74482	30682	41013.1	5629.3	46149.8	51118.7	26840.8	10165.5	49106.1	38893.5	24235.1	89092.6	59839.1	8573.89	37298.5	17710.9	28268.7	40883	33097.2	59331.5	35820.5	165138	39761.3
P53621	Coatomer subunit alpha	COPA	3812.54	3538.17	2002.14	3866.63	2003.3	2504.53	2672.7	2274.13	1941.53	2864.18	1840.84	2272.6	1630.51	2592.13	3624.1	4349.57	921.613	1304.57	2255.78	3362.53	10688.2	5669.23	3905.16	3160.11	3888.91	2959.7	4014.33	332.274	2300.56	3323.92	2366.14	1043.42	3549.41	2399.86	1687.04	6136.72	4021.88	2475.73	2398.41	1075.47	2061.79	2545.35	2513.01	3142.22	3423.13	2732.31	2318.03
P35606	Coatomer subunit beta'	COPB2	3026.07	2904.91	1152.32	2353.9	1858.08	2288.55	2283.6	2731.73	5091.35	3356.91	2336.19	1877.08	1727.86	1790.45	1945.92	1756.74	2253.43	1291.23	3089.32	2250.27	15407.2	3729.28	1441.31	1906.83	2005.07	4871.61	3392.13	3648.09	1593.5	2314.13	2786.87	674.026	1954.7	2873.41	1643.32	4541.18	2552.18	5317.47	2144.53	1051.13	2436.83	1716.08	2344.18	2296.02	3648.21	5625.1	2692.89
Q9ULV4	Coronin-1C	CORO1C	5780.68	4465.59	7170.89	5962.75	2728.14	4612.57	3707.57	2253.07	4365.61	3499.98	7608.15	3134.06	8353.12	4854.69	5455.23	4243.38	3010.53	4859.85	2285.8	5986.31	8537.47	4771.83	12037.7	1669.37	1645.78	3178.22	4354.56	303.251	1223.28	1804.51	2377.2	1021.75	691.048	2044.4	862.534	3125.93	2761.59	5461.6	1175.78	2004.7	2093.6	2009.71	3410.13	1852.3	1596.29	847.696	3231.78
O75131	Copine-3	CPNE3	2757.8	2223.92	809.604	2016.65	961.137	1889.76	1662.87	2892.62	2543.82	1152.17	1197.14	1638.68	1477.96	1176.51	3149.73	2599.33	1480.01	1276.28	2561.5	2319.16	4190.35	2748.32	1948.18	1750.24	2107.21	2111.67	2166.7	1216.09	1253.63	1899.08	1900.17	928.118	1198.17	2145.53	1719.56	1876.99	2262	480.612	1105.34	737.281	1596.54	1785.52	1476.26	1463.28	3973.26	3452.43	1624.32
P01040	Cystatin-A	CSTA	25936.6	11773.8	20133.7	25422	71288.8	56997.6	12256.6	279548	43037.9	16534.8	24632.1	73840.5	83768	121213	28939	35393.3	27497.5	55308.4	146799	8367.39	12104.3	6682.03	32333.2	2281.41	2544.04	4167.22	7164.97	7590.34	5429.04	2188.43	7206.49	5390.5	3156.22	40276.5	29043.6	20765.1	62824.3	303990	19950.8	10850.1	9677.31	14491	9722.45	26531.5	49930.7	539.487	21739.5
P81605	Dermcidin	DCD	133775	741905	249393	94812.1	60841.1	81128.6	55449	96125.3	283307	263690	176189	156081	186883	94283.7	64412.8	65964.8	317669	224046	222930	73238.1	34769.7	39020.7	150623	77234.9	72373.2	274622	180669	143858	119501	116847	152682	106402	94231.2	100288	234760	69431.6	116890	305923	101832	127074	94654.4	88194	106521	93564.4	93164.9	6292.64	250399
O00571	ATP-dependent RNA helicase DDX3X	DDX3X	6549.02	4109.31	2778.89	5572.53	3151.68	3824.42	4257.94	2998.31	2302.33	4143.4	3638.41	3170.87	5051.23	5133.4	5413.51	5397.4	1794.68	3647.21	2568.07	5638.73	24718.2	11322.1	6283.96	2774.26	3571.9	5392.47	4996.77	317.424	2940.01	3683.53	2724.57	944.764	2734.78	2298.52	1801.2	11321.8	5799.29	3911.46	2130.24	1968.22	2875.98	3098.09	3397.99	3185.2	1707.01	8857.22	3585.31
P17844	Probable ATP-dependent RNA helicase DDX5	DDX5	15527.1	9461.22	7899.14	11930.7	6811.04	8501.54	8915.46	7346.35	3632.29	8555.23	6867.85	6896.68	9953.9	9613.81	10748.3	13413.9	3239.57	5877.47	5136.88	11370	18694.4	12237	10185.6	5915.02	10413.2	2835.75	12043.4	1194.77	6870.62	7603.02	7164.82	1166.34	7749.94	6769.29	4179	9287.08	8421.81	7485.4	6046.09	2880.02	5282.77	6481.94	6886.37	8091.04	4445.96	13453.3	8073.23
P15924	Desmoplakin	DSP	9289.84	73525.6	33106.1	40593.7	125827	91707.6	43468.9	12644.6	92425.9	44679.5	34802.6	54347.7	20993.5	113084	50681.5	35656.4	81598.8	134401	55225.4	20798.4	212243	98490.8	18533.2	9169.09	8228.79	458158	20491.5	46120.6	16277.2	11329.1	46229.1	32340.7	8878.71	11847.1	20373.2	131337	35450.1	33085.6	50666.4	41248.7	117246	22196.3	14130.2	10867.4	10906.1	10072.9	38896.5
P60981	Destrin	DSTN	2667.81	3136.38	381.054	2685.73	1123.38	1813.46	1460.01	2260.95	1895.5	2886.67	3506.03	1721.85	1699.24	2842.15	3150.37	3751.58	485.517	1120.82	1341.77	2065.81	8643.01	8430.99	2927.87	2870.49	3721.69	6200.93	3478.99	441.83	2981.34	2978.03	2990.33	860.949	1815.19	2845.84	819.484	7062.83	3705.81	731.172	2225.36	787.721	2338.82	2113.52	3313.31	2896.9	2297.96	4610.52	2967.37
Q08211	ATP-dependent RNA helicase A	DHX9	5615.61	5067.62	1757.12	4831.91	2692.47	3695.94	4929.78	2897.97	1815.83	4072.59	2268.94	4217.18	2601.46	4021.96	5106.06	6898.97	1007.04	1549.7	3036.5	4693.52	17869.3	7087.66	3310.95	4156.55	7565.6	3475.24	6538.63	536.248	5610.25	5877.76	3401.97	935.021	5841.69	3892.51	1136.92	6519.93	3673.8	1766.52	3793.16	1354.25	3655.85	3945.79	4401.34	6366.98	2913.73	17209.9	4209.94
Q16555	Dihydropyrimidinase-related protein 2	DPYSL2	4561.27	6328.76	4773.7	6276.37	4939.45	5318.98	5835.91	5259.43	2675.97	6456.13	4351.7	4004.6	3390.33	5139.01	6664.74	6393.11	2682.67	2944.66	3893.84	6612.75	7437.12	5904.62	9200.24	3584.08	4901.19	5519.28	5573.01	322.842	3174.93	4643.22	2713.73	762.89	5602.05	2699.35	1637.8	2597.22	3076.89	4893.02	2637.16	2010.58	3150.68	2919.05	4240.11	3500.92	2181.77	5430.98	3480.22
Q08554	Desmocollin-1	DSC1	2975.57	39122.9	11342.8	6129.95	16272.2	14967.6	13239.2	28542.1	24785.8	25199.8	10682.6	14258.6	10874.1	5044.75	7651.92	3943.19	73249.7	20233.4	24447.1	5170.28	64402	10092.8	7838.85	5442.19	2849.19	119931	11974.2	98869.5	12926.8	7799.63	8108.4	4228.17	4777.75	13113.2	8012.2	28953.7	7764.7	21324.2	24173.6	12864.4	33900.3	9522.3	13856	5520.02	7435.28	1992.75	9329.54
Q14574	Desmocollin-3	DSC3	979.145	17894.9	2801.16	2154.24	5211.05	6312.53	3518.03	8629.46	9121.65	8012.96	2209.53	4527.53	2510.44	907.929	3892.34	1274.6	38486.5	5723.16	7651.65	1856.31	25435.7	13807.8	3297.96	1794.83	1239.69	44870.9	4138.68	45960.2	4924.95	2507.37	3888.25	2362.59	1582.56	3097.1	2049.44	20087.8	5641.97	5711.04	5463.1	4400.85	14387.7	2885.05	6274.71	2413.79	1696.95	1388.81	2420.74
Q02413	Desmoglein-1	DSG1	6456.73	60586.7	18568.4	12189.8	43411.2	26744.1	21977.1	29813.2	49348.8	37781.1	19058.8	30554.4	16490.2	15341.4	16810.7	8990.44	81588.2	44979.1	35283.8	9466.6	63391.1	25639.7	9845.11	6621.91	6308.71	169041	14413.7	116652	16257	9627.17	14969.8	11395.2	7047.5	13920.4	15671	51954.6	16637.1	26923	37369.7	28146.4	56923.5	18458.4	17926.1	16912.7	8371.75	3420.87	19798.4
O00148	ATP-dependent RNA helicase DDX39A	DDX39A	12037	6064.39	3157.9	9420.11	4871.77	6309.45	8433.62	4988.11	5853.38	7585.77	6457.61	6120.77	7386.11	6288.36	8276.45	9029.95	2189.25	5769.01	6102.24	6535.1	23495.3	10515.5	8044.94	6393.29	7851.04	5036.97	11133.3	707.248	8463.5	8151.79	5970.55	1598.11	6914.91	5376.51	3954.2	13391.9	8582.41	6571.39	5008.28	2835.05	5496.64	6522.55	8103.92	8871.72	5341.27	15850.2	7327.13
Q14204	Cytoplasmic dynein 1 heavy chain 1	DYNC1H1	5198.63	2896.22	2209.82	3954.31	2173.23	2855.06	3411.19	2259.92	2703.05	3559.96	2870.36	2873.15	3829.82	2770.33	4009.97	4232.13	1083.69	2077.42	2029.4	3972.67	15958.9	7076	3850.78	2581.38	3076.28	4488.33	4133.91	575.294	2522.7	3592.34	2251.39	684.637	3011.22	2318.98	1457.87	7187.13	4115.46	2968.08	2084.34	1330.56	2447.25	2813.83	2672.44	2828.94	3189.3	6720.84	3863.32
P68104	Elongation factor 1-alpha 1	EEF1A1	302005	151091	113558	183297	111399	147614	174258	118181	110350	156905	180616	162600	199042	173167	206643	265520	77358.5	131582	115990	172805	745170	285477	215554	113875	156860	141569	205096	23099.7	127825	171699	157104	36545.8	176786	118372	71557.6	262190	196592	154627	123209	84744.2	106765	127233	138637	171220	110337	556812	225472
P29692	Elongation factor 1-delta	EEF1D	22168.4	11759	12250.2	17287	11025.9	12627.7	13097.5	9722.87	6014.71	12457.6	11090.9	13277.2	19963.1	13925	17973.9	21784.8	5749.98	9670.25	10934.8	17491.3	55736.1	23224.7	19796.4	9247.61	11704.7	5473.08	14271.2	839.706	8439.61	10989.4	10517.2	1561.32	10216.4	8491.29	4562.98	21006.5	12798	11501.4	6765.74	4541.43	6444.17	8407.79	9421.73	9619.72	4436.93	7415.78	6979.41
P26641	Elongation factor 1-gamma	EEF1G	23004.8	13057.2	12743.7	19680.8	9559.81	12624.3	13914.5	10301.7	8401.18	14579.7	14347.5	14692.6	26511.3	16552.9	19238.8	21594.9	9476.15	14733.3	11317.1	20272.2	47608.6	24152.5	24598.8	7837.42	12574.9	11370.8	15156.7	1580.53	7633.63	11304.4	10197.3	1672.99	10175.1	8737.06	7079.13	22157.7	14465.5	12730.6	9563.61	6693.06	8342.07	10586.7	11090.1	13396.6	4088.35	32430.4	15072.8
P13639	Elongation factor 2	EEF2	62372.8	32543.9	23803.7	41943.3	30306.8	39488.7	30541	26022.1	34972.1	41880.3	36569.5	38804.5	41978.5	40512.8	38808.4	50380.9	24787.6	31131.6	32707.5	37949.2	85816.2	64718	46800.2	21318.6	27905.3	59151	41794	4932.19	25990.4	28272.7	29326.7	7634.31	26733.4	26357.3	16244.7	61275.8	42241.9	32955.4	20975.2	15890	30596.4	26022.1	27349	27865.1	17444.6	90709.7	49319.9
P49411	Elongation factor Tu, mitochondrial	TUFM	10106.9	6798.43	5648.73	7974.63	5219.94	4995.76	7219.09	4725.69	3539.24	5589.31	5181.51	5717.52	8038.78	7233.94	9936.31	9869.28	4343.6	4593.96	3754.15	7868.5	15204.2	9730.26	9053.57	4022.69	4510.41	3757.85	7974.57	649.716	5232.16	5790.58	4394.5	839.527	5071.04	4418.73	1947.82	8800.39	6428.93	7047.17	3489.24	2703.3	3908.56	4608.95	4460.16	4627.47	5688.91	20750.1	5547.01
P06733	Alpha-enolase	ENO1	97190.7	54431	32852.7	67178.8	59282.5	80421.2	70625.5	64705.3	82100.9	97491.7	63178.2	78364.5	57362.8	62830.7	50881.2	86826.7	17761.6	48109.9	143933	85216	171538	69927.4	34048.6	73651.9	109357	60022.9	54210.2	7989.65	79811.6	73780.8	47071.9	17577.5	86481.4	49975	45667.2	81626.8	84699.2	21680.4	52587.6	35305.7	50215.7	40187.9	51687.4	93958.9	88607.9	258399	63322.5
P14625	Endoplasmin	HSP90B1	14757.3	14464.7	3724.35	14307.7	6697.23	11350.4	11856	7713.94	4868.56	10196.4	6499.77	9377	6326.25	10470.9	15938.6	12779.2	1471.47	5405.29	12992.2	12907.1	39680.6	18534.8	3578.05	9337.46	14101.2	8765.82	18538.8	2061.95	12581.2	16884.7	13262.1	3101.36	15964	15340.6	5470.66	23438.3	15317.3	2666.06	8414.61	3258.48	10446.5	10748.1	12156.2	16386.4	9724.54	53799.8	9619.13
P58107	Epiplakin	EPPK1	12528.5	10819.2	5487.3	14998.6	16854.6	24126	8511.22	6791.27	11644.2	21993.3	5390.05	10095.3	8582.35	8260.03	9542.7	7915.75	15604	8200.41	8927.7	6481.52	118024	90064.1	16073.1	5596.4	6315.42	155626	11316.9	3120.68	12832.4	6789.07	8740.71	2584.39	6346.41	3080.12	3303.37	108074	28285.2	12470.2	4988.87	3110.8	33428.8	7394.68	4666.54	8513.42	6409.03	18687.1	4522.39
P15311	Ezrin	EZR	53671.4	32526.2	33542.3	43324.2	22219.4	29705.7	32398	23921	24019.8	35604.9	34582.4	27220.7	52522.3	36621.7	41792.5	43904.9	21292.5	31934.8	18807.9	49646.4	128118	61060.3	65301.6	24524	23897.2	23777.3	33646.9	3658.53	17425.2	25753	13457.9	3764.94	25129.3	16617.8	13111.5	54613	32338.4	42799.7	16332.4	16004.2	16441.4	24321.3	25737.3	18989.2	9307.82	26447.7	30170.1
Q01469	Fatty acid-binding protein 5	FABP5	32521.9	127558	44511.7	36721.2	71213.5	104450	25838.8	22305.4	124055	121066	41589.4	44955.6	52332	34672.2	33826.1	26012.7	27766	51637.9	78372.2	26692.2	350999	495456	85106.1	24382.5	30101.7	276076	49114.8	23880	32670	38027.2	46408.1	32915.6	27213.9	41435.6	44071.4	609092	215096	48614.7	49585	28354.4	79493	34770.1	26166.9	41655.6	45743	28279.5	51537.9
P62942	Peptidyl-prolyl cis-trans isomerase FKBP1A	FKBP1A	6435.64	5797.98	3752.85	7043.96	3373.33	6661.83	6971.33	4312.89	6639.29	4176.13	7714.23	5293.87	3636.32	4622.81	5670.73	4160.1	1341.4	2935.86	8209.87	4842.08	7760.57	6686.96	4971.76	4655.88	7935.71	4447.02	8602.77	828.242	7496.89	5631.67	12617.8	2891.73	5064.36	7040.34	5588.53	13412.7	13388.5	2203.2	4359.23	2319.25	5224.88	5917.28	6785.31	8647.63	13672.3	12698.9	5939.99
P21333	Filamin-A	FLNA	40759.4	20674.1	26028.2	27353.3	16781.6	22192.8	22801.4	18615.6	21247.7	24882.1	26087.2	20047.5	41159.1	22726.4	27142.2	29741.7	15202	24691.8	10874.5	25825.6	21859.4	18865.5	49808.2	7938.53	7901.14	9757.12	24399.7	1860.79	6067.33	9521.03	5485.47	1731.71	8012.65	9729.85	9475.18	8890.48	15038.8	35502.1	7836.35	12496.6	9671	12775	18732	10434.2	8221.45	10038.8	15845.1
O75369	Filamin-B	FLNB	14285.1	7341.16	7027.33	11669.5	7417.17	10771.5	8207.99	7413.83	11214.8	9937.77	8562.4	9635.49	12506.2	8983.94	9561.86	9625.8	4708.75	7390.27	6772.23	8341.37	27081.2	11600.9	11606.1	5406.88	4722.1	11403.7	8458.92	1370.75	4501.01	5875.28	5603.5	1436.39	4599.28	5380.83	3808.42	12013	10750.8	9018.57	4027.43	3573.12	5165.56	6415.88	6321.93	5167.02	9373.98	50657.5	7889.53
P04406	Glyceraldehyde-3-phosphate dehydrogenase	GAPDH	178634	222621	70823.7	167390	136587	132589	141159	215751	132566	211477	82739.4	137658	67994.6	111008	152582	130046	173567	75370.3	196606	148518	373406	159443	59492	162408	183643	290973	163831	50941.6	139092	219323	109859	39166	156837	171065	86719.1	210728	156316	161165	129380	85064.5	127318	143604	128910	171626	127381	213463	196438
P06744	Glucose-6-phosphate isomerase	GPI	13361.3	6226.05	4246.16	10729.9	3962.3	9597.87	5996.42	5786.87	11057.2	8287.14	7699.39	9297.84	5128.25	5194.72	6186.83	7223.84	1608.83	2943.55	7687.37	8590.66	33313.6	13502.9	3879.76	7490.97	9642.38	7170.74	6253.16	1312.65	8194.53	6086.31	5781.99	2958.12	8843.55	3789.56	5016.32	15897.5	11717	4030.24	2929.97	2732.44	5160.43	3819.96	4735.4	7668.14	7632.12	32660.2	12302.9
Q14697	Neutral alpha-glucosidase AB	GANAB	11003	8378.39	1615.39	9533	4213.56	4008.36	9046.74	7122.64	1771.3	7340.52	2481.11	5304.1	2733.41	6733.37	9894.6	10642.2	1143.77	2244.48	7014.69	8689.13	24028.1	9505.08	2016.35	9229.35	8729.17	4315.35	9140.06	1132.43	8196.86	9974.64	6340.95	1157.8	10257.1	5647.38	2302.08	9746	8242.56	1333.63	7516.87	1480.59	4782.17	6930.57	6987.02	13078.8	3605.3	30565	7135.51
P31150	Rab GDP dissociation inhibitor alpha	GDI1	8751.64	4235.41	2392.2	4135.97	3221.23	4317.35	5145.14	6511.38	4881.31	5448.54	4746.4	4304.8	1947.02	2526.48	3854.87	3994.77	3091.29	1666.18	4136.44	3600.62	17033.8	7121.44	1835.65	4283.29	5419.43	7294.15	6079.55	1746.99	4021.8	5175.62	5405.45	1909.54	3820.22	4320.2	2076.56	6069.74	7404.96	1586.73	3887.59	1201.31	3829.85	3678.08	3769.14	5672.91	4349.96	13386.7	9481.65
P50395	Rab GDP dissociation inhibitor beta	GDI2	6031.63	4873.13	1441.44	5355.31	4436.64	5588.77	3677.83	6760.73	5368.06	6560.76	2648.1	4385.15	1411.45	3314.28	5074.42	6497.9	5288.47	2204.04	4415.96	4805.15	45550.4	14314.9	1250.67	5432.08	7017.79	15907.3	5749.85	1715.12	5142.94	5263.41	4655.89	2336	5286.68	3685.2	2571.08	13875.8	6820.69	2804.7	4372.35	2246.2	6813.86	5121.49	4105.99	5406.19	3792.54	2047.73	4343.05
O75223	Gamma-glutamylcyclotransferase	GGCT	4403.9	9210.88	7261.67	4081.75	4342.37	16050.8	5656.91	21888.7	16946.1	9107.5	5989.85	3443.59	5372.94	5254.23	2767.15	3177.1	12286.6	7496.82	12267.5	2945.17	14268.8	6229.13	4119.98	2985.63	3315.61	17947.4	5342.98	13072.8	4182.23	2767.22	7098.21	4273.8	2473.01	23194.1	7666.98	10097.5	6622.66	20994.5	4194.82	5413.61	12564.1	3197.47	4262.78	5459.3	4702.24	2077.23	5470.71
A8MTJ3	Guanine nucleotide-binding protein G(t) subunit alpha-3	GNAT3	15600.2	10410.5	4720.95	10361.6	6921.75	5814.89	6367.4	6979.58	5685.89	12203.1	6715.8	7991.18	5345.16	8293.19	11490.6	11222.5	2159.19	2652.81	4907.08	11266.7	5674.06	13196	4185.18	9224.5	17609.2	5766.12	11025.4	621.907	10184.3	16180.7	11047.5	2040.18	10186.3	5287.98	3122.07	12304.3	13625.7	1783.1	9029.68	3664.26	5702.92	12598.8	12223.8	13040.9	6718.86	16401	8885.83
P38646	Stress-70 protein, mitochondrial	HSPA9	7888.19	3519.96	2210.37	5483.68	3041.68	3616.61	6658.38	3922.44	4249.55	3918.08	3216.3	6811.79	5714.28	4774.87	6141.64	6293.35	1382.55	5790.99	5621.36	4481.45	25606.2	6170.37	2778.18	5438.79	4877.95	4979.5	6359.17	765.127	4757.06	5234.91	4617.38	1466.74	5753.88	3222.11	2166.38	8409.11	6608.74	2271.78	3765.21	1928.36	3862.09	4735.51	3338.3	6385.51	4061.44	20989.3	4393.38
P48637	Glutathione synthetase	GSS	2028.39	1908.77	1130.99	648.252	1979.83	1388.42	722.324	8250.58	6245.84	1428.2	1299.24	1571.98	654.773	866.425	896.794	874.507	1586.76	491.026	2775.03	1187.63	4442.06	836.335	536.892	788.758	415.69	2372.62	1396.4	4921.65	1094.24	2109.3	1599.3	1130.36	1222.74	1531.25	1486.31	957.293	1828.77	4514.92	972.712	1071.55	807.124	565.694	1162.75	1310.8	599.164	6288.25	1520.3
P09211	Glutathione S-transferase P	GSTP1	4506.14	8563.12	1682.33	7531.3	3697.14	4554.7	4800.88	2695.71	3785.11	4829.57	2835.46	4048.06	1328.11	4254.62	4666.84	4876.69	819.886	2614.85	4490.18	4481.41	50705.6	14625.2	1307.01	3454.51	7051.94	28103.7	5161.97	812.853	4045.84	5212.76	3978.92	1092.87	4986.05	3783.26	1239.32	23036.2	7774.96	3833.79	3632.63	1332.02	5888.73	4520.75	5605.03	5922.85	1403.65	456.64	4957.42
P10412	Histone H1.4	H1-4	42721.4	30152.8	15405.3	25705.8	26605.6	24159.7	26916.4	20240.7	9195.03	19322.1	15685.3	21343.7	18896.1	26875.9	24838.7	42867.4	7996.6	13816.1	17157.8	38710.4	70302.1	40667.8	25754.9	42738.6	35875.4	12734.1	51278.2	6207.93	49825.2	34203.5	18913.8	7965.12	39203.5	34199.7	19030.1	46656.3	30454	16811.2	34040.4	13433.9	22074	24397.6	22465.7	27902.7	30321.4	169714	29203.6
P16401	Histone H1.5	H1-5	15597.7	13792.6	7465.13	11174.7	11588.7	10180.9	12159.4	8022.78	5070.61	9494.04	10205.2	8343.56	9882.73	10177.8	12827.7	18355.2	3191.74	6819.66	11793.5	15509.4	59502.8	19812.6	12719.1	13116.6	13505.9	10380.1	21676.2	3349.23	17294.5	23248.1	10583.8	5829.93	17419.4	13279	9316.04	22467.6	12399.4	8147.37	13074.1	5792.55	8477.33	9017.32	9885.66	12928.9	18311.5	20146.4	12725.6
P04908	Histone H2A type 1-B/E	H2AC8	395357	362854	73877.5	296157	250968	239252	335057	207727	55182.1	223233	88346.9	254236	86941.3	252922	318141	426740	25670.9	47375.8	217749	346259	610824	514184	38606.1	521829	414243	213794	534000	30010.3	541561	436337	235920	37740.1	391136	362393	129631	574500	391626	20667.3	368909	71751	254849	280314	180704	310139	193384	247241	247328
P06899	Histone H2B type 1-J	H2BC11	37829.3	28835.2	8381.94	31432.6	23126.5	22818.6	23893.5	23873.1	5003.05	17557.4	11262.7	20505.8	3906.83	22283.3	28698.6	38292.1	4392.19	4806.47	14156.2	29835.1	210744	33374.8	4950.5	47539.1	41380.6	5239.3	34887.8	5114.12	38174.4	32378.8	5396.64	4006.45	39508.9	28667.3	7278.02	32683.1	25303.5	2524.96	28031.7	6279.8	22079.3	17774.9	18035.7	28175.7	20946.3	40295.5	22533.9
O60814	Histone H2B type 1-K	H2BC12	136632	121959	32930.6	109455	95010.4	88900.4	100485	75359.7	27343.9	84777	36725	87626.5	34787	91485.5	115411	159517	19915.5	30314.2	86385.5	130891	237037	186163	40719.9	195026	139515	58859.4	152641	19069.8	175521	148049	65531.2	29812.2	162363	123640	56486.1	184343	132306	15373.5	126493	37644.7	83927.2	89209.9	74346.5	120704	116243	506458	64489.9
A0A2R8Y619	Histone H2B type 2-E1	H2BE1	265876	302284	69805.3	269579	193580	185720	294082	179999	171278	174541	81156.2	181154	78779.1	211348	253918	332750	35916.3	68281.6	149811	207153	286569	357974	62816	351590	427738	113713	506730	48256.2	285114	423636	255089	64380	312753	296323	110819	342492	295184	38508	289025	98247.4	199045	272679	185741	271878	232934	678897	309703
P68431	Histone H3.1	H3C4	197907	104093	38240.6	122909	91904.5	109676	116305	84299.7	266356	110000	52100.7	106407	45523.7	98934.2	108736	147176	17412.5	37453.2	108715	141871	530074	95811.5	30114.5	191231	174430	93233.1	226938	24416.9	224682	193119	127418	36178.9	182541	117677	72818.3	92165.8	125960	22192	106560	46090.2	100397	121590	96441.7	94921.4	137201	875401	199186
P62805	Histone H4	H4C2	226927	92110.9	53328.2	119446	84894.1	122206	144824	94564.3	186440	108072	85711.5	108875	58267.2	100872	106345	146925	20820.8	51612.8	115164	134683	189769	69506.6	38818.9	188393	172843	109427	200299	20123.5	195780	183418	133729	39365.4	195261	103725	76839.6	63297.1	125319	24808.2	116724	53207.6	113369	113424	108378	183019	150331	46111.9	213000
P12081	Histidine--tRNA ligase, cytoplasmic	HARS1	3887.56	4434.56	3396.42	4772.18	4351.36	4183.14	4000.26	4136.76	4344.31	5432.92	3187.52	3410.07	3891.12	3348.52	3682.59	4505.09	6473.1	4693.43	5019.85	3654.68	11500.4	4365.65	5359.65	2489.81	2976.18	13790.6	4805.84	1613.64	2583.98	3252.46	2646.41	1416.11	2750.65	2914.15	1412.61	4576.4	3254.02	6433.03	3257.6	3947.51	5459.83	3484.53	2842.42	2892.1	1196.82	5976.17	3364.99
P69905	Hemoglobin subunit alpha	HBA2	45573.5	86774.4	56087	25843.5	67772	17894.2	126589	13386.1	45985.1	15414	27882.4	16545.2	28622.6	11980.8	13066.5	14415.2	12294.3	24554.4	19076.6	11770.6	4005.59	9501.14	20740.9	10592.6	10937.8	6927.27	427738	32135.9	24863.8	16680.9	12388.2	28179.4	12981	6596.39	11466.7	3302.65	25118.7	11000.2	7206.22	10269.2	5049.11	65836.7	8017.59	8423.64	5844.09	10399.3	17789.5
P68871	Hemoglobin subunit beta	HBB	107211	66896	87995.4	37516.4	70307.7	29372.1	127398	26465.5	45190.2	24594.6	80982.3	30333.1	52735.5	23925.5	24854.3	24908	21489.3	39707.9	34815.3	15587.3	1532.1	11723.5	40628.5	15921.5	22224.3	6767.94	334670	41136.2	32785.9	21699.5	18917.9	43185.2	20454.1	13227.4	28825.3	5059.04	33788.9	21824.1	12618.9	15774	9372.78	77089	17089.3	22882.3	44279.3	1222.74	28831.3
P02042	Hemoglobin subunit delta	HBD	66319.8	58509.4	47789.9	24194.9	42889.8	16698.9	84682.1	16282.9	44106.4	15562.1	47404.5	23575.9	43059	11897.4	15102.1	14777	13408	28272.3	25256.6	10006.9	855.816	7748.43	28484.1	7894.99	8524.61	4374.46	412835	29133	18602.9	13636.1	13483	26802.1	10899.5	7030.31	17262.4	2991.59	20979.9	16223.8	7549.87	9926.55	6001.04	61184.4	10253.8	13417.7	9371.66	4871.88	41046
P02790	Hemopexin	HPX	3979.59	5276.66	7836.64	7056.22	3164.58	3050.58	9454.76	3392.87	7526.23	4669.54	10665.1	4976.7	8751.31	5138.34	5613.76	4976.94	3359.22	9827.43	9079.68	6657.87	21762	9160.96	19334.9	10662.7	9519.13	2680.46	6443.68	9272.26	10052.8	15889.5	6503.75	25440.8	22591.5	5510.48	19273.9	8207.21	10974.6	15709.4	6754.04	10311.1	3637.27	4255.98	18588.6	15600.8	92789.9	3671.47	1250.67
B2RXH8	Heterogeneous nuclear ribonucleoprotein C-like 2	HNRNPCL2	16098.3	6513.03	2737.58	6866.97	4677.09	5942.8	9447.93	5507.15	5932.1	7608.08	9082.69	6357.23	7196.41	6046.01	7130.74	7905.72	1157.35	3845.29	5843.75	7117.83	33764.5	7779.18	4746.17	3746.93	7147.56	4658.89	9902.32	973.225	8181.43	9442.36	5173.33	3136.43	7626.08	4930.12	4465.67	9670.34	9837.48	2108.85	5146.48	2904.19	4961.26	5107.15	6410.71	10071.1	14053.2	48896.3	12064.3
P31943	Heterogeneous nuclear ribonucleoprotein H	HNRNPH1	9830.98	10140	2397.72	9298.44	5621.72	6103.75	7852.66	5698.74	2364.72	8167.61	3021.09	7207.88	4847.78	7323.32	8839.25	12731	1546.2	2954.33	6152.72	7088.13	29602.8	12038.5	3814.18	6351.82	8971.31	7107.73	9111.48	409.829	6920.2	8761.82	5649.95	1178.27	8047.63	5759.48	2543.12	13273.7	8166.92	2272.07	5204.97	2296.51	6002.51	6017.52	7957.51	7704.08	2613.11	2865.35	9640.04
P31942	Heterogeneous nuclear ribonucleoprotein H3	HNRNPH3	6784.27	4456.62	1716.9	5121.31	3242.2	3637.58	4488.63	3486.97	956.122	4491.06	1876.82	3810.16	1892.49	3529.85	4884.8	5182.84	1135.18	1633.49	3374.26	4830.7	8465.9	4633	1899.53	4862.93	6674.96	1730.54	5541.45	480.386	3864.52	5657.26	3906.7	1540.23	4179.32	2538.17	1476.16	4564.54	4540.33	1408.69	3570.1	1421.72	2850.35	3602.38	2863.22	5438.32	8220.04	7525.96	3577.04
P07910	Heterogeneous nuclear ribonucleoproteins C1/C2	HNRNPC	9496.86	10722	1733.48	11968.4	7515.16	8158.28	7875.47	5898.27	5623.49	9953.72	3884.74	8301.63	3244.76	7594.64	10426.9	14952.2	1290.41	2573.28	9672.36	10840.1	56728.5	14552.7	3869.73	6891.29	13795.5	6939.32	14085.2	841.385	10338.4	12581.3	11157.5	2906.12	10075.8	6647.17	2814.8	14809	10596	1195.07	6336.05	2645.97	7265.08	7396.85	8933.89	10561.6	6137.23	5941.19	10985.3
P52597	Heterogeneous nuclear ribonucleoprotein F	HNRNPF	1939.05	2953.9	234.462	2494.44	2031.79	2575.47	3022.46	2029.36	1375.03	2593.68	1064.15	1736.41	1067.22	2609.18	3012.3	3313.43	465.112	622.481	1350.54	2378.52	20832.2	5923.92	939.801	3337.68	4115.73	2412.84	2944.7	159.812	3053.46	3272.62	2209.78	641.742	2711.46	3006.99	1056.83	6951.86	2468.42	218.727	2273.42	474.714	2058.85	2240.32	1554.48	3550.66	1110.18	4515.91	2655.33
P61978	Heterogeneous nuclear ribonucleoprotein K	HNRNPK	27967.8	18329.9	21482.9	21737.9	13652.9	16877.3	22793.9	12975.9	15100.7	18668.8	22085.8	13038.2	27222	14484.4	16461.8	21563.2	8111.05	12548	8627.85	14915	28991.8	23486.8	24732.6	7815	12976.2	8386.79	19393.8	2006.26	9671.25	11657.4	7116.6	2240.37	10301.5	7381.05	7976.03	17264.8	14532	12987.8	6431.15	7985.39	9783.3	10969.5	15925.5	13364.6	13288.5	35587.6	13768.8
P52272	Heterogeneous nuclear ribonucleoprotein M	HNRNPM	10231.1	9491.18	3147.69	9355.81	5778.35	6714.52	8211.3	6063.05	4955.59	10029.9	5267.72	6292.36	6609.62	7612.35	8755.15	11181.4	2910.2	4164.5	5706.89	8642.18	50683.5	15463.3	7241.15	6727.64	10360.8	6808.3	10911.3	1130.89	8272.73	9000.3	7598.98	1361.24	9409.17	6220.92	2685.1	15846.6	10087.2	6051.07	5393.81	2560.08	6044.58	6255.14	8117.91	8018.99	4352.37	12059.2	7722.37
O43390	Heterogeneous nuclear ribonucleoprotein R	HNRNPR	11685.1	7399.43	5513.2	8263.4	4808.81	6293.32	6992.85	5396.39	4846.58	7094.13	6121.77	4844.19	7351.83	6436.74	7206.99	8226.27	2422.13	3567.28	4055.77	7585.23	19169.8	9226.49	11074.5	4674.17	8295.41	4493.74	9794.85	607.108	4924.24	7707.8	5706.39	1060.86	6663.3	4302.19	2785.77	9023.68	7024.12	6797.11	4243.42	3412.53	4851.05	4987.21	5343.88	6400.62	9456.43	9337.83	5925.99
Q00839	Heterogeneous nuclear ribonucleoprotein U	HNRNPU	17683.7	12484.6	7586.53	12693.4	6982.8	10227.7	12536.8	7597.28	5368.49	13175.9	7812.06	8417.36	12669.2	10285.5	11023.1	13316.5	3862.77	5995.31	6014.5	10196.8	30328.9	15380.5	11298	7415.43	12286.9	6921.03	14448.3	1524.1	8542.33	9325.42	6528.86	2675.77	11098.6	8019.06	4901.4	13104.1	10620.1	9145.03	6545.68	3839.15	7276.94	6983.19	11107.2	11115.4	8820.16	33741.6	8036.25
P00738	Haptoglobin	HP	45971.4	39056.5	69526.9	37136.5	21446.9	30279.1	58973.1	31204.2	287733	30245.5	62151.5	30197	65241.7	32102.9	29047.2	31443.5	23540	55685.8	34295.4	32338	18097.6	18506.6	76715.6	42829.9	58046.9	11499	35424.8	31318.3	43942	53398.5	33592.8	69378.2	59780.8	24845	71905.7	15073.6	35801.9	52679.4	30894.9	42568.5	17871.1	30003.4	41306.9	49211.4	163793	11301.3	33862.9
P0DMV8	Heat shock 70 kDa protein 1A	HSPA1A	83101.6	68649.3	33505.9	50081.2	36355.1	55091.9	57846.9	34568.3	58574.3	58186.7	41187.4	36777.2	42157.1	51147.4	62612	64515.2	19394.6	25163.9	47755.9	41938.7	444976	239084	52924	46898.8	57494.1	105454	55721.6	10611.3	60356	53177.2	55760.9	10329.9	61305	33767.8	19774.9	291753	116368	32593.2	39665.7	19968.8	50571.1	39826.2	32808.7	55893.4	27632.8	166889	57315.7
P07900	Heat shock protein HSP 90-alpha	HSP90AA1	63460.1	23548.5	10123.8	35951	16949.9	28454.4	35943.7	23144.2	23514.3	21963	23693.6	26089.3	20270.6	22196.4	39049.4	40329.9	5350.86	17487.8	33331.8	35657.7	92160.4	43100.1	10399.1	21588.4	32719.5	18297.1	39454.1	4688.86	32382.7	42301.9	27137	7772.47	33676	29210.2	23005.2	52230.6	48100.1	7822.2	21246.7	11255.4	22460.7	28549.1	21757.1	41572.3	38721.4	106366	38343.5
P08238	Heat shock protein HSP 90-beta	HSP90AB1	41121.6	23321.5	8590.46	32854.2	15491.4	25755.4	30608.5	21223.8	14449.8	22294	14790.7	24132.6	14184.3	22504.1	36257.8	36735	5659.38	10436.2	26985.7	30999.5	49947.8	44461.8	10764.4	27243	40915.5	19574.2	28478.5	5243.13	32584.9	45183.7	31357.4	10068.5	35609.1	25958.3	18477.2	48799.3	35858.6	12270.8	20380.6	10400.4	22420.7	22112.8	22874.5	41402.1	33629.3	106776	28814.9
P11142	Heat shock cognate 71 kDa protein	HSPA8	43840.4	24740.3	10085.9	31327.4	18408	27186	31973.7	21648.8	26468.4	24956.5	20798.5	25264.5	23180.3	26604.3	33299.8	35902.3	7696.26	14643.1	23315.3	27616.8	98107.3	38624.2	17837.8	20579.5	27855.8	31088.5	30118	3468.62	19132.2	24584.2	20793.1	5441.31	24024.1	20720.3	16301.2	48527.9	38499.4	14192.8	19334.1	11520.6	21614.3	20758.5	20064.3	31117.1	28767.2	16826.3	29361.2
P04792	Heat shock protein beta-1	HSPB1	11365.6	61910.5	17310.9	17678.6	28812.9	23604.9	9112.91	11541.3	24332.2	54060.9	9674.21	11490.8	6849.61	16822.8	10863.9	8642.73	9140.15	10166.8	12668.4	3699.72	313674	136551	13045.3	14069.3	9282.72	111086	16058.3	9509.47	9942.73	9116.56	26809.5	6633.67	13546.7	7188.8	5494.72	219667	85333.3	16257.5	9477.41	5545.1	33285.2	8950.68	7645.28	10094.5	10008.1	23637.8	11903.1
O75874	Isocitrate dehydrogenase [NADP] cytoplasmic	IDH1	2444.15	3643.88	717.936	2512.95	1965.91	2898.48	1905.07	8602.07	3882.94	4466.53	1888.49	2158.99	1724.09	1429.63	2039.58	1598.8	8708.85	2971.7	3641.27	1477.97	22780	5834.94	1773.01	2312.88	2105.91	11741.2	3066.26	2704.62	1861.12	1261.06	1513.24	1154.56	2115.56	2029.74	1550.65	7923.94	3093.26	6127.4	1375.43	1903.41	2821.55	1797.22	1507.23	1444.56	1445.03	16921.1	1890.04
P41091	Eukaryotic translation initiation factor 2 subunit 3	EIF2S3	4956.99	2934.16	4108.73	4805.69	2369.5	4102.38	3463.71	2744.5	3080.58	3719.99	3845.98	2801.55	5139.04	3366.82	3936.6	4037.9	2146.43	2916.39	1605.72	3785.87	24264.5	5914.11	6275.89	1837.94	2290.15	1838.77	3495.15	548.311	1947.53	2088.22	1421.08	1067.67	1596.95	1726.28	855.294	5597.47	3483.89	5601.92	1477.08	1417.57	2018.08	2327.87	2347.95	1973.8	1919.21	2960.24	1643.53
P60842	Eukaryotic initiation factor 4A-I	EIF4A1	41289	20602	7005.87	27234.4	14245.4	18110.5	20865.1	15326.2	13804.2	20569.7	16044.3	20697.4	11676.9	16976	25108.2	27951.4	3595.22	8362.89	23891.7	25126.9	120847	49155.4	11194.6	22840.6	30844.9	23010.4	25815.7	3236.34	20552.7	32606.1	24273.5	7356.63	25580.7	19963.4	10733.9	49645.4	34256.6	3902.35	17889.5	7430.51	15498.8	19649.9	12934.7	26012.4	22577.8	54205	34846.9
P38919	Eukaryotic initiation factor 4A-III	EIF4A3	11426.4	8261.28	3650.86	9022.49	5624.62	6648.73	8412.58	5618.86	3394.01	8763.04	7100.35	6089.96	5564.2	7477.83	8994.08	12951.7	2091.08	2992.14	6460.1	9963.03	24376.3	14630.4	7637.56	7312.13	11287	4849.91	9440.5	1311.06	8758.62	11221.5	8998.1	1581.87	10982.3	6081.49	4049.88	14615.2	9642.53	3226.19	6380.92	2632.08	6523.18	5920.15	6909.03	10551.8	12331.2	50018.9	11550.5
Q15056	Eukaryotic translation initiation factor 4H	EIF4H	6921.74	4648.36	5396.16	5768.25	3373.3	5176.16	5137.07	3357.72	2851.12	6065.67	4298.68	4539.58	7703.09	4864.83	6036.75	7691.69	2168.25	3818.6	2899.78	6194.3	19921.9	7527.63	7889.55	4268.68	4158.41	3278.72	6583.31	680.529	3742.73	4239.3	3402.45	462.757	4718.18	2607.93	1443.44	6982.28	5192.09	5808.1	3372.31	1683.66	3285.46	3784.22	3760.65	2720.97	2678.94	9537.68	3872.99
P63241	Eukaryotic translation initiation factor 5A-1	EIF5A	14152.6	7743.26	2198.72	7844.94	5058.13	6291.67	9194.29	6274.38	4583.99	8411.01	5455.36	9888.17	7397.74	7850	11321.7	13267.3	1558.7	5948.08	10453.2	10717.7	37494	17259	4092.49	7964.34	14775	9983.2	6517.51	2349.22	6914	15515.1	5566.4	1630.57	7779.76	7199.17	4785.15	22139.3	14711.1	1253.55	7356.81	2983.04	4803.3	7823.62	4413.71	10906.5	8209.21	109154	13987.2
P56537	Eukaryotic translation initiation factor 6	EIF6	8505.63	8667.98	3632.47	7779.8	5888.25	8793.2	8051.26	6642.15	9495.3	8834.48	2924.27	6256.82	4050.66	5759.7	8866.19	7020.56	14967.2	3761.83	10535.6	6704.37	44960.5	17357.4	1439.48	6177.69	5645.76	15499.7	7419.61	11163.2	6867.75	7299.56	9452.34	2758.76	7389.15	10997.2	4091.02	20742.9	10121.9	7741.14	6392.88	2828.03	7858.81	6429.9	4137.16	7409.5	3079.62	13360.7	7862.01
P01876	Immunoglobulin heavy constant alpha 1	IGHA1	27915.1	488571	122584	38957.9	25538.1	21704.1	53621.1	26398.4	1785160	48776.7	108867	30584.6	35325.5	29401.7	26989.2	21299.8	19902	47815.2	40855.8	22726.5	50923.9	42402.8	59498.8	39097	36160.8	41365.6	79716.5	32129.3	32641.2	49470.8	83607.5	52182.4	36416.6	20702.2	58417.4	70988.8	56258.2	45874.9	28170.6	30804.6	20207.6	29750.3	36605.9	41555.9	111531	24697.6	111971
P01857	Immunoglobulin heavy constant gamma 1	IGHG1	71979.2	128220	168645	59068.1	48824.4	45402.5	100356	55314.2	1597840	88214.9	125473	59393.1	103003	66427.9	50406	52709.1	39977.7	98668.8	59350.8	54647.2	1158970	172747	120419	72589.3	99388.1	43277.3	89018.8	46892.2	63160.7	87347.3	90677	101848	107552	37582.9	119389	179653	140619	90886.4	47093.9	71237.7	38517.4	48833.2	65511.6	79425.4	317127	39517.6	271383
P01871	Immunoglobulin heavy constant mu	IGHM	11013.6	8139.14	15403.2	12040.3	5913.2	8970.49	10490.9	7045.69	8416.48	9483.49	12806.6	7831.88	18072.1	9251.06	7104.93	10313.6	7840.16	17417.4	10535.3	10220.7	7451.91	6202.61	23665	17777.9	23134.2	3107.62	13230.6	9028.5	16513.8	17772	12792.3	30185.4	25045.4	8366.35	22722.2	5342.46	12367.7	18912.3	10341.5	14646.7	5679.94	9554.63	15300	15591.5	64831.2	4297.57	11446.5
P01591	Immunoglobulin J chain	JCHAIN	3446.87	7574.37	5869.59	4071.26	2407.03	2099.94	2834.48	1800.02	25229	2861.89	6937.98	3019.08	5121.94	3185.29	1999.89	3590.38	1864.35	5010.75	3059.14	2317.19	1128.05	2048.04	6951.46	4433.71	6151.13	1000.86	6044.47	3430.43	4974.31	3733.06	6402.88	6499.22	4418.73	2010.97	6973.58	1684.54	3408.21	4382.36	2669.68	3484.26	1722.33	2148.93	3837.29	5870.8	14763.9	2270.58	3770.19
P0DOY2	Immunoglobulin lambda constant 2	IGLC2	18300.8	53142.5	49457.5	19645.6	15330.9	15535.4	22638.9	8565.08	443703	19816.7	31442.5	14479.9	29028.1	18094.3	14389.3	11441.3	9586.68	34362.8	16264.5	13379.9	10779.4	24703.2	25332.5	16266.1	25130.5	10421.4	16726.4	14396.2	27237.4	17238.1	15884.8	41730.6	21133.1	15047	38524.3	42821.6	34344.8	27390.7	15914.5	19463	8612.66	11179.8	25454.8	20540.1	128434	7151.5	42976.3
Q12905	Interleukin enhancer-binding factor 2	ILF2	3567.38	2359.36	921.816	3094.83	1843.13	2600.12	2860.28	1798.94	1557.23	2641.95	2126.28	2303.83	1967.63	2322.98	2628.47	3170.04	580.352	1275.23	1947.43	2146.87	3962.03	3608.99	1705.07	1713.99	3111.96	2141.86	3801.55	256.763	2055.6	2178.83	1702.45	577.867	2212.98	1620.76	1604.73	3668.49	2966.65	986.243	2274.68	893.083	1680.77	1426.82	2426.34	3839.56	2411.77	1573.35	3223.1
Q14974	Importin subunit beta-1	KPNB1	5623.42	3489.89	705.805	3026.03	1663.98	3003.49	3663.59	2692.89	2712.52	3792.31	3498.1	2654.64	1561.74	2634.82	3182.89	4565.67	357.112	1033.84	2475.13	3705.48	9851.49	5716.97	406.343	2968.48	3635.82	3242.15	3279.25	236.104	3526.81	4151.85	2601.65	1230.61	2973.39	2987.68	1842.4	5017.06	4674.5	883.647	2666.08	1019.79	2185.41	2717.37	2423.56	4421.01	1773.15	7650.51	5836.58
P12268	Inosine-5'-monophosphate dehydrogenase 2	IMPDH2	10283.5	7394.1	8215.77	8890.22	6410.09	7992.92	6785.97	6990.7	8243.84	7686.84	10364.2	6938.42	14509.2	9960.98	10856	12112.3	7902.89	8269.36	5554.23	10543.6	19139.3	8963.08	18184.2	2941.87	5264.94	2950.95	9581.89	4752.69	4437.24	5444.38	5603.22	2315.52	3273.06	3993.09	4395.61	5070.14	6006.05	12941	2784.12	4926.3	5115.24	5745.72	7084.27	4605.58	8864.31	19687.9	7466.46
P46940	Ras GTPase-activating-like protein IQGAP1	IQGAP1	6688.73	5157.1	3267.51	4538.61	2847.58	3901.6	3734.44	2792.36	3461.43	4633.9	3810.63	3510.87	4584.89	4320.93	4902.92	5682	1633.22	2455.26	3101.84	4345.72	34764.1	11874.7	6870.97	3910.22	3020.71	7636.51	4383.33	813.185	2804.81	3833.78	2967.91	1138.93	4009.43	2672.18	1628.29	13199.5	5797.74	3803.75	1945.93	1646.23	2607.92	3359.91	4181.44	3225.09	2399.04	6903.39	4542.58
P19823	Inter-alpha-trypsin inhibitor heavy chain H2	ITIH2	4906.22	3314.08	5387.66	3979.43	2528.55	2794.81	4140.6	2721.44	6682.85	2129.27	4172.05	3514.96	6089.56	2379	2883.03	3536.36	2415.46	5636.92	4082.11	3474.44	9450.43	2824	9606.79	6311.29	9412.55	1769.52	4718.15	3428.75	6373.62	6588.88	4666.57	9168.75	7704.67	3223.52	7633.66	2341.88	4173.82	6297.5	3322.78	5071.53	1805.89	4096.69	5987.61	5446.07	22399	2424.26	2239.29
P05783	Keratin, type I cytoskeletal 18	KRT18	16495.5	11497.5	5370.17	15500.7	7230.88	8242.87	12595.4	7991.09	6994.91	10176.5	10360.7	10770.5	7729.52	11406.9	15436.3	10218	2623.29	7192.47	11202.5	9391.03	3216.34	3112.86	5687.07	6573.62	12226.6	1979.74	7630.13	726.867	8479.31	11463.9	6248.66	1649.69	14225	8642.57	3397.76	4418.64	10580.6	2820.54	6258.61	2599.14	3963.6	8430.66	10030.3	16302.6	8287.77	198393	12028.4
P14618	Pyruvate kinase PKM	PKM	137211	130623	59700.8	122759	85885.2	103549	105362	78627	61289.2	117160	70594.5	85560.4	94303.1	106478	113973	150469	59620.8	66693.9	88995	120574	328237	156909	123287	104989	77132.6	145585	102951	14965.2	78594.6	118814	70365	20279.7	124676	77709.5	48222	138965	104538	92395.9	67035.3	50291.2	74373.7	83867.8	91897.5	89159.8	74491	118461	97356.9
P00338	L-lactate dehydrogenase A chain	LDHA	107969	70893.3	28665.8	84384.9	31302	71172.3	78052.4	69378.3	48373.2	81477.7	82604.9	53523.3	24874.3	60536.3	61156.3	65969.8	10968.1	15193.9	74013	98912.9	99380.2	83419.8	24834.8	109358	95770.8	40096.5	98236.8	10203.5	54830.4	130634	38375.7	18259.3	90006.1	58645	54599.4	90143.1	95978.7	16725.2	52722.4	23518.2	34081.3	77710.7	74431.4	82665.5	100006	80687.7	95492.6
P09382	Galectin-1	LGALS1	32345	15357.6	3869.63	18936.7	11884	16778.6	11896.9	15241.8	10690.5	19191.4	17989.6	14410.9	5808.39	16777	20088	17074.1	702.223	2110.97	16920.6	16272	3412.9	12800.1	478.307	17422.5	26932	4756.15	27571.7	1926.2	17090.2	25648.2	13531.4	1888.93	22980	21679.4	10894.1	6629.67	24118.3	2058.68	17307.5	6826.12	8805.34	22910.7	17334.4	23149.5	12114.2	17954.3	42518.9
P17931	Galectin-3	LGALS3	3660.16	10658.3	3886.29	3553.59	4603.34	28343.5	5551.31	5564.4	7617.82	2917.52	2974.61	3725.78	2792.77	1668.7	3066.95	2366.21	7251.7	3087.33	4887.76	1977.18	109888	15410.8	3562.97	1614.15	1371.57	32037.4	5109.5	7797.59	2206.36	2431.7	3167.42	2125.46	2682.29	1862.24	2011.46	24828.1	9282.57	4232.67	4498.4	2375.89	5371.46	2681.26	1835.87	2851.93	1227.31	9573.09	3228.41
P02545	Prelamin-A/C	LMNA	24335	18208.7	21772.3	23135.7	15034.2	28976.7	18419.4	15947.3	22210	30325.6	21200.8	12823	27005.2	17144.4	17680.1	19468.6	10677.7	13321.9	7577.67	18364.2	84425	29043.7	30829.6	12917.8	11691	32650	18841.1	2318.77	7543.47	8054.3	9487.33	2001.76	13950.5	5858.05	4871.83	33788.2	16869.9	19842.6	8338.35	7708.41	12210	8729.95	14734.1	17443.9	4620.26	64313.4	12227.1
P20700	Lamin-B1	LMNB1	4718.54	4017.49	2016.97	4686.73	3463.56	3801.13	5567.97	3788.85	2559.72	5706.47	3443.59	2917.69	2108.33	3448.94	2901.79	5147.9	945.373	2209.38	3260.72	4006.44	10446.8	5406.4	3764.59	6227.18	6138.51	2542.9	5112.9	1076.91	5925.43	5413.19	3913.08	2185.86	5230.48	3715.7	2386.46	5509.69	3756.47	2057.35	3239.25	2007.82	3365.6	2898.68	4774.42	6275.73	5883.49	24137.4	3434.26
Q03252	Lamin-B2	LMNB2	5639.37	3632	1839.76	3512.14	3031.15	2977.57	3742.41	2463.37	2718.68	3899.89	2624.91	2996.32	1853.85	3163.34	4045.82	4189.59	1211.3	1297.74	2168.09	4002.3	14569.5	4577.9	2212.94	3880.44	4268.66	2438.08	4490.07	606.669	4381.35	3826.03	3784.57	571.062	5178.42	2698.52	1637.51	4030.34	3652.88	747.528	2431.89	1137.07	2102.6	3171.65	2870.29	4499.62	3698.63	7515.48	2958.58
Q96AG4	Leucine-rich repeat-containing protein 59	LRRC59	5407.99	2054.37	591.988	2331.03	1000.74	2434.14	3732.43	2013.82	2278.02	2349.23	3245.17	1394.38	1405.19	2700.08	2907.26	2905.55	441.979	1604.52	1600.7	2026.1	19740.7	3660.73	1084.29	1351.06	1832.5	2703.2	4399.66	171.058	2041.29	3123.26	2553.74	844.887	2282.47	1830.14	1692.12	4074.76	2202.37	406.74	1708.49	421.32	2103.36	1708.22	1279.35	2632.16	1650.19	2949.47	4733.5
O75608	Acyl-protein thioesterase 1	LYPLA1	1494.31	2922.31	632.815	1962.05	3720.79	5107.68	1279.44	4218.6	3350.99	3588.35	778.69	2587.21	767.021	2622.69	2992.73	1946.3	8232.63	4068.2	3040.76	1944.79	3338.57	7322.16	1412.15	800.479	1050.85	18994.8	2831.19	2141.95	1522.58	1871.59	2048.95	1182.44	1317.61	1955.78	1165.53	7896.75	2746.46	2280.99	1953.86	2621.89	3845.23	1852.03	982.748	1650.44	872.83	1193.39	1406.79
P61626	Lysozyme C	LYZ	8452.67	70324.9	15880.9	22108.2	30349.1	15395	9179.48	6318.66	75626.1	13595.9	22256.6	19670.6	10960.6	6727.46	6595.98	4772.16	6598.81	15624.9	23868.4	6302.5	8236.75	5051.66	17279.2	7803.19	8568.22	27858	50694.2	14937	12130.7	18297.3	53133.4	19508.3	9184.46	6824.93	17353.4	5892.42	6621.16	13295.3	10172.3	9609.43	14807.2	11407.1	9469.47	7744.3	7465.25	1949.97	20598.3
P43243	Matrin-3	MATR3	5194.97	3826.68	2685.39	4368.15	2523.66	3767.95	4173.23	2769.58	1881.79	4412.74	2646.22	3109.03	4207.53	3310.57	3869.1	5154.41	1506.75	1759.88	2491.19	3820.94	8950.77	4351.62	3705.06	3242.65	4393.22	1887.63	5634.89	480.318	3995.84	3779.97	2292.88	755.142	4255.78	3124.64	1772.92	3354.67	3885.58	2050.43	2324.92	1495.92	2583.06	2938.16	3430.61	4221.81	2145.89	7870.63	2889.51
P40925	Malate dehydrogenase, cytoplasmic	MDH1	7470.87	3430.86	2798.3	5533.04	2817.21	6546.16	3671.31	3462.95	11321.5	7298.25	6624.15	4853.85	3239.93	3042.83	3187.86	2079.29	1363.18	2269.39	5772.41	3043.17	36507.8	7848.07	1193.15	2884.34	4185.29	13461.7	3311.12	703.849	3909.79	2675.79	5543.74	1361.85	3552	3004.26	3185.84	9142.03	7711.89	1498.48	2424.97	2415.34	4388.81	1923.65	2493.25	6954.45	3831.55	24764.6	5734.72
P40926	Malate dehydrogenase, mitochondrial	MDH2	3672.85	3518.1	1675.05	2165.1	2265.58	4283.5	3128.42	7846.85	5606.41	7929.53	2861.78	2956.89	2450.31	2011.28	3068.79	2056.72	8573.69	2835.05	3917.61	2077.37	25657.5	7563.76	2554.81	1891.4	2066.14	9985.32	3352.41	3633.55	2407.21	1583.71	4090.78	1273.59	2297.95	2156.45	2388.61	10530.2	7728.9	12571.6	2379.36	1855.46	3571.62	1910.57	1292.95	2136.66	2879.07	3302.02	3477.71
O14950	Myosin regulatory light chain 12B	MYL12B	20427.5	7946.5	4812.76	7320.09	5076.62	8260.18	9766.97	6796.25	6438.59	7566.33	13460.7	9549.1	9634.53	7031.59	13517.9	11276.3	4038.28	8544.71	9453.45	9466.9	57593	15078.1	8876.78	8125.46	12118.9	6759.43	11178.2	1569.23	5330.27	8303.59	9451.99	3810.02	8383.16	9931.57	5321.7	15666.7	15654.6	4399.56	6060.36	3978.72	5227.34	10381.9	10397.8	15342.7	8815.7	8217.37	13561.2
Q00325	Phosphate carrier protein, mitochondrial	SLC25A3	5997.8	5189.84	2333.01	4200.74	2458.64	2944.88	4380.88	3627.94	2989.22	3533.37	1927.03	4551.74	2528.79	3968.25	6089.16	4867.12	1286.23	3679.4	4499.16	3814.88	13941.6	8703.81	8123.58	3342.66	5704.67	3512.03	5678.38	1166.08	4578.49	4681.03	3823.85	940.043	4894.32	4674.59	1951.05	7664.63	4919.9	3203.83	2753.85	2522.8	2878.31	4201.9	2244.6	4860.65	5572.15	23727.1	3169.49
P35579	Myosin-9	MYH9	22664.6	16351.8	10192	17448.9	10137.9	16309.8	15059.1	10963.4	11918.9	17879	13398.7	13283	18150	13482.1	20751.6	21368.8	6399.74	12457	9448.91	18162.4	82783.3	30238	21994.8	12809.3	12912.2	15471.6	18620.4	1979.9	11479.4	14534	9988.88	3541.49	12149.8	11711.4	6626.54	27361.2	19094.2	16544.7	8777.25	6991.33	8742.53	12575.1	14006.9	12236.3	12922.5	15721.8	16072.9
P05976	Myosin light chain 1/3, skeletal muscle isoform	MYL1	7505.96	3952.02	3440.44	7226.72	2950.08	3140.8	4292.85	3258.98	4513.45	4250.09	4481.33	3937.39	8128.74	3361.99	5227.34	5252.82	3937.44	6739.76	3806.42	3321.73	11497.6	4903.63	7704.97	3681.61	4526.43	3423.08	3362.2	4298.94	4515.35	5522.71	4212.02	2060.78	3948.1	3855.68	4704.01	6640.72	5358.69	4677.25	2857.56	3034.96	2175.04	2513.07	3334.06	4737.63	2571.49	6003.15	2262.54
P60660	Myosin light polypeptide 6	MYL6	18285.8	16128.4	3484.99	13572.3	8340.29	12113	11268.6	7208.23	4059.1	14913.6	5904.03	12455.7	6499.14	11004.6	17550.4	16231	2335.1	3932.65	9942.46	15712.5	48841	30697	6382.79	13584.3	12851.4	13664.2	14080.7	664.965	12809.8	15746.8	11603.3	1869.84	13439.7	12963.4	5095.13	33770	18160	3514.42	10329.6	3368.46	7860.48	12283.5	10076.7	10518.5	7142.08	3471.71	12835.3
P14649	Myosin light chain 6B	MYL6B	26100	17365.9	7869.96	16991.5	8362.19	13773.3	12812.9	9221.19	5291.84	11693.7	6548.01	12963.3	7433.25	11512.5	14021.2	12988.7	4001.97	3853.88	11370	16875.4	147461	25667.6	9000.31	19103.9	20133.3	17455.1	22147.2	2679.8	16160.9	21696.2	24807.7	8004.55	20413.4	12067.7	10263.5	37482.6	20605.2	7700.03	10390	6424.79	9123.61	14641.4	14414.8	12334.3	17583.5	18167.6	13744.8
E9PAV3	Nascent polypeptide-associated complex subunit alpha, muscle-specific form	NACA	1735.2	448.368	450.897	1369.67	602.699	989.177	778.18	823.506	1626.67	837.464	893.209	1303.95	856.789	737.182	1178.91	839.198	249.378	1283.61	1213.17	1027.92	7413.02	1341.2	309.956	474.662	577.217	2217.8	578.227	197.105	541.137	325.285	384.161	613.705	301.189	1054.49	1711.98	3171.43	1055.75	520.115	793.271	265.743	932.199	555.121	414.725	654.61	1127.83	410.735	312.924
Q9UJ70	N-acetyl-D-glucosamine kinase	NAGK	1363.38	3176.38	1547.45	1947.39	2411.27	1912.96	1527.91	1041.25	5344.04	2498.49	947.73	1937.3	1400.8	1528.26	1641.41	1048.15	1949.72	2394.95	2655.59	1010.9	22558.1	8485.49	1375.17	1486.82	881.773	11541.8	1209.37	768.068	747.481	1397.32	1592.9	1383.46	1438.11	2002.07	1472.53	13641.6	3566.77	1456.39	1886.7	897.366	2593.94	1326.56	1687.38	902.667	963.858	1426.27	2265.93
Q96TA1	Protein Niban 2	NIBAN2	5640.99	4186.33	2176.37	3910.23	2091.61	2652.74	3047.21	2697.6	2854.24	3132.37	3371.01	2905.76	3747.46	2850.89	3178.54	3454.85	1372.39	2744.42	1907.24	4178.37	9576.67	7432.58	3275.35	1513.12	3526.05	3620.57	2793.85	549.318	2113.96	3449.51	1905.25	743.611	3220.09	1908.03	1426.19	8097.3	4775.31	3430.87	1409.33	1506.75	2154.2	3577.88	2911.11	2739.78	1873.9	6035.08	3891.01
Q15233	Non-POU domain-containing octamer-binding protein	NONO	7782.45	7018.18	7964.04	6263.88	4652.83	5042.79	5998.96	4073.73	2464.61	6782.01	5135.74	4729.75	5203.86	6231.31	6827.21	8166.04	1457.42	1988.79	3041.93	6712.8	15651.2	6824.82	5889.09	3369.22	6318.34	2573.83	6754.7	733.735	4993.23	6765.43	3580.39	1469.81	4499.86	4419.23	1752.21	5658.03	5002.74	4998.4	3140.02	1736.58	3469.58	3746.56	3958.42	4514.52	3771.3	26497.4	4647.67
P06748	Nucleophosmin	NPM1	18105.3	10568.5	7119.85	16808.9	10155.9	13317.3	17326.6	13270	7836.93	17117.2	7920.76	16972.3	16758.6	15104.1	16084.2	24000.8	4470.32	14091.1	12504.4	17938.1	31743.7	16705.1	5745.08	12762.6	17561.8	7523.5	20471.7	2009.63	17394.8	15548	10621.5	2282.34	16595.9	11965.4	6687.15	13801.2	13617.8	6169.84	9215.34	5041.58	9480.64	10482.5	14911.8	14155.1	7469.98	143270	17423.7
P19338	Nucleolin	NCL	46152.5	27003.4	33329.5	33311.9	18997.4	25985.7	30045.5	20055.4	16226.1	31421.7	32084.8	18758	48329	28044.4	33253.4	37257.6	17058.8	22545.4	8762.64	34506.6	28945.8	26525.4	56451.9	11383.7	17340.4	5708.1	29647.2	2049.59	11273.9	17188.4	12352	2657.68	14436.4	11405.2	9384.11	15461.7	16958.3	38536.5	11614.3	15039.7	12986.5	16063.2	25297.6	18101.2	13459.9	43562.1	15569.2
Q9NTK5	Obg-like ATPase 1	OLA1	6977.85	4177.53	4561.8	6488.04	4152.08	4487	5637.58	4127.4	4003.92	7192.96	7952.13	5072.76	9292.12	5787.68	6954.99	7939.79	2817.39	6039.99	3057.33	7263.34	15896.7	9589.41	10983.8	3471.13	4275.59	3003.4	6573.75	533.307	2939.47	4540.92	2655.86	845.159	3907.83	3035.21	3650.4	6677.93	5445.17	5479.1	2396.94	4074.35	3234.02	2856	4400.17	4873.03	3253.83	9687.88	4988.2
P39656	Dolichyl-diphosphooligosaccharide--protein glycosyltransferase 48 kDa subunit	DDOST	3971.65	6188.27	1336.73	4998.16	2736.02	2937.27	5181.56	3772.81	1586.25	4435.56	1565.14	3465	1163.15	4957.9	5650.31	5342.83	2847.78	1406.82	4459.88	5408.19	16139.7	8294.92	1106.42	3977.85	5503.3	6269.95	5352.96	1997.58	4722.02	5760.5	5385.27	1305.92	5209.92	3875.82	1331.85	9833.82	5764.98	1282.57	3281.36	1937.71	3468.97	3723.7	3393.17	4608.89	2529.74	1049.84	4611.97
Q9UQ80	Proliferation-associated protein 2G4	PA2G4	12501	7926.24	6971.22	11915.3	6344.06	6684.9	9011.8	5991.01	4313.24	9564.54	7370.32	6505.59	11148.4	8726.15	10586.5	12093.1	4553.39	8201.63	4865.09	10469.4	28373.6	18578.7	15748	5140.82	7120.94	6405.48	10859.5	1572.67	8079.06	8004.63	7433.5	2419.28	5630.11	5018.05	4005.03	17322.8	8701.08	9861.61	4168.12	3723.85	6013.76	6148.18	7063.93	7539.08	3910.11	40170.4	6486.96
P11940	Polyadenylate-binding protein 1	PABPC1	14003.2	7691.29	5972.72	11002.9	5118.88	7735.19	7465.26	5393.83	3966.53	6601.99	7274.23	5866.04	9275.47	7855.32	9532.32	10864.6	3854.3	4757.52	4866.73	10433.7	24074.2	16468.9	11913.3	4853.28	6879.94	5448.29	8285.32	325.943	4920.94	6104.64	6232.66	897.175	6354.47	4674.24	3197.83	17051.8	9254.71	7349.29	4322.98	2680.82	5119.52	5875.1	5518.74	7892.79	2726.03	13770	5376.91
Q99497	Parkinson disease protein 7	PARK7	11791.8	11730.4	3829.64	8577.12	9628.28	7303.17	6904.7	10377.7	7199.32	14147.9	5897.14	7753.9	9461.23	8054.49	8014.53	10663.2	8266.76	7091.22	10039	5770.28	41740.8	8077.8	6796.56	5550.18	8236.67	16057.5	6921.97	5155.33	6495.19	8417.25	6908.91	4082.16	7451.06	8755.04	5048.67	12648.8	11578.4	24195.8	10385.7	5169.53	10188.7	5730.83	5979.52	10138.4	9059	86502.2	12470.8
Q15365	Poly(rC)-binding protein 1	PCBP1	3738.06	3856.49	1334.2	4625.4	2736.69	4480.85	2528.6	2270.74	1714.59	3991.75	1290.51	3175.65	2300.78	3473.13	3464.66	3662.57	600.187	826.205	3100.56	3256.19	25421.9	10615	1627.27	4365.54	3165.99	6284.03	5281.86	591.713	3882.9	3931.58	2568.38	947.437	1528.22	3312.56	2274.63	9820.6	5092.26	738.83	2146.35	1043.35	3290.42	2625.34	2201.21	2289.53	1222.52	2673.43	4283.01
Q15366	Poly(rC)-binding protein 2	PCBP2	6696.17	6165.62	1345.21	6188.52	4578.24	4039.72	6249.54	4706.25	1607.67	6009.15	2629.54	5617.16	3693.21	4968.74	7280.43	7550.84	1175.24	2721.47	4984.01	6239.6	17412.1	8994.85	6984.42	5860.66	9292.26	4801.72	9184.82	723.091	5280.6	7606.87	4335.92	3465.24	5522.77	3779.44	2216.2	7650.54	7716.27	2742.48	4698.39	2050.68	3995.44	4726.92	4460.64	5459.19	1470.86	2062.37	7863.85
P12004	Proliferating cell nuclear antigen	PCNA	9785.68	8866.24	1876.37	10085.1	6183.65	5326.54	13232.9	10592.1	2319.76	11517.6	2331.85	5751.53	2106.63	7693.81	10054.6	11948.6	1348.73	1031.33	5036.45	8633.54	7841.91	5704.01	2399.47	12279.6	16214.1	847.041	9123.52	913.542	16749.9	12685.8	12358.3	2907.32	10754.8	8770.51	2976.48	4282.02	7876.45	1305.4	7992.2	3416.95	6497.89	7016.66	15181	17575	5888.56	22342	10488.8
Q8WUM4	Programmed cell death 6-interacting protein	PDCD6IP	4862.53	4401.55	1582.65	2935.62	2186.52	2107.72	2971.89	2988.26	2116.01	2655.44	1679.15	2673.02	2595.83	2622.56	3548.52	3631.52	1100.52	1494.11	1899.82	3139.55	35158.8	10762.3	2948.53	2088.31	3664.49	8330.4	4182.39	791.834	3200.96	3870.49	2373	754.923	2894.74	2100.28	1761.77	11471.3	5878.24	2656.79	2031.78	1313.57	2989.25	3714.57	2779.8	3778.75	2790.56	7431.97	2848.51
P07237	Protein disulfide-isomerase	P4HB	18560.6	18358.7	3435.25	13216.5	6392.24	10978.2	13191.1	10197.6	7350.51	11741.3	8469.98	8680.35	5368.72	10326.7	14356.7	12596.9	1182.56	3851.75	13467.6	12355.7	80313.1	36657.9	3396.63	14241	13026.1	12462.5	17708.2	1587.52	11865	18025	12601.2	2960.25	16969	9477.53	5457.35	45610.9	20793.5	2349.92	8823.9	3018.9	8076.85	10508.3	13868.2	14012.2	12192.2	26580.6	16179.1
P30101	Protein disulfide-isomerase A3	PDIA3	20964.7	17198.4	5253.72	19486.1	9378.91	13300.4	12745	11383.9	5388.77	14525	6241.78	11075	9024.35	16509.4	18177.3	22863.8	3707.01	7229.71	14526.3	15868.6	71784	34129.2	8178.29	19162.4	15540	10849.1	19641.8	2017.44	11999.9	23844.6	9891.75	2571.78	19818.2	11917.9	4355.29	37353.5	22709.1	5108.97	12957.1	4165.12	8563.84	12951.7	18864.3	23378.3	8999.47	35207.5	13497.1
P13667	Protein disulfide-isomerase A4	PDIA4	4941.68	4143.95	2323.56	3000.74	1586.72	4204.16	3849.56	2441.72	1920.79	3584.48	2317.31	2656.49	3826.69	3290.95	4974.6	8787.91	1653.79	2360.72	3298.64	2931.28	15010.7	6311.92	4005.75	3873.49	3047.59	1537.76	5690	526.098	2447.75	3017.45	3656.37	961.682	3513.53	2625.63	865.066	4906.89	4255.16	2710.78	2238.04	1226.49	3171.78	3013.1	3053.07	3819.02	1942.15	10314.8	3196.85
Q15084	Protein disulfide-isomerase A6	PDIA6	3084.34	3660.58	679.231	3479.56	1682.23	2625.86	2652.4	1990.83	1536.02	3380.07	1613.66	3113.05	970.845	3069.34	3247.63	3896.26	235.636	731.831	3448.18	2285.85	38541.1	8034.79	916.092	4093.43	3837.87	4033.88	4043.69	234.988	2668	3574.87	3154.23	622.266	3487.24	2860.66	811.558	10425.1	3924.2	305.491	2197.56	429.887	2376.46	2089.42	1917.72	4536.14	1270.2	5456.01	4986.33
P30086	Phosphatidylethanolamine-binding protein 1	PEBP1	8297.26	6238.74	3072.61	5302.19	4451.45	7201.23	5101.4	6162.24	11103.7	22541.6	3932.94	6080.28	2412.22	3322.68	5567.86	2491.96	4235.65	3924.16	9580.84	5999.19	18096.1	8868.51	3389.66	3457.77	6100.46	11366.6	5177.24	2067.85	3753.16	3905.36	6181.81	1919.26	3258.35	5443.18	3002.88	11484.4	7167.83	28375.3	2657.19	2986.6	4905.48	3647.34	3127.98	4662.26	5483.6	61488	4979.12
Q01813	ATP-dependent 6-phosphofructokinase, platelet type	PFKP	9960.98	5148.75	3782.64	6098.3	3659.98	5563.18	5876.19	4880.64	3360.02	6678.16	4368.89	4088.64	4170.02	4849.97	5650.44	7139.88	1813.9	2612.41	2686.92	6878.8	9432.38	5257.54	6214.92	6189.59	5819.93	1859.23	6648.69	508.157	4802.53	6686.94	4073.68	825.316	5602.29	3208.44	1804.99	3688.89	5708.69	4860.88	3378.38	2035.6	3016.29	4704.91	4602.66	5694.18	4268.97	1712.69	4971.92
P15259	Phosphoglycerate mutase 2	PGAM2	8408.01	3273.67	2123.61	4471.53	3295.88	9137.56	7558.94	5420.26	11527.5	7796.29	10997.1	7474.44	2395.18	3573.59	5343.58	5801.81	1062.65	1860.14	5865.92	4832.72	79468.9	13279.4	3887.34	3264.47	7193	10770.2	6350.26	1065.08	8664.48	6091.98	7687.25	1928.82	5151.39	5457.55	4816.84	18880.5	10516	1142.81	4115.48	2839.07	4770.41	3113.68	3025.22	11767.3	12475.3	36971.2	10388.7
P00558	Phosphoglycerate kinase 1	PGK1	57045.2	31992.3	13390.4	33957.2	17642.1	31938.8	51968.8	28064.4	16267	41498.4	21536.8	37429.6	15696.5	22550.1	27989.4	29823.8	7583.98	9494.18	31942.6	34822.5	76294.2	38743.4	11842	34697.6	46474.3	37706.2	52887.9	5895.13	39040.1	67460.7	23470.6	6707.88	40003.6	34521.5	18148.8	40284.9	40836.2	11178.6	25588.8	14721.4	18934.3	34761.3	36313.5	39711.9	44818.2	84214.2	35061.6
P35232	Prohibitin	PHB	6566.24	3103.44	1251.48	4042.34	2865.6	3296.1	3821.96	2213.42	1341.01	3224.92	1210.17	3973.07	2038.56	3514.38	5159.74	3598.72	695.597	1632.74	4027.22	4002.69	7135.11	6263.07	1728.25	3878.43	4344.35	3878.01	4905.59	781.129	3885.48	4264.16	4203.13	1073.46	4122.01	3592.25	1091.55	6210.1	5301.06	1564.56	2648.09	1279.13	3295.88	3776.76	2196.4	3763.29	1948.78	9438.93	3296.25
Q99623	Prohibitin-2	PHB2	4141.96	2580.28	532.652	3537.41	1620.87	2782.54	2935.09	1686.34	1298.21	2415.49	1185.18	2928.75	1031.93	3024.69	4459.05	3093.28	602.857	1266.27	3134.33	3596.31	9326.96	4604.51	2018.51	2991.22	3425.56	3292.31	3572.58	416.714	3738.01	3817.03	3533.63	1170.61	4500.76	2958.81	989.934	4798.94	3881.2	770.755	2273.96	1067.65	2538.85	3141.59	1603.11	2706.62	3321.44	15209.7	2580.49
P12273	Prolactin-inducible protein	PIP	12620.4	28892.1	19667.2	4993.7	6751.75	6552.17	6646.14	4476.51	63263.7	22504.5	30505.1	29362.9	27372.1	7665.63	4827.84	2549.81	5965.57	14834.9	13265.6	3189.84	6714.41	3344.63	7295.95	3853.51	5811.31	10913.7	17732.4	10123.1	6402.97	5938.75	22246.8	16125.7	4255.16	8920.3	17162.4	3791.65	5650.29	5526.36	4750.53	4888.31	4164.61	5397.39	6818.11	13960	16340.5	2110.52	34756.7
P14923	Junction plakoglobin	JUP	3479.36	46736.6	16886.2	16225.7	49423.8	36571.6	31975.3	4426.15	38892.5	17513.5	21044	30878.1	8477.97	81554.4	25423.2	22633.6	37025	80197.4	32726.3	9664.65	55195.1	36618.1	5904.01	3391.42	3419.6	186333	9640.13	20681.3	6311.8	4171.39	24648.8	28532.6	3361.14	6485.04	9573.18	48167.7	13197.9	14358.5	26805.1	27386.6	69928.9	18802.3	6895.83	3786.73	4597.68	3130.35	13088.9
Q15149	Plectin	PLEC	16005.2	10494.1	7145.38	13155.6	8105.64	10135.7	9050.73	9471.77	5893.05	9500.61	6662.61	10745.7	10965.1	9154.34	13856.4	11835.1	5372.43	7155.23	7888.4	11924.1	38635.9	21423.5	11926.1	8152.57	9111.3	34115.6	14745.8	1549.74	6448.86	11046.7	5361.62	1640.95	9105.64	5025.09	3364.59	23200.2	15575.5	9419.54	6556.11	3975.89	9957.48	12429.5	8023.84	9354.41	5471.06	15151.8	7437.03
O60664	Perilipin-3	PLIN3	2430.61	1902.16	449.577	1353.46	1203.33	1147.52	1017.79	687.752	540.783	1651.32	681.411	1050.06	799.938	1733.68	1794.69	2190.24	316.476	499.896	1083.38	773.781	12020.9	3639.07	642.271	1505.57	1887.1	1043.21	1413.61	320.161	1524.17	1810.32	1509.87	271.35	2066.58	1297.51	411.454	4074.28	2206.87	527.594	836.398	349.719	1348.56	1830.12	826.184	1120.92	1423.24	5700.21	1364.84
P00491	Purine nucleoside phosphorylase	PNP	3346.71	3933.32	2919.71	2750.66	4890.35	2173.19	2493.01	5911.79	9807.99	4583.83	4112.66	3288.41	2410.32	1275.94	2001	1924.55	6571.83	3079.68	9813.34	2435.75	19124.6	3212.19	1649.1	2003.1	1403	19585.4	2560.22	4870.92	2022.74	1265.41	2659.84	2179.43	2259.25	4185.41	3312.27	5246.52	3288.16	4517.2	3154.64	3387.96	6893.84	1837.45	2436.65	1903.78	11124	772.238	6115.57
A5A3E0	POTE ankyrin domain family member F	POTEF	438142	288078	102735	288705	149936	289770	256688	201459	407468	298130	182765	225760	161369	220534	297317	278265	60535.7	131767	234642	287175	390725	379632	123822	237144	292427	214378	235014	34335.7	231843	322972	216072	41946.3	252173	194886	130008	459546	407787	99156.7	207459	87623.1	153747	230516	217272	292702	191520	678264	360769
P62937	Peptidyl-prolyl cis-trans isomerase A	PPIA	21098.4	13832.5	4214.48	14414.2	13034.7	12896.7	18661.6	9770.71	9404.83	15033.5	8811.97	17033.6	7243.16	12543.5	15788.7	21332.2	3209.62	7927.76	13638.2	11265.3	93776	32472.6	5651.99	16450.1	19681.4	27028.5	24532.7	2969.47	16645.4	15111.5	19653	4577.59	15199.3	18445.3	7837.1	39014.2	36496.3	2033	12121.5	5420.1	16920.5	16167.9	17497.9	24468.3	15208.2	6980.5	16232
P23284	Peptidyl-prolyl cis-trans isomerase B	PPIB	15698.2	6373.36	9611.54	12645.6	6957.72	9447.56	8619.32	5809.72	14356.7	6835.69	12228.9	17003	24744.8	13129	16064.7	14313.4	10168.7	22793.3	13065.5	8562.02	20293.2	10544.5	18364	2166.65	1943.18	5454.76	8339.18	913.143	1893.42	4965.59	3882.85	1075.48	3039.8	3112.65	3541.41	9088.93	8412.38	12941.3	2378.73	5447.19	5203.07	4114.51	7562.12	3828.37	4219.75	13394.3	9769.63
Q06830	Peroxiredoxin-1	PRDX1	16326	18102.7	12309.8	16571.3	18120.2	19213.2	14736.6	11361.1	39649.4	23650	20646.4	17071.6	22133.9	14384.5	15311.6	15006.7	15338.8	20697.9	23020.5	8956.11	48712.2	16106.2	13099.9	8527.35	9756.96	58836.9	11769.8	8955.64	9452.63	9134.05	14456.7	7815.58	9709.56	17605.8	14339.5	22335.1	15774.7	12705.7	12122.2	10298.1	22126.9	11312.4	9900.39	11960.9	12968.4	123520	21852.9
P32119	Peroxiredoxin-2	PRDX2	30407	49353.3	20006.2	27938.8	30868.8	31180.5	36544.3	23845.7	61978.7	50721.8	31407.9	28377.4	25632.1	24893.2	24628.1	28371.8	57451.6	31631.7	46129.9	20688.8	34477.2	33455.5	14132.4	25146.2	23615.1	186323	42127.2	34521.9	23402.1	18250.7	28649.5	18905.5	23147.1	46161	24560.2	48044.9	25665.5	22652	32977.1	24803.2	59647.4	34247.3	23255.1	22830.2	13402.8	165854	46558.1
P30048	Thioredoxin-dependent peroxide reductase, mitochondrial	PRDX3	3285.52	1184.5	1268.98	1948.79	1465.98	2176.66	3604.35	3713.15	3057.77	2516.53	3225.66	3977.34	5493.23	3906	4486.05	4147.54	1586.01	4020.75	4102.75	1214.12	9999.3	1830.14	2773.61	1399.61	2008.59	2433.91	4205.52	2497.01	2207.58	1723.3	3009.86	1589.68	2190.24	2100.52	1625.02	2626.16	2489.68	1012.8	1885.81	796.345	2003.77	1512.59	1434.26	2789.39	3349.68	21192.3	4741.58
P30041	Peroxiredoxin-6	PRDX6	10022.5	7022.65	1922.13	8458.32	3548.32	5573.53	6678.37	4974.71	5118.28	7261.55	9412.86	6679.84	3168.59	6575.85	9723.36	10363.6	1345.22	3202.63	5313.2	5641.9	58523	17277.8	2150.89	7111.56	10783.5	13512.9	12472.4	1491.49	6785.03	6781.88	3424.98	1872.86	7467.22	7141.78	2013.25	18248.1	9862.29	1317.3	6087.01	3054.92	7070.02	6745.71	4613.41	15518.8	5304.07	44379.5	8931.55
P78527	DNA-dependent protein kinase catalytic subunit	PRKDC	4106.57	3879.1	2129.92	3150.19	1923.92	2463.88	3454.59	2188.52	2620.98	3139.97	2229.41	2328.76	3217.76	1799.33	3710.6	4069.23	1437.68	1838.99	1593.5	3044.67	10451.1	3720.76	5070.38	1303.56	2707.82	2069.05	3268.97	1345.48	2624.52	2797.46	1999.2	1029.87	2615.13	1826.39	1335.72	3731.7	2616.1	3702.24	2092.4	1301.15	2006.27	1652.83	2891.93	2791.06	2759.07	13927.4	2765.22
P17980	26S proteasome regulatory subunit 6A	PSMC3	3357.9	2431.04	2716.54	2447.22	1819.89	2073.34	1988.84	1686.32	1924.68	2802.67	2123.86	1743.46	2426.13	1687.08	2679.52	3064.27	920.064	1623.61	1528.1	2116.35	8299.98	6050.65	3783	1792.92	1659.99	2608.21	3458.19	202.254	1780.29	2099.98	1779.21	357.886	1762.46	1052.87	565.937	6608.12	3506.46	1187.25	1081.08	673.049	2051.28	1680.17	1874.05	2274.32	3838.39	8945.85	2058.43
P43686	26S proteasome regulatory subunit 6B	PSMC4	3371.46	1470.92	1295.69	2454.82	1538.05	1610.66	2015.32	1465.03	1116.81	1986.69	1484.82	1519.5	1718.73	1765.47	2129.56	2316.72	824.778	1114.72	1539.68	2275.83	14833	6604.47	1434.36	2195.09	2138.84	2107.54	2896.85	604.136	2040.52	2841.6	1880.37	650.382	1709.3	1290.31	1181.6	6128.97	3310.7	1044.26	1301.27	709.408	1409.13	1875.36	2138.42	2013.49	1317.73	2243.36	2189.01
P62195	26S proteasome regulatory subunit 8	PSMC5	2168.59	1139.32	848.22	1808.25	865.717	1118.92	1262.29	1211.28	913.103	1494.66	1079.29	1040.35	1581.1	1159.01	1451.18	1383.3	234.432	930.33	1091.3	1359.13	19615.9	2903.64	1459.63	615.49	829.126	1375.44	1729.58	361.087	833.234	1006.84	1165.09	446.066	943.713	777.637	757.758	3548.43	2216.72	798.061	744.795	393.323	685.412	1190.15	1273.78	1266.45	1405.58	992.799	1203.27
P55786	Puromycin-sensitive aminopeptidase	NPEPPS	2242.84	1906.73	837.498	2504.11	1573.44	2530.64	1876.94	4370.2	2596.4	2518.98	1712.43	1711.08	675.669	1158.44	2023.28	2006	4999.86	1913.57	3163.22	2349.94	14946.2	5034.95	1054.77	1523.79	2515.19	9865.64	2816.39	960.629	1367.47	2992.74	2092.74	1584.42	2110.3	1356.36	1326.55	6578.15	2780.98	1368.7	1577.96	1033.84	2439.55	1812.63	1837.41	2113.41	1024.12	914.035	2706.86
P25786	Proteasome subunit alpha type-1	PSMA1	8590.25	12172.2	3719.82	8843.85	6711.29	9368.63	8347.39	15399.4	7741.19	9321.25	4986.15	5604.78	2990.35	4359.36	7642.78	8450.08	20854.1	6333.99	11081.6	7239.71	38864.9	13012.6	3852.56	7413.36	7798.3	13646.6	9981.58	21888.5	7715.09	9345.38	8302.17	2508.59	7598.52	7365.2	4427.54	17749.7	9034.77	21755.9	6585.17	5018.19	8362.5	5854.17	7136.16	7505.46	4798.52	29398.6	6507.25
P25787	Proteasome subunit alpha type-2	PSMA2	3604.5	7669.55	2169.97	5736.01	3880.5	4572.4	5178.23	8107.04	7929.81	5905.65	2568.48	4079.78	1845.28	2661.03	4613.04	4991.91	14092.8	4725.18	6820.14	4940.97	10714.9	11939.9	2549.15	4877.14	4587.02	16067.4	5175.72	13679.1	4802.19	5188.21	5467.43	1577.34	4114.15	4677.21	3330.54	14555.1	6397.45	8667.35	4175.99	3338.12	6123.55	4128.97	4391.84	4820.8	4396.28	10355.4	5390.55
P25788	Proteasome subunit alpha type-3	PSMA3	3637.43	4749.32	1242.25	3855.42	3096.96	4167.57	4019.59	6766.55	6771.43	4489.87	2738.44	3100.28	1207.18	1909.94	3605.81	3975.76	10093.6	2902.93	5213.15	3448.94	28566.4	6237.31	2260.86	3810.66	3521.36	11414.7	4295.68	11977.2	3643.4	4671.36	3526.89	1013.03	3508.94	3798.29	1867.95	9497.02	3915.85	8386.33	4005.73	2464.23	4069.58	2877.31	2465.85	3284.37	2210.38	10611.8	3628.58
P25789	Proteasome subunit alpha type-4	PSMA4	6751.41	7335.99	3391.77	7456.23	4718.04	7953.19	7063.27	13923.7	14344.7	8594.57	5002.62	4928.24	2930.29	4466.42	6145.03	8258.68	19642.7	6290.95	8133.49	7039.03	28048.6	13291.1	3147.49	6594.42	6936.27	20041.8	9387.78	20718.5	7682.87	8759.16	6121.61	1994.34	6982.77	7276.15	4061.62	18225.5	8947.52	14694.6	7498.3	5415.18	9718.42	6666.41	7464.31	8510.25	3858.35	19056.4	7808.18
P28066	Proteasome subunit alpha type-5	PSMA5	4952.74	5711.1	1907.25	6443.15	3619.73	5429.62	5487.6	11756.9	6848.84	7408.99	2391.43	3169.68	1970.36	3079.72	3893.79	4660.01	11326.1	3534.82	6799.32	5032.18	27314.5	9790.85	3658.38	4729.12	4848.57	10124.7	6493.51	10815	6139.02	4487.88	5881.23	1808.05	4026.93	5230.16	3281.43	11671.5	6642.82	25482.3	5622.69	3515.83	5953.18	4626.25	4414.13	4501.44	4443.04	1658.47	3500.25
P60900	Proteasome subunit alpha type-6	PSMA6	4454.87	7471.67	2196.2	5090.12	3506.54	4173.77	4542.66	9369.1	6720.96	4881.34	3680.65	4238.79	1158.55	2595.65	4637.55	4867.5	13005.7	4338.82	7002.54	5633.57	24285.7	9152.19	2392.32	4551.49	5384.89	11675.2	6654.93	13280.7	5671.22	6526.86	4906.5	1583.6	4483.48	5714.09	2068.72	12190.1	6234.52	7971.21	3331.26	4032.93	6518.54	3679.4	4198.87	3902.21	463.574	11282.3	4344.75
O14818	Proteasome subunit alpha type-7	PSMA7	2615.93	4557.06	1325.51	3329.18	2606.51	3028.61	3456.13	7288.59	5856.88	4849.74	3453.2	2806.62	1742.6	2101.43	3154.81	3184.3	6986.81	2809.66	4909.7	2365.34	15390.5	5512.29	1139.13	2355.6	2399.24	11513.5	4175.33	8022.22	2370.68	3616.28	2800.79	1270.94	2367.85	2897.55	2019.34	8298.24	3769.8	7287.66	2825.79	1669	4703.55	2730.22	2618.83	3707.89	1726.75	20599.2	4136.91
A6NEC2	Puromycin-sensitive aminopeptidase-like protein	NPEPPSL1	1661.51	2391.1	756.668	2569.75	1388.13	1877.36	1664.27	2877.12	2578.06	2568.49	970.214	1271.34	909.713	782.073	1687.23	1694.09	6019.5	1663.64	2560.98	1397.09	9852.69	5199.56	1252.92	1463.31	1610.86	8061.49	2284.92	1540.98	1111.74	2227.02	1980.8	332.855	1820.11	1218.59	735.459	6199.5	2164.08	3113.44	1215.26	1177.15	2642	1116.57	1189.47	1724.71	587.551	2287.94	1532.08
P20618	Proteasome subunit beta type-1	PSMB1	4724.04	5326.08	2252.54	3282.38	3557.94	6409.82	4779.42	12657.6	9391.11	5839.98	3422.03	3377.87	2263.21	2204.23	4019.52	4259.29	10915.8	3621.72	6479.3	4234.1	28319.4	8742.06	6862.15	4043.5	3939.99	16567.2	5279.61	13598.2	4330.04	4566.95	4060.33	1085.55	4059.85	4304.74	2879.55	12090.8	5765.63	6612.66	3682.81	2992.74	5599.76	3673.65	3918.97	5531.56	6363.74	19040	3373.71
P49721	Proteasome subunit beta type-2	PSMB2	4587.27	4884.8	2418.37	3633.4	3911.39	3608.14	4146.76	7950.6	6303.05	5259.92	3624.6	2845.82	2420.59	1806.66	2320.55	3817.86	7064.58	4575.83	4221.37	3528.51	15431.6	5211.77	2262.48	3375.09	2571.1	12282.4	6008.46	6162.49	2355.73	4095.73	4670.32	983.891	1905.08	2996.42	2881.32	4286.23	3464.99	6165.81	3480.52	2551.53	3774.7	3655.33	2731.71	4671.29	3596.39	5927.61	6411.67
P28070	Proteasome subunit beta type-4	PSMB4	3825.18	5361.51	1856.46	4313.83	3121.25	4511.73	4222.3	7845.64	5590.39	5615.58	2560.44	2676.43	2382.58	2341.81	4116.7	3465.91	13796.4	4978.68	6070.96	4061.19	22016.1	10501.7	3047.14	3919.05	2901.66	14850.2	5228.85	16665.6	3949.52	4050.09	4777.24	1440.4	3304.37	4170.87	1876.36	15003.3	5210.8	24742	3436.43	2417.14	5035.71	3592.88	3094.85	1793.52	3962.14	11899.3	2541.34
P28074	Proteasome subunit beta type-5	PSMB5	1928.12	4840.45	1179.94	2441.94	2122.09	2603.71	2748.93	4084	3544.15	2464.57	1266.66	1191.55	1265.4	1426.85	2003.47	2426.74	6670.33	2007.66	3842.74	2468.16	7949.47	2698.26	1118.67	2061.47	1868.47	7687.88	3487.18	8815.27	2744.92	2052.2	2740.17	1081.31	1970.08	2345.79	694.008	4142.55	1928.82	4446.73	2240.29	1553.64	3250.65	2040.12	2305.5	2068.7	4073.01	4629.92	2676.07
P28072	Proteasome subunit beta type-6	PSMB6	6514.24	12256.5	4064.74	6427.45	6410.2	7837.92	6539.91	10586.1	9967.87	8834.01	3434.48	5003.13	3376.82	3844.15	6176.12	7241.33	21771.4	7114.75	10786.3	7418.65	3601.32	10562.3	2650.47	4464.53	6142.19	14135.2	9117.87	22281.9	7597.16	7835.91	8906.4	3183.68	6567.34	6909.21	5039.41	13913.4	8278.36	14604.3	6651.73	4731.48	7839.78	6210.19	4923.62	7298.02	4889.32	20320.6	6423.72
Q13200	26S proteasome non-ATPase regulatory subunit 2	PSMD2	3577.85	2002.89	1307.86	3475.74	1496.68	2034.31	1987.92	1665.6	1915.71	2013.89	2002.18	1771.44	1874.59	1809.68	2346.53	2573	493.41	896.847	1898.99	3030.57	19423.2	5539.7	1955.56	1565.55	2932.67	2734.99	3649.42	427.704	2559.98	3032.8	2299.14	355.716	1603.28	1550.69	1159.01	4925.49	3244.31	1337.36	1361.66	858.708	1955.54	2183.65	1893.66	2064.97	1834.97	3913.15	2792.79
P26599	Polypyrimidine tract-binding protein 1	PTBP1	7135.26	5659.45	2219.7	5035.3	3839.82	4370	5399.55	3793.94	1707.32	5754.37	2459.51	4589.65	2610.13	4358.4	5528.78	7077.54	1582.21	2249.46	2882.67	4891.21	13547.9	9776.85	5006.16	3996.41	5056.9	4201.66	7390.07	646.83	4801.36	5162.23	4014.36	631.008	6176.41	3887.84	2706.92	8939.42	6287.71	1609.4	3304.06	1987.92	3022.97	3688.38	3833.89	5273.08	4836.2	1598.24	5436.67
P06454	Prothymosin alpha	PTMA	72455.4	44249.7	14621.1	41969.3	25899.7	30662.7	41990.9	33795.7	17541.9	41119.1	29683.5	35045.6	26783.9	39865.7	41439.6	45092.8	11025.4	23425.9	44756.7	41188.9	216352	29052.8	32603.8	49700.7	78365.4	6577.43	51337	12572.5	57725	53066.2	37330	29634.6	72559.9	44708.3	32713.6	33520.4	36592.2	30340.8	42591.7	22963.1	21598.5	33673.9	57482.2	77424	99556.8	101525	46838
P22102	Trifunctional purine biosynthetic protein adenosine-3	GART	2629.33	2056.03	828.207	2823.8	1462.7	2510.62	2500.93	2192.61	1685.59	1782.05	1876.78	2267.16	994.911	1854.13	2796.99	2620.13	2002.37	928.903	1696.02	2281.31	10720.6	3067.25	2103.26	2361.62	2793.37	2813.89	2708.87	1951.65	2521.9	2735.58	2512.93	1320.94	2701.69	2112.47	1097.8	3287.21	2576.12	1324.28	1892.02	812	1814.53	1560.35	1841.71	2202.41	3639.8	15355.9	2010.63
P22234	Multifunctional protein ADE2	PAICS	7075.74	5324.24	2716.67	4429.8	3714.3	3458.24	5052.83	4836.28	3890.85	4301.49	4267.51	3817.53	3678.12	3598.87	4512.73	7021.54	2382.93	2893.03	4885.16	4895.29	15396.8	4860.4	4451.8	3846.85	4237.5	4463.88	4918.51	5067.34	3571.43	7791.28	4342.15	2721.83	4058.46	3618.79	2307.74	4395.7	4170.52	1904.94	2547.04	1807.14	3033.19	3987.62	3630.66	5854.69	4260.02	21867	6526.37
P31939	Bifunctional purine biosynthesis protein ATIC	ATIC	2480.47	1433.76	602.001	2647.78	1244.33	1490.63	1846.76	943.409	1024.16	2242.61	946.335	1910.36	1188.11	1275.25	2735.17	2168.31	381.488	851.049	1611.64	2138.57	7414.15	3114.42	1426.78	1439.34	2358.47	2841.99	2747.03	546.25	1680.3	2092.05	2242.01	513.616	2273.26	1747.23	921.755	3209.22	2295.4	1440.12	1373.9	742.992	1294.51	2037.03	1747.4	1677.8	1242.93	5155.96	1909.69
P06737	Glycogen phosphorylase, liver form	PYGL	4604.28	4327.6	1032.11	4984.21	2110.43	2526.79	3041.65	3037.66	3574.82	3964.14	3669.69	2106.43	930.272	2413.65	4777.63	5683.17	792.029	1190.33	3494.07	5174.78	30937.8	7084.96	2135.58	2972.47	4629.36	3903.84	4559.97	328.34	2929.08	4953.38	3303.74	185.698	4247.4	3895.69	1633.38	8688.58	5099.59	1177.17	2260.5	808.044	2928.44	3252.19	3245.81	4193.36	2116.11	2453.34	6176.22
P61026	Ras-related protein Rab-10	RAB10	2011.57	2840.47	1457.54	3851.96	1661.72	2795.24	1613.97	1924.89	2957.71	2579.48	2261.1	2658.06	2513.2	2614.1	3656.63	3208.02	1584	1065.14	1941.8	1962.47	16779.9	14721.5	2431.56	2631.37	3835.37	4755.37	2696.11	2013.68	1773.65	2001.3	1950.88	1051.52	2790.8	2182.7	933.991	16849.6	5471.04	419.433	1653.21	962.469	2669.84	1687.41	1499.28	2999.5	382.787	11132.8	2566.39
P51153	Ras-related protein Rab-13	RAB13	10802.8	10891.2	2526.22	7380.94	4832.87	8123.94	7625.84	4117.86	5225.94	8211.87	5851.98	6087.2	5565.82	7773.3	8959.13	9146.15	2347.14	2708.54	7987.94	5960.11	38312.5	16680.8	3403.08	10467.2	10939.3	6890.28	10060.8	2814.25	9519.12	8452.81	8854.18	2179.72	10096.3	7828.13	3408.75	23975.5	10504.7	1591.01	5648.87	2096.77	4973.06	6214.66	6887.84	9839.25	2965.69	19174.8	8902.53
P61106	Ras-related protein Rab-14	RAB14	3138.3	2508.42	1512.35	3672.39	1959.63	3187.43	2544.03	2092.82	1587.88	4614.13	866.966	2402.69	1969.38	1960.7	2666.41	3427.86	1184.54	1528.61	2366.26	3356.95	35639.8	6619.45	1070.89	1851.26	3203.19	8625.2	2884.01	1030.17	2911.1	2792.23	2465.67	617.35	2206.83	2151.69	989.551	7746.06	4237.74	1423.78	1376.08	1050.52	2538.28	2703.47	1576.46	2977.5	2806.79	12654.5	2659.59
O95716	Ras-related protein Rab-3D	RAB3D	6837.4	9452.77	1601.12	8718.11	5111.79	4713.24	4451.61	6053.13	3098.36	7511.52	2613.01	4764.45	1449.09	5141.99	6185.93	9044.11	2739.51	2197.6	4653.73	8184.42	73594	14569.8	1653.11	5284.41	10980.7	11480.4	7545.35	3053.34	4810.92	8276.71	6123.44	898.857	8324.38	6224.37	1995.32	15555.2	9421.81	1978.1	5756.15	1724.23	4354.06	5708.31	5282.2	7132.67	2893.55	3337.31	6260.28
P51148	Ras-related protein Rab-5C	RAB5C	2382.01	1377.95	691.517	2716.64	764.558	1663.86	1345.12	1160.19	801.538	1802.79	1403.44	1212.61	1153.94	1961.11	1986.9	2787.87	218.46	1215.31	1315.14	2182.86	11955.8	2689.61	883.85	1447.54	2020	742.612	1799.03	184.636	1467.55	2701.77	1632.62	438.261	2626.87	1160.72	644.215	2318.01	1778.53	976.506	950.76	536.759	1504.17	1588.67	1476.68	1833.05	1698.78	1769.19	912.792
P51149	Ras-related protein Rab-7a	RAB7A	7937.24	7910.49	1805.05	7668.99	3433.33	7682.76	5058.9	4976.22	4935.01	6903.82	2224.81	4512.39	2482.7	6053.76	5081.55	5601.13	2601.13	3137.2	4532.87	7338.44	118611	24960.5	2595.8	6350.13	9332.18	10251.7	7949.97	2530.18	6559.65	12035.1	6258.84	707.118	6939.91	4755.94	3359.93	30813.4	11348.3	2181.66	4671.92	1846.27	4763.03	5728.09	5384.15	6214.77	1588.43	5319.96	3330.88
P63244	Receptor of activated protein C kinase 1	RACK1	15566.8	9479.16	3359.06	12286.3	7046.8	9384.69	9630.52	7941.26	6406.23	9040.93	5712.87	9022.82	5540.08	8710.72	12287.8	12502.7	2147.22	3992.14	9566.89	10822.3	22147.8	22742.2	5598.18	8609.9	12336.6	8172.65	10975	1979.9	8181.98	11942.4	9874.6	2707.04	8487.05	9511.66	4400.46	30732.5	13725.7	4155.28	6989.06	3248.76	6748.98	8680.09	7046.24	13354.4	6404.89	22902.5	9730.21
P62826	GTP-binding nuclear protein Ran	RAN	48880.1	35947.4	22156.2	41767	23282.7	27989.6	37383.2	25568.7	14462.7	34786.7	26335.4	28109.7	28107.7	31252.5	35954	38358	11671.9	17926.8	24084.9	41785.1	69080.4	48916.5	43927.8	28481.4	39233	20684	45416.8	4422.51	33428	45567.1	23490.9	7149.83	36997.2	24742.7	12040	48545.9	34641.2	33880.2	19251.2	15103.8	20308.1	28845	38410.7	34267.6	32184.9	111743	23947.4
P62491	Ras-related protein Rab-11A	RAB11A	11727	11347.7	2351.93	8220.05	4521.25	6498.06	6679.19	5386.52	3366.45	6847.45	1972.52	7424.75	2288.49	6548.18	8569.44	8548.64	2062.46	3287.47	6289.5	6190.26	16151.9	40545.8	3341.58	8194.55	9362.87	8551.14	11151.2	1514.43	6441.29	9610.56	7138.69	1693.43	8178.99	6055.18	3548.56	48231	17702.5	2081.28	4788.31	2264.23	5787.69	7105.1	6068.23	6294.19	8881.26	15950.9	5486.61
P62906	60S ribosomal protein L10a	RPL10A	17256.6	11037.4	2811.73	9934.29	6244.52	8209.26	10456.6	6008.34	3436.06	9511.78	3734.58	6779.92	4543.86	10430.7	11671	13955.1	1491.61	4186.73	7408.15	11944	71361.4	27634.7	3377.6	10535.9	14077.7	11470.4	9668.43	1165.45	8414.95	10582.8	5210.41	3857.06	8054.23	10770.4	3992.3	30678	13477.7	3885.31	8010.38	3146.13	7588.84	8704.45	6734.06	11549.3	6713.41	43963.8	10488.2
P62913	60S ribosomal protein L11	RPL11	11989	8542.34	4673.75	8642.05	4567.3	6894.92	6585.04	5486.96	4237.52	7464.4	4650.28	5131.51	7133.81	7505.09	9134.29	9397.57	2322.35	3958.05	5235.63	9420.71	60591.3	17547.3	7594.7	6663.5	7825.99	6705.72	7749.65	978.26	5172.57	8245.98	6278.39	1612.93	6219.7	6754.01	2490.22	20784.5	9040.68	6343.09	5079.86	3360.02	5131.09	5610.74	6131.96	6846.09	4991.34	17022.1	6096.71
P30050	60S ribosomal protein L12	RPL12	16516.2	14872.1	2723.28	15788.6	8379.27	12094.7	13338.4	8807.81	4038.83	12350.9	5480.9	9844.68	5688.94	12142.2	16303.2	16897.3	2491.11	3896.35	11339.9	13117.8	23867.6	34160.8	6782.01	11850.3	15033	13507	14010.3	843.972	9123.92	17829.7	10813.2	945.347	10746.8	9304.2	4792.53	30489.2	17418.7	5540.71	7586.87	4203.03	8504.18	9808	6418.19	12714.7	1699.02	17740.6	7318.3
P26373	60S ribosomal protein L13	RPL13	22538	13111.4	8801.64	15613.8	7555.3	12477.2	14262.2	9572.29	5521.87	12591.8	8973.99	9659.91	11247.7	12912.1	15924.3	17542.1	4310.95	6867.03	9888.84	16564.3	45459.7	25259.2	16300.3	11282.4	16407.2	10996.9	17331.3	1409.89	10011	17425.4	11234.3	2794.55	12495.4	11258.7	5209.98	26417.6	17635.7	8215.45	8435.14	5562.95	8313.47	11055.2	9979.58	17647.4	11965.1	44045	10357
P40429	60S ribosomal protein L13a	RPL13A	9917.7	8378.64	2543.9	8818.59	5242.98	7653.67	7507.22	6683.07	1771.1	7668.63	3164.68	4947.48	2227.74	8158.28	8556.49	12432.4	1566.35	4049.47	6069.65	10021.2	25650.2	21584.9	6273.02	7563.44	12607.7	7601.61	11190.6	883.994	6763.08	12878	5487.73	2393.77	7879.31	7992.25	5059.31	24835.2	12160	1323.74	6986.15	2277.56	6448.6	6410.4	4806.27	8084.52	10294.1	36305.1	8977.73
P50914	60S ribosomal protein L14	RPL14	12111.9	8660.32	2541.67	9460.15	5464.81	7870.39	9146.93	5746.35	2054.81	9941.3	3495.09	7196.72	4073.16	9175.89	11251	12687.4	1317.36	2524.01	8863.36	9947.36	49061.7	19909.3	3573.06	7642.33	10910.9	8302.02	9930.86	466.446	8790.14	13650.3	8392.85	1315.72	9630.37	8446.17	3148.22	19578.2	12561.7	3328.65	6266.48	3068.21	6747.58	8389.52	5354.43	8858.35	4133.79	2290.28	5110
P61313	60S ribosomal protein L15	RPL15	15060.1	7415.67	3009.59	8681.08	5835.1	6163.27	8123.63	6267.89	3726.31	8778.79	6380.87	8927.31	4406.58	7334.6	10531	11870.3	2294.05	3794.89	7517.08	10609.6	19739.8	17771.5	4998.26	9311.33	10576.7	6423.88	12558.3	1530.96	7703.8	13664.8	8089.84	2332.93	9877.91	7690.71	4547.18	14445.8	14924.2	3778.73	6696.54	2162.69	7399.97	7742.7	4983.75	10810.1	9187.31	31503.5	18626.9
Q07020	60S ribosomal protein L18	RPL18	18461.7	10758.2	4358.23	11712.4	5452.47	8757.15	9709.87	8507.18	3530.89	8321.44	5564.13	9874.94	4981.9	8613.96	11491.4	13760.8	1762.65	6051.43	10010.6	11479	76450.5	22003.3	3169.15	12511.5	11991.7	11254.4	14845.7	1011.47	6060.54	10893.6	12680.8	2617.81	15920.9	10837	5309.26	25325.4	15244.2	3451.88	7122.79	2030.88	7970.67	9702.01	6808.95	17145.3	8693.48	18397.7	14141.6
P35268	60S ribosomal protein L22	RPL22	13564.7	6770.87	5302.22	10016.4	5999.04	8931.02	10717.5	7237.73	6665.51	9660.71	7088.41	6772.62	5808.96	7185.16	8112.1	11119.1	5750.77	5414	6216.07	8653.26	39802	21857.8	8239.64	5965.1	9026.51	6501.18	7970.35	781.033	5914.83	6652.08	6419.61	2498.34	7304.94	6543.11	4231.31	26828.8	10859.4	8969.05	6101.02	3767.6	5653.93	3584.2	5478.62	15865.5	7287.39	27776.8	9741.76
P62829	60S ribosomal protein L23	RPL23	7118.42	6058.35	1021.09	6175.38	3152.74	5444.52	4910.96	3862.31	1571.46	4012.67	3367.69	4174.82	3448.24	5816.58	6698.03	7140.68	737.607	1697.25	4410.25	5471.34	40529.7	12252.3	3761.51	5529.62	7471.6	4089.24	5929.02	493.076	3766.61	7879.69	4223.49	1231.79	5847.17	4504.17	1832.43	11545.5	8628.95	720.506	4824.3	1823.17	3929.64	4794.78	3825.23	7184.01	2873.2	10638.4	6047.6
P62750	60S ribosomal protein L23a	RPL23A	24067.2	19014.6	9140.47	19958.9	11696.5	15274.7	17661.7	13952.4	10543.7	15522	8562.04	12537.3	8676.08	14702.9	21631.3	23688.9	3181.47	7603.93	15525	18845.6	99702.2	39252.3	17125.4	15079.7	16945.2	17529.5	21693.3	3119.69	16449.9	18666.7	12024.4	5556.9	14313	17341.3	6746.47	40654.7	20304.7	12490.9	11069.9	6700.08	11375.9	12197.5	10418.4	15758.2	13092.6	9253.8	14762.1
P83731	60S ribosomal protein L24	RPL24	7465.81	5942.86	527.89	6699.74	3687.08	4512.78	5485	3848.02	1140.54	4684.77	1677.63	3533.6	1924.58	4869.53	6450.07	5619.2	695.463	2114.85	4286.39	5613.23	14944.4	11563.3	2211.22	5999.61	7383.43	3782.12	6230.95	366.669	5707.56	6745.33	5138.4	1033.79	3753.99	6088.12	1331.03	10495	7080.23	819.206	3864.05	1448.57	3922.81	4913.85	3082.48	6771.9	2763.52	5106.77	4547.57
P61254	60S ribosomal protein L26	RPL26	12576.7	7721.57	2271.96	7853.2	4205.03	6448.71	7138.59	6019.68	1378.03	7121.82	4338.07	5787.95	3551.51	7047.26	8899.72	10729.3	1510.02	2477.99	6635.56	8429.97	44018.5	16843.5	3513.12	7438.81	10977.5	7799.17	9574.69	2633.12	8054.3	10168.4	5900.99	1986.5	9046.14	7300.68	3158.31	19934.1	11224.5	1982.82	6064.63	2218.96	5547.72	6423.52	5682.64	9952.37	8020.53	56431.4	6071.6
P61353	60S ribosomal protein L27	RPL27	15387.8	10539.8	2160.06	9861.18	6808.69	8644.76	10748.9	8031.78	3684.29	7346.39	2856.01	8452.88	2433.39	9208.07	12263.9	14582.9	1027.8	3724.52	8929.37	11710.9	41071	26603.9	2541.52	9412.2	15298.3	5991.91	12234.6	888.088	7212.16	14162.4	7188.16	1425.12	10144.1	10769.3	4050.77	26167.7	16646.7	1410.09	9086.65	3385.37	8081.96	8893.7	6332.1	15657	7625.92	11951.4	7393.19
P46776	60S ribosomal protein L27a	RPL27A	17605.5	15030.3	5004.21	10702.7	6419.57	12685.9	8807.41	8778.58	3419.63	8137.01	8338.67	9759.26	5601.01	10508	13021.7	14126.9	3083.24	6839.5	8995.67	13897.4	16684	24260.2	11881	10424.3	14198	12513.3	10108.4	1445.17	9821.06	12465.5	10041.6	2897.65	12255.7	7003.76	6545.09	23645.7	15399.4	7256.56	6921.27	5806.82	6117.71	10624.1	7576.74	11360.4	7514.26	13023.3	15904.5
P46779	60S ribosomal protein L28	RPL28	9802.48	7174.5	2762.22	7047.64	3611.81	6177.06	6977.8	5159.7	1894.42	6090.48	4501.17	5055.19	4793.44	7270.5	9044.36	8838.93	2057.87	3427.06	5713.57	8420.03	43395.8	13530.8	6889.73	6515.47	7841.28	3936.11	8086.44	734.9	5607.41	8171.6	4712.12	1041.54	6855.91	5217.06	2130.2	13759.8	9224.5	4494.39	4119.19	2675.32	4727.36	5732.76	5167.1	8197.53	3090.66	9395.92	5900.07
P39023	60S ribosomal protein L3	RPL3	11431.9	7232.6	3974.55	7373.87	4303.55	7050.63	6765.57	5172.18	3258.44	6984.61	4892.46	4807.1	3868.71	6952.08	8815.87	8853.65	2181.09	4387.88	5288.58	8024.34	27420.2	16662.1	8278.45	7267.61	9640.01	5878.76	9348.84	1487.15	6117.88	9720.73	5440.36	2004.05	6467.25	6605.67	2864.99	14974.5	9696.84	3297.55	4642.68	2092.44	4293.65	6023.29	5107.58	7118.6	6847.47	53466.3	7332.36
P62899	60S ribosomal protein L31	RPL31	16369.3	10614.9	3497.15	13656.4	5624.82	8529.83	12366.8	7495.71	3007.75	8866.72	7488.75	9238.76	6109.72	10391.7	13250.9	14695.7	1464.7	5825.85	11852.7	14386.5	62589.5	25349.6	2646.97	11768.3	17578.9	7812.82	16260.7	1793.41	11673.7	17941.6	13664.7	2843.21	13085.6	12250	4294.37	25860.9	17441.8	3611.55	9017.57	4084.55	8655.01	11261.3	9692.28	15725.7	23787.9	61906.9	12925.9
P18077	60S ribosomal protein L35a	RPL35A	14129.2	6429.39	1890.1	7855.18	4922.82	7039.91	8260.2	5459.6	4511.75	7163.78	4430.99	7424.24	3516.58	7778.37	9859.63	10206.2	1516.59	3754.62	6174.76	9827.67	41965.1	16589.9	4689.3	6884.46	9563.85	5727.24	9318.37	381.844	7170.21	10211.5	5020.86	1174.2	8406.62	8766.02	3271.94	18628.9	11515.5	3127.6	5568.71	2303.82	5860.57	6853.89	5022.42	10273.4	7350.22	36954	5555.52
P36578	60S ribosomal protein L4	RPL4	16953.5	9619.45	2272.16	11471.5	6025	9318.39	11476.1	8054.76	4071.24	8992.18	7118.64	7448.12	5983.7	9979.75	12870.9	14515	1908.75	4132.63	8432.32	10838.1	61062.2	24658.8	6397.03	8671.12	11835	9952.8	13325	1041.34	9036.95	12910.7	7183.7	2271.16	10381.1	9293.1	5318.57	28227.7	16444.4	5505.29	7759.85	3068.52	7130.4	10335	6870.71	14957.9	6509.1	54200	12481.8
P46777	60S ribosomal protein L5	RPL5	9328.12	5580.87	2165.29	6597.33	4098.88	5415.79	5809	4405.67	2413.28	5927.37	3844.82	4489.8	5112.52	6046.98	7601.57	8051.23	1312.23	2818	4560.39	6372.05	63055.5	15185.2	6055.43	5953.52	7626.43	5758.1	7922.95	633.601	5308.21	7429.09	4849.77	1909.9	5894.77	5550.88	2351.36	16597.7	7605.74	4412.98	4669.48	2188.33	4506.35	5599.86	4723.37	6669.3	5640.78	13199.4	6113.1
Q02878	60S ribosomal protein L6	RPL6	22896.8	13988.7	5178.81	15305	8260.48	9679.45	14780.6	8901.28	4499.5	12332.8	7767.17	11177.2	7408.03	11742.9	16712.1	18825.9	2349.71	5192.2	9739.04	15471.3	34649.3	30968.2	7233.86	10397.2	17310.8	12761	16305.6	1873.47	11752.7	17416.2	10977.5	2585.36	9737.68	13278.9	5977.71	32863.9	20029.5	2981.49	10397	4084.14	8896.34	11193.3	8529.48	18989.6	13052.8	65071.6	12252.8
P62917	60S ribosomal protein L8	RPL8	16139.2	9298.94	5050.86	10498.6	4906.5	9114.85	9141.5	7406.92	3094.9	8402.49	5748.91	7142.58	6465.59	9166.89	11661.1	12742.3	2333.43	4219.5	8377.12	10892.9	97028	23125.8	8290.32	8545.43	11748.7	9757.78	10686.2	758.746	7782.34	11993.4	8816.34	2035.31	9015.32	8734.28	3595.6	24260.2	14479.8	4448.67	7647.98	3144.61	7759.92	8063.16	7151.78	12886.3	5322.05	47678.7	8909.98
P32969	60S ribosomal protein L9	RPL9P8	9488.75	7090.7	4544.25	8212.75	4745.8	5343.59	6262.95	4347.73	3031.6	6180.08	3407.21	4945.32	5851.52	6278.43	7263.1	7804.65	1827.27	3476.59	4118.1	8161.64	31519	13397.8	6751.19	4294.61	7142.85	6136.14	6192.57	529.812	4482.2	5172.3	3789.39	834.687	3075.86	3980.52	3216.68	13926.8	6282.64	3135.81	3144.27	1904.56	2862.77	3741.95	3402.84	4397.53	3998.2	3848.45	5857.81
P05388	60S acidic ribosomal protein P0	RPLP0	11253.1	8092.78	1857.29	8591.99	4479.28	7924.74	9396.42	5154.11	3864.98	8148.83	4839.24	7382.6	5801.54	8720.41	10066.4	10014.9	2058.97	4221.05	7040.58	9289.21	89411.3	20358.3	6036.94	7397.12	11308.9	9607.41	11883.6	422.87	6252.98	10844.4	6569.99	2037.19	8163.19	7550.61	4023.22	21930.8	14251.2	1005.54	5856.89	2379.48	5931.11	8883.92	5358.89	9662.43	9140.72	8674.08	8784.4
P05387	60S acidic ribosomal protein P2	RPLP2	7089.11	1648.28	3111	2522.29	1298.27	5209.97	4747.69	2675.68	4381.57	3189.43	8941.44	3654.43	9355.55	4930.45	4116.49	3262.6	484.228	1904.68	3652.55	2026.69	15535	4847.4	1307.26	1839.04	2508.74	2014.17	4065.96	1094.11	1548.27	1686.47	3017.78	1040.83	2813.85	2302.45	3273.77	5280.08	4637.54	972.996	2227.13	1420.66	1273.12	2464.89	1518.51	7908.16	3259.42	10278.1	12943.1
O75526	RNA-binding motif protein, X-linked-like-2	RBMXL2	9863.28	6685.16	4263.81	7462.77	4830.92	4691.17	6704.44	3913.67	2200.28	6069.81	3595.98	4689.23	6145	4833.84	6143.95	8892.91	2415.23	4376.16	3691.29	6381.76	18485.3	6944.6	5760.32	5209.85	7375.85	1276.75	6819.57	835.55	6032.48	6359.97	4551.27	1043.99	5336.72	5562.34	1455.86	6163.38	6351.75	3256.9	3547.23	2016.97	3208.22	4293.49	4994.36	7477.52	2497.31	11602.3	4886.59
P09651	Heterogeneous nuclear ribonucleoprotein A1	HNRNPA1	28994.6	15258	9394.66	15574	10694.5	11457.5	17878.5	11358.4	9354.45	13832.1	16319.7	13895.4	16687.4	15119.1	12907.2	17218.2	5324.1	9285.92	10166.6	12933.8	48169.7	16493.2	15496.1	6523.6	11818.2	10213.4	19008.3	1501	8894.93	11656.4	8599.15	2355.23	12483.5	11259.1	7173.87	13056.7	12628.3	7738.63	8341.27	5919	8402.51	6928.92	11185.4	15514.5	9312.12	8805.49	9312.37
P22626	Heterogeneous nuclear ribonucleoproteins A2/B1	HNRNPA2B1	46492.2	25628.2	20422.5	32588.6	21566.8	26393.5	33976.6	22287.8	15071.8	28988.8	26980.7	23700.3	32751.4	27935.1	32470.6	37939.2	11337.8	16801.6	19584.7	27067.5	92639.7	30853.9	32119.4	22592.8	32109.3	12863	38040.6	3609.69	28188.4	25439.7	25557.4	5606.39	31616.1	18606.4	14326.1	23634.8	29544.8	20742.7	19276.8	10405.9	19352.2	22273.7	33834.7	35890.3	25858.6	86560.4	21933.8
A6NIZ1	Ras-related protein Rap-1b-like protein (Fragment)	RAP1BL	2577.09	1586.55	1129.12	1477.57	905.811	1509	1256.95	1252.16	2451.44	2694.99	2196.01	1372.97	1173.56	1364.04	1828.9	1671.57	1181.41	1364.46	1596.61	1514.97	8488.63	4541.9	2700.8	1447.16	1487.48	1864.45	1775.11	569.962	1390.79	1554.69	1236.77	777.739	1430.83	1309.01	1147.76	3626.3	2809.44	300.778	1493.98	443.374	1261.2	1670.47	1237.43	2070.01	1888.65	4616.19	928.893
P04843	Dolichyl-diphosphooligosaccharide--protein glycosyltransferase subunit 1	RPN1	3907.13	3709.1	620.159	3061.71	1759.78	2299.33	3598.61	3653.18	1803.43	3638.92	1407.05	2229.03	869.096	2908.66	3135.14	3028.74	1887.32	1365.27	2208.43	2663.11	20692.3	5984.42	782.081	2834.14	3568.44	4909.68	4663.54	2328.91	3919.9	4760.01	3245.38	674.682	3613.42	2252.41	1159.42	7185	3694.5	1709.19	2340.34	927.474	2919.51	2800.88	3506.99	4517.65	2190.44	2736.79	3131.62
P04844	Dolichyl-diphosphooligosaccharide--protein glycosyltransferase subunit 2	RPN2	2923.7	3174.34	550.574	2058.92	1476.09	1516.33	3110.34	2287.15	581.286	2435.32	1101.06	1553.02	941.174	2838.16	2906.96	2594.88	1045.4	1113.83	1537.19	1840.86	12657.7	4247.23	819.58	2184.15	2348.04	2617.82	2833.68	1075.93	2276.99	2565.57	2962.92	504.771	2878.66	2288.11	400.621	5613.23	2690.44	2023.08	1733.37	636.368	1808.32	2707.12	2453.43	3635.16	2893.66	7649.32	2846.87
P46783	40S ribosomal protein S10	RPS10	11338.3	5693.33	4282.55	7364.74	4052.97	6082.49	6922.98	5457.83	2937.57	6949.01	6817.6	5734.21	5876.75	6488.4	7325.98	8072.91	2551.39	4556.58	6008.18	7208.47	46510.2	15201.8	7262.36	4410.43	8577.8	4526.69	7594.36	484.752	5036.56	6809.48	5625.36	1575.35	4905.43	5819.86	2852.79	13242.6	8279.87	1048.27	4983.07	2278.15	4278.63	5559.31	3841.51	6870.29	8405.01	11279.1	4495.49
P62280	40S ribosomal protein S11	RPS11	17123.6	10213	5687.6	11789.7	6015.5	9347.2	10693.5	8368.66	3557.15	9872.63	6017.22	8252.76	7610.91	10173.9	13743.1	14536.5	3155.92	4816.11	7521.21	13579.4	117713	20095.9	9806.31	7925.65	12760.9	5534.91	12590.9	1224.94	8933.47	11783.3	8370.33	1870.66	7671.01	7987.96	3238.1	18474.2	12881.1	5904.09	5851.54	3841.63	6596.02	8463.46	8250.5	11815.2	7398.47	65398.4	11298.7
P62277	40S ribosomal protein S13	RPS13	20156.9	10324.7	3218.22	14670.7	6778.51	9865.29	13037.4	9564.9	4480.7	11561.4	9256.55	9484.41	4185.01	13050.1	15172	17978.2	1423.9	3728.9	10588.3	15756.3	37103.1	29655.9	4493.8	11028.7	16489.9	8913.29	15470.7	1352.24	9989.83	17129.1	9897.18	3093.54	14229.1	12043.2	4982.84	31532.9	20515.2	2293.56	9700.48	3193.06	9167.65	12999.8	7142.95	15049.4	7041.32	16974.1	17427.4
P62263	40S ribosomal protein S14	RPS14	17138.9	11381.4	9770.77	13109.7	8303.22	10685.6	10908.7	7822.94	7582.75	10749.9	8759.59	8338.92	14202.3	12338	13064.6	14290	5264.6	5268.4	6870.7	13884	85716.9	23992.1	19036.9	6074.02	8909.07	10721	12948.3	1283.26	7271.95	11746.7	6963.41	2474.22	7306.79	6808.17	3846.94	23888.2	12376.9	11017.8	5545.15	2765.34	5743.04	6949.4	6152.87	10213	4477.08	34767.4	7629.37
P62244	40S ribosomal protein S15a	RPS15A	19504.1	14707.2	3864.61	14126.5	8662.72	11311.9	13404.9	8536.97	4348	11728.5	6150	9743.64	5369.61	10806.3	17793.8	17514.4	3336.94	5194.19	8277.79	14187.8	123810	28700.1	14988.1	12103.1	15663.1	15775.6	15323.9	1451.3	7288.53	13237.4	9204.7	811.537	9734.42	10438.7	3152.37	28407.9	18745.3	3743.49	9439.42	3620.85	10181.3	11333.7	6381.07	10100.2	6089.11	15498.5	11750.6
P62249	40S ribosomal protein S16	RPS16	19174.5	8750.03	4763.64	9774.04	5951.06	7906.9	11147.9	7802.49	5952.72	10183	6706.42	7117.02	6246.95	8314	11990.9	12085.9	3094.46	5171.86	7235.57	11299.1	115138	19559.8	4841.26	7478.86	14211.7	11452.1	13233.1	1109.27	8674.5	12432.2	8323.83	2349.78	9905.27	10105.2	6241.65	25531.3	15251.1	3915.32	7375.34	4199.68	6507.09	9635.81	8234.63	13480.8	13588	33658.3	15258.7
P62269	40S ribosomal protein S18	RPS18	17462.6	11425.3	2257.39	13617.1	6675.52	9994.67	10770.5	7901.53	2609.6	10041.9	3870.73	9346.06	4866.54	10725.6	14176.2	16835.8	2067.32	3769.97	9479.7	14169.4	107057	29494.9	3043.47	10701.8	15106.3	10649	13040	871.156	10218.5	14088.1	9570.86	1716.84	12146.5	9690.88	3515.78	32839.5	17309.9	2238.67	8810.45	2806.39	7510.99	10146.8	6951.26	13523.7	10872.5	16991.1	10291.2
P15880	40S ribosomal protein S2	RPS2	13967.2	9662.53	4107.88	14387.4	7159.92	8692.79	10785.3	8516.59	8035.77	10093.1	8226.04	8489.67	7740.73	8607	14298	13637.5	3069.88	3220.95	8258.86	12565.2	71414.3	23449.6	5480.11	7257.39	13597.8	9723.57	13331	613.584	8819.63	14203.1	11082.5	2397.32	8013.4	9987.72	5862.52	26316	16464.6	5954.86	6804.47	3089.42	8274.8	9148.02	5525.6	10485.6	7539.6	20490.9	15399.9
P62851	40S ribosomal protein S25	RPS25	17456.9	9360.04	5166.51	14612.9	7710.73	9665.08	10597.2	8494.66	4005.72	10495.6	8042.21	9333.48	10726.8	11516.9	15301.4	17101.9	2862.21	5727.1	8773.35	15943.8	40914.5	28402.2	5785.58	10677	12739	7907.61	13769.3	1426.23	11158	13514	10158.5	1882.68	11631.4	11236.9	4512.79	30507.8	15244.4	6662.92	5667.56	4771.76	7641.84	10091	9415.06	15248.9	6827.92	45542	10826.9
P62857	40S ribosomal protein S28	RPS28	11224.1	5789.01	1833.89	9132.58	4430.95	6173.18	6591.84	5071.04	2347.91	5876.56	4050.43	8237.31	4910.22	6883.1	9839.11	10157.9	969.13	2715.7	7843.77	8329.35	18541.3	17302.9	1514.13	7537.74	10802.4	5693.05	9283.68	853.115	6811.84	10147.3	7991.65	1448.79	9007.49	6890.66	3308.24	20524.6	12089.3	1358.72	6061.1	2368.84	5656.43	7333.75	5473.5	10297.7	3988.45	25007.9	8963.8
P23396	40S ribosomal protein S3	RPS3	23800.4	14153.1	8147.21	18968.8	9418.6	12394.8	14976.3	10856	6501.59	14394.8	9708.36	11804.4	12996.5	14445.1	17852.4	20339.2	3628.41	6612.04	11171.2	16982.7	45340.5	27663.8	16130.7	10450.1	17195.6	9794.04	19600.5	1448.74	11562.3	16427.4	12998.4	3307.45	12675.2	11329	6739.6	25165.5	19074.6	10660.1	10192.7	7102.36	9941.52	14066.4	11783.4	14816.8	9713.99	38012	14154.4
P61247	40S ribosomal protein S3a	RPS3A	12216	9425.68	4843.98	10227.7	5506.32	7913.72	9000.95	6820.2	4508	9381.75	6839.04	7691.79	8561.76	8226.22	10771.6	12739.4	2219.97	5972.27	7327.88	12563.6	40257.2	23476.5	8306.23	7192.66	10823.5	9646.98	11096.8	1268.61	7151.59	10705.8	8199.1	3387.03	6696.4	8771.79	4024.87	23364.1	12076.4	5231.55	5380.44	4586.61	6411.38	7147.44	5703.57	10405.7	8606.13	36907.9	10197.9
P62701	40S ribosomal protein S4, X isoform	RPS4X	16322.3	9398.56	7053.66	15821.3	6086.95	10491.6	12227.1	9402.65	4637.8	10816.7	7475.08	9680.4	9819.41	9648.15	13847.5	15908.8	4831.58	6041.97	7388.76	13610	71669.3	25015.4	15080.7	7405.18	11626.2	8048.8	15836.6	1211.94	8034.26	14578.3	9450.55	2349.52	9176.47	8544.87	4948.72	29221.9	14357.2	9912.3	8626.85	5066.51	8376.77	10369	8639.43	11770.6	14010.8	54979.8	9813.97
P62753	40S ribosomal protein S6	RPS6	15339.4	11706.1	3639.41	12481	6886.99	11026.1	10591.5	8804.27	4911.32	11084	5608.7	10906.6	7455	11266.3	15664	15038	2185.35	5323.84	10504.9	13823.2	131616	25859.1	6491.22	11410.2	12447.3	13288.7	12489.9	2084.99	8338.13	13613.4	8474.46	2318.08	7867.95	10545.6	5765.37	30702.6	15939.9	5583.32	8474.99	5112.66	8038.02	10592.8	7888.76	13324.8	11135.8	23831.9	11593.6
P62081	40S ribosomal protein S7	RPS7	9409.5	7054.6	2351.26	8475.39	4606.69	7079.01	8186.21	5462.23	1654.16	8336.21	3221.31	6619.51	3664.42	7223.73	9023.45	9450.48	1233.87	3074.13	6778.49	8299.07	63414.4	19155.7	2598.92	6977.73	11537.2	4368.54	9547.08	712.585	6797.43	10132.5	5390.61	1506.12	7012.46	6951.08	3580.77	19715.7	11958.5	1449.2	6099.35	2809.52	5582.57	6440.76	4873.44	10928.6	5387.58	44997	6524.75
P62241	40S ribosomal protein S8	RPS8	19091.3	12307.5	5223.57	13826.9	7572.51	11018.7	12634.5	8227.28	5955.91	10735.1	7127.03	10843.5	6862.67	11370.7	15992.5	16548.9	2365.59	4676.38	9242.31	14600.4	53593	24255.2	4609.35	9443.03	16194.8	12169.9	16261.6	1629.55	9067.19	15730.1	11756.1	2623	11765.7	12257.5	4976.76	28322	14542.9	4106.67	8577.3	5233.04	9020.96	12090	8855.96	14611	8655.95	16771.1	10108.8
P46781	40S ribosomal protein S9	RPS9	20982	11655.8	3058.96	14321.7	6886.87	11009.1	13366.4	9674.32	4744.03	12128.2	6719.51	10068.8	5350.01	11521.2	16483.3	17117.1	1613.03	3964.6	11535.6	15948.4	61942	27139.9	3117.07	11993.7	20022.9	11692.7	16132.8	1326.49	11056.2	16908.9	10393.8	2654.01	12185.7	12438.7	5199.56	29619.1	20471.1	3633.09	10436.3	4364.88	9345.1	13333.5	9428.31	14975.2	10578.6	59986.7	12909.3
P08865	40S ribosomal protein SA	RPSA	13817.8	10513.7	2725.18	13096.6	6937.24	11514.3	10816.8	6841.5	6007.32	9204.63	6055.92	9739.08	3681.65	10567.3	12201.5	14722.5	1702.07	4607.46	9470.04	11500.1	99191.8	31294.4	1267.31	9482.89	12528.1	14730.4	13413.3	601.371	9544	15997.5	9717.2	1958.35	10737.7	10871.5	4780.11	41537.3	17269.6	2117.31	7868.37	2491.78	8207.56	9735.35	6653.68	14089.3	5972.26	37870.7	10043.9
Q9Y265	RuvB-like 1	RUVBL1	5893.89	3479.32	1726.19	4006	1981.47	2806.52	3050.74	1993.81	1652.66	3034.51	2111.03	2733.92	2776.96	3149.88	3532.86	4424.78	1070.39	2031.89	1648.24	3587.48	20868.8	5410.44	3503.88	2330.13	4205.48	2672.29	4302.12	384.745	3849.64	4980.01	3366.16	631.175	3124.1	2476.32	1120.99	5005.34	3103.7	2189.84	2310.07	1476.06	3058.45	2919.56	2616.73	3371.88	1811.73	4861.47	3549.02
P06703	Protein S100-A6	S100A6	34903.7	29673.3	6918.62	29779.4	22950.7	26482.3	33393.6	49420.3	22055.3	11178.7	16263.5	46509.2	48909.5	42095	54006.8	60483.2	3664.64	31220.6	42091.8	13361.8	25152.5	37599.3	4554.85	47769	61549.3	18384.6	54155.2	4040.79	29750.9	41682.6	12664.3	7843.24	63416.4	31891.8	12562.6	31948.7	39015.1	2342.7	33121.6	14865.1	14108.6	43954.5	34250.2	85475.4	26997.6	783730	37747.7
P06702	Protein S100-A9	S100A9	8135.52	33780.4	29186.8	13888.9	7865.02	5057.47	3858.66	2935.63	53517.4	25945.7	16304.3	6755.12	7829.52	13646.8	6965.05	4592.74	4337.13	14233.7	12694.6	4239.74	276357	218541	32923.5	15289.4	13296.9	9278.53	17343.3	6853.92	7753.09	10020.4	38036.3	14812.3	8478	6453.81	8124.13	184008	88153	12239.7	7184.97	7203.3	4370.85	4916.13	5922.47	6314.59	6932.03	10738.4	19338.4
P31949	Protein S100-A11	S100A11	5154.3	1731.81	2255.21	1887.5	1856.58	3671.09	1824.15	1175.1	3515.56	4839.43	2287.78	4472.01	4175.97	3275.64	3607.37	3004.33	616.543	2948.44	2739.97	1174.35	17343.1	9898.12	1788.96	1849.31	2627.7	5701.42	2916.42	1185.88	2320.67	1437.68	1745.66	658.454	2266.66	1749.47	1752.51	7730.32	4555.8	1457.46	1547.5	838.589	1966.9	1621.18	2109.93	6133.85	3419.88	292593	6627.64
P23526	Adenosylhomocysteinase	AHCY	9407.79	6787.93	2500.78	7888.31	4890.33	7070.9	6265.03	4790.47	8445.57	7028.12	4732.36	6113.18	3597.39	4987.01	9008.43	8272.72	5358.16	3715.77	8696.86	8218.64	32669.8	10660.5	1636.36	5723.44	6438.3	20917.1	6659.13	2041.36	5674.83	7593.93	6202.49	2167.45	5368.15	6616.5	2244.23	10639.6	8793.47	4147.52	5007.83	3151.43	7194.21	7808.46	5329.8	7164.22	5071.65	16046.5	9972.86
Q15436	Protein transport protein Sec23A	SEC23A	17577.4	14875	19180.6	17882.5	9125.01	12869.9	11792.7	10536.4	16251.7	12021.7	18156.4	15860.9	25916	11354.7	14006.2	16375.4	9921.74	19798	10706.9	19443.9	41608.8	15616	43975	14881.4	16502.4	13412.3	21243	21099	12673.3	20248.1	8379.71	50249.3	21544.7	7980.18	15504.4	13010.3	16108.9	27478.9	10687.5	7744.82	8714.49	12692.7	18195.6	12330.7	53590.9	5573.09	12641.7
O43175	D-3-phosphoglycerate dehydrogenase	PHGDH	7825.06	5062.68	1148.5	4147.88	2998.63	2485.83	8495.93	8288.36	2406.53	4764.96	1448.24	5600.37	1986.7	3224.19	5104.2	10791.5	1047.44	1280.9	3207.67	3353.69	20274.7	14519.3	1171.74	7894.24	10534.6	2379.16	4381.96	269.016	5900.08	3076	5519.68	1137.19	8017.51	3175.85	1445.7	17360.1	6368.87	944.056	6400.3	1712.38	3671.7	3206.13	3247.24	12392.7	4750.76	19660.7	2698.27
P0DME0	Protein SETSIP	SETSIP	9372.53	6129.45	2193.17	7678.01	4106.26	6364.49	7390.82	5482.77	2167.36	8142.94	3711.27	5466.26	2713.54	4686.58	5291.98	9141.19	1418.36	2116.22	5289.8	7770.4	5505.24	8743.29	1048.51	4666.66	9535.02	5058.45	6980.7	1191.87	8393.59	7916.91	5374.75	1744.14	8651.3	7497.59	3680.9	9355.47	6931.17	1474.59	4779.58	2816.15	5423.07	6466.39	8185.84	9291.78	3744.81	15625.7	5224.3
Q15393	Splicing factor 3B subunit 3	SF3B3	2607.59	1489.2	665.65	1881.5	1096.03	1134.29	1535.42	1011.64	1267	1435.34	1223.31	1390.06	886.594	1298.65	1843.02	1852.8	381.542	379.712	1161.47	1782.74	7080.42	3067.39	1260.97	1111.16	1824.98	1445.27	1674	434.534	1409.36	1714.01	1247.66	132.158	1896.38	1046.17	724.162	3278.21	1945.51	556.901	1083.61	365.502	1547.6	946.391	1221.25	1939.5	3176.17	1915.82	1119.52
P23246	Splicing factor, proline- and glutamine-rich	SFPQ	31316.2	20238.7	19871.1	24354.6	14357.8	18903.2	20066.2	16036.8	11328	22764.7	20990.1	15292.5	26896	20906.6	23518.6	29049.2	12359.3	12079.5	12865	25134.1	55686.5	29493.2	32055.3	11637.4	23144.5	11581.7	26368.7	2017.26	14461.8	19493.3	14372.9	6097.94	17395.8	13084.9	8614.47	27244.6	18534.4	15356	12184.6	8803.71	11296.9	13606.3	17115.3	20563.8	16745	62152.4	16295.2
Q9H299	SH3 domain-binding glutamic acid-rich-like protein 3	SH3BGRL3	6275.59	7320.88	1347.95	4558.18	4952.11	3711.54	5755.62	5008.04	4162.57	4195.3	4297.6	4761.09	4437.89	6754.12	8031.86	6270.13	1027.1	3800.08	9558.18	7252.07	7192.42	12094.8	1115.82	7009.86	12152.7	3549.23	8069.05	1026.23	5369.92	10695.3	4766.36	708.661	7128.95	3303.08	3874.1	26708.2	10480.9	1226.55	3582.83	2692.95	3069.07	4951.49	6022.33	8140.63	15934.4	15935	6372.37
P62318	Small nuclear ribonucleoprotein Sm D3	SNRPD3	9876.61	4935.17	5741.69	7060.63	4320.18	6002.22	4794.28	7817.17	4381.32	6567.82	5780.06	4711.66	6675.87	4533.44	5373.45	4654.25	5515.2	5461.01	4411.5	6161.46	10362.6	5095.95	6892.55	3846.28	3957.96	4293.98	4577.54	2227.95	2717.17	2714.7	2311.8	358.235	2500.28	2174.23	2071.19	4170.83	4632.45	4381.43	2114.33	2870.12	3310.44	2733.85	2929.6	2104.42	1609.73	2886.82	3349.3
Q7KZF4	Staphylococcal nuclease domain-containing protein 1	SND1	10794.3	6531.51	8622.3	7361.03	4788.49	6946.38	7709.94	5461.12	4899.52	7446.8	7058.59	4975.11	13517.2	7373.35	8866.87	10048.4	4365.67	7060.45	3355.74	7472.81	13807	12164	15006.5	3042.46	3643.99	3262.99	7388.67	618.592	3251.92	3511.57	2974.9	1338.02	4654.98	1729.05	1990.15	9666.82	5241.02	10718.4	2884.25	3189.82	4011.9	4191.7	5964.87	3922.33	2329.6	7142.72	4591.2
P30626	Sorcin	SRI	4643.53	2391.51	1195.18	2582.62	2148.74	5077.66	3329.92	1970.49	1531.76	3210.47	891.337	3076.78	2158.38	2706.9	3816.29	3313.47	1997.72	1846.96	3208.9	2742.38	3707.13	4420.7	287.097	2710.06	2560.16	5383.28	4037.84	671.867	2023.72	2837.89	3025.24	593.715	2912.09	1701.37	624.584	4167.24	4388.33	5376.05	3811.73	813.936	2689.33	3554.67	2582.72	3165.37	2211.72	9691.43	2866.07
Q9Y5B9	FACT complex subunit SPT16	SUPT16H	3204.99	2116.72	1634.86	2811.35	1425.13	2141.92	2689.99	2137.38	2185.83	2148.48	2366.59	1725.69	2876.89	1744.8	2729.88	3164.51	1724.26	1638.37	1315.67	2442.91	5889.29	2094.93	4220.61	1388.35	1956.96	1438.25	2383.98	1273.24	1510.8	2127.11	1672.49	1248.65	2703.3	1668.89	755.853	1521.69	1682.65	3142.57	1221.44	1256.32	1390.48	1940.86	2652.62	2705.88	2833.17	9552.89	2264.07
P29508	Serpin B3	SERPINB3	5006.99	48502.6	25322.1	7874.34	34506.8	6227.54	4672.56	21807.2	73179.4	54952.9	14862.3	5372.3	7597.75	4434.46	4754.07	2758.1	3992.66	7476.32	11106.4	1857	151233	153031	20472.6	5873.46	6277.49	35470.7	14955.3	15261.8	6678.07	5472.2	20530.9	8309.06	5110.56	10611.6	9345.73	175523	73390.5	11525.4	5372.68	12251.2	10674.3	5264.49	5168.29	4206.25	4683.89	3975.53	17394.7
Q01082	Spectrin beta chain, non-erythrocytic 1	SPTBN1	5906.06	3685.5	4808.89	4777.77	2983.7	3878.04	3504.16	3037.06	3763.9	4654.82	4232.4	2897.23	6099.7	4287.48	4315.61	4743.12	2342.78	3286.03	2331.24	3939.81	7248.91	3296.93	7848.53	3287.43	3205.73	1635.29	4260.24	430.86	1889.84	2318.75	1627.39	559.427	2461.21	2181.89	1441.3	1887.05	2290.38	4594.61	1871.56	1876.24	1711.9	2418.26	2946.64	2465.33	4975.68	10831.3	2422.89
Q13813	Spectrin alpha chain, non-erythrocytic 1	SPTAN1	4125.04	2708.8	2374.19	2852.28	1844.97	2777.46	2471.32	1938.62	3285.76	2725.84	2822.17	2084.61	3333.43	2956.18	2588.19	2911.97	1253.34	1689.89	1653.37	2446.71	15848.7	4670.64	3958.06	2026.39	2238.3	2942.16	2908.47	912.697	1384.44	1972.23	1785.8	764.167	2264.42	1773.3	1645.46	5932.37	3350.98	2795.35	1535.08	1056.37	1375.4	1469.22	1753.6	2328.15	2194.49	7887.14	1484.81
Q14247	Src substrate cortactin	CTTN	6335.96	3812.49	2117.3	4647.06	2566.3	3401.46	4964.17	3156.15	1968.44	4443.41	2639.74	4229.9	4824.71	4431.09	6128.6	6363.5	2642.05	4713.63	3453.18	5753.97	32838	12510.3	5754.68	3513.61	3874.32	4391.94	5477.9	688.481	2867.31	3468.33	3097.51	1037.76	5198.31	3012.07	1507.05	12000	6687.43	4150.2	2738.08	1840.85	2823.05	4025.09	4936.42	4139.56	2150.42	18058.1	4615.62
P37108	Signal recognition particle 14 kDa protein	SRP14	2151.78	2761.32	1002.61	3317.11	1847.26	2160.07	1872.4	1782.14	1149.99	2607.62	2066.38	2187.99	1545.74	1637.29	2175.25	4351.04	662.523	1092.26	1444.32	2003.25	5133.47	2459.52	1193.24	1723.77	2118.84	885.609	2530.9	333.438	1894.26	2403.46	1180.07	644.638	1944.63	2265.06	273.885	2071.73	1965.11	958.804	1490.64	285.895	1593.74	1863.06	2063.81	2728.35	1894.21	5028.18	2084.87
Q07955	Serine/arginine-rich splicing factor 1	SRSF1	24203.7	12827.4	18129	16506.7	10064.9	13784.5	14803.4	10009.1	7786.69	14999.7	16233.3	13400.3	27865.9	17622	18778.7	20747.4	10858.1	17615.5	7357.51	17830.8	18128	15439.5	34686	6126.56	7802.15	3750.47	14163.9	1039.33	5739.31	7190.87	4727.45	2042.57	6353.87	4841.04	4590.11	11925.5	8957.41	21489.5	5303.74	7487.95	6750.31	6648.09	13341.4	8181.81	3338.11	20493.8	8834.55
Q01130	Serine/arginine-rich splicing factor 2	SRSF2	56907.6	31603.2	57545.1	38864	24615.6	41339.9	36727.5	26015.7	24746.9	37801.5	51827.6	23134	85231.8	40035.1	43275.4	48466.4	30548.9	40855.8	8684.97	46363.9	16129.4	29895.7	87819.8	8197.64	8808.88	3667.32	29438.5	1714.51	8142.86	10100.9	4737.26	706.473	10884.1	5719.16	11177.1	12194.9	14611.6	58923.6	7494.28	17278.7	14091.5	12204	25419.9	11801.5	4432.7	40718.2	16541.2
Q16629	Serine/arginine-rich splicing factor 7	SRSF7	13290.6	8466.9	13563.3	11015.3	6769.93	8839.88	8439.87	6932.34	6928.61	9390.54	10235	5788.5	18847.9	10176	9876.73	10420.8	6171.75	6985.93	3702.47	12140.9	16797.7	9470.39	24153.4	4211.83	5415.49	2903.89	9206.64	396.586	4944.57	5053.24	4135.93	996.817	3711.6	3747.14	2640.13	5930.55	4619.78	13639.9	3830.06	3979.73	4624.13	4107.61	10159.7	5647.79	1602.99	12080.9	6268.54
P51571	Translocon-associated protein subunit delta	SSR4	2904.54	5587.32	932.884	2665.85	2401.26	3079.21	3226.99	5317.52	2502.51	4423.07	1661.57	2734.07	2092.15	3570.8	4069.22	3630.02	9220.9	2889.83	6023.93	2614.22	31428.6	7276.62	141.523	2785.55	2933.33	11004.7	5100.88	9743.22	3962.34	4243.44	4728.81	1017.63	3240.21	3144.9	1238.98	8692.25	4777.88	1507.74	3240.88	2403.01	4051.6	3373.34	3581.26	3561.17	612.852	349.66	1954.57
P31948	Stress-induced-phosphoprotein 1	STIP1	11667.5	5071.64	3598.88	7610.18	4375.68	5954.41	7257.29	5513.98	3841.63	5809.4	6618.26	7158.04	11242.5	6858.77	8437.35	10314	2877.54	6042.68	5932.49	8970.44	30401.9	9088.85	6478.51	5774.87	8441.59	3173.1	8703.77	1714.82	4840.86	7496.89	5726.15	3699.83	7551.88	5366.07	4785.1	7794.84	7471.04	5530.96	5129.1	3537.32	4566.74	5240.79	6576.45	8941.35	7094.39	27478.3	9493.49
P16949	Stathmin	STMN1	10566.3	8849.6	3585.69	9129.06	8002.39	7297.54	9248.13	8995.53	3245.64	11031	5879.4	5599.23	6169.23	10403.1	7239.73	13152.5	1971.53	4500.87	9369.5	9822.43	3662.51	4980.79	7643.45	12721.2	18472.1	566.783	12128.4	2870.28	14476.1	10502.8	7802.86	6329.67	11391.7	6904.01	7815.4	3575.57	9377.79	3488.56	11660.9	5466.34	5609.56	6661.69	10112.4	14417.9	16330	13118.3	10014.9
P55854	Small ubiquitin-related modifier 3	SUMO3	8258.11	4849.41	2315.77	4720.13	2847.84	3458.48	5843.14	3549.89	1732.64	5227.76	3107.62	2893.01	2703.64	4314.64	4899.03	6878.03	1067.8	1970.81	4285.92	5133.41	21138	7168.98	2244.3	3359.74	7484.64	2656.95	6088.94	624.388	4536.59	7630.26	4108.42	269.543	6418.55	3893.34	2419.71	7775.37	6454.98	1639.55	3737.05	1503.49	3526.74	3749.59	6418.36	5533.07	2213.78	19967.1	6198.55
P07814	Bifunctional glutamate/proline--tRNA ligase	EPRS1	3810.27	2861.04	2199.44	3286.55	2157.31	2639.75	2808.89	1451.62	2433.54	3162.93	2307.37	2406.24	3660.61	2875.86	3694.69	3267.65	1749.55	2354.39	2045.63	2565.48	8852.84	6233.16	5398.62	1787	1716.19	4796.7	3107.21	599.599	2307.3	1888.15	1747.8	1142.17	2400.5	1759.49	1095.51	5641.47	2575.98	3534.58	1544.68	1485.93	2624.98	1934.97	2273.51	2387.59	3889.61	17826.9	2167.71
P47897	Glutamine--tRNA ligase	QARS1	1756.87	1674.15	714.982	1312.14	913.681	859.885	1277.22	887.702	1005.01	845.031	1218.69	892.69	1285.84	1346.61	1296.89	1375.97	372.426	889.843	804.487	1015.77	11782.4	3491.88	1290.27	757.716	1530.56	1468.57	1313.26	216.613	1070.44	1092.38	1223.52	632.362	891.399	800.281	362.285	3951.92	1981.89	741.085	692.693	489.846	973.248	1028.82	964.612	1481.44	876.1	985.251	906.968
P37802	Transgelin-2	TAGLN2	20636.2	16502.7	3477.78	14611.4	10379	17560.7	15954.3	14571.2	7096.92	20154.4	11355.7	16819.9	7920.12	18103.2	24786.6	25318.9	2701.81	4033.9	13732.3	17012.2	51762.1	31867.1	2424.22	20795.5	32199.7	47842.8	28718.8	2091.9	19965.9	19728	10997.2	2663.35	25566.5	17362.9	7365.3	33103.7	24120.6	2876.72	16995.2	6283.16	18797.1	19792.4	25319.8	30612.2	8570.97	11330.3	16648.5
P37837	Transaldolase	TALDO1	4478.73	8073.6	1955.26	5823.37	2541.08	5523.9	3854.76	7533.09	7969.2	5152.72	3122.98	3171.68	1578.02	3190.24	3565.63	3365.44	3185.13	2695.93	4088.41	3535.81	22210.1	13488.8	1006.68	4831.85	3957.73	6512.19	5506.68	3468.65	3279.42	5260.91	3480.55	778.753	3636.69	3066.13	2038.96	15666.4	7437.03	11886.8	2417.98	1566.47	3500.68	3420.09	4305.38	3404.93	3177.28	20968.2	3855.03
P68363	Tubulin alpha-1B chain	TUBA1B	52823.1	17580.7	13045.7	16268.7	9198.79	15897.9	37037.7	17650.5	32787.7	29737.3	49927.6	29675.6	34025	19936.1	22286.4	33880.3	5514.82	16552.5	41164.8	29956.8	50295.7	23050	14382.3	7536.73	11446	14098.6	32454.7	2192.76	18370.1	13548.8	12897.8	3134.99	15702.8	18932.7	20478.6	45408.1	30124.6	6756.31	18348.5	10501.7	18616.1	12365.9	27301.4	44375.3	15989.7	30411.8	142398
P0DPH7	Tubulin alpha-3C chain	TUBA3C	60232.6	45095	11224.2	39562.2	31068.1	37132.1	46711.2	35216.9	43575.3	45053.1	31418.6	31802.7	17089.8	32619.3	37251.1	43741.2	6233.97	11404.6	34807.6	40877.7	104250	51880.4	15783.6	32009.5	54765.2	31842.6	58965.1	6457.24	34230.3	39260.4	36453.7	9812.9	23881.2	41285.9	20153	62298.7	49730	10016.3	30894.5	14634.5	30540.1	34462.8	34322	43428.9	27269.2	73316.9	60193.4
P68366	Tubulin alpha-4A chain	TUBA4A	5390.31	7288.52	2881.91	4861.14	4127.34	5359.02	5046.98	4758.19	5806.17	6457.73	1673.13	4194.06	2116.98	3186.81	2952.95	4417.48	612.484	1350.22	1200.25	2512.34	130897	39045	2298.48	4647.56	6591.88	40056.3	13263.4	784.7	4318.84	4356.13	6737.18	1672.72	6488.02	2961.89	1331.63	45844	18981.4	1455.87	3276.6	1475.21	9803.59	6847.33	9861.77	6152.84	1907.17	9595.87	2936.3
A6NHL2	Tubulin alpha chain-like 3	TUBAL3	22183.9	8127.04	8038.37	10466.6	5468.62	8865.98	13495.4	6671.82	8455.83	11926.4	19099.9	7289.96	8482.83	11056.8	8923.57	11657.3	3108.93	7351.61	8962.9	11364.7	30375.5	13138.9	8919.45	10688.9	17945.9	9880.55	13617.8	2174.41	12853.7	15305.4	7392.19	5356.84	10917.3	6293.24	7915.23	12232.4	12753.1	7101.14	8383.95	5071.47	7916.32	10086.6	11316.8	31238.8	17364.8	96225.2	11714.5
P04350	Tubulin beta-4A chain	TUBB4A	46301.5	41760.4	10338.8	40712.3	22970.1	32982.9	41387.9	27032.1	31779.8	37009.4	17656.1	27307.7	15960.3	29603.5	38572.7	42710.3	4825.56	7459.96	27522.4	39448.2	168670	57987.8	13694.6	30885.2	46127.8	41686.6	48943.6	2839.52	38721.3	45722	33755.1	5226.34	34168.2	32824.3	14027.9	54290.4	47617.6	7157.19	23080	11949.9	26568.5	30833.8	33454.7	36875.8	21162.3	6102.46	32323
P68371	Tubulin beta-4B chain	TUBB4B	9118.95	2357.03	3053.38	4910.8	2357.78	5625.29	8041.56	2638.42	4038.27	4756.57	4995.7	4657.69	5454.19	3797.04	5660.69	7183.8	1797.93	4898.83	5395.3	5316.07	41572.6	7462.04	5581.91	3170.47	3708.5	9707.55	5501.63	852.917	4812.22	11557.6	3466.55	1180.47	3088.11	2317.8	3256.56	7299.5	6626.23	2744.33	3492.97	3442.21	3874.72	3140.4	3548.58	2971.01	5906.56	18289.7	6767.51
P07437	Tubulin beta chain	TUBB	35056.4	34070.6	10987.6	35045.6	22331.8	28679.9	40297.8	28691.1	19311.9	38890.1	17741.5	23150.2	16712.7	28036	36247.4	38147.3	5956.13	12248.1	28611.6	35153.3	122724	47703.8	9821.14	35002.2	52049.9	41561	53526.2	4783.29	37767	53018.3	33269.6	7923.4	40748.6	32338.4	17547.5	48415.2	36419.9	6946.88	29110.6	16335.6	29710.5	28098.1	34284.3	46498.3	34891.7	10395.4	31013.9
P53999	Activated RNA polymerase II transcriptional coactivator p15	SUB1	7688.27	5469.57	8984.63	7146.87	4279.43	6488.88	6525.62	4328.98	8131.46	8328.58	6877.48	10862.6	17486.9	9585.41	8566.25	12185	2901.24	9074.92	6471.51	6570.2	18195.3	8875.44	45824	2490.15	3324.82	2261.81	6520.99	942.067	2493.66	2516.63	2420.76	2878.22	3456.13	3023.68	4314.98	6995.58	3961.67	9386.08	2958.69	6079.3	2855.18	4310.9	12685.6	4441.1	1184.63	16527.6	3997.83
P17987	T-complex protein 1 subunit alpha	TCP1	9090.7	7280.61	2894.89	9052.47	3587.14	6637.5	7330.88	4273.88	2190.45	8174.19	4199.64	4943.64	4100.38	6639.56	7473.79	9939.19	1260.8	2493.42	5088.35	9234.17	20213.3	12875.9	7779.83	6536.88	7705.18	3934.73	7874.97	935.634	6644.99	7712.21	6863.64	2103.57	6597.11	5857.63	2732.44	12166.7	8539.13	3535	4479.48	2443.5	5468.81	6395.24	5517.64	7163.04	4035.1	6320.06	4794.89
P78371	T-complex protein 1 subunit beta	CCT2	7048.74	4559.63	3266.71	7282.11	3463.15	4491.29	5193.54	3524.22	2296.33	5595	5052.59	3812.21	5164.71	4594.32	6064.34	6323.3	1679.33	2830.6	4044.62	5544.43	24738	8572.42	6493	3332.24	4922.77	3466.39	6624.4	533.212	3814.43	4767.43	4219.23	1587.19	4473.99	3621.38	2164.56	8050.84	5285.68	4384.74	3041.4	1970.47	3586.51	3297.83	3645.67	4804.96	3269.87	8229.59	4802.12
P50991	T-complex protein 1 subunit delta	CCT4	9262.65	4341.78	2290.87	7442.8	3571.62	4869.16	6060.65	4004.17	3110.04	5375.53	4769.21	5003.88	4548.69	5561.75	6288.37	7238.94	1775.92	4339.72	4643.62	6534.29	16786.6	9893.77	5687.16	4545.44	6147.14	3749.54	6518.72	864.751	4851.95	5499.74	3908.12	1312.09	5387.74	4544.95	2784.52	9556.19	5414.04	2548.49	3371.81	2662.43	4126.31	3993.61	4627.35	7532.65	6546.12	20608.7	5644.85
P48643	T-complex protein 1 subunit epsilon	CCT5	6292.88	3702.36	1163.53	6060.51	2367.08	3474.83	4099.97	2765.13	1924.34	5006.57	1764.79	3564.67	1845.24	3901.15	4838.89	5922.69	776.911	1638.92	4137.98	5316.52	13323.5	8217.01	2354.21	3836.18	5348.9	3597.3	4973.48	873.267	4509.12	5193.36	4256.06	1279.88	4610.45	4235.44	2233.09	7828.31	4936.65	1577.3	2996.16	1558.12	3467.58	4034.19	3384.08	5086.97	3994.43	11841.7	3688.14
P49368	T-complex protein 1 subunit gamma	CCT3	6631.35	4082.09	2178.41	6127.43	2701.83	4645.51	5430.09	3167.31	2460.13	4847.45	5315.66	3797.2	4372.66	5112.08	5630.66	5975.21	1163.64	3108.29	4185.29	5172.73	29957	8555.85	4212.21	3877.65	5033.44	4117.29	5663.36	976.877	4364.77	4761.83	4080.1	1585.29	4231.46	4730.25	2502.91	8659.75	5528.85	3158.98	3318	1539.66	3557.87	3873.02	4057.42	5263.19	4590.5	7043.39	4833.13
Q99832	T-complex protein 1 subunit eta	CCT7	5961.36	3650.57	1620.84	5045.06	2136.33	3547.07	3554.05	2857.5	1509.75	4485.21	3309.97	3491.67	4043.59	3954.39	4554.46	5597.48	1537.97	2176.81	3055.41	4167.33	21174.1	6475.58	3843.79	3059.96	5082.22	3241.27	4567.92	442.673	3301.97	4255.47	3091.91	755.475	2962.61	2978.82	1450.06	6351	4522.88	2132.56	2296.31	1535.06	2710.95	3112.92	2856.79	5103	3832.54	6522.11	3710.67
P50990	T-complex protein 1 subunit theta	CCT8	12524.1	6030.91	2400.86	8743.98	3227.88	6624.59	7329	5289.9	2803.73	7044.07	5086.41	6026.12	3499.7	6532.64	8377.25	8541.95	1228.89	2581.56	6288.72	7103.34	29566.4	12550.2	1560.85	5851.67	8452.19	5081.81	8063.48	918.756	7336.89	8524.25	7162.53	2172.51	7146.92	6821.56	2682.57	11865.4	8454.38	1890.93	4741.71	1796.08	5263.61	5542.39	4708.42	9383.91	5898	24101.8	6896.62
P40227	T-complex protein 1 subunit zeta	CCT6A	10267.8	5837.1	3219.73	7644.05	3702.22	5632.96	6793.31	4781.72	3035.09	6620.59	5551.11	4639.99	5115.78	6459.45	7222.86	8873.08	2307.1	3198.05	4374.46	7133.32	18012.3	10386.6	8311.94	4101.59	5249.39	4168.57	6732.22	618.075	4694.48	6418.09	4932.06	1304.74	5570.09	5095.23	2791.74	9036.14	6270.36	4557.36	3361.47	2297.15	4260.64	4339.37	4894.88	5375.15	4405.72	13018.5	5534.94
P55072	Transitional endoplasmic reticulum ATPase	VCP	17350	13866.6	4076.17	19505.5	9808.66	14762.6	11753.8	8507.98	4840.71	13251.9	7298.73	10246.8	5813.49	10884.1	15984.6	18418.1	1994.41	5111.8	11839.1	15435.7	113567	35874.3	6093.61	8044.02	16898	14675.2	16786	1281.01	15877.8	16258.6	13982.8	2634.42	15628.3	12059.9	5521.83	37628.3	20002.9	4295.45	8262.28	3451.45	9043.47	9624.08	9995.88	13559.6	7781.88	18060.2	11390.9
P10599	Thioredoxin	TXN	11322.9	14145.2	8488.89	9432.05	10854.6	8883.2	10240.6	29576	30410.9	18663.1	20175.1	11345	14278.8	14858.1	8347.52	11751.4	25016.4	16420.4	21232.9	7030.09	13179.6	10021.2	3457.83	5426.74	7544.71	27661.5	6804.15	23394.9	11431.1	8050.02	12057	5173.84	6537.19	12441.9	10592.8	13572.9	11249	33820.2	7816.32	4388.8	6003.25	7526.61	9143.42	13929.1	8488.29	29370.9	14882.3
P29401	Transketolase	TKT	6354.38	8236.76	4512.6	5543.36	4163.69	8064.87	5447.09	5934.15	24164.7	5577.95	6198.62	5669.01	6496.41	4512.4	4631.83	3909.99	10177.9	6894.38	6812.21	4259.34	40691.3	6985.61	5815.91	2109.1	2492.17	22623.1	3352.38	1695.43	2260.27	2214.2	2509.85	1994.38	2107.39	1929.63	3236.56	9653.13	7109.2	14824.6	2198.04	2632.5	6540.91	2917.38	3192.32	2429.93	5129.25	88363.4	7161.75
Q9Y490	Talin-1	TLN1	9995.71	7007.17	5724.2	7965.92	4653.31	7041.82	6200.95	5369.54	4285.83	7477.37	6443.23	4948.18	8623.11	6611.93	9415	9393.77	3516.56	4284.51	2844.07	8707.06	7194.45	6966.66	12725.6	3357.96	6674.13	2020.51	7527.37	507.402	4249.09	4841.15	3221.8	690.743	5661.32	3480.38	2256.49	3017.26	4282.39	8688.96	4414.07	3157.82	3985.02	4448.41	5325.81	5465.46	3173.88	5206.23	7193.15
O43399	Tumor protein D54	TPD52L2	3873.48	3365.59	1144.28	4153.73	1775.28	2707.15	3498.34	2367.35	1228.03	2338.15	2343.31	3032.37	2565.76	2480.74	4606.2	3277.43	615.898	1808.88	2470.33	3701.61	5979.27	4357.81	1973.09	2609.91	2664.42	1598.53	3092.28	165.729	3171.91	2997.58	3641.56	352.751	3700.19	1923.03	895.253	3606.52	3246.19	1226.13	1754.05	555.016	1149.41	2965.72	1807.67	4127.32	1254.04	7408.46	2446.82
P60174	Triosephosphate isomerase	TPI1	35851	11835.8	9632.59	14959	14185.8	26403.3	22614.4	48330.6	57849.6	21863.3	37139.4	24520.8	11141.2	12672.9	11562.2	11160.7	9123.15	10110.4	40790	17409.2	97190.9	16615.7	5485.41	10964.8	15964.2	24381	10746.6	3161.8	15787.1	8172.48	9160.02	3370.44	12767.9	13336	23395.5	25916.2	35745.6	13801.3	14347.3	6387.64	9749.16	10112.6	12448.9	21401.3	35618.8	19331.5	28310.3
P06753	Tropomyosin alpha-3 chain	TPM3	31790.9	24002.6	8125.71	20535.4	18247.6	23327.7	20216.2	15667.9	12951.9	30401.4	14098.9	21210.6	12068.3	20210.9	26547.5	23039.2	8116.74	15456.7	21104.4	22949.6	82938.3	31245.4	9119.77	23652.1	28374.8	39373.8	23635.4	18631.9	23709.1	22665.1	16641.9	6617.26	23442.9	23149.7	14163.9	36989.9	29600.9	7835.43	23352.9	11513	20598.4	20054.5	20100.7	39187.3	20778	13959.7	10891.2
P67936	Tropomyosin alpha-4 chain	TPM4	15161.9	7082.84	2046.44	8866.75	5993.92	4587.19	6366.22	6313.72	2507.01	7847.07	3266.34	8052.4	2895.58	5132.15	10111.5	9689	1031.4	2684.58	6358.46	11648.6	57137.8	9416.22	1641.24	13850.2	9506.84	7735.15	10976.1	1096.18	9631.83	9582.93	7178.26	1891.78	11946.8	9754.98	5373.6	7369.1	9938.09	809.221	6493	2239.75	4466.72	9068.01	8178.93	10252.5	6610.46	21999.8	9445.37
P02787	Serotransferrin	TF	23570.2	14970	39138.2	17020.8	10012.6	14964.2	26779.7	17275.6	64016.7	13674.3	41877.8	15360.5	32056.2	18812.3	14776.3	16421.9	14858.3	27608.3	19571.6	18376.2	10947.2	12828.8	42754.4	27342.5	36579.8	6966.17	22298.3	19573.6	24931.9	32714.1	20081.1	42059.6	38420.9	14357.7	37348.8	11694.9	23618.4	27865.7	17126.4	22769.5	11019	16707.5	32707.9	29461.3	95973.6	6829.55	20838.7
Q9BRA2	Thioredoxin domain-containing protein 17	TXNDC17	6070.41	4525.3	807.843	2687.38	2919.91	3184.21	2600.13	3476.36	1341.88	3289.93	1330.37	3647.57	1392.41	2322.66	4631.31	6266.44	639.131	1322.22	4030.37	4230.77	6198.3	8600.67	5159.13	4210.54	5818.84	4760.52	5021.66	360.705	3357.88	5260.14	3750.57	894.23	2471.28	3045.95	1154.07	8043.73	5498.86	1874.79	2912.08	899.121	1715.22	3601.29	3010.82	4158.43	2458.33	2451.55	3079.41
P63313	Thymosin beta-10	TMSB10	20466.3	27094.8	3217.63	25609.3	13515.5	18598.7	12579	16572.1	2920.47	24132.4	3162.02	17719.8	3827.31	21725.2	17025.2	21167.5	1607.34	3373.94	25272.3	20362.2	4327.84	11107.2	1941.48	24556.8	29686.4	570.161	23188.8	1471.55	21535.3	28585.3	14458.1	1751.5	29675.4	21088.1	8902.41	8700.47	16264.9	783.189	19735.1	6404.1	7068.97	19296.7	20398.8	6166.35	12678.9	24164.1	15429.2
P62328	Thymosin beta-4	TMSB4X	21457.1	10335.8	3498.44	14028.6	8518.47	10661.6	13944.9	8008.85	4926.64	10738.7	3860.3	18993.8	11717.2	10820.1	16310.4	12939.4	1557.47	10613.5	12591.2	13688.3	15333.7	9412.34	7437.56	18878.4	15007.8	3715.24	21658.2	2760.93	11633.4	21358.1	5681.83	5254.75	15299.3	12828	5786.59	5665.24	13846.3	2518.36	10122.1	2339.15	4935.53	15842.6	17996.7	9144.34	22355	18648.2	11943.5
P22314	Ubiquitin-like modifier-activating enzyme 1	UBA1	2775.81	2386.35	549.645	3101.7	1167.11	2308.41	2823.01	1874.1	1647.37	1821.83	562.54	2536.2	1529.12	1413.26	3277	2502.76	546.781	1179.9	2849.83	2256.35	25693.5	8054.72	1486.55	2924.93	2995.5	5349.53	4036.2	534.365	1879.28	4187.62	1420.86	1420.39	2017.31	1183.69	1210.58	10509.8	4259.14	542.524	2209.89	655.428	1670.95	1867.93	1908.93	2690.23	4443.61	5301.63	981.238
P0CG47	Polyubiquitin-B	UBB	30660.3	11679.9	17015.1	12679.9	17026.7	76780.5	35837.6	21333.2	52077.5	72198.3	35727	21734.2	25723.7	14775.9	25756.5	20737.9	13638.6	28934.2	27767.1	20555.8	33596.2	9644.14	21562.9	4522.06	5923.77	9980.48	12434.5	6305.63	6071.46	5249.27	15118.2	8304.37	5206.33	21104.3	68605.4	17540.4	55616.6	214809	32732.7	18511	6977.99	15337.7	9072.66	17372.8	51778.1	138871	23479
P61088	Ubiquitin-conjugating enzyme E2 N	UBE2N	5491.14	3248.18	632.425	3213.22	1794.01	2012.24	3184.04	2275.18	1608.68	3471.1	1877.63	2722.18	1397.72	1971.44	3895.75	2271.09	509.271	1195.75	2093.93	3095.93	19332.6	9161.21	833.541	2718.69	3603.94	4052.78	3752.25	319.766	3125.6	5124.01	3465.4	671.531	4861.92	1733.46	1171.85	12031.4	5415.79	614.694	1687.04	712.319	2138.39	2771.65	3091.29	3918.06	1308.69	13237.4	2094.28
Q99536	Synaptic vesicle membrane protein VAT-1 homolog	VAT1	8553.78	5272.42	3533.37	8974.25	3522.46	6334.53	5502.33	7149.39	7544.83	6566.87	3309.43	5765.97	3854.33	5309.52	7698.26	8202.53	4856.62	4167.44	4175.5	3977.01	55800.6	17703.1	8597.71	5352.96	6348.13	10692.5	9867.47	5474.24	4523.84	5023.85	4333.88	1698.26	7618.31	3337.9	2479.97	20857.4	7541.1	5636.71	4729.17	2004.94	5161.42	5927.72	4180.45	5916.96	8112.46	4101.27	4749.14
P21796	Voltage-dependent anion-selective channel protein 1	VDAC1	3855.33	3264.53	662.451	3554.83	2074.16	3031.91	2645.49	4274.22	3660.58	3243.57	1725.55	3568.08	2692.7	3114.86	3579.13	3280.7	4275.78	3475.4	6470.3	2450.2	37266	8862.21	1692.28	3212.81	2454.15	9514.75	3183.12	6857.63	2617.67	2875.91	2526.11	901.335	2528.36	2599.23	1612.19	11756.5	5711.52	2249.19	1839.24	1559.09	3057.19	2010.59	2019.53	3570.87	3284.76	18275.5	3081.26
P45880	Voltage-dependent anion-selective channel protein 2	VDAC2	6037.09	5819.39	1546.75	4583.39	2804.4	4068.73	4110.49	4370.41	7615.73	4109.68	1969.09	3563.81	2499.23	4980.67	6204.54	8209.66	4217.99	3567.82	5659.12	3591.72	24006.7	8010.07	1441.08	3471.48	4861.68	9778.71	5508.04	6211.38	5954.05	6133.8	5804.35	1521.77	6514.11	4757.03	2206.73	8810.34	5397.06	2357.16	3622.52	1862.78	3993.91	3771.96	2160.94	5314.67	3039.56	4612.25	4522.02
P08670	Vimentin	VIM	159095	82526.7	24270.8	80442.4	60411.2	70839.4	96184.5	79766.3	28230.1	83602.6	37992.3	61325.4	26373	51745.3	78884.5	80984.8	11003.7	16412	63640.9	85654.4	46720.3	57447.2	25345.7	186001	112073	1944.56	73679.8	4641.59	106086	94502.9	59610.8	9883.75	139046	55147.1	26672.2	33441.8	126251	19743.4	91032.3	27458.8	48647.6	105331	106758	129427	49131	85654.7	76491.4
P18206	Vinculin	VCL	3559.03	4330	2431.04	2965.58	3044.85	4277.02	3197.7	5275.44	7654.98	5555.08	3767.03	3047.25	2382.76	2631.54	3758.01	3158.85	2332.7	1913.58	2373.74	3483.87	10368.6	4068.8	2161.71	2594.79	4025.68	7765.14	3737.76	2035.14	2973.88	2939.99	3794.37	740.132	4178.08	3343.38	1964.72	3687.26	3141.3	9912.58	2768.03	1315.22	3014.42	2285.07	1647.88	4085.72	2380.16	12381.2	4742.88
O75083	WD repeat-containing protein 1	WDR1	5718.85	6053.88	1493.9	4772.48	2187.1	5180.18	3930.92	2640.51	3383.15	3817.64	2762.75	3925.21	1948.2	2872.56	3315.75	2528.54	697.875	1633.34	4279.41	3878.58	20602.7	12012.5	3748.86	4185.65	3848.52	7253.81	5735.48	1142.64	3931.52	6026.64	4684.32	1927.28	4305.13	4488.25	2614.42	14900.9	7088.07	1912.86	2996.97	1304.02	3513.36	3267.98	3493.03	3755.76	6181.07	9726.52	4070.11
P13010	X-ray repair cross-complementing protein 5	XRCC5	7861.52	5544.72	2822.14	6026.18	3552.32	4920.67	5743.4	3582.7	3073.24	7269.6	3712.12	4192.42	3516.33	5069.48	7001.63	6272.15	1306.02	3022.45	2278.07	5953.39	14731.8	7687.02	4133.3	3976.44	6321.77	3777.8	7463.03	1005.53	4862.74	6828.48	4498.89	749.729	5217.33	4108.56	1932.01	6510.3	4505.44	4028.68	3734.15	1869.79	3880.97	3927.13	5232.81	5339.42	3090.26	3904.52	5944.89
P12956	X-ray repair cross-complementing protein 6	XRCC6	7804.51	5247.89	3335.06	5841.15	3243.3	4706.97	5035.32	3613.81	3695.16	6714.36	3982.09	3746.28	6256.7	4850.76	5892.76	6682.39	1656.27	3166.61	2752.04	6452.95	27923.3	8656.38	8662.43	3882.93	5598.16	3724.46	6567.87	527.317	3891.37	5134.77	4202.48	983.776	5112.45	3515.88	1791.79	7234.33	4767.31	4134.77	3254.12	1888.45	3501.49	3931.74	4700.76	4343.38	4201.29	3422.69	4140.32
P16989	Y-box-binding protein 3	YBX3	11312.5	3434.44	2034.45	4037.95	3981.78	3062.12	5336.93	3677.42	1216.44	4382.1	5389.59	4997.87	3540.95	5656.5	7236.19	4476.47	1230.83	3057.25	4712.24	4910.62	23209.8	6409.94	2339.2	3985.47	5179.6	2627.88	4944.93	316.72	3382.07	6485.3	4731.82	1423.83	5418.3	5794.94	3664.26	9376.57	7393.72	1043.04	5053.78	2304.8	3802.26	3129.74	3150.14	8717.82	3820.86	20400.6	6956.12
P25311	Zinc-alpha-2-glycoprotein	AZGP1	24066.6	61355	30371.9	11452.4	41923.8	51729.3	15760.3	415884	158419	44416.2	49565.2	37315.2	32683.4	58104.2	18653.9	12720.9	40548.2	31104.4	100753	12569.4	35031.6	9435.74	24794.7	6104.56	9835.21	41217.5	20923.1	95590.1	16423.3	10427	28293.4	13477.1	7946.6	33465.1	28836.4	19432	18789.5	175808	21578.5	10840.6	18462.7	9582.88	18864.8	27194.5	22615.1	895.139	41576.1
Q04917	14-3-3 protein eta	YWHAH	3050.18	1665.58	921.303	1866.55	1136.93	1429.93	2014.41	1250.38	1453.2	1676.57	1720.35	1427.99	630.415	1372.08	2558.07	2249.79	780.038	701.374	1215.89	1439.4	11358.3	2105.66	5134.2	1945.61	2300.91	1995.97	2981.72	283.875	2365.07	2421.78	1943.35	116.244	2689.6	2018.49	787.932	2553.07	2502.29	740.432	1723.1	635.599	1064.01	2098.86	1869.02	2647.02	1470.41	9412.59	1769.64
P31947	14-3-3 protein sigma	SFN	2448.05	11398	4334.95	9876	1795.4	4197.06	1426.89	981.289	12078	8228.32	2139.35	2016.24	2105.59	2099.97	2297.67	1542.93	1676.37	2613.24	2267.82	2092.7	229415	142178	9943.3	2941.84	3018.94	120923	3753.41	2791.87	2856.25	2698.77	9563.75	4059.62	2771.6	1522.1	2505.4	193845	57762.9	3823.98	1355.23	1744.73	24879.8	2028.03	2202.77	2740.45	6858.17	24202.5	1366.31
P02763	Alpha-1-acid glycoprotein 1	ORM1	40960	14495.1	29828	27376.9	6856.75	9901.35	16172	13590.4	10991.3	11953.1	26421.8	14955.7	33604.9	15875.1	13832.3	11281	10101.2	25805.2	15883	20279.1	4998.94	8523.43	33878.9	33580.3	39706.1	8488.5	16369.2	19138.1	29470.8	32956.6	21816.3	45805.5	38132.5	14084.2	36640.4	6649.19	17177	37347.4	15462.1	21826.9	14286.9	22557	40512.6	26116	112828	1560.96	11471.4
P17174	Aspartate aminotransferase, cytoplasmic	GOT1	1652.42	1843.13	1055.04	974.499	1542.45	2143.23	838.193	4873.15	6331.81	2421.94	936.537	1663.51	1991.22	1140.07	736.197	758.894	4250.31	2166.4	2803.55	995.018	8404.97	2928.64	430.871	974.745	785.895	4830.97	1518.65	2146.4	627.885	885.203	1136.94	1695.32	498.733	1245.17	1195.92	5431.14	2514.17	2767.1	923.231	824.869	1211.13	509.858	692.023	1044.93	NA	5028.79	893.38
P49748	Very long-chain specific acyl-CoA dehydrogenase, mitochondrial	ACADVL	3516.05	1791.09	1307.24	3447.01	1157.55	2401.54	2313.12	2026.95	3111.18	1988.27	2259.17	2695.13	2832.16	2340.16	3102.17	1682.3	861.278	1330.97	2826.8	2255.75	24160.6	5069.77	3175.9	3404.69	3329.93	4848.49	1770.66	169.391	750.808	2030.96	1619.92	1448.75	1863.3	1113.98	1088.8	5243.33	3891.32	1413.97	1542.27	963.472	1783.02	2236.29	1850.19	2301.27	NA	3560.62	2292.16
P13798	Acylamino-acid-releasing enzyme	APEH	1235.24	1845.33	592.698	1338.39	1122.25	1270.99	1124.04	1922.02	2113.91	1255.02	760.348	850.551	863.243	996.728	1368.84	840.03	3850.35	778.846	1232.15	946.028	13166	3308.26	1345.23	1117.99	618.515	5863.57	1537.53	3756.47	765.835	830.077	1192.25	1321.24	873.703	919.356	561.594	4340.95	1707.63	864.085	906.595	856.764	2102.32	1288.52	936.78	674.845	NA	2069.24	1365.66
P12814	Alpha-actinin-1	ACTN1	3431.82	3176.16	890.228	2621.34	1916.08	2803.61	1450.42	2063.11	2670.01	2908.82	1491.33	2556.05	1892.08	1824.35	2702.05	2398.77	415.329	484.248	2477.48	4025.61	6111.47	3084.13	1457.2	2043.2	3313.1	2643.11	3263.81	233.108	1905.1	3516.73	2106.89	536.621	2826.98	3594.25	1648.79	2962.07	3837.59	NA	2488.26	782.216	1515.44	2109.61	2434.87	3049.88	2863.91	4107.03	2666.17
P12236	ADP/ATP translocase 3	SLC25A6	6211.88	2660.03	461.503	4715.45	2144.52	3405	3712.68	1331.99	1993.52	2589.08	778.343	2784.69	629.826	2795.64	7226.9	4641.65	479.978	1627.81	2863.07	4004.42	6736.99	5969.09	2214.83	2478.57	2851.49	3710.44	4575.22	328.964	2822.94	4520.18	4154.04	511.464	3951.12	3218.64	1628.18	3842.95	4965.28	1239.25	2055.3	486.238	2067.16	4868.42	1344.6	2461.55	2871.42	2453.09	2672.73
P49419	Alpha-aminoadipic semialdehyde dehydrogenase	ALDH7A1	2692.17	2928.65	986.432	2136.73	1747.64	1556.15	2830.15	3365.77	3275.09	2700.55	1127.7	1634.42	1064.6	1017.01	1868.43	2116.62	6159.28	1888.72	2451.29	1477.43	12521.8	5820.64	1016.35	1765.61	1831.95	10232	2573.17	5790.64	1555.13	1962.49	1689.63	678.973	1378.74	2279.99	1074.02	7366.86	2478.67	3388.5	1693.71	1284.58	2916.31	1539.16	2288.12	1334.83	NA	4313.66	2005.89
P09525	Annexin A4	ANXA4	1292.66	2594.43	889.781	1869.17	1538.8	1703.19	1252.07	1739.7	1741.37	4325.84	818.327	1776.99	561.588	1405.11	1229.22	963.434	2714.16	1392.31	1573.89	798.573	24798.2	7321.86	1573.56	1757.46	1559.79	8341.63	2060.06	1628.04	1418.18	930.847	1198.33	762.931	1599.82	751.716	778.799	8465.59	2978.23	3044.6	1305.31	1000.18	1860.1	1054.5	1306.44	1705.22	NA	1327.44	1440.04
P20073	Annexin A7	ANXA7	2094.04	2785.89	1084.09	2250.01	2130.81	2867.83	1699.03	2258.19	2286.68	3053.2	1848.04	1873.31	2067.26	2560.64	2466.88	2585.36	2462.79	1874.53	2562.27	1238.24	17852	4674.94	NA	1344.68	2024.22	7518.78	2331.01	2111.04	2472.02	2001.16	2102.35	792.775	2859.19	1503.56	1184.37	5580.9	2381.66	3029.45	1941.55	1061.48	1996.23	1481.98	1296.81	2529.85	2263.14	7366.84	2428.5
P06727	Apolipoprotein A-IV	APOA4	4866.84	2613.33	6193.56	3684.76	2680.17	3529.7	5545.21	2954.49	5919.36	3051.86	5483.33	3695.13	7411.28	3457.49	2927.58	4431.78	2828.68	6162.3	4112.13	3965.53	7645.91	4237.17	11380.4	7030.18	9609.55	2049.1	4991.67	4945.53	7209.51	8939.59	4891.95	11031.4	9949.35	4239.23	10147.4	4721.31	5962.74	8060.94	3879.23	5858.08	2387.43	4753.81	7428.38	8073.18	25224.3	1896.56	1649.21
P02749	Beta-2-glycoprotein 1	APOH	10132.7	5802.52	12887.9	6804.43	3945.41	6058.79	10651.6	5546.64	11434.1	4112.06	10361.5	7002.44	11715.3	5875.01	5304.33	5554.29	4969	12366.1	6422.83	8106.67	NA	9003.65	17699.6	9533.38	13112.4	772.49	5884.24	6749.26	10895.7	6362	5965.02	14573.2	10201.3	4938.17	19023.2	7682.85	9207.41	8849.08	5814.94	8206.81	4114.64	6336.91	11805.4	9901.62	43047	2227.99	6922.66
P07741	Adenine phosphoribosyltransferase	APRT	2796.6	1606.51	818.942	2768.26	1548.89	1877.68	2439.31	1287.54	2006.46	1506.46	847.705	2473.44	1812.87	1950.96	2281.81	3002.67	693.1	2349.03	2612.25	1643.34	12191.2	8151.7	1351.38	1700.79	1790.25	7307.25	2869.03	520.706	1307.85	2300.41	1113.99	711.578	1488.71	2736.61	735.632	10417.7	4021.48	1294.83	1000.44	408.689	2169.45	1290.03	1822.83	1917.79	2663.73	2247.26	308.831
P61160	Actin-related protein 2	ACTR2	4136.52	2714.65	2730.38	3464.48	1961.18	3405.7	3229.51	2047.18	2424.21	2867.89	3763.11	3256.43	4849.89	2729.97	4041.04	3582.46	1204.81	2730.84	2215.64	2820.02	13350.5	11624.4	6197.48	2226.16	3035.44	6101.35	4036.83	927.546	2122.39	3425.98	3021.51	419.301	2643.4	1427.03	1300.42	9480.57	5491.78	6300.57	1865.16	1678.03	2368.76	1914.15	2584.71	2439.76	3082.47	1739.56	2322.83
P30049	ATP synthase subunit delta, mitochondrial	ATP5F1D	4026.33	2160.96	387.195	3517.56	2282.23	1606.85	2372.69	1541.27	676.743	2382.14	839.907	1891.96	1669.93	1690.92	3717.55	3190.31	1084.81	2336.34	2616.86	2571.64	1578.03	5292.04	1291.08	1752.49	3542.34	700.682	3155.45	690.313	1067.56	2177.6	3727.83	1006.93	4077.78	2867.91	1234.44	4330.41	4643.24	1131.03	1176.62	868.151	1790.63	2815.8	1305.17	3211.24	3194.33	5316.7	2275.4
P36542	ATP synthase subunit gamma, mitochondrial	ATP5F1C	2835.57	1606.71	806.051	2325.29	1215.58	1455.72	1722.45	1601.63	765.215	1695.42	430.94	1370.37	1009.61	1390.66	2181.57	2860.73	347.126	950.717	1568.86	1779.47	35653	4107.16	991.259	1288.44	1763.2	1786.67	2541.22	209.089	1603.63	2132.53	1882.7	599.552	2203.92	1705.48	636.838	4210.37	2426.29	650.721	1084.32	592.993	1143.59	1588.99	877.92	1476.71	96.9612	8357.39	1731.49
O00154	Cytosolic acyl coenzyme A thioester hydrolase	ACOT7	1695.86	958.189	671.141	1161.36	726.227	1176.06	1571.35	1063.71	1115.29	1767.63	973.169	1184.51	534.33	1124.31	1264.29	1743.94	522.862	500.753	1134.45	1647.66	3797.52	1864.11	1120.17	1485.41	1866.69	2160.37	1530.67	348.145	807.955	1161.33	1294.01	780.265	1038.58	816.263	638.291	1742.12	1071.1	645.416	1018.4	521.923	1308.29	1119.83	1293.1	2103.17	563.872	297.257	1249.17
Q9NZT1	Calmodulin-like protein 5	CALML5	10947.7	15355.5	17156.4	7080.38	7813.17	13161.9	4950.79	5600.7	37283.1	37254.1	15426.6	11064.9	13597.7	9582.55	6132.38	5946.02	13061.2	24384.9	20303.7	5377.73	216098	110023	30838.1	10538.6	14988.3	10525	15385.4	8307.35	10071.8	8038.69	15871.1	15168.6	10786.5	10190.1	13701.8	119986	57645.5	28590.9	13972.8	9993.16	6077.56	7341.13	8664.96	10207	8805.65	NA	14169.1
P27824	Calnexin	CANX	3974.04	7389.33	1278.38	5169.75	2583.77	3407.17	5183.34	4099.76	2737.85	5001.01	2413.74	5212.92	2074.27	4442.13	4728.1	6202.56	2351.55	2713.89	4384.92	5426.63	40580.7	11558	NA	7042.51	4810.2	5186.52	6720.09	2069.75	7746.42	5278.09	2629.45	850.854	7699.47	3439.64	1633.85	12831.9	6489.81	779.627	3584.85	1593.53	2893.6	3442.82	3747.29	6442.94	2981.76	19821.3	5213.75
P00751	Complement factor B	CFB	3628.14	2997.44	6139.5	4281.61	2165	3427.53	4458.83	2826.43	6355.58	2918.83	5320.31	2775.31	7649.87	3413.3	2763.95	3398.77	2562.74	6129.6	3987.09	3844.82	13097.2	3975.46	7737.05	6494.02	9715.45	1549.87	4632.42	4612.12	6838.8	7957.68	3957.43	7854.48	8594.68	2998.14	8154.86	5249.79	4964.92	5485.88	3950.03	6008	2370.2	3342.37	6709.63	5921.11	19966.4	2039.94	1627.48
Q14019	Coactosin-like protein	COTL1	3836.66	1965.12	1026.65	2839.16	1270.88	2227.79	2037	1400.94	1772.56	2199.61	3574.16	3022.03	3407.22	2702.85	3226.88	2805.11	447.577	2580.45	2403.39	2962.49	6962.37	2301.88	1824.82	1901.44	3079.67	357.443	2473.93	954.535	2526.1	2966.9	1857.59	1028.9	2214.18	2302.31	2081.98	1874.63	2246.83	417.843	1638.38	1196.93	1022.56	1949.01	1917.24	2527.33	3889.28	23228.7	1754.83
P00403	Cytochrome c oxidase subunit 2	MT-CO2	4209.27	1680.17	736.172	3924.93	1197.95	2296.83	2621.84	2095.21	3335.34	2138.66	1567.27	2210.86	889.701	2307.33	3769.94	2103.03	873.528	1268.64	1724.11	1445.83	16385	10446.3	377.508	2848.19	3491.22	2908.33	2926	640.546	1573.55	2658.67	3116.24	538.438	2709.92	1580.2	857.802	12666.8	6462.92	565.257	1062.82	500.204	2144.74	2041.01	1253.64	2906.2	8437.72	9204.94	998.978
P04632	Calpain small subunit 1	CAPNS1	1569.65	1180.46	653.147	1126.86	1131.99	1828	1083.15	2348.09	1838.26	2065.34	2067.94	1180.42	1026.98	970.636	1245.1	1149.24	617.273	871.861	1686.76	497.47	4102.38	1580.37	NA	1036.54	1214.09	1695.11	1952.08	577.142	930.901	1259.33	884.373	358.016	814.779	1458.64	580.116	1964.65	1813.39	1854.36	1268.06	511.569	863.535	1335.06	1403.75	2063.57	4064.41	2559.28	2902.12
P35221	Catenin alpha-1	CTNNA1	2589.64	2368.94	1603.24	1681.88	1138.37	1481.08	1539.33	1438.52	1094.34	1876.95	1679.34	1409.31	1688.76	1524.5	2359.63	2111.12	779.267	1113.78	521.475	1979.39	19257.7	5140.48	1932.11	1554.34	764.749	2271.05	1724.62	169.757	858.775	1177.73	1226.52	140.495	1867.51	972.115	593.53	6152.35	2650.84	1243.16	928.28	513.628	942.821	1518.53	1459.43	1334.16	NA	737.22	965.479
P99999	Cytochrome c	CYCS	4736.69	2491.46	1003.91	2409.08	2103.44	1865.24	2440.71	4265.51	2781.87	1969.56	2491.77	5008.61	4821.24	2741.25	3695.75	2457.77	2693.74	4061.85	3003.04	1397.72	7396.54	3888.84	2498.05	839.424	1234.43	3302.2	5190.36	984.658	2015.23	3357.76	3100.16	1478.62	1965.59	1842.49	1338.24	4378.23	3530.85	3863.11	2225.16	1118.98	1760.69	1748.62	1764.17	2448.89	1149.22	1394.22	2134.63
Q15828	Cystatin-M	CST6	2169.08	10156.9	3016.09	1090.35	3076.66	16402.3	3237.45	40413.2	6786.16	18360.7	3785.24	3218.71	4106.38	3193.43	2004.34	1629.17	18499.4	7589	7409.42	1901.13	445.031	2457.47	92869.5	686.217	639.941	8518.28	4183	9510.28	2690.8	2032.97	3073.87	1045.54	1646.48	2707.68	2472.91	5913.61	6988.64	326023	9622.66	2811.02	5062.53	2523.03	4490.65	2541.2	22347.2	212.708	4261.51
O95865	N(G),N(G)-dimethylarginine dimethylaminohydrolase 2	DDAH2	969.105	1847.44	699.214	598.968	1760.11	894.041	704.895	1025.64	2818.39	645.029	788.415	1074.81	553.008	209.674	584.398	364.886	4808.19	1498.58	3476.67	1057.49	918.018	478.139	397.098	515.806	372.542	10994.8	677.847	320.765	844.778	538.24	987.109	513.145	583.275	2727.38	1337.63	941.279	859.454	10822.5	790.714	1011.86	2534.22	878.755	677.191	606.336	2184.21	335.345	321.393
Q16698	2,4-dienoyl-CoA reductase, mitochondrial	DECR1	1787.74	1382.19	452.105	1114.21	998.044	1097.52	1064.44	2653.16	947.778	1425.99	544.992	1045.99	843.714	642.567	1950.36	1331.62	2653.41	1192.31	871.506	951.65	4234.06	3235.24	1234.48	743.695	1359.83	4982.38	1440.74	2029.32	1163.87	1923.96	972.86	264.275	1813.15	1050.82	93.5006	3512.01	1583.52	740.586	604.853	656.389	953.165	825.412	1308.86	1221.74	807.004	2795.17	555.378
P51659	Peroxisomal multifunctional enzyme type 2	HSD17B4	1214.83	2271.55	1047.92	2239.08	1077.19	1266.95	1982.19	6392.02	2527.48	3543.5	904.282	1709.68	1161.35	842.001	1293.61	1828.73	880.625	1309.5	1134	1317.68	21784.3	7186.85	1387.71	1212.4	898.272	2153.03	1623.68	1716.27	1509.01	889.604	1473.58	570.922	1033.01	1369	622.629	9085.77	3038.7	1150.78	963.574	450.114	1395.57	907.492	1494.43	1494.44	NA	1136.5	992.833
O43143	Pre-mRNA-splicing factor ATP-dependent RNA helicase DHX15	DHX15	2752.78	2055.48	1182.31	2135.75	1343.1	1507.24	1880.9	1215.89	1169.03	2030.02	1801.54	1455.43	1555.94	1581.54	1692.77	1809.81	662.948	1205.86	1483.31	2034.56	5108.47	2750.19	1913.92	1811.99	2133.32	2032.43	2272.71	649.71	2130.06	1458.63	1323.87	570.222	1616.23	1223.65	696.633	2430.19	2111.88	1355.13	1154.38	714.694	1262.73	1322.71	2005.03	1441.12	2235.47	3988.8	1687.04
P09622	Dihydrolipoyl dehydrogenase, mitochondrial	DLD	1412.7	1049.2	856.653	687.073	593.233	828.304	865.442	1842.96	2768.46	1678.42	320.209	857.115	986.514	625.926	1027.94	919.69	883.938	381.589	1036.5	862.254	12850.6	2265.83	2705.83	889.918	1038.29	1303.57	817.848	1055.21	699.309	640.112	905.234	1113.88	1578.76	703.408	633.235	2411.07	1331.54	6012.16	540.342	440.796	1092.07	811.925	327.166	952.171	NA	8120.73	1043.84
Q14194	Dihydropyrimidinase-related protein 1	CRMP1	6748.18	5486.88	3853.78	5939.2	4135.23	3646.9	6828.9	4829.81	2511.15	5677.71	3745.95	4268.13	6300.21	4569.15	6133.95	4527.58	2052.41	2883.34	1979.25	3204.27	6749.31	4355.54	10650.7	2169.5	3502.85	5572.56	5021.16	243.054	2794.14	2910.09	1772.76	605.398	4320.55	2117.64	1688.51	1963.34	3341.3	6320.53	2371.89	2425.89	3135.46	2364.51	4304.46	1603.16	332.134	600.228	1656.57
P40939	Trifunctional enzyme subunit alpha, mitochondrial	HADHA	1586.84	1389.38	696.299	1824.73	1011.06	1499.37	1453.95	1305.86	1474.86	1506.89	971.616	1590.91	951.317	1464.55	1840.94	1706.6	452.494	1215.42	1415.6	1282.38	11717	4526.2	1850.46	1681.35	1773.98	3270.29	1948.49	433.922	1489.47	1347.04	1104.37	877.493	1714.28	1791.69	779.901	4799.43	2064.5	1231.65	688.468	737.347	1670.41	1168.49	884.367	1842.07	1519.66	10775.1	1549.4
P24534	Elongation factor 1-beta	EEF1B2	9290.24	8216.4	4940.3	8942.42	5939.3	6857.58	7280.14	3797.49	3301.28	8240.65	4667.24	7834.14	6343.52	7636.24	9668.76	12028.3	3795.83	4811	3631.46	8374.98	28406.1	25047.7	9617.66	5697.44	6641.9	6680.67	9747.75	477.988	6605.35	6287.29	6465.26	1375.97	5187.3	6099.28	2180.74	25650.3	11486.7	3916.05	3425.31	2138.55	3943.46	6261.29	6236.25	7404.15	4842.7	17629.6	8123.23
Q14152	Eukaryotic translation initiation factor 3 subunit A	EIF3A	6495.39	4052.41	5567.75	4946.55	2981.14	4222.16	4855.07	2951.66	2974.26	4775.23	4957.47	2714.59	9621.23	4770.43	5435.64	5726.82	2872.31	3577.28	1794.12	4917.6	24852.9	8118.04	11258.1	2105.91	2738.76	3344.66	4626.2	323.202	2150.98	2990.37	2196.08	NA	2453.4	1514.95	1288.53	7333.29	3476.12	5859.46	1871.39	1959.46	2311.83	2165.41	3711.57	2418.94	1870.42	6761.4	2799.2
P55884	Eukaryotic translation initiation factor 3 subunit B	EIF3B	2844.52	1474.62	758.032	2068.58	1425.57	1527.23	1469.81	1278.62	797.008	1574.07	1034.64	1328.85	1309.34	1582.14	2131.78	2100.09	1207.05	1031.8	1204.65	1981.85	13621.1	3360.06	2547.64	1290.51	2361.9	1508.31	2420.68	564.925	2073.12	1978.49	1793.72	592.002	1935.53	1040.42	475.391	3908.47	2214.33	951.337	1136.43	669.945	1415.12	1763.69	1173.14	1412.48	1272.6	2658.82	1558.19
O00303	Eukaryotic translation initiation factor 3 subunit F	EIF3F	1352.98	1451.12	404.423	1518.72	889.911	923.658	1430.23	991.885	620.355	1187.91	930.952	1065.05	1343	1151.85	1093.11	1194.07	291.372	1208.15	1008.36	1054.14	12499.9	2980.57	1013.32	1303.9	733.208	1558.14	1243.24	458.584	832.689	1167.19	1133.48	326.014	1199.31	736.457	420.536	3865.44	1580.17	949.561	840.397	422.844	735.722	802.969	1218.78	984.793	3257.43	1681.25	682.947
B5ME19	Eukaryotic translation initiation factor 3 subunit C-like protein	EIF3CL	5097.74	3735.57	3679.31	4185.97	2682.51	3063.68	3026.98	2149.77	2632.94	3477.89	3499.48	2331.5	5583.28	2684.75	4117.25	3661.09	1799.56	3068.6	1592.91	3152.46	14101.5	5878.76	6144.12	1569.1	2796.66	2997.71	3246.82	103.27	1273.33	2213.15	1650.78	526.409	1892.24	1632.98	671.865	7131.24	2935.34	3563.78	1496.15	1707.55	2082.9	2185.46	2660.21	1605.75	2098.18	4704.02	2473.81
P30040	Endoplasmic reticulum resident protein 29	ERP29	5323.23	4296.96	705.816	3570.61	2498.42	3095.96	4949.69	1769.01	1172.21	3137.56	1400.75	4133.62	2004.64	3351.25	6223.78	5555.09	557.29	1446.82	2573.03	3502.1	27622.5	9621.37	923.928	4315.53	3543.05	2701.46	5935.16	423.085	5686.33	4830.78	4336.3	303.17	5592.4	3820.57	730.348	11110.3	4412.99	284.571	3069.79	611.786	2504.58	3832.81	3069.9	5667.89	NA	8140.46	3469.84
Q9H6S3	Epidermal growth factor receptor kinase substrate 8-like protein 2	EPS8L2	2115.39	1490.09	1507.48	1623.11	972.717	1618.26	1024.16	761.177	1315.3	1754.18	1522.37	1457.44	2580.62	1688.81	1439.91	1448.44	1480.71	1280.04	611.884	2182.21	6364.59	3521.64	3696.3	797.031	1241.87	2252.86	1761.64	556.694	395.831	1636.59	201.181	164.853	803.234	582.536	611.329	3959.4	1598.12	2544.05	743.779	735.095	979.393	773.176	1910.9	1016.46	1296.87	474.932	1007.79
P13804	Electron transfer flavoprotein subunit alpha, mitochondrial	ETFA	1303.6	929.613	528.611	1325.35	644.06	1084.59	1569.03	929.782	574.389	1264.25	989.497	1264.82	858.811	879.626	1738.06	1922.45	449.231	652.539	548.828	1033.07	8859.57	1795.06	1906.87	1475.58	1568.02	843.907	1482.28	336.207	939.672	1908.16	1406.83	1180.24	2140.93	914.458	1007.94	2282.95	1285.35	423.881	686.16	198.064	876.711	1121.89	1209.15	1285.2	4601.1	1758.34	932.401
P38117	Electron transfer flavoprotein subunit beta	ETFB	3432.18	1906.67	1703.93	3160.2	1164.77	1725.91	3125.29	1654.53	1431.98	2508.92	1179.69	1894.19	1902.95	2295.53	3829.53	3889.75	1305.95	2287.75	1643.56	2242.67	3619.91	3371.96	3828.49	2861.37	2580.3	1712.32	3028.75	756.701	2833.74	2700.19	2464.29	1131.69	2713.95	1713.61	1159.77	3385.47	1815.43	1114.29	1165.5	912.552	1828.81	1737.83	2075.01	2493.85	518.73	16737.6	1316.54
P49327	Fatty acid synthase	FASN	1728.46	2107.03	638.51	3283.07	1092.61	2674.14	1439.02	728.087	2808.37	1914.32	979.006	936.995	793.2	1172.27	1958.68	1621.36	725.313	817.971	1332.38	1425.24	21887.1	7468.82	2387.08	1168.59	1633.41	5050.89	1528.69	664.684	1246.49	1617.64	2404.27	769.879	1031.63	1397.12	799.743	8857.41	3316.06	1035.86	1000.69	1025.41	1730.12	1422.37	1156.96	1286.3	NA	6253.89	1261.7
Q02790	Peptidyl-prolyl cis-trans isomerase FKBP4	FKBP4	3164.13	2262.34	666.621	2695.73	1368.94	2151.79	2162.86	1128.18	972.506	2040.32	2037.31	1627.34	2138.27	1833.82	2444.7	2048.5	649	962.728	1693.86	2336.75	6162.83	3197.34	1770.22	2157.39	3429.3	1844.29	3233.37	561.269	2145.91	3867.34	2819.62	729.714	3005.59	2786.95	1658.56	4207.4	2837.7	776.178	1641.01	484.483	1792.78	2280.6	2162.29	2231.52	4326.45	15758.6	1896.85
Q16658	Fascin	FSCN1	6238.93	4080.09	1218.31	4278.69	2311.43	3074.41	3523.36	3424.45	2847.42	3516.17	1731.31	5138.95	1729.06	3035.07	4242.25	3565.02	2242.37	1361.41	2326.18	4030.63	13755.4	9090.96	1660.15	5386.26	6246.38	9201.21	7236.17	1584.13	5020.04	3167.5	1929.88	325.852	5077.44	1612.72	1666.19	9300.85	7685.43	1181.81	3222.43	1662.19	3065.46	4836.01	2776.27	4974.8	2104.96	19917.6	3360.22
Q92945	Far upstream element-binding protein 2	KHSRP	13453.4	8794.4	10288.7	10054.9	6666.28	7101.71	7864.13	6384.87	5147.75	10052	7735.51	5916.79	13310.7	8844.12	10274.9	12631.4	5317.32	6777.27	3800.29	9780.97	18418.3	9922.96	15655.1	5330.65	6289.5	2554.45	9361.37	863.273	6547.34	6254.81	5098.18	1546.55	5881.85	4552.79	2533.51	6833.67	5977.91	9078.84	3311.82	4122.02	4438.83	4761.26	6940.15	4816.18	4735.58	6816.75	4812.76
Q13283	Ras GTPase-activating protein-binding protein 1	G3BP1	3299.4	2724.21	2491.79	3390.16	2030.17	2982.43	2597.1	2292.97	1448.01	2670.07	1425.82	2320.7	3591.73	2786.18	3603.47	4133.98	963.355	1897.56	2014.67	3286.62	9130.06	5031.41	2999.26	1744.22	2712.54	1702.94	3424.99	321.948	2297.38	3011.73	1563.57	588.871	1524.82	2323.66	860.164	5087.59	2939.18	2471.23	1814.34	839.365	1587.29	2241.8	1463.75	1804.71	1333.27	3710.67	2570.95
P11413	Glucose-6-phosphate 1-dehydrogenase	G6PD	5859.9	3472.95	1136.93	4068.96	2060.22	2574.04	3585.25	3628	2598.47	4103.84	1848.96	3571.17	1971.96	1862.83	3807.38	3458.94	406.052	2183.96	3225.74	1846.58	10989.3	5847.42	1656.73	3775.11	4107.62	2140.85	4593.03	724.94	3339.89	3886.14	3469.62	821.255	5333.88	2537.11	1412.6	6327.46	4702.76	1301	2740.63	912.953	1003.46	2950.79	2366.65	3967.57	2043.47	17520.9	4852.46
P41250	Glycine--tRNA ligase	GARS1	3059.8	1351.04	984.018	2229.98	1139.95	1355.77	1866.32	1321.97	2211.84	1557.8	1761.09	2425.13	2080.69	1693.66	2546.51	2861.95	914.36	1351.32	1791.38	1232.95	8858.88	4413.89	2038.96	2169.58	1839.95	1589.83	2669.58	NA	1879.86	1411.35	2134.24	608.243	2050.15	1671.14	1298.23	4830.61	2741.36	1573.92	1441.62	979.786	1379.96	1208.69	1441.87	2616.14	238.741	11226.9	1982
P52565	Rho GDP-dissociation inhibitor 1	ARHGDIA	6672.61	3541.6	893.147	3908.77	2183.92	2912.36	2924.49	3517.51	3592.81	1857.96	1997.41	2859.37	619.141	2641.5	2372.89	2561.72	338.612	2542.63	3058.6	3327.3	18593.4	5259.29	1322.39	2654.29	3509.01	4759.41	3694.57	786.557	1975.74	3412.79	1338.15	896.75	1841.5	2166.66	1278.85	5945.14	6243.51	NA	1450.64	602.859	2206.42	2575.05	1259.73	2792.92	3468.39	10130.8	4032.37
Q92820	Gamma-glutamyl hydrolase	GGH	2580.52	4366.25	2276.12	2669.34	3404.1	2728.46	1906.16	12622.2	6575	4954.81	2936.59	1989.7	1742.64	1384.17	1840.12	1283.76	7223.26	3550.04	4233.49	2155.11	6693.94	4058.68	2259.46	1986.39	2498.44	10087.4	3514.96	8851.74	3096.32	1930.31	2568.47	1935.99	1546.74	2691.67	2073.27	2907.39	2667.53	2458.3	2490.07	1930.42	4636.63	1889.96	1870.35	1610.75	2868	944.225	2866.89
P35754	Glutaredoxin-1	GLRX	600.452	1872.47	709.376	661.254	984.579	2303.26	1180.81	1791.87	4362.71	2673.08	1214.1	1002.38	571.007	1023.6	700.382	264.144	5078.57	1474.41	2072.2	893.761	1949.59	753.543	16452.4	607.725	288.675	11566	1003.18	3198.4	744.027	462.986	704.149	667.889	609.797	1549.03	1080.06	1240.9	597.225	3911.34	1110.36	844.128	2901.42	755.987	986.629	432.601	NA	976.683	2521.84
P34897	Serine hydroxymethyltransferase, mitochondrial	SHMT2	4375.76	2330.83	2156.87	5856.06	1674.27	2282.77	3128.18	1921.55	1436.08	2248.85	2086.35	3361.51	3423.19	3321.6	4528.17	3581.74	1056.8	2761.97	2492.07	3174.27	13222	2399.24	2356.89	1813.33	2075.46	2078.96	4158.47	287.431	2309.35	2459.25	2610.59	1136.4	3209.6	2837.7	1094.04	2010.67	1396.8	2703.5	1410.3	1157.39	2427.1	2397.61	1458.65	2580.9	2193.39	8997.15	1893.33
P78417	Glutathione S-transferase omega-1	GSTO1	3341.39	3199.67	779.628	4587.16	1723.53	3189.72	5846.63	4332.4	4419.74	5581.03	3171.28	4776.39	3411.31	3886.34	4817.9	3440.98	3155.43	4270.24	5843.78	3482.11	14531.7	7267.09	868.182	4806.93	2855.84	9742.86	5156.58	855.169	4664.41	4175.58	4461.36	629.249	3749.1	2557.02	2733.6	5294.28	4914.09	7944.7	3796.28	1942.84	3436.36	3556.34	1888.15	3778.72	1258.75	10606	2284.13
O75367	Core histone macro-H2A.1	MACROH2A1	4049.8	5683.07	1697.63	4514.73	2312.43	3628.6	5783.25	4276.51	4841.17	6260.44	2725.63	4306.77	2416.52	2596.94	4057.93	5736.09	778.316	2405.44	4121.82	3025.1	67222.3	21916.6	2619.93	3154.43	5167.94	8446.71	6192.21	443.539	6048.96	4322.92	2343.28	1025.63	5424.28	3458.73	1572.43	24847.3	8705.16	1331.74	3316.75	1114.9	3730.62	4739.59	7843.64	4187.44	3250.99	11364.7	4132.7
P0C0S5	Histone H2A.Z	H2AZ1	8636.42	4975.93	1333.39	5188.01	3105.52	3511.05	4945.75	4103.54	2262.12	3577.84	2703.31	3736.75	1383.73	3804.64	5057.37	7363.54	479.465	930.957	4409.92	4543.39	50175.2	4024.09	1275.48	7380.05	7405.59	2164.97	8569.43	267.63	7622.68	7327.35	5071.45	432.273	5931.09	6736.22	2777.66	5815.98	5332.96	501.05	6034.47	1071.36	3909.06	5162.88	5403.78	11655.3	4119.06	10671.7	3701.49
P04439	HLA class I histocompatibility antigen, A alpha chain	HLA-A	4919.1	1516.85	784.476	2567.41	1040.7	2091.23	2944.58	2123.65	3250.52	2421.66	2258.08	3536.47	1682.47	1634.92	2559.51	2785.69	1096.79	1465.22	3910.65	1105.51	8525.19	5031.06	1246.75	2530.42	2749.82	448.377	2053.45	289.461	1296.21	1479.04	673.67	298.604	2517.63	1470.45	974.738	5308.93	4925.03	795.164	1948.51	828.979	1354.26	2318.87	1108.77	4575.09	5057.49	1707.2	1070.79
Q14103	Heterogeneous nuclear ribonucleoprotein D0	HNRNPD	8995.09	6461.81	5910.59	6761.32	3939.87	4794.04	6630.17	5127.79	2752.92	6665.69	5140.73	5965.78	9122.11	5364.68	7734.92	9161.48	3061.29	5485.88	5847	6773.61	14691.4	7505.4	11677.7	5666.48	4348.66	2893.57	7833.78	1750.96	6000.35	5627.91	3789.2	1490.06	3442.11	3773.7	2021.59	6540.55	6485.12	8939.91	3988.7	2858.94	4056.58	4135.17	6603.78	7602.92	9602.42	7363.51	4956.93
P14866	Heterogeneous nuclear ribonucleoprotein L	HNRNPL	7136.17	4404.11	3582.48	4886.92	3511.37	3596.07	4759.65	3391.24	2386.03	5759.29	3314.55	3271.19	4289.65	4038.42	4727.17	6572.65	1511.19	3435	2747.5	5292.14	16049.2	7571.98	7709.31	4053.57	5185	2893.28	6212.6	354.358	4832.72	5955.09	3561.31	1643.22	4808.21	4143	1705	7559.51	5328.73	4025.41	3012.85	1544.95	3423.19	3396.7	4387.31	4395.35	2699.45	14340.8	3625.24
P34932	Heat shock 70 kDa protein 4	HSPA4	3159.55	1565.62	605.338	2040.82	960.644	1346.89	1712.3	1136.61	1080.52	1724.22	847.861	1794.63	652.24	1673.16	1945.14	3097.93	583.974	802.617	1487.04	1921.07	12089	4120.5	1071.07	2072.5	2436.43	2384.61	2265.8	313.367	1873.03	2746.93	1766.17	1100.79	2048.31	1545.63	967.25	5489.4	2092.52	793.971	1544.54	521.246	1621.52	1718.86	1490.95	1870.02	2178.5	6327.22	2381.05
P05198	Eukaryotic translation initiation factor 2 subunit 1	EIF2S1	4752.98	2660.92	2034.35	3804.41	1763.69	2713.01	2884.97	2249.51	2147.38	3664.87	2297.65	2317.19	3275.46	2491.72	3205.98	3629.79	936.026	1712.5	1789.67	3677.42	20350.5	6003.28	2163.88	1755.95	3133.76	2660.02	3731.87	432.842	2427.83	3153.85	2108.92	391.112	1215.98	1584.1	1016.17	5726.61	3637.47	2443.48	2072.04	1303.25	1954.12	2680.01	2596.24	3929.7	6176.86	14032	1768.47
P01859	Immunoglobulin heavy constant gamma 2	IGHG2	17286.2	22122.6	62677.4	16493.3	6712.43	21987.3	25477.6	20308.7	23494.1	24190	57508.2	14314.6	41744.7	23862.9	17663.5	12187.6	11138.2	45995	16781.6	29598.9	195094	31226.2	40445.5	23739.1	32526.2	25415.4	31785	15470.6	35954.9	48871.2	18318.9	25675.7	32119.1	22093.7	42841.2	21538.5	20612.5	41191.9	21051.9	21928.3	9833.91	11937.6	29199.8	17152.8	134560	9771.98	43539.6
P05556	Integrin beta-1	ITGB1	4969.56	2469.59	548.416	3546.74	1937.14	3391.83	2538.37	2418.21	3135.76	2630.94	2343.29	3549.4	2233.17	3352.88	4885.43	3632.52	754.548	2049.06	3452.57	2001.59	1964.79	2040.24	1472.32	2365.67	3632.73	733.809	3731.58	1059.31	2359.96	3817.06	1989.34	323.81	2615.5	1483.65	1225.86	840.486	3931.42	575.642	2650.21	550.063	1461.73	3076.32	3219.48	3703.43	1920.37	7144.66	2936.8
P05455	Lupus La protein	SSB	2404.64	963.55	742.425	961.442	866.03	986.931	1730.69	1066.45	883.545	1510.36	1444.5	1188.94	812.818	1031.82	1622.26	1439.88	534.236	695.306	821.785	1475.85	6930.58	1900.62	1183.14	1475.88	1503.96	1134.67	1347.61	168.34	1006.61	1703.63	780.135	458.859	1822.4	1002.68	1112.21	1573.63	1533.18	1114.06	1262.65	554.507	756.729	1049.95	898.861	2613.44	1352.61	9666.06	1746.63
Q14847	LIM and SH3 domain protein 1	LASP1	6226.11	3759.1	1586.38	4526.91	2289.26	3381.2	3270.72	3335.39	2310.99	3317.04	2360.77	3426.32	3274.79	3634.77	3739.37	4977.52	1073.63	1737.06	2907.9	4270.35	6486.55	3262.34	2618.37	3889.14	5264.6	1761.3	3823.88	1073.98	3328.6	5312.63	2437.96	1065.65	4134.9	2807.85	1815.87	2547.33	4487.95	1746.58	2631.3	1307.06	1750.77	3003.55	3889.28	5388.32	2055.26	18323.7	3765.82
P42704	Leucine-rich PPR motif-containing protein, mitochondrial	LRPPRC	1546.78	1186.95	1038.75	1215.1	777.147	1396.47	1518.33	814.546	1260.1	1102.29	1208.61	1336.29	1040.56	1169.58	1781.66	2032.68	410.409	793.487	1286.23	1151.69	5019.61	1562.24	2367.28	1060.24	1266.49	1002.23	1520.58	544.165	1244.14	1618.6	1490.91	1439.66	1339.43	956.162	1068.54	1397.46	1376.38	729.418	873.799	774.465	700.239	1264.43	812.441	1574.37	4491.48	6606.06	1324.43
P48163	NADP-dependent malic enzyme	ME1	1183.33	2677.4	1278.82	2505.23	1605.88	3369.84	1440.59	14515.1	5541.38	3451.34	2196.2	1450.19	675.454	955.082	1284.02	628.037	13707.1	3618.52	3262.55	1070.23	4517.56	3786.18	2439.77	1602.56	1278.66	7712.97	1776.27	12934.9	1533.02	1677.31	2268.59	1100.21	1164.66	2523.89	1437.04	5996.74	2860.76	15337.2	1236.38	2123.49	2754.68	1264.79	1649.66	883.554	NA	6602.7	2041.96
P27816	Microtubule-associated protein 4	MAP4	10248.4	4797.67	5762.79	5161.24	3231.87	5062.38	5612.86	4338.33	2680.22	6170.46	5449.01	4077.45	7265.29	4922.9	5211.48	5868.14	3145.78	4128.75	1879.39	5924.68	7817.52	5940.06	9250.85	3542.91	3711.45	2251.4	6984.9	334.038	2366.85	3081.98	2250.5	308.962	3115.48	2031.71	1636.67	3971.46	4509.82	6230.95	2253.11	2208.14	2318.1	4458.54	4832.73	4352.52	3083.45	3405.54	2866.69
Q14764	Major vault protein	MVP	2349.47	2641.02	1016.17	2033.61	1249.73	1134.64	2153.55	2080.53	1200.66	1382.84	605.544	1754.31	1188.19	1154.83	2258.34	1699.26	665.572	1398.03	1095.7	1061.18	16815.3	9497.05	4894.73	2102.45	2833.64	4526.86	2990.64	723.558	1507.49	1582.61	744.897	1145.04	2334.06	1431.68	1190.03	10003.4	4524.82	1401.06	1937.85	997.345	1339.43	2494.23	1759.36	2353.74	3534.51	3587.07	963.763
Q9Y266	Nuclear migration protein nudC	NUDC	6927.01	3807.55	3682.43	3710.6	2680.95	3086.96	3833.02	3457.62	2896.14	3649.61	4262.31	3291.1	7310.31	4146.64	4257.68	6151.72	1901.2	3663.22	2745.17	4345.02	4149.97	2865.14	6517.71	2494.5	3652.05	1206.3	3948.65	587.995	2614.94	3004.08	2864.97	1003.15	3223.59	2360.01	1537.05	2504.53	2980.46	5193.05	2591.5	2248.38	2734.88	2397.81	2513.94	4724.58	1784.53	17444.2	3813.34
P36957	Dihydrolipoyllysine-residue succinyltransferase component of 2-oxoglutarate dehydrogenase complex, mitochondrial	DLST	3071.24	3099.55	1185.47	2574.68	1276.17	2125.99	2240.63	2172.5	2760.16	1673.76	1697.05	2373.48	2538.36	1616.61	2769.53	2471.6	3724.6	2115.94	2157.9	1843.26	12520.4	1695.52	3277.53	1574.64	1668.8	3682.75	2367.49	2932.44	1784.61	2866.2	1793.21	1199.57	2312.86	1294.97	1161.88	1588.22	2167.62	5058.81	1413.92	1212.83	1666.77	1743.15	1888.64	1984.57	NA	3808.82	2650.61
Q8NC51	Plasminogen activator inhibitor 1 RNA-binding protein	SERBP1	13116.3	7619.92	9242.01	9569.07	4959.23	7593.31	9252.61	6673.58	3918.16	8687.92	7842.27	5606.8	12675.7	7958.88	9192.88	11097.1	5486.76	8124.54	3157.39	11525.8	12803.4	12454.3	14883.4	3176.57	5898.61	1501.57	7013.48	949.673	4208.56	6160.53	3057.21	1630.3	3221.84	4161.65	3834.44	11319.9	6981.59	11803.6	4160.68	4536.63	3683.06	4534.17	4472.67	5857.14	4650.9	3181.71	4959.89
P40855	Peroxisomal biogenesis factor 19	PEX19	44282.9	27491.6	NA	50930.5	27855.6	36587.2	38816.4	33016.9	28785.3	36913.3	60372.4	46963.5	83278.3	38471.2	41423.5	58611.4	36099.9	75585.6	54128.9	50782.8	6214.98	26019.3	157692	94977.1	155931	28297.5	69359.5	62163.5	100790	105732	66630.4	148586	130851	52243.3	123629	21080.4	66474.5	105633	58935.9	85733	36580.5	60289.8	103947	95794.1	382582	19959	25203.7
P08237	ATP-dependent 6-phosphofructokinase, muscle type	PFKM	9365.26	5206.2	3422.97	7980.44	3360.61	3382.36	5616.51	4188.92	4640.19	5085.57	4280.69	6602.66	4544.01	5157.84	6081.69	5962.43	1980.5	2879.14	4279.03	5812.95	16177.7	4974.18	6537.4	5411.72	5549.67	2589.79	6300.24	942.719	4565.35	7902.95	3975.66	1036.82	9212.06	3366.5	3680.72	3167.77	7529.77	4991.88	3638.32	1357.05	3572.12	5173.29	4178.88	8443.45	10268.8	9725	8348.89
Q96G03	Phosphoglucomutase-2	PGM2	1467.78	1497.88	1312.41	1749.67	1518.15	1937.86	1149.37	472.531	4055.64	1475.58	1090.76	1306.99	1210.95	982.32	1196.81	665.447	635.56	563.783	2087.74	1459.83	10182.6	6470.3	3120.49	575.453	1274.82	8562.25	1009.42	218.078	588.86	948.306	1319.98	380.017	790.772	1614.68	741.269	10100.8	3904.51	713.871	1367.27	791.358	1934.12	728.62	1341.03	1743.03	4496.35	2430.43	1356.86
P62140	Serine/threonine-protein phosphatase PP1-beta catalytic subunit	PPP1CB	1807.27	1366.07	1379.67	1524.05	1064.4	1320.27	1028.47	891.758	5164.15	1715.86	1233.68	1748.32	887.247	1152	1328.71	1125.51	883.359	1348.4	971.842	1197.47	14197	4790.58	1358.59	1062.72	1157.29	2801.13	1443.47	273.729	712.685	1086.47	774.456	272.716	785.368	727.013	424.16	3937.18	1398	1596.15	549.151	189.089	1042.43	771.74	1009.11	874.997	NA	2142.89	897.442
P62714	Serine/threonine-protein phosphatase 2A catalytic subunit beta isoform	PPP2CB	2984.15	1374.45	315.97	1824.96	601.43	1029.97	1029.93	647.685	1475.98	946.975	1400.08	1021.91	1005.12	1176.53	1205.24	1738.84	449.249	1638.93	1082.97	892.335	19447	6539.87	32364.9	1300.99	2894.08	2713.96	1972.08	408.63	1294.83	811.605	776.581	3983.59	864.53	903.838	717.379	3981.02	2689.12	455.137	658.894	313.454	1074.64	564.256	493.632	698.022	NA	2632.79	1420.98
P30044	Peroxiredoxin-5, mitochondrial	PRDX5	2770.18	4176.91	1132.49	2950.27	1738.36	1447.56	4404.28	2888.54	1005.99	2303.83	917.965	2897.47	1575.06	2148.01	3393.31	3105.35	623.705	988.687	2029.62	2457.45	12446.8	4938.73	408.478	4004.95	3614.75	12609.3	4498.85	259.335	2494.04	2019.2	1868.57	152.486	2629.54	1574.44	895.699	5868.18	4133.9	810.847	2157.86	717.785	2958.27	2251.75	2050.47	4561.02	3295.52	17429.9	1213.36
P62191	26S proteasome regulatory subunit 4	PSMC1	5069.47	3159.55	2014.88	3857.54	2162.16	3272.71	3257.38	2528.89	2420.43	3345.23	2865.42	2076.24	2502.4	3091.78	3998.88	3731.61	984.701	1531.62	2545.12	4615.92	20563.4	7627.12	3360.95	2325.75	3196.45	2286.93	4815.18	475.755	3046.22	4094.48	2958.11	165.218	3474.68	2724.1	1141.26	7701.4	4553.7	3325.53	1721.72	1258.9	2619.87	3184.53	3459.8	2433.67	3504.86	5917.67	3416.92
P49720	Proteasome subunit beta type-3	PSMB3	1822.32	3260.02	987.813	3171.88	1869.57	4435.67	2731.88	6910.79	4430.69	3217.04	2078.08	1662.27	869.621	1514.02	2712.27	3532.57	7669.46	1852.6	3498.94	2787.94	16039.2	5238.12	1949.02	2933.31	2589.29	7340.06	3271.37	10150.7	3435.4	3617.92	2519.81	564.329	2230.52	2250.13	1241.51	6817.63	3279.18	1751.14	3171.76	2062.5	3996.53	2410.72	1248.55	2583.07	1902.68	2900.92	4498.15
Q99436	Proteasome subunit beta type-7	PSMB7	2798.71	3199.56	1647.12	3194	1531	2422.89	2433.4	3239.82	2409.66	3078.01	2342.71	1844.54	1884.84	1987.29	2692.34	3075.29	5563.73	1507.48	2924.51	2932.76	49631.8	5176.1	2707.46	2564.29	3162.16	8305.63	3928.15	2549.43	2878.56	4146.24	3435.88	1855.04	2642.15	2443.07	1760.76	4751.16	2681.19	11664.8	2987.39	1486.06	2766.1	3029.29	2341.38	3096.09	5888.19	18171.2	2422.47
O00231	26S proteasome non-ATPase regulatory subunit 11	PSMD11	4813.62	2303.48	2173.74	2230.8	1118.61	2819.78	2980.21	2072.51	1968.97	2470.1	2881.52	1935.8	1849.04	2186.11	2998.65	3191.03	1325.6	2426.9	2010.12	2094.09	21105.2	5359.25	3448	1938.58	2277.36	2225.36	3553.57	658.411	941.593	4271.72	2478.65	1109.21	2202.41	1716.55	1822.41	6754.29	4391.8	2275.04	1957.56	1228.21	1652.11	2389.4	2001.49	3767.09	2444.99	6668.49	3244.46
Q06323	Proteasome activator complex subunit 1	PSME1	6805.3	3196.4	1359.78	3709.42	1957	3421.93	4228.2	3070.85	3371.2	3139.32	4179.13	3154.78	1890.45	2217.37	4300.2	4027.82	571.628	1799.84	3480.86	2806.23	21902.8	11144.7	5393.54	3727.17	5029.58	2222.28	3978.09	NA	4557.42	4927.65	2910.18	1463.05	7411.43	3184.96	1835.02	15533.5	7566.33	768.223	4562.13	740.416	2548.5	3380.91	3789.32	4914.73	2509.41	4701.48	4309.57
O95758	Polypyrimidine tract-binding protein 3	PTBP3	5004.56	3605.22	4056.88	3722.12	2791.43	2872.66	3546.39	2767.23	2448.41	3237.18	2395.34	2914.03	3750.65	3428.79	3489.21	4555.01	1420.82	2366.68	1979.63	3222.73	12306.7	6133.44	6799.75	2036.11	4166.54	4574.98	6058.89	816.146	3880.98	2614.46	3633.51	1345.07	2962.13	1634.86	1146.86	5565.35	4034.67	3291	2064.14	1260	2523.22	2456.18	3830.21	4025.04	3775.56	24375.7	4136.3
P62820	Ras-related protein Rab-1A	RAB1A	5943.36	4075.29	1446.01	6409.81	2872.83	3844.86	4382.41	3411.56	2841.79	4986.55	3671.66	4540.2	4348.51	4964.26	4924.02	5092	1069.96	2821.14	4741.16	4360.37	56195.1	19151.7	8194.33	3749.46	5736.41	7946.56	7075	1446.63	4255.46	5308.47	5241.15	703.856	5048.13	4358.71	2497.34	14630.4	6428.87	1755.81	3242.62	1836.19	3281.29	3264.41	3053.01	4290.34	2487.28	24893.9	4424.87
P61019	Ras-related protein Rab-2A	RAB2A	1683.09	1737.38	325.311	1760.3	901.146	1232.17	1496.07	1133.91	1193.61	1931.18	614.87	1112.64	1081.41	1059.51	2153.61	2104.63	285.931	1109.2	1111.17	1360.67	20569.1	5017.32	1421.59	1611.22	1483.2	1945.06	2553.22	898.129	1640.9	2084.19	1268.64	185.781	2007.99	1355.33	506.803	5136.93	2322.79	1469.3	1323.29	481.904	1056.1	1825.83	1070.68	1795.71	NA	2302.32	963.792
P20339	Ras-related protein Rab-5A	RAB5A	3584.73	5267.25	2199.94	5688.52	3217.94	3763.23	4306.77	3770.21	3509.12	4173.49	3012.48	2298.76	704.07	3569.38	4928.86	5765.56	2301.52	2214.48	3767.95	5103.09	109918	20091.5	1978.32	4112.61	5632.45	6775.97	6725.36	3831.11	5537.28	4697.48	4316.06	1257.78	2799.67	4760.15	3261.75	24427.6	11518.2	1346.82	4056.96	2305.05	4178.11	4184.19	3365.98	6744.67	5428.23	2025.73	3164.53
P15153	Ras-related C3 botulinum toxin substrate 2	RAC2	9397.03	7894.92	1906.56	5915.17	2674.52	5519.2	5051.16	3482.17	6574.22	4166.72	2913.94	4491.29	4065.76	5183.73	6814.28	6305.77	1226.71	3338.48	5339.42	5596.61	37418.3	6441.01	3373.62	5282.28	4947.63	4118.26	7324.11	1714.92	5749.98	8734.4	5067.79	1030.08	6493.83	4208.66	2188.8	6631.17	7641.77	NA	2829.16	1913.51	4817.63	5878.35	4698.43	2111.51	2520.2	2883.09	5560.18
Q9UKM9	RNA-binding protein Raly	RALY	6561.49	4462.08	1619.92	4428.05	3171.37	3371.86	4998.69	3133.92	2105.74	3368.18	2510.97	3597.22	1940.32	3202.77	4135.02	4304.15	1220.6	2561.81	2971.31	4458.84	16556.8	4331.94	3866.5	3713.18	5252.53	2212.27	4515.78	734.734	4752.96	4557.48	3320.99	1791.57	4943.86	2655.49	2366.85	3706.9	3602.17	1342.95	3051.27	1631.96	1818.81	2051.69	3489.42	4721.43	2866.29	16943.7	5191.29
P13489	Ribonuclease inhibitor	RNH1	2594.51	3450.82	1192.28	3454.4	1524.53	1898.94	1653.95	1372.47	3007.25	2583.62	1209.94	2030.61	1122	1553.63	1842.44	1713.63	102.972	977.826	1768.49	1410.74	28103.3	11899.8	1114.57	1740.6	2149.35	12260.5	2768.51	562.134	1424.53	2445.48	1900.12	220.983	1026.52	1675.06	830.736	16435.3	4240.75	1330.23	1066.15	605.525	2786.37	1754.56	986.973	2019.83	NA	1184.27	2481.9
P18621	60S ribosomal protein L17	RPL17	6052.9	3204.66	1764.97	3639.75	2377.56	3402.82	4627.7	2465.39	1812.38	4003.41	2966.8	2582.26	2821.19	3764.17	5514.78	5999.24	968.333	1660.38	3303.12	5340.82	27922	8886.34	2322.71	3485.08	5687.12	3568.11	3598.04	613.036	3872.62	6125.55	3589.89	1528.37	3772	3800.5	1701.7	10741.2	6321.98	1567.27	3003.64	1998.88	3000.42	3861.5	2531.4	6063.14	3799.96	37039.6	3185.87
P84098	60S ribosomal protein L19	RPL19	13844.3	10454.5	3419.7	10084.5	6124.7	9065.3	8685.08	7246.88	3025.8	7562.21	4860.45	7419.25	4128.73	8372.74	11974.6	7032.29	1996.88	3226.26	7772.16	9006.33	25740	21581.2	4851.14	8344.46	13403.3	13278	9864.37	1206.53	10297.9	15785.1	7056.13	2660.02	9363.83	9917.23	3553.33	26127.8	14506.4	2881.58	7171.19	3919.12	8188.25	8028.86	5575.75	11047.1	5099.31	83104.4	9950.79
P47914	60S ribosomal protein L29	RPL29	10211.4	6449.42	2677.26	5671.41	3599.97	4998.15	6210.43	4379.96	1372.72	5305.74	2465.43	3584.05	3538.41	4153.58	6783.58	8519.2	1361.67	2195.81	4887.11	7343.83	24668.6	10780.7	4774.13	5772.33	7648.32	4839.49	7048.15	627.996	4405.47	7791.6	4845.73	1307.65	6450.72	5498.3	1944.57	12670.1	7289.5	4355.1	3562.83	1748.91	3680.81	4971.34	5509.08	6600.5	3176.75	25464.5	4830.02
P62888	60S ribosomal protein L30	RPL30	8653.79	10214.9	2893.65	9138.86	3985.89	6855.17	7224.64	5023.91	3286.36	6693.79	3167.95	4445.28	3967.6	7935.8	9702.48	13255	1501.86	3064.63	5391.02	9454.62	45808.3	21189.8	5637.21	6119.04	8133.95	7428.1	9065.02	1415.44	7287.5	11594.5	6534.32	3001.1	8185.93	7323.38	2714.28	20811.2	8844.66	3504.06	5268.03	2655.28	5601.6	6489.92	4507.28	6181.16	7916.25	36716.5	6342
P18124	60S ribosomal protein L7	RPL7	12469.8	7274.48	1809.79	8211.75	4369.65	6742.1	7521.24	5781.12	3533.85	7633.12	5174.38	6335.99	2905.26	6272.36	8662.68	10612.4	993.921	3622	6716.28	8918.86	42952.6	17611.8	2153.18	7883.61	11116.8	8248.1	9555.41	1120.63	7614.2	10526.3	6050.62	1491.9	8947.1	7533.8	3023.74	19631.7	12297.5	3011.22	6074.93	2256.26	6291.52	6996.69	5937.62	11880.2	7024.83	29084.6	7953.15
P62424	60S ribosomal protein L7a	RPL7A	10903.6	7014.23	1737.47	8404.61	4464.49	5961.36	7261.46	4860.79	1839.91	6267.43	2673.21	5162.8	3011.47	6356.46	8345.78	8983.12	854.369	2671.93	5774.98	8581.26	53981.4	16697.6	3977.33	5950.13	8419.91	5791.93	9119.57	627.054	6538.24	8583.2	4883.66	1365.54	7742.94	6020.04	2785.8	18163.5	9028.46	2529.59	4630.29	1807.91	4483.18	5086.78	4386.98	6140.01	2762.22	29610.7	5794.76
P39019	40S ribosomal protein S19	RPS19	10547.7	6286.76	2482.84	7160.39	4717.98	6221.89	6603.55	4916.79	1659.79	6489.18	3551.94	5843.17	4986.58	7098.64	8005.52	10191.3	1243.62	3035.26	5301.01	8667.14	71235.8	19691.8	5949.31	6326.46	9620.42	6882.35	8785.95	768.734	6870.43	9952.75	6149.84	1295.9	7732.54	7011.74	2179.58	22590.2	10036.2	3015.01	5631.83	2044.22	5035.57	6324.51	5127.36	8515.44	4942.61	37163.6	5447.04
P22090	40S ribosomal protein S4, Y isoform 1	RPS4Y1	8659.73	5363.09	1543.72	3898.27	2828.62	3984.67	5449.13	3758.23	3338.99	3526.7	6588.25	4217.74	4412.18	2815.08	5435.68	6189.2	2246.74	1805.72	4224.99	6209.33	13635.9	8710.38	7735.46	4540.35	7215.27	4856.23	6341.08	1419.54	4547.62	6984.04	3940.06	2733.19	5590.99	3161.45	2700.21	10968	6512.35	4686.29	2756.97	3481.05	3455.19	3948.64	2619.89	5160.71	6566.45	52623.5	7541.2
P46782	40S ribosomal protein S5	RPS5	7566.1	4659.29	3080.26	5396.87	3735.86	4541.56	5057.41	3685.62	3464.34	4308.88	3699.61	3592.91	4137.02	4958.95	6183.76	6639.26	1931.14	2945.87	3446.39	6211.19	24913.7	11909.7	5546.73	3164.16	5758.29	5585.19	6118.88	350.872	3317.04	5430.08	3689.54	1036.43	4492.8	4590.26	2100.26	14681.2	6339.96	4968.27	2743.55	2220.44	3371.64	3240.09	3857.41	7027.38	2398.29	24697.6	4769.12
Q9Y230	RuvB-like 2	RUVBL2	4755.04	3733.57	2074.72	4762.94	2753.44	2658.64	3357.38	2477.59	1844.46	3288.78	2547.04	2611.8	2754.53	3583.52	4026.45	4539.21	1525.46	2350.99	1985.43	5083.89	12090	5215.52	3311.91	2686.08	4138.15	2443.89	4166.5	286.715	3447.21	4565.35	3405.16	1912.31	4170.03	3114.88	997.457	4623.1	3822.65	2225.29	2468.12	1228.39	2813.07	2920.02	2888.36	3125.72	771.508	9633.11	2526.17
P62304	Small nuclear ribonucleoprotein E	SNRPE	6096.88	3006.26	3995.63	5863.53	2751.93	4006.85	3534.58	3611.91	4151.19	4329.6	5786.77	3486.5	7153.2	2649.14	4160.61	4244.41	2934.97	4898.42	3012.09	4564.48	11195.7	3573.44	5262.79	2473.7	2175.08	2140.44	3213.25	396.884	1158.69	2642.48	1640.54	615.45	1874.43	1555.83	1264.65	3078.86	2475.93	2493.16	565.117	1141.24	2331.01	1957.7	3502.85	1136.92	1903.16	579.55	2433.98
O75396	Vesicle-trafficking protein SEC22b	SEC22B	2847.14	3146.13	750.018	4997.1	1645.74	2130.59	3752.12	2168.65	1145.43	3521.91	997.212	1719.32	1099.75	2398.75	2953.12	4063.43	527.382	1230.65	3301.23	2692.13	8765.42	3559.93	1245.36	3059.33	3366.89	1326.83	5374.31	848.082	3311.11	5539.6	3017.61	584.604	3549.21	1932.39	569.549	3522.32	2561.46	827.247	1482.79	813.455	2135.44	2893.6	2678.99	2422.45	2850.9	11847.9	3291.58
Q16181	Septin-7	SEPTIN7	8571.26	3906.24	4648.18	4952.07	2709.18	3952.16	5037.36	3657.59	3496.75	4444.87	5311.17	3054.66	4866.33	4418.44	4818.44	4961.76	2773.29	3901.96	1800.95	4178.1	12230.7	4833.62	9808.35	2539.43	2667.9	1961.29	4381.85	1015.85	2114.34	2988.86	1823.3	835.568	2633.77	1780.58	2288.61	4604.72	3298.97	6354.5	1910.05	2003.1	1816.57	2624.44	5603.02	2907.8	9683.87	6686.72	4145.34
Q13435	Splicing factor 3B subunit 2	SF3B2	6683.64	4206.24	4429.7	4376.86	3179.46	3683.95	4957.48	3443.93	2855.14	4389.71	5722.51	2872.05	8512.35	4063.52	4454.5	4343.15	2867.47	3989.44	2082.34	4276.18	8498	4612.08	10746.3	2380.24	4651.61	1448.61	4594.74	459.972	2932.26	2285.91	2151.25	1647.57	3227.64	2214.23	1455.03	3736.53	2786.45	4844.28	2489.63	2973.7	2146.25	2800.6	3045.48	3945.72	1894.54	13073.6	2718.6
Q8TF72	Protein Shroom3	SHROOM3	789302	292327	768501	385629	198501	390344	314298	291813	366358	333743	621992	359663	800673	336564	316275	353659	256610	646055	264842	366734	NA	188893	1172970	397621	516934	31888.9	298433	286584	534480	558227	299436	765952	641286	257616	803338	88579.5	408001	926556	291219	460271	173948	325029	326908	354705	423306	8576.66	333035
Q96P63	Serpin B12	SERPINB12	2767.87	20765.5	11674.1	8228.84	20565.3	5229.9	4930.94	23997.1	25485.2	10756.8	6556.62	12479	6921.01	6790.57	11877.4	3581.72	23516.2	10940.9	16416.4	4806.88	9849.01	3093.34	2840.41	2610.7	2670.12	138532	9549.3	41169.3	6759.83	3864.13	7763.18	5402.42	2925.95	18134.4	8496.25	3865.73	2436.41	9108.05	10474.5	16376.5	36736	10139.2	5823.23	2797.75	3430.58	2360.77	12584.2
P35237	Serpin B6	SERPINB6	788.281	977.857	511.562	1207.46	1524.58	1508.27	1432.18	1139.57	4980.16	1777.21	1189.98	1693.03	955.463	732.61	1298.53	688.541	1786.98	946.675	1231.99	1629.34	3177.94	1638.77	3617.27	1665.11	1516.48	984.815	1035.35	779.397	1083.19	1610.42	1114.15	410.319	469.716	1424.82	1036.55	1741.4	2307	977.746	976.63	812.552	1644.42	999.972	981.277	1293.12	2606.79	839.564	1084.9
P84103	Serine/arginine-rich splicing factor 3	SRSF3	32579.3	16779.7	23089.9	24354.9	11786.7	18134.6	21016	14984.1	12898.4	20781.7	22439.8	13973.9	35545.8	23040.4	22105.7	23347.3	14779.4	18137.5	7558.11	27294.7	36229.4	22332.9	47400.9	8710.34	10448.7	6268.24	22001.9	1196.14	10433.5	10238.1	6476.05	3167.08	7791.6	6548.15	6377.7	15064.2	13262.1	28691.3	7561.24	10957.1	10521.2	10504.3	23791.9	10428.9	9573.76	64105.8	20238.7
Q08945	FACT complex subunit SSRP1	SSRP1	6931.49	4120.01	4741.91	5538.65	3353.63	4762.82	4639.37	2965.84	2651.14	4499.2	4369.01	3195.5	6549.9	4609.66	5615.69	6655.12	3177.49	3650.88	1872.28	6135.99	3499.71	3678.85	8846.51	2693.7	2929.83	1526.61	5129.89	880.366	3760.93	4243.46	2397.08	168.702	3539.5	2772.65	1069.93	1944.14	2293.04	4603.36	2129.72	1887.81	2533.46	3554.66	4992.67	2582.26	2575.34	1715.35	3607.32
P49588	Alanine--tRNA ligase, cytoplasmic	AARS1	2059.85	975.221	1841.37	1242.92	722.545	995.731	1091.82	994.414	866.192	921.82	769.658	1163.19	1632.02	1415.33	1924.29	1375.27	543.129	948.065	1030.49	1126.52	10025.6	2107.82	1614.44	726.732	2080.55	1871.35	1280.97	592.409	755.226	1315.12	1023.18	662.681	1324.33	1139.69	720.98	2146.46	1266.8	759.58	941.36	726.294	1014.83	844.758	992.439	1635.81	7570.19	21093.4	1118.47
Q9NSD9	Phenylalanine--tRNA ligase beta subunit	FARSB	4383.87	1608.2	1793.9	3294.03	1793.8	2439.61	2835.03	2269.08	1492.8	3351.48	2197.04	2165.69	3348.71	2646.43	3344.3	3864.29	1511.95	1949.96	1363.29	2872.05	16304.3	5942.29	3177.63	1606.06	2638.42	1339.8	3864.18	575.884	1117.71	2022.4	1544.22	583.716	1713.62	1775.26	670.126	5353.46	2278.28	2514.73	1415.76	1146.92	1678.95	1821.96	2125.29	2467.44	997.389	3543.66	2453.99
P26639	Threonine--tRNA ligase 1, cytoplasmic	TARS1	5455.95	2724.48	4121.56	4501.47	3101.43	3687.97	3385.42	1493.71	4764.05	3522.51	3964.04	4110.62	7543.94	4195.4	4696.74	5669.14	3543.69	5629.4	2521.62	4106.97	9037.36	4474.61	9209.68	1569.68	2396	3594.43	3981.28	809.742	1425.13	1822.6	2043.95	1206.76	1641.93	1300.68	1427.08	3060.69	2769.37	7631.33	1277.16	2320.52	2042.48	1767.42	4016.66	2473.85	NA	22850	2798.04
P26640	Valine--tRNA ligase	VARS1	2776.53	1670.99	2357.34	2598.5	1389.58	1807.53	1744.99	1144.08	1669.44	1727.26	2269.21	1201.64	3351.71	1919.12	2107.41	1939.79	1060.34	1548.02	797.415	1967.59	17748.4	3953.08	2907.45	750.39	574.669	2494.06	1714.31	180.275	779.416	903.969	966.369	512.001	811.475	619.235	380.296	4233.23	1685.56	2689.6	645.743	909.18	1174.75	916.082	1255.1	837.369	NA	2134.42	1265.21
P54577	Tyrosine--tRNA ligase, cytoplasmic	YARS1	4807.89	2394.06	2980.15	3625.69	2037.24	2491.42	3434.56	2506.56	2287.26	3053.99	3234.64	3442.29	7094.77	3710.51	3844.75	5341.16	2557.32	3758.02	2252.94	3460.81	7110.28	4413.72	6662.36	1617.1	1610.47	1671.59	3436.4	464.463	1297.42	1137.8	1542.06	1036.42	2043	593.97	1295.32	3440.7	1444.99	6057.8	1049.48	1748.81	1790.35	1276.64	2718.2	2435.47	2775.27	11669.8	2886.47
Q08188	Protein-glutamine gamma-glutamyltransferase E	TGM3	5906.43	15688.9	11620.6	9070.27	14946.1	19716.5	6859.24	85542.5	45659.4	44672.9	11011.2	10074.3	10500	5897.33	4212.88	3042.55	48575.5	12727.9	17978.6	7357.25	27938.1	8055.32	6813.3	5364.86	4342.78	62827.7	10444.1	66346.4	8795.36	6180.79	9340.95	5345.93	4036.88	30797.9	12967.3	16966.6	5289.53	33996.6	17490.5	12083.2	20578.6	7283.81	11009.8	6245.19	6135.19	1810.84	22209.2
Q13263	Transcription intermediary factor 1-beta	TRIM28	6737.54	5408.22	5011.7	6299.53	4236.23	5163.49	5788.4	4189.06	3441.3	5096.18	3600.16	4520.95	6068.93	5190.56	6780.99	6616.8	2854.7	3307.59	2530.73	5098.28	9951.03	5500.9	10011	3773.82	4724.45	2058.46	6760.55	382.873	3985.5	6648.44	3390.51	954.943	3873.37	2538.74	1542.06	3989.54	3649.06	4073.28	2528.87	1711.77	2474.58	3105.93	5096.66	4940.75	4039.24	15417.2	4461.75
P49755	Transmembrane emp24 domain-containing protein 10	TMED10	2136.34	3032.99	1052.12	1622.43	1486.57	1572.85	1652.07	2415.21	1594.57	2159.47	975.032	1958.37	1053.13	1908.87	2679.26	1759.2	3069.96	1133.86	2561.09	1750.1	30089.2	6505.64	1093.8	1287.99	1579.77	5039.26	3492.2	4068.71	2708.32	3080.88	2363.99	635.046	2436.48	1518.17	436.441	6134.77	2628.67	936.194	1391.59	1005.73	2134.83	1998.89	1946	2035.64	4097.81	2539.35	1919.38
P02585	Troponin C, skeletal muscle	TNNC2	16700.6	8637.97	4354.17	11024.5	11240.5	13891.3	8351.21	7539.37	11476.1	30523.7	5018.61	6976.35	3519.01	8435.91	11279.4	11304.6	4985.87	8719.55	11231.7	11302.9	NA	30868	5644.61	12646.9	15666.6	12453.5	8228.73	2724.11	11151.3	18343.6	8271.29	3591.23	11457	9928.11	4445.91	26293.7	17744.4	2758.97	5822.45	4220.41	5515.83	7938.04	7473.65	8596.44	3964.78	39776.2	7389.74
P38606	V-type proton ATPase catalytic subunit A	ATP6V1A	1450.45	3316.86	977.202	2923.48	1175.37	2098.31	1705.07	1133.26	5400.97	2478.28	1007.45	1493.02	1081.78	1372.99	1695.29	2020.73	587.174	1146.48	1406.53	1856.08	25219	9775.38	2090.33	1820.52	1987.76	4010.69	2196.53	647.168	1880.34	1354.15	2436.72	623.646	2445.11	1013.58	590.399	11482.9	3328.72	2519.92	1384.85	240.798	1541.16	1543.95	1388.63	1494.47	1361.55	4667.36	1712.38
O75436	Vacuolar protein sorting-associated protein 26A	VPS26A	1452.25	1580.72	785.293	1808.68	1138.9	1999.49	1536.8	2062.94	3998.54	1376.73	1376.15	1142.39	935.769	1429.46	1696.31	1664.23	1733.89	1599.2	1584.32	1276.38	10473.9	3106.09	643.885	1808.75	1915.39	11798.5	1988.2	2646.23	1132.5	1402.31	1040.65	264.47	1260.78	1614.45	607.468	3872.88	1370.36	2788.22	1582.91	1371.88	3193.51	1636.06	1600.21	1395.45	NA	1120.09	1634.61
Q9NP79	Vacuolar protein sorting-associated protein VTA1 homolog	VTA1	3058.33	2652.52	2365.73	2721.33	2114.07	2514.65	3053.16	1318.74	1624.46	5288.69	4563.83	2086.4	2573.91	2494.73	2909.3	4125.47	1850.2	2776.12	1882.09	3384.95	1411.98	5072.62	7190.67	2285.88	2468.99	2651.56	2961.77	448.838	2980.5	2559.57	1941.89	457.272	1781.58	2318.1	1240.76	5115.83	1979.98	2447.86	1664.09	580.339	2289.4	1286.39	2107.76	2215.52	488.292	2050.41	3516.73
P42025	Beta-centractin	ACTR1B	2559.43	3199.88	973.857	3293.71	2054.29	3938.3	2914.03	2239.61	2349.76	3169.61	1362.36	2666.23	1529.28	2224.88	2903.32	2836.41	487.011	2092.29	1766.8	3290.8	21805.6	10384.4	9549.92	2941.19	4976.52	4942.01	2810.38	933.654	3186.46	3545.86	3264.61	774.017	2835.1	2064.02	724.487	9337.57	5797.3	1747.68	1868.05	788.978	2178.28	2449.43	1997.67	2579.67	2061.56	4801.69	2483.47
P12235	ADP/ATP translocase 1	SLC25A4	10619.7	4515.17	259.22	5156.78	2370.23	3456	4156	3130.8	1433.98	3129.21	1847.09	3751.91	1688.86	3003.41	7258.66	6396.29	1123.52	874.212	3636.67	6312.91	NA	3444.44	601.956	3468.67	6672.24	538.824	5889.23	633.723	3514.93	7334.88	4619.6	373.509	5363.23	4007.03	2216.11	2280.09	5606.77	51.5255	2055.36	809.369	2816.5	7377.18	1634.62	3621.83	1709.62	4046.17	3043.59
P28838	Cytosol aminopeptidase	LAP3	3575.45	3132.61	770.443	2445.28	1431.65	2384.49	2179.68	1559.19	1014.82	2255.61	815.41	2116	892.006	1980.23	1690.53	1826.77	508.906	1002.09	2110.01	1899.53	37932.5	10758.9	1377.09	2733.31	2187.77	3423.69	3051.32	243.837	2133.5	3183.37	2299.16	618.923	1560.73	1371.94	725.043	12627.9	4639.33	698.37	981.355	758.96	2307.02	2400.98	1780.37	2042.13	NA	842.252	1267.03
Q99873	Protein arginine N-methyltransferase 1	PRMT1	2661.95	1363.75	502.277	1953.44	630.885	1622.11	1652.41	1213.27	607.915	2012.57	979.762	1165.72	594.064	886.786	1975.21	1867.65	618.309	942.344	1232.25	2165.68	8476.61	2038.54	1045.67	1836.27	1946.2	2742.21	1803.6	NA	1717.51	2632.11	1737.99	1079.28	1623.95	1129.56	1483.83	2631.96	1749.21	937.513	1102.1	113.203	1666.98	1259.97	1386.04	1747.18	3936.66	2573.7	969.571
O14744	Protein arginine N-methyltransferase 5	PRMT5	1963.59	1429.57	439.055	1659.04	1310.45	1577.49	865.988	2735.92	2110.03	1856.94	993.861	793.813	1578.33	878.408	1393.41	1651.33	1621.85	817.076	1029.14	2130.31	3990.46	1760.65	NA	826.63	1200.73	2580.76	1895.64	118.456	2064.75	1927.13	1381.77	1230.91	1455.43	1114.63	971.17	3228.95	1477.89	550.426	1045.72	755.613	1577.22	1278.86	1215.65	1467.28	726.56	6213.62	1815.44
P12429	Annexin A3	ANXA3	1955.09	3511.5	400.162	1411.5	621.216	513.484	936.52	658.659	2391.91	646.953	885.738	2638.8	2582.12	1497.89	2232.86	2827.56	NA	1979.71	2059.85	1484.89	6026.68	2798.16	NA	1445.7	793.813	1225.72	1707.49	382.075	528.295	393.458	1497.92	403.325	680.86	1007.82	1169.26	3342.31	2638.05	181.424	657.275	208.057	427.907	1224.65	781.12	1414.3	1745.28	7340.29	1191.07
P63010	AP-2 complex subunit beta	AP2B1	2778.3	2456.36	500.164	1849.68	1174.57	2083.71	1954.78	1700.62	1110.81	2082.06	1380.8	1581.58	1494.69	1547.62	2739.59	2525.07	891.342	1083.57	1612.29	2062.47	6494.89	2721.24	2353.72	2243.42	1974.15	1649.64	2489.01	990.192	1658.25	2885.55	1529.9	618.664	1674.39	1202.79	922.7	1788.22	1506.72	2032.32	1730.68	639.306	1492.43	1721.2	2064.57	1926.19	2131.37	2473.03	2063.6
P02649	Apolipoprotein E	APOE	2610.47	1701.01	2807.95	1792.71	1486.87	1719.57	2844.28	1516	3585.04	1944.98	2278.35	2141.83	4117.52	1282.52	1149.66	1384.87	2007.65	3346.34	1611.7	2838.06	3392.14	1274.14	5642.69	3499.31	5613.24	1200.22	2774.25	2628.36	4442.59	3370.15	2129.49	4925.63	5140.87	1676.2	5185.38	1349.07	3309.98	6322.17	2134.29	2652.17	1420.98	1860.86	2575.36	3266.09	13678.1	2690.71	591.82
O15145	Actin-related protein 2/3 complex subunit 3	ARPC3	5437.35	5320.65	2091.74	4832.66	2553.54	4341.68	3961.57	2910.22	2950.63	5646.08	2699.01	3914.32	3159.56	2893.97	5019.13	4109.13	2207.58	3099.09	2393.08	3873.59	37889.1	13137.3	2076.24	2469.32	4738.34	8726.54	4953.02	535.633	2455.37	3224.17	3322.9	805.057	3861.19	2335.2	1028.43	14702	4937.64	3575.53	2682.09	1162.47	3424.69	3010.17	2981.54	3301.11	NA	8846.81	3928.61
O15511	Actin-related protein 2/3 complex subunit 5	ARPC5	3391.81	3435.86	709.229	1513.98	1340.88	3385.56	2549.8	2021.38	1043.38	2416.66	1497.57	1789.47	1571.99	1777.14	4184.62	2762.34	790.431	857.341	1319.24	1114.79	10472.2	8101.01	1706.64	1360.55	2700.02	4010.59	3353.55	NA	2317.55	4293.07	2382.46	882.742	2202.01	2315.1	751.327	8393.21	3653.31	1431.56	1634.04	1272.84	3209.32	1641.27	2342.85	4291.31	4680.4	2575.85	1650.65
P05023	Sodium/potassium-transporting ATPase subunit alpha-1	ATP1A1	4107.79	3819.54	882.018	4394.14	2099.15	3394.2	5114.14	3912.23	1618.83	4716.03	1240	3912.43	2033.67	3411.37	5019.33	6111.09	772.811	2041.12	2043.56	2754.74	3565.24	1881.73	958.869	3396.38	5280.46	358.198	3527.23	557.541	4067.38	5871.02	4547.98	1533.96	4314.63	3716.37	1771.51	1712.83	3247.85	1202.16	3428.76	1388.06	2077.1	3930.28	3884.53	4929.41	2902.68	13814.3	2643.72
P48047	ATP synthase subunit O, mitochondrial	ATP5PO	3969.13	2979.53	920.576	3264.2	1444.96	2233.76	2211.75	2032.44	620.017	2208.75	1103.69	2545.45	1622.1	1956.07	3651.26	3447.35	480.187	1011.94	1669.37	2307.25	9826.43	6017.6	590.507	1807.4	2798.32	2946.09	3381.98	386.178	2469.44	2482	2541.39	455.212	2382.87	2301.75	1137.24	5791.01	3687.81	824.106	1697.22	603.776	2187.56	2967.1	1804.97	2411.49	NA	11323.4	2247.4
P53004	Biliverdin reductase A	BLVRA	1576.73	989.884	1257.72	1429.89	966.617	1510.98	1917.36	931.117	1001.79	1244.26	593.633	1584.91	488.954	850.09	1351	1982.03	151.437	504.58	729.864	1230.79	6651.86	1887.14	1002.69	1736.52	1338.25	1914.76	1586.28	646.065	895.081	1144.29	837.208	506.261	1478.65	1454.36	903.774	1946.6	1974.89	640.946	764.543	583.719	880.305	2058.64	1939.9	1578.7	4338.56	4063.18	1225.71
Q86VP6	Cullin-associated NEDD8-dissociated protein 1	CAND1	2860	2039.01	858.741	2292.68	946.248	1405.4	2402.45	1114.93	1472.83	1603.66	1912.21	2172.11	2292.91	1135.16	1905.36	1588.7	822.492	983.306	1253.39	1837.69	8648.35	2721.23	979.889	1694.39	2229.91	1889.88	2123.04	NA	2231.87	2300.13	1773.27	1789.48	1962.93	1697.78	567.646	4674.31	2707.9	270.364	1408.5	1028.36	1038.47	1472.78	1972.3	3697.1	NA	2616.78	1794.03
Q14444	Caprin-1	CAPRIN1	4858.88	2828.88	3919.27	3965.84	2568.77	2704.8	2920.21	2327.1	1942.29	3004.92	3253.56	1891.11	4917.66	3712.23	3475.1	4285.07	2003.44	3607.09	1610.74	4144.96	1887.83	2855.54	6230.8	1107.51	2009.26	977.726	3387.43	514.284	1171.75	2243.3	1078.63	2933.06	1595.87	1637.31	1167.17	1909.46	1761.3	4014.46	944.812	1345.93	1412.71	1811.52	1950.9	939.161	4345.2	5748.65	1666.69
P16152	Carbonyl reductase [NADPH] 1	CBR1	3477.02	2412.29	537.607	3344.13	1346.81	1203.41	2933.68	1629.04	1825.42	2183.77	647.346	2765.19	1128.77	1792.8	2071	2321.03	492.08	1094.13	1889.63	1897.85	23584.9	9622.8	1728.93	2632.49	3175.75	16088.3	2999.56	357.135	2101.34	2186.71	2129.11	385.841	2405.72	1852.51	1251.41	11982.9	5722.57	1526.33	1787.15	960.686	3545.34	1963.99	2025.35	2431.38	NA	994.058	1423.14
P53675	Clathrin heavy chain 2	CLTCL1	3057.86	2347.03	569.697	2243.24	1157.25	1590.35	2085.64	1641.44	1684.19	1487.4	1809.94	1486.18	619.802	1722.71	2042.73	2894.61	373.095	831.552	1557.57	2112.76	12959.9	4263.24	1423.42	2216.26	2954.21	2329.23	3098.43	273.273	1530.55	2678.74	1872.35	NA	2914.61	2119.08	827.023	4263.82	2913.34	NA	1523.14	762.617	1668.13	1760.71	2041.35	2757.86	3262.38	501.021	3953.88
P48444	Coatomer subunit delta	ARCN1	1670.25	1513.44	1487.59	1924.33	1129.59	1365.74	1566.35	1012.88	1340.28	1820.81	1308.12	1190.39	1580.74	1665.16	1977.56	2235.8	784.92	885.799	1142.9	1846.39	10670.4	3475.79	2103.78	1209.38	1648.15	1704.75	2508.28	299.534	1208.25	1489.52	720.067	150.373	1693.55	1025.95	311.056	3777.88	1914.31	1488.42	1010.23	552.675	1070.77	1219.62	1382.14	1619.96	NA	4528.37	1891.86
Q99829	Copine-1	CPNE1	2435.43	2117.15	289.467	3991.73	1090.66	2601.93	1665.92	1273.97	1127.76	1673.68	493.07	1395.25	595.613	1294.78	2715.71	1268.65	624.269	442.85	1533.45	2831.97	6065.39	2749.48	825.888	1382.67	2315.89	1274.01	1566.84	NA	1883.42	2541.16	1112.01	475.633	1690.78	2309.08	874.527	2097.73	2225.75	702.068	1009.94	919.756	1569.12	1931.5	1452.56	1675.12	1251.68	3626.69	1845.77
P61803	Dolichyl-diphosphooligosaccharide--protein glycosyltransferase subunit DAD1	DAD1	1052.28	1105.8	418.339	975.203	813.966	1014.67	1280.44	1496.71	1667	1435.29	2188.49	1189.81	1447.07	1221.63	1152.89	1332	753.3	1850.18	1206.58	996.242	7705.45	864.451	1504.38	1267.99	585.201	1110.94	1466.21	1423.37	1002.76	1338.05	1202.31	1190.92	781.561	1159.9	360.168	1762.93	867.711	4827.8	995.331	185.314	943.169	1009.47	1234.44	1065.36	2540.4	5552.63	3267.8
Q92841	Probable ATP-dependent RNA helicase DDX17	DDX17	5541.97	3668.78	3821.31	3903.72	2145.85	3021.98	3745.47	2594.17	2320.99	2954.42	3130.47	2776.31	4144.84	3007.48	3700.53	4826.77	1750.02	2047.31	1425.26	3821.62	7087.19	4271.2	5695.4	1555.37	2308.73	1662.03	3749.62	548.903	2196.68	2259.65	1370.58	864.776	2256.63	1699.78	1205.92	3885.57	2357.91	3719.13	1853.7	1449.93	1757.56	1794.55	2981.72	2316.56	3193.8	5036.83	2119.99
Q9NR30	Nucleolar RNA helicase 2	DDX21	3745.12	1263.68	852.172	2275.69	1234.23	1930.36	1878.54	1553.41	1122.4	1568.8	1649.78	2183.12	1591.34	2666.37	2717.18	3120.08	370.016	1346.17	1398.38	1746.84	3320.75	2300.67	1490.37	977.264	2124.58	560.038	2750.09	520.342	1601.89	2262.16	2367.01	775.468	1668.82	1638.04	783.485	1202.13	2290.41	1366.82	1446.05	737.815	1382.32	1453.84	1024.81	2026.38	2695.89	11219.9	2104.11
P25685	DnaJ homolog subfamily B member 1	DNAJB1	4552.86	2365.42	2920.84	2638.72	1909.87	2229.27	3054.22	2343.36	2324.74	2526.75	2005.3	2061.75	2995.97	3445.88	3287.11	3698.8	1483.91	2122.33	1061.58	2808.65	27411.3	8601.02	3072.22	2482.54	2224.16	2061.47	3368.83	384.528	2017.51	1762.74	1969.31	867.25	1949.91	1659.64	1264.32	8293.79	4214.92	3257.68	1442.11	927.292	2136.43	1703.26	1644.67	1517.56	1617.59	2295.18	1918.06
O75190	DnaJ homolog subfamily B member 6	DNAJB6	1274.3	2871.63	7102.07	5237.46	4374.19	2981.89	2940.08	3720.04	5102.72	4290.49	4566.03	2680.82	2410.03	1607.85	1212.42	2738.95	7564.68	2370.38	3006.38	11246	2514.12	1749.7	4569.26	19720.7	2522.49	5101.3	6320.68	75308.2	6400.79	3409.41	5484.16	9818.68	1542.09	3861.81	11820.2	9597.16	4872.55	1684.86	2009.34	5096.6	3543.31	3337.02	5451.36	1612.86	1362.37	3300.9	2869.59
Q13347	Eukaryotic translation initiation factor 3 subunit I	EIF3I	4447.72	2771.6	2019.29	2819.94	2255.78	2281.57	2429.9	2287.41	1796.58	2539.56	2109.42	2293.11	5273.96	3404.02	3546.67	4237.43	1471.69	2127.8	1158.66	2907.82	8133.91	4896.44	3537.82	1500.36	1991.29	1687.98	2957.48	237.022	1732.33	1516.43	1786.02	1167.55	1491.66	1067.27	686.76	4830.24	2469.1	3041.78	1415	1281.75	1572.01	1555.55	2017.22	1583.23	889.168	6005.94	1658.78
Q15717	ELAV-like protein 1	ELAVL1	4670.58	2885.88	1724.09	3377.7	2056.61	2344.34	3398.69	2749.04	1191.9	3050.07	2244.31	2298.67	2445.05	2653.01	3095.01	3765.3	684.28	1069.32	1689.78	3389.65	2604.56	2760.89	2266.22	2273.54	3645.85	1124.61	3723.2	330.906	2648.27	3707.75	2645.3	1078.55	2999.28	1784.84	2007.26	2647.29	3179.37	1838.72	1386.23	740.871	1938.77	2783.14	2308.65	3512.99	3477.11	8276.33	2497.89
Q96AE4	Far upstream element-binding protein 1	FUBP1	5100.59	3490.68	3530.73	4048.21	2153.12	3066.39	3524.24	2485.49	1962.19	2910.04	2949.09	2351.6	5800.82	2498.54	3333.55	2905.22	1953.95	3206.14	1657.02	3627.68	10279.1	4127.9	5376.07	1273.58	2884.89	2004.61	3272.51	373.834	1495.54	1910.29	1136.09	579.577	1562	1335.3	1289.2	3735.59	2285.42	5216.24	1494.23	1703.84	1590.13	1492.64	2538.94	2510.57	1748.95	7088.27	1938.15
O14556	Glyceraldehyde-3-phosphate dehydrogenase, testis-specific	GAPDHS	40110.9	27392.5	19995.3	35008.9	33460.5	64390.5	48044.6	101151	38723.4	23135.8	36425.4	31866.3	30087.8	27020.6	40593.6	28807.7	22784.9	23993.8	51022.2	29519.1	1256.38	23592.9	15966	44669.1	55436.4	32151.8	43362.1	9150.29	37764.8	52354.8	31960.2	12256.3	43983.4	35217.7	22519.5	30712.3	33435.6	29996.7	22058.2	18123.8	22881.2	29735	24908.5	34681.7	32291.9	222277	44280.5
Q9UBI6	Guanine nucleotide-binding protein G(I)/G(S)/G(O) subunit gamma-12	GNG12	3735.82	3109.61	1127.25	2369.64	2002.9	1820.19	3412.63	2710.56	1640.73	4348.36	2960.42	2721.38	1795.89	2668.7	2428.26	4101.45	1142.96	1781.72	2207.61	2608.5	6087.09	5342.99	1152.24	2536.15	3165.06	1831.01	2476.48	558.152	2925.58	2199.19	3163.58	2350.97	2094.89	2785.13	2443.42	6132.46	2967.34	1172.88	1462.23	816.559	1474.04	1728.31	2588.27	2877.3	NA	9739.85	2806.86
P04062	Lysosomal acid glucosylceramidase	GBA	919.07	3127.83	653.531	1197.05	1049.59	1375.33	901.113	3848.2	2451.43	3482.72	774.088	705.95	617.044	711.767	980.172	734.507	7197.38	1600.81	2174.51	1033.43	5513.24	2738.83	1232.66	1096.32	637.464	8329.41	1314.49	7913.09	1220.27	1121	1100.28	781.881	693.22	898.306	1361.47	3946.21	1719.73	3531.54	1879.99	1333.32	1757.12	1187.01	1082.36	1419.01	NA	2388.03	1461.65
P14314	Glucosidase 2 subunit beta	PRKCSH	4870.02	4430.73	497.182	3613.76	2686.97	2408.22	3499.29	3413.99	1519.15	3774.3	1275.24	2732.19	1090.94	3267.06	4086.93	3862.36	524.133	665.194	2309.71	3144.02	11205.4	5142.06	NA	5764.42	5550.35	1772.05	6726.57	628.5	5052.2	5126.69	3319.48	585.978	5523.3	3050.8	1103.9	5185.66	3952.16	1182.23	4084.99	943.137	2471.92	3525.14	3481.02	4916	1921.82	3863.33	4223.96
P04899	Guanine nucleotide-binding protein G(i) subunit alpha-2	GNAI2	3522.12	2010.84	465.371	2160.25	1227.08	2336.75	1363.53	1476.53	1091.65	2041.53	1103.69	1760.14	1288.85	1720.35	1503.46	1606.39	386.397	658.766	1642.5	2030.84	4181.09	1431.25	1540.68	1143.68	2135.87	1054.8	1777.18	684.761	1612.5	2093.51	1801.52	165.93	1094.02	1378.09	1371.78	1904.99	2161.86	725.299	1180.92	830.02	782.934	1583.87	2155.87	4113.73	2557.25	13553.9	4194.42
P51858	Hepatoma-derived growth factor	HDGF	7369.8	4576.52	7329.8	5152.81	2972.84	3728.32	4837.04	4064.2	3628.18	5063.55	6396.04	3754.33	9032.52	5455.21	6068.86	7203.27	3759.64	3624.58	1835.04	6049.65	12649.6	6001.15	13917.9	2345.94	3200.87	1014.6	5438.02	582.686	2571.82	2233.21	1303.93	1343.42	3463.92	1691.03	1567.87	3911.54	2761.71	9041.08	2380.21	2807.77	2724.04	2449.6	4575.23	4044.83	2919.46	23455.4	2764.01
O60506	Heterogeneous nuclear ribonucleoprotein Q	SYNCRIP	4682.55	2629.83	1811.73	3262.23	2179.93	2471.3	2789.46	1855.11	2184.18	2716.98	2501.71	1774.37	3074.13	2311.16	2793.64	3439.76	903.313	1240.5	1886.72	2591.23	16851.3	3829.32	3174.58	2371	2381.76	2681.99	3379.71	130.038	1905.67	1971.03	3057.13	734.118	3518.39	1601.62	1453.79	4291.49	3018.57	1698.76	1999.85	1154.37	1812.41	1651.55	2271.21	3499.4	1999.7	6622.77	2474.92
Q5SSJ5	Heterochromatin protein 1-binding protein 3	HP1BP3	2053.31	1265.67	1541.35	1361.51	891.745	1351.33	1790.53	1112.39	1091.66	1243.95	1311.78	1481.95	1118.77	1276.78	1507.13	2149	565.839	1411	1020.12	1394.12	3730.02	2108.45	952.946	1195.29	2618.09	1145.47	2521.15	418.874	1712.73	1785.21	949.466	839.356	2042.66	1079.32	1112.05	2478.14	2043.28	2000.1	1485.74	926.719	1068.03	1121.6	1424.37	1960.41	4367.98	7681.91	1289.59
P19367	Hexokinase-1	HK1	3591.48	3598.4	1124.03	3408	1835.09	3445.38	2893.78	2772.94	1481.45	2909.53	1439.38	2298.45	1506.09	2257.73	3679.16	3216.42	404.142	1323.75	2168.95	2913.01	8895.79	6635.23	1418.14	2299.52	5194.74	3222.22	4078.62	558.784	3145.92	4328.58	2401.02	735.55	3243.87	2528.44	1205.47	6454.8	4015.62	698.518	2445.55	927.47	2449.35	2351.79	1588.83	3655.87	2821.36	768.32	2887.88
O00425	Insulin-like growth factor 2 mRNA-binding protein 3	IGF2BP3	4536.98	2188.08	711.063	3482.41	1578.43	2552.44	2961.03	1590.7	659.133	3158.67	1312.31	1885	997.546	2464.12	2872.41	3226.97	388.847	573.342	1597.44	2933.76	543.972	2074.79	2499.43	2271.41	4179.06	336.127	4036.74	286.139	3085.12	2885.08	2647.81	688.751	3396.19	2266.63	670.357	737.242	3593.75	962.057	1537.6	711.995	1028.49	2349.89	1930.78	2260.17	1327.86	2311.28	2292.1
P01834	Immunoglobulin kappa constant	IGKC	4143.49	11142.4	7651.63	2647.31	1979.12	3415.59	7786.04	3829.62	45125.2	4789.65	7595.59	3202.09	4017.22	5216.13	3268.24	1619.29	1298.5	1760.26	1770.08	1171.41	14569.7	4462.88	3491.96	780.58	1407.98	3036.47	6207.97	2162	2073.99	1792.88	5466.73	4572.34	2865.33	1962.13	6919.88	19622.7	12855.6	7296.34	2438.86	3122.58	2172.69	2072.38	1562.32	2007.81	2831.72	334.963	169.552
Q12906	Interleukin enhancer-binding factor 3	ILF3	5692.57	3876.42	1663.96	3869.44	2826.66	2855.51	3536.97	2823.55	2443.32	4014.27	2498.88	2464.89	2705.77	3159.98	3583.43	4770.51	860.615	2052.4	2529.09	3412.71	9157.46	4841.03	3877.68	3171.12	4344.61	3162.26	4777.42	593.379	3557.54	4032.97	3073.28	748.169	3192.7	2675.92	1410.61	5168.3	4595.64	2484.08	2843.47	1509.39	2573.55	3007.18	4065.37	5511.27	4536.02	6239.23	3477.79
Q14624	Inter-alpha-trypsin inhibitor heavy chain H4	ITIH4	3892.86	2510.08	4594.87	4286.48	2011.71	2503.99	3781.14	2389.12	3820.34	2270.46	4041.05	2804.81	6061.42	2735.29	2153.79	3035.71	2203.51	4375.83	3477.62	3140.91	3844.64	2262.62	7472.91	5051.73	6492.88	1336.65	3800.72	4212.8	4649.27	4902.5	4322.1	7741.7	4672.43	2089.99	7339.74	1942.46	3403.07	6492.8	2709.98	4421.29	2241.08	3024.17	4888.82	5796.15	13470	977.69	1164.03
P42166	Lamina-associated polypeptide 2, isoform alpha	TMPO	3432.7	1925.26	1892.5	3024.77	1653.76	2188.6	3244.39	1255.15	886.743	2724.05	1622.48	1502.95	1376.08	1854.71	2654.31	2661.14	580.548	1070.59	1135.15	2274.84	14304.6	2588.64	1414.62	2193.63	2359.15	649.97	2315.62	899.541	1651.9	2048.7	2238.56	1040.57	2205.07	1842.31	614.788	2459.07	2138.43	1332.6	1496.18	1249.13	1406.17	1903.1	2282.96	2357.07	1301.4	3906.62	1248.65
P31025	Lipocalin-1	LCN1	3363.39	9277.46	5090.26	3150.55	2457.8	10060.5	4233.08	5059.45	32272.9	6265.67	14422.5	5197.02	8866.52	6362.62	5338.06	1122.45	2349.91	6205.29	5680.46	2555.72	NA	993.56	1885.77	1419.07	1275.63	969.663	14450.2	2060.74	2111.31	1668.21	11977.9	2863.45	710.709	3695.54	7589.2	809.079	5144.83	3348.89	5041.08	3255.5	2920.16	4001.38	3808.26	4325.55	9609.51	1115.99	4785.3
P07195	L-lactate dehydrogenase B chain	LDHB	18906.7	10217.6	5545.09	14836.4	7466.47	10063.3	12363.8	9825.03	7443.55	12670.2	10414.7	8647.93	6030.6	9137.65	14100.9	16247.8	2643.7	3547	8979.29	14890.1	5702.45	6406.73	5996.29	10842.2	20107.4	11570.7	16468.2	3025.35	15538	17591.7	15230.2	6876.88	14948.3	15043.3	9866.44	5375.86	13938.7	4556.53	9672.09	4894.74	10172.4	11698.2	11699.2	16446.8	11264.6	17267	16621.7
P47929	Galectin-7	LGALS7B	2715.79	79344.3	18376.3	50969	63717.2	15365.1	6078.08	10426.9	20961.6	98969.9	8154.99	7240.62	5269.43	29515.3	8267.3	4210.23	30573.9	23375	11095.6	2857.95	260975	633450	87603.2	17333.8	15564	158221	29637	38020	26557.9	11012.1	59867	22946.4	10128.5	4038.29	7724.97	446192	224201	27374	14111.1	15535.6	79007.7	10913.6	9934.61	6314.53	16977.9	1375.15	4772.79
P31153	S-adenosylmethionine synthase isoform type-2	MAT2A	3310.74	2838.45	902.959	2027.98	1512.2	1938.95	2429.04	1708.34	2016.03	1187.42	1052.67	1813.39	481.936	1749.52	2533.65	2011.3	252.277	713.805	2049.69	2103.12	14099.2	3184.37	1207.86	1971.77	1760.75	1873.8	1966.92	836.725	1956.98	1706.06	2106.18	1639.87	2209.67	1909.88	1038.85	3713.94	2376.71	260.169	1249.94	511.162	1620.34	996.621	1068.26	1982.64	1744.13	1147.64	1410.99
P49321	Nuclear autoantigenic sperm protein	NASP	5073.36	4677.91	878.192	2992.63	2858.48	3300.34	4936.96	3667.42	994.854	5864.98	1604.29	3624.48	1226.15	3648.06	4126.59	6521.1	645.172	549.262	3358.31	4362.35	6882.36	3423.35	1350.71	5046.15	6901.49	425.38	3616.48	391.105	4822.62	5488.4	4191.99	1224.37	5154.33	3935.57	989.309	2451.72	4437.62	1730.77	4138.28	1536.81	4025.6	3234.95	4029.21	6580.07	2561.46	16868.6	4037.26
Q9UKK9	ADP-sugar pyrophosphatase	NUDT5	2064.78	2152.37	851.108	1387.4	1680.54	1468.97	1529.53	3158.76	2520.86	2705.79	941.998	1153.45	660.14	1459.39	1938.54	1871.74	1750.52	1136.45	1868.31	1621.1	6300.47	3069.5	812.389	1986.71	2709.61	4174.46	1544.68	2077.8	2241.51	2070.34	1976.47	661.887	2408.59	2303.61	934.295	2737.91	1677.19	985.904	2101.26	1001.77	2327.37	1394.26	1435.62	1680.75	NA	5327.51	1546.85
P09874	Poly [ADP-ribose] polymerase 1	PARP1	3893.35	2338.39	2847.81	2613.84	1746.42	2268.97	2619.27	1758.7	1836.18	2852.37	2806.21	2256.93	3315.52	2344.97	3682.9	4338.58	1303.65	1876.51	1322.93	2433.98	1161.44	1578.92	5059.02	1750.63	2558.12	404.507	2824.92	499.911	2461.24	1182.27	1500.65	2477.55	2014.01	1704.83	679.574	797.08	1595.37	3626.53	1499.13	1402.29	1751.69	1707.5	2226.47	2311.88	4720.61	4284.63	2212.99
P57721	Poly(rC)-binding protein 3	PCBP3	5033.14	7179.89	2345.79	6487.02	3899.2	4663.34	4961.25	2686.7	1012.4	5392.64	834.078	2694.91	2915.47	5531.98	5046.44	7135.46	816.273	1786.48	4111.46	7159.05	NA	7844.11	2394.37	6535.19	7466.29	4220.48	3932.39	922.235	6579.3	9494.86	5681.97	884.617	6735.84	4246.15	1240.75	8075.47	4810.14	1249.19	4389.15	1421.43	3651.05	3760.84	4319.18	5201.48	4920.49	23658	6186.68
Q9UHG3	Prenylcysteine oxidase 1	PCYOX1	1077.8	1462.22	404.017	891.002	749.112	674.966	823.883	1561.21	1899.16	1294.79	1098.29	964.974	646.381	568.326	1112.78	677.524	2225.39	792.31	1330.33	724.915	9947.96	2700.07	704.882	607.502	759.512	4019.01	1363.46	3602.26	1149.83	717.056	887.673	314.112	587.464	543.901	NA	1880.12	816.157	1164.4	732.758	568.179	1389.4	459.592	1096	730.275	NA	6175.88	1708.59
P17858	ATP-dependent 6-phosphofructokinase, liver type	PFKL	1845.73	1864.27	847.912	2260.3	1261.26	1481	1992.87	1303.65	1104.88	1717.56	917.902	1566.5	1025.57	1226.38	2695.96	1434.74	1004.95	528.897	979.332	2055.37	6288.73	2473.58	7238.19	2158.4	2112.92	1667	2879.74	495.067	1292.21	2260.94	838.116	544.975	1616.37	1700.1	1524.26	2506.42	2027.42	1451.84	1344.27	1031.66	1298.37	1750.1	1807.99	1833.39	9835.81	766.649	1523.55
P13796	Plastin-2	LCP1	1844.13	4021.68	1294.24	1962.6	712.879	1636.98	1638.73	5159.47	7525.28	1730.55	1572.78	958.191	884.157	538.629	1075.41	1396.63	1100.46	1087.65	864.048	654.281	19839.2	4633.86	610.097	1827.04	1239.29	4913.78	3215.36	822.497	1422.61	2377.84	1913.72	3082.99	1377.08	1278.68	991.677	7579.59	2898.98	2773.01	1204.48	753.04	1568.38	1242.49	1523.51	1403.73	356.105	NA	1062.14
Q9UMS4	Pre-mRNA-processing factor 19	PRPF19	5943.48	2958.67	2769.27	4625.96	1966.42	2787.59	4183.33	2669.66	2209.43	3082.68	2991.37	2484.87	3205.31	3152.51	4225.26	4498.37	1665.77	1629.34	1852.86	4613.94	4400.87	3823	4524.27	1872.02	4140.85	1474.25	4038.15	392.508	2273.29	2364.41	2466.56	949.184	2453.63	2058.2	1688.41	3307.34	3038.46	2562.55	2042.45	1542.66	2089.03	1888.08	3505.58	4346.34	3247.64	10078.9	3514.33
P35998	26S proteasome regulatory subunit 7	PSMC2	5132.23	3296.97	2023.85	3726.69	2246.1	3248.21	2839.41	2158.64	1851.42	3171.5	2080.73	2548.98	2614.98	2632.28	3566.79	3833.24	1177.87	2361.68	2043.08	3849.72	15709.4	7316.46	5866.94	3287.59	3793.98	2456.94	3415.43	562.216	3093.88	4169.46	3461.02	1424.78	3374.73	1997.89	1518.15	7903.85	3484.96	2442.87	1998.06	1476.23	2149.44	1993.52	1919.47	2742.73	1902.3	7615.65	2984.5
O00487	26S proteasome non-ATPase regulatory subunit 14	PSMD14	1704.54	1901.3	487.877	2524.33	1047.91	1608.88	1399.29	1341.95	778.536	1573.09	1139.01	1216.6	553.775	1782.35	2519.74	2347.11	430.689	823.074	706.796	2039.41	13494.2	6711.24	855.593	1930.26	2312.2	3023.3	2529.61	NA	1386.36	2380.57	1709.38	79.1559	1608.9	886.265	869.464	6020.2	3108.94	1027.09	1403.95	728.127	1261.15	1442.74	1489.97	1477.94	928.633	1919.71	1603.35
O43242	26S proteasome non-ATPase regulatory subunit 3	PSMD3	2279.14	1423.54	748.504	1785.81	1016.07	1155.31	1571.74	986.369	913.668	1627.14	904.221	1160.65	872.098	1297.31	2021.66	1855.82	375.5	694.541	931.115	1551.18	7324.63	4257.33	962.231	1388.16	1612.35	1769.65	2370.45	223.16	1381.87	2235.67	1535.31	414.359	1625.78	1231.55	868.824	4492.6	2312.9	770.842	1103.73	555.538	1208.41	1260.09	1218.52	1855.24	446.575	2649.6	1587.19
P11216	Glycogen phosphorylase, brain form	PYGB	1536.37	1642.54	591.222	1429.59	887.658	1267.45	1494.62	967.258	720.916	1094.35	1084.36	957.735	1125.32	1148.58	1541.48	1385.2	183.42	573.217	1302.79	1281.25	6104.95	1798.51	736.581	1514.15	1611.4	3259.45	2018.07	NA	952.518	1516.57	1098.35	NA	2236.06	819.078	531.018	1760.64	1652.18	176.436	695.893	598.562	1012.71	917.289	1141.26	1458.23	597.197	851.42	1949.76
P27708	CAD protein	CAD	2147.41	1335.58	1241.1	2681.77	1140.09	1348.66	1439.74	1106	1300.4	1547.04	1828.28	1369.36	1654.95	1432.05	1816.82	1752.69	593.338	1318.09	1468.75	1757.61	7794.45	2113.2	1929.14	1127.37	1538.73	1856.27	1660.54	596.301	1479.85	1413.61	1219.64	813.692	1116.03	1091.05	1101.62	1887.61	1602.58	1252.05	567.135	684.667	1267.83	1297	975.241	1171.82	743.44	3185.3	1324.05
P20340	Ras-related protein Rab-6A	RAB6A	2801.04	2765.2	510.396	2827.21	1119.2	1593.06	2225.17	1663.36	933.202	1906.55	678.427	2248.58	903.557	2002.54	2401.81	2060.24	814.188	1025.11	1883.7	2682.91	28900.7	6823.06	1146.52	2975.11	2695.1	4350.8	2663.92	567.795	1299.89	1647.7	1439.26	976.77	3049.25	1897.74	920.586	8307.64	4208.62	503.739	1727.04	922.702	1385.06	2486.09	2263.25	1943.32	NA	1985.85	972.775
P61224	Ras-related protein Rap-1b	RAP1B	6926.76	5689.1	2715.46	5499.92	2574.46	4604.03	4656.35	5136.61	3893.23	5484.79	1577.47	4433.68	3013.29	4106.25	7231.9	4469.09	2272.13	2307.02	2089.89	5825.94	13690	9588.35	3117.12	5037.92	7454.78	8338.09	3525.81	1601.7	3200.92	6313.23	3585.29	1306.33	6162.33	3419.39	3107.52	10277.5	6567.4	NA	3779.62	2572.18	3461.2	4171.09	4254.47	5068.21	3179.42	13597	3087.78
P38159	RNA-binding motif protein, X chromosome	RBMX	6522.46	4504.9	2381.12	5638.79	3084.31	3214.69	4440.5	2924.37	1468.95	5180.03	2882.24	3450.81	3420.28	3907.29	4966.52	5423.1	888.358	2226.43	3897.86	4658.26	12968.5	5049.3	2870.51	4006.55	6145.49	1101.01	6548.01	718.167	4694.35	5141.24	4269.41	1416.6	5405.29	3501.42	1663.64	4296.12	4153.83	2558.61	2610.72	1519.85	2220.48	3118.72	4064.38	4607.94	4364.99	23377.8	3864.28
Q02543	60S ribosomal protein L18a	RPL18A	5816.41	3805.24	864.483	4335.09	2030.33	3522.14	3881.17	2949.25	1494.74	3437.55	3014.96	3298.87	2434.35	3652.23	5613.76	6008.33	129.793	1700.3	3515.34	4302.48	18366.5	8087.83	1730.86	3938.06	5905.71	3082.71	5124.98	1953.33	3886.11	5726.66	3388.97	764.068	6228.64	3048.41	867.049	7213.46	5124.99	768.626	3564.79	931.848	2348.78	3669.23	2523.33	5003.71	NA	6844.85	4369.37
P49207	60S ribosomal protein L34	RPL34	13543.6	8366.67	2556.2	9408.71	6123.75	8852.49	9635.62	6960.74	2951.95	10228.7	3951.25	8484.67	3170.16	9403.84	11035.9	13703.5	1637.14	3614.42	8851.74	12613.8	27981.6	22880.9	4850.35	9772.18	16102.6	7769.91	12420.6	1398.78	8491.46	16669.5	10366.8	2586.74	11400.3	9314.44	3238.68	21966.9	12436	2100.23	7431.52	2689.49	6530.88	9147.67	7261.75	10152.3	7004.69	46365.7	10319.2
Q9Y3U8	60S ribosomal protein L36	RPL36	1780.69	1757.38	179.042	1867.91	1093.65	2010.18	1562.83	1376.69	NA	2529.37	1198.91	1931.29	443.725	2131.31	3331.43	2548.54	251.892	813.23	1080.68	1924.52	9021.85	4370.97	1150.33	2017.63	2832.23	955.639	3585.6	526.647	1811.65	2820.4	1499.66	728.51	2969.78	2276.13	442.51	4551.5	2509.79	797.404	2283.74	355.317	1613.23	1659.12	1001.11	2602.6	NA	4315.52	1866.87
P51991	Heterogeneous nuclear ribonucleoprotein A3	HNRNPA3	5875.51	3921.49	3147.54	4195.8	2949.53	3262.48	4394.58	2558.92	3162.6	4082.6	3562.25	2555.9	4853.32	2799.8	4170.47	3593.43	2217.88	1831.36	1872.57	3844.41	12758.3	4720.31	5642.14	1674.57	2078.09	3303.73	4085.53	829.782	1487.21	3054.92	2168.71	819.327	2615.07	1594.37	2196.97	4744.4	3027.84	5369	1432.02	1387.71	2306.67	1962.83	5696.96	5760	2859.05	8572.67	3654.24
P63220	40S ribosomal protein S21	RPS21	2668.53	3161.2	463.066	3066.94	2255.31	3010.11	2391.15	2804.36	877.261	2903.35	575.919	2073.18	1070.36	2827.71	3550.68	4040.88	928.058	1271.3	2822.02	3437.12	27488.3	9348.09	1441.52	2696.05	4428.78	3235.35	4318.21	437.553	2969.02	5052.47	4579.8	540.278	3810.35	2822.45	1040.01	7245.45	3640.31	702.836	2202.84	1436.5	3047.75	3442.26	2446.04	5251.96	2185.34	8597.97	3022.47
P62266	40S ribosomal protein S23	RPS23	10144.1	7099.42	2264.14	8144.4	3885.79	6292.01	6922.57	5738.69	2551.92	7382.75	3614.51	5884.82	4887.54	6552.96	8561.75	10436.8	1497.69	4210.17	6638.75	8635.48	18221	13950.3	4963.03	5494.74	9965.66	5626.43	7461.49	408.57	6137.56	9252.64	3177.08	1011.81	8041.54	6308.31	2923.85	14363.6	8176.39	1880.02	4844.98	2265.99	4196.49	5559.49	4364.89	6613.85	2433.31	1854.27	4230.74
P62847	40S ribosomal protein S24	RPS24	3628.95	3712.92	786.538	4678.59	2052.65	3358.16	3522.33	2516.44	757.125	3696.7	658.653	3583.62	912.589	3091.04	5348.62	4954.69	330.895	1117.11	3171.67	5416.74	23942.8	8499.53	1139.24	2446.83	5397.07	2161.48	5085.47	285.22	2614.08	5447.04	3364.91	715.599	3645.66	3980.99	851.138	8898.63	4569.6	1826.6	3184.7	565.491	3033.31	3407.33	1833.09	3149.96	2819.81	795.536	4176.16
P62854	40S ribosomal protein S26	RPS26	7864.81	5866.99	779.711	7013.21	3827.08	4888.3	6583.65	4467.35	4812.15	4910.4	2371.34	6834.49	5389.26	5680.68	7918.86	8152.8	1540.56	2828.45	5699.38	7282.7	209317	16284.3	2237.23	4860.73	8668.97	10292	11144.6	901.316	6820.39	7996.15	5024.1	877.794	7814.2	7296.66	1364.13	24259.2	11673.8	2098.1	4629.67	772.198	3635.87	5789.66	5775.55	6632.19	6274.84	4537.45	6950.26
Q9NQC3	Reticulon-4	RTN4	2273.82	2208.13	1289.99	2043.65	1562.48	1692.28	1143.48	3095.22	5034.46	1949.51	2774.15	3042.16	3058.94	1949.86	2476.75	1523.09	2094.21	1932.58	2337.91	1509.41	30506.4	3802.14	2384.53	1846.87	1006.36	3715.3	1970.29	815.305	1204.18	1323.39	1479.62	389.126	1836.24	1493.63	1087.48	7260.6	2806.92	6111.89	1784.22	881.642	1056.96	1499.3	861.542	3468.91	1173.32	8058.94	2496.42
P31151	Protein S100-A7	S100A7	5115.05	18213.7	17706.9	8963.43	3928.12	2417.61	3437.27	6931.66	36682	25832.7	7591.63	10970.2	8868.94	35602.2	7129.25	2744.76	5774.8	13739.8	14360.6	2479.22	112990	37202.4	9445.99	4426.03	3068.5	5292.46	12140.8	4989.27	6358.82	7273.52	19059.3	5505.07	4323.29	10745.3	12286.1	60002.3	35179	4598.46	5326.43	5307.97	2951.79	3929.86	4696.68	3925.99	8091.19	183.782	26545.2
Q9UHD8	Septin-9	SEPTIN9	8294.04	4510.52	4873.35	6467.12	2857.39	4526.08	5419.6	4017.12	2639.76	5387.26	4322.33	3207.46	6479.68	4510.17	5126.57	6189.22	2209.95	3200.47	2337.32	5351.83	11394.8	5207.6	7982.76	2385.02	3980.29	1669.11	3702.82	202.595	1615.17	3431.11	1449.04	1035.66	2896.8	1640.77	1168.46	3665.31	3359.47	3909.74	1939.96	1774.89	1739.19	2984.68	3700.4	3509.07	3719.18	5688.2	3081.53
P62316	Small nuclear ribonucleoprotein Sm D2	SNRPD2	10837.5	6002.98	8458.24	6473.84	3361.32	4997.67	6532.83	6900.98	4929.43	5206.94	6961.16	4681.46	10946.2	5692.47	7112.81	8329.83	4107.33	3788.81	4396.96	6108.07	5306.34	6521.63	12924.4	3840.56	4318.91	1938.46	6052.41	NA	4346.17	5590.66	3196.5	1227.56	5458.33	3560.85	2466.74	6298.04	4707.05	7222.17	3322.69	2253.01	3833.31	4540.04	6655.63	6035.28	3683.64	14201.3	3146.1
Q08170	Serine/arginine-rich splicing factor 4	SRSF4	59980.5	32551.7	48024.7	39922.3	24690.8	35176.9	39654.5	26685.8	23154.5	36377.2	43489.2	21205.1	64376.8	37103.6	36868.6	44420.9	23650.3	36585.1	8550.71	40780.6	37869.4	33771.1	88416.8	9200.99	12887.9	8452.68	31370	2192	12386.9	9298.49	8812.82	1881.01	11945.1	8725.25	10546.6	14486.6	13748.7	54194.4	8014.36	19665.9	18103	14032	34117.3	14347	8097.19	34768.7	20486.8
P43307	Translocon-associated protein subunit alpha	SSR1	2754.25	1055.31	301.808	1740.37	1591.95	527.88	649.061	4418.86	3417.17	2113.26	3341.48	2004.4	2204.45	1505.63	1499.53	1252.43	1741.44	2616.43	2348.23	1592.81	3228.49	2076.42	NA	1447.65	1958.4	4782.98	1373.12	5081.68	814.451	1474.08	1947.78	925.358	823.435	1316.18	699.323	2917.21	921.465	610.917	2834.69	1721.64	2504.5	790.427	1076.78	1347.37	4628.47	5136.21	4470.97
P46977	Dolichyl-diphosphooligosaccharide--protein glycosyltransferase subunit STT3A	STT3A	970.313	875.827	666.191	1161.73	1024.26	1004.05	1254.93	1800.31	789.615	1191.1	1160.12	1220.13	608.608	1095.68	1110.96	1483.82	1024.12	581.264	1061.4	1400.58	6727.62	1386.22	351.622	1164.51	843.579	1369.43	1379.36	983.711	1460.64	666.107	1390.37	740.255	1800.84	941.453	504.694	2153.35	1343.98	1100.76	1304.74	601.425	716.153	1051.81	1019.17	1686.97	NA	2553.55	1707.96
P14868	Aspartate--tRNA ligase, cytoplasmic	DARS1	3504.04	2881	777.66	3891.97	2038.4	2355.49	3154.68	2097.99	1718.47	2118.09	2171.99	1931.48	2134.27	2518.72	3343.23	3685.29	820.439	1241.76	2541.98	2743.12	15799.5	5217.54	2444.19	2916.11	3383.88	1613.01	3676.04	436.051	1589.65	3535.13	2828.23	719.147	3414.33	2996.64	1308.67	5142.53	3519.57	1901.47	1870.16	1139.21	1480.66	2304.59	1436.5	3628.58	2577.2	4327.43	2354.36
Q15046	Lysine--tRNA ligase	KARS1	2344.25	1880.04	2856.01	2663.37	1614.47	1864.95	2314.05	1529.31	1658.45	2377.51	2173.87	1870.46	3803.96	2546.63	2796.23	3207.11	783.466	2002.31	1263.78	2548.58	5984.99	4360.85	5491.24	1374.35	2079.1	1468.27	2277.59	1142.99	1570.72	2007.51	1396.07	484.958	2448.97	1129.64	1213.88	3293.2	1619.34	4442.28	1285.32	1000.18	1278.49	1520.08	1677.25	2005.02	5390.29	2763.93	2247.21
Q92797	Symplekin	SYMPK	14485.6	12030.6	36698	42256.7	15497.7	23104.8	23878.1	18403.1	10418.2	17437.4	23391.7	15575.3	40443.1	17308.1	12221.7	18613.2	16020.8	38137.3	24100.1	24192.9	30560.6	12985.3	72861.3	50065	46617.2	4917.93	35672.1	15552.7	34349.3	70536.4	36015.5	81801.8	75089	29316.7	82005.5	10705.6	39540.9	53339	35326.7	56279.2	25208.5	33354.3	65146.9	53983.1	181994	24671.1	18098.6
O75347	Tubulin-specific chaperone A	TBCA	4361.02	2550.79	899.184	3374.96	3450.13	2705.72	4388.89	2878.27	1650.93	3600.39	900.891	3310.78	1073.85	2776.52	3495.92	5910.13	393.704	1045.24	2210.05	4152.22	8308.31	4878.57	809.611	4688.99	4388.14	1404.66	4616.26	69.3189	3503.09	4851.19	4195.79	711.742	3112.8	2815.41	978.93	5975.32	3694.91	1185.36	2843.85	854.126	2318.1	3091.92	2875.07	3298.68	1528.8	3954.2	2762.93
P02786	Transferrin receptor protein 1	TFRC	3502.04	1137.39	587.342	2126.72	918.07	1732.12	2127.18	1338.12	2384.53	1914.79	2672.27	1485.83	1256.5	1393.44	2110.54	2638.68	399.73	867.432	2161.55	4845.96	1286.22	1351.85	344.92	1479.65	1348.58	1262.27	1908.18	82.1864	2382.43	2467	2944.65	463.725	2455.48	2644.58	2160.47	533.75	2846.64	1124.48	954.476	449.958	1193.63	1763.03	1079.87	921.36	2732.67	5768	3775.42
P24752	Acetyl-CoA acetyltransferase, mitochondrial	ACAT1	2816.72	1654.38	1103.36	2714.48	1365.84	1916.18	2163.5	1735.53	784.295	1857.09	1194.44	2659.13	2495.69	1823.4	3621.86	3570.72	874.431	892.879	1229.3	2495.89	6902.35	3702.5	2534.77	1672.14	1673.92	917.878	2306.93	325.571	741.628	1349.03	2027.85	409.942	1933.09	1319.36	628.269	2724.45	2290.11	2097.18	967.779	796.318	1755.99	1086.19	1241.23	1477.16	NA	5408.57	1399.45
Q9BVK6	Transmembrane emp24 domain-containing protein 9	TMED9	2399.65	2330.66	948.331	1935.51	1627.51	1628.3	1653.1	3614.74	1900.18	1931.57	1372.19	1756.51	722.158	1246.69	2407.15	1238.66	4028.72	1758.73	2295.73	2429.13	21312.4	4760.38	NA	1357.2	1509.93	6799.65	3035.79	6446.39	2230.62	2768.36	2483.28	894.627	1720.16	1533.1	747.759	6725.81	2101.48	2403.62	1313.24	738.503	2229.21	2160.52	1527.87	1382.31	2132.9	2753.15	1437.36
P02788	Lactotransferrin	LTF	1887.6	38619.4	4854.11	1985.05	3083.09	1630.35	2061.3	1705.93	103406	3683.49	8760.66	2555.57	3077.16	3247.94	1708.74	1218.72	1123.79	2280.94	2646.87	994.882	3913.84	1011.22	1256.3	1716.96	1598.87	3411.01	8565.38	2197.27	1748.03	2359.85	7711.64	2278.17	1394.29	1311.04	2885.76	1101.57	1239.6	1571.87	1568.94	1547.26	1283.69	2159.31	1954.63	1255.2	16831.6	2957.12	10169.8
P0DN76	Splicing factor U2AF 35 kDa subunit-like protein	U2AF1L5	2782.75	2784.93	3477.01	2698.41	1670.82	1156.97	4356.43	1861.8	1820.71	1462.39	5307.93	3481.64	3070.1	3271.96	4255.01	3675.44	2482.56	3440.5	4570.14	4140.79	5883.45	2352.31	5270.73	1165.57	5463.02	2604.25	3709.02	1536.6	6576.9	2708.13	2838.4	2724.1	3717.64	1859.48	3622.82	3202.42	4483.71	2339.22	2530.31	2581.88	1871.26	2650.05	3900.77	7379.04	5462.33	6907.37	6803.35
Q13404	Ubiquitin-conjugating enzyme E2 variant 1	UBE2V1	4973.21	2610.25	975.438	2180.59	1181.68	2910.72	2439.75	1961.72	2906.42	3184.66	3052.35	2230.71	1450.74	1343.85	1826.7	1945.26	349.296	739.4	1846.63	1583.95	7861.61	2601.72	1375.39	1642.12	2786.02	2447.66	2126.71	1186.4	1402.39	1797	2745.39	414.42	1702.19	1112.02	1756.51	2739.66	2913.15	639.532	1171.66	490.259	1058.98	1228.31	1409.53	4345.56	6326.2	9758.32	5004.98
O95399	Urotensin-2	UTS2	23903.1	22230.8	14261.1	26033.8	14189.1	25105.5	22371.5	15678.1	26569.4	25534.8	16911.5	20063.6	28065.2	23061.8	25602.8	33777.6	12490.6	20135.6	21871.6	21224.8	NA	28111.1	18345.9	13916.9	18883.4	9594.44	23882.2	4937.88	16755	21230.3	20917.5	4235.99	20062.5	19096.8	9469.87	33893.8	24758.4	21359.9	13249.9	8806.15	14202.8	14891.6	10266	18361.7	15801.2	133186	17669.8
Q00341	Vigilin	HDLBP	3791.8	2921.34	3348.24	4033.98	2256.45	3029.9	2666.61	2060.45	1782.8	3309.92	2483.07	1988.3	3448.01	2955.87	3245.57	3333.18	1710.17	2047.06	1275.68	3168.97	15512.2	3174.53	3627.76	1771.22	2255.09	1773.6	2428.81	1291.41	1719.76	1915.88	1537.01	452.903	1953.39	1356.42	1015.2	3116.92	1627.56	2540.78	1266.07	955.573	1376.07	1626.59	1718.16	1890.3	2000.1	2932.74	1872.17
Q96QK1	Vacuolar protein sorting-associated protein 35	VPS35	2752.99	3221.44	446.893	2638.51	2122.97	1803.77	2784.83	1873.97	2584.98	2333.92	1029.12	2101.33	1354.29	2657.2	2595.21	2171.51	570.18	1093.27	1967.46	2789.25	1630.4	5381.57	892.324	3024.54	4053.38	2775.96	4007.41	389.86	2779.54	3643.47	2570.44	916.356	1966.11	2249.91	2001.27	5792.97	5337.64	725.341	1882.83	436.876	1658.06	3723.62	1525.76	2772.74	NA	5884.52	1600.1
P02774	Vitamin D-binding protein	GC	9079.32	4597.93	12890	9588.54	4723.92	6971.44	8451.48	6339.09	8910.52	5647.09	11623.3	5976.4	13419	5680.2	6180.19	7149.8	5372.77	12496.1	8645.66	8165.41	40047.6	4380.51	20710.7	14201.5	18596.5	1624.58	8397.89	10171.9	13653	16005.9	9230.75	18979.7	17889.3	6521.89	17777.3	2242.34	7877.17	11079.8	7321.82	11003	4393.55	7740.42	12676.6	13524.9	45558.2	4457.76	5060.69
P39687	Acidic leucine-rich nuclear phosphoprotein 32 family member A	ANP32A	7057.21	6654.11	2560.3	3905.55	2615.43	2839.93	4565.84	3307.1	1819.89	4294.77	3955.05	3712.79	2983.11	4712.15	4450.07	6784.38	1690.84	2956.73	5316.82	4367.54	4156.29	2838.73	2036.04	6952.85	5260.11	3645.7	4067.22	1826.67	4781.83	9090.54	4078.82	3276.88	9525.29	4600.34	1736.54	2281.02	4244.52	2407.55	3579.49	1724.36	2932.62	5871.43	7106.41	8540.54	6248.16	55657.7	4063.56
Q96CW1	AP-2 complex subunit mu	AP2M1	2667.37	1757.16	1340.3	2561.92	703.153	2439.95	1721.07	2377.57	1357.35	2037.07	1216.25	1572.67	1348.03	1770.39	2281.88	1943.8	1879.61	978.713	1191.31	1957.29	4272.17	2542.19	493.962	1871.36	2237.2	3241.39	2397.92	1119.67	1671.78	2053.23	2099.77	519.467	2774.64	1694.92	890.083	2588.47	2234.12	1095.29	1448.78	918.178	1287.12	1426.78	2370.61	2452	3723.51	6861.37	1587.62
P27695	DNA-(apurinic or apyrimidinic site) endonuclease	APEX1	13747.2	7593.58	10795.9	9474.52	5551.47	7420.32	8289.33	5739.02	4685.28	7996.12	9892.13	5641.23	16887.1	8119.82	8665.63	8926.03	5906.33	7848.4	2580.7	9257.7	3129.12	7548.55	15620.9	1620.09	3013.32	1886.86	7201.94	844.02	2283.39	1889.58	1169.21	1452.17	4080.68	1455.32	2873.48	3325.86	3846.84	11962.4	2054.66	4320.57	3499.72	2926.07	5843.28	2618.58	4413.16	13970.2	5838.04
P05090	Apolipoprotein D	APOD	1706.34	3784.66	2768.99	1162.91	705.572	799.659	1597.94	3653.26	4021.93	4873.78	2915.5	2096.11	1962.36	2432.96	1141.82	868.159	1051.71	2632.6	1906.76	940.528	NA	773.885	3216.8	1424.75	2536.84	833.925	6851.2	2538.04	1949.15	2180.06	5488.83	2094.78	2298.69	1057.33	2333.99	798.438	2565.65	3172.32	1658.4	1599.6	972.338	2261.44	2057.12	2545.88	4189.59	NA	5412.62
O14983	Sarcoplasmic/endoplasmic reticulum calcium ATPase 1	ATP2A1	1881.02	1779	649.462	2152.59	903.444	1259.57	2020.1	1242.87	3922.56	999.793	531.415	1056.28	295.301	1226.09	2257.51	1512.11	884.135	1051.46	1890.14	1531.1	8932.47	5458.12	2578.52	944.83	1474.07	1012.78	1894.24	495.963	1838.72	1608.93	2361.08	898.168	1690.98	1282.21	351.034	7857.76	2516.49	1228.53	1121.64	341.142	815.858	1681.86	1303.93	2057.89	2162.13	2236.44	1175.2
O60716	Catenin delta-1	CTNND1	1964.83	1796.79	1320.96	1770.38	983.031	1173.31	1645.94	1205.19	1448.79	1823.76	1521.48	1544.22	1642.91	1761.61	2103.46	1880.46	936.582	1618.05	788.738	1346.36	9420.77	3116.72	3139.18	763.876	790.844	1374.25	1362.98	NA	1178.43	1198.52	951.277	689.066	1253.51	711.788	800.685	2804.56	1470.32	1663.43	910.512	455.921	755.692	1140.7	1067.3	992.19	NA	1551.73	1908.64
Q16531	DNA damage-binding protein 1	DDB1	2561.58	1511.53	749.321	1881.37	1225.32	1569.27	1517.29	1639.21	2979.64	1882.38	1471.14	1497.26	1523.06	1123.87	1267.15	1369.88	1107	1131.68	1492.09	1671.77	3615.18	1367.57	2489.83	1301.63	1785.19	1787.22	2743.24	1348.76	1110.02	1592.92	1943.27	NA	1681.02	1722.05	1415.82	1047.99	2097.84	2030.73	752.098	677.587	1149.72	1571.58	1890.97	2025.58	NA	10419.8	1946.5
Q92499	ATP-dependent RNA helicase DDX1	DDX1	3813.77	1849.06	2023.86	2436.3	1574.8	2070.93	2951.43	1801.22	2129.3	2460.79	2476.8	1731.15	2995.73	2299.07	2686.34	3067.41	1739.52	1419.24	1461.74	2440.97	5674.3	4499.91	3854.06	1576.98	1897.17	2273.7	2781.5	106.471	840.065	1878.9	1510.92	437.754	1151.51	1363.59	1216.63	3410.19	2460.36	2917.3	904.997	841.296	1713.91	1000.65	2612.1	2021.98	2178.16	6676.3	2451.51
P26196	Probable ATP-dependent RNA helicase DDX6	DDX6	1187.2	804.793	980.138	880.841	691.758	934.968	623.786	1165.44	972.059	1055.31	1057.98	611.246	1107.51	1024.1	1244.98	1239.64	1012.23	1089.15	1289.19	1323.33	8058.81	1832.33	1637.74	598.862	945.014	2973.36	1598.6	3294.99	873.733	784.957	840.041	NA	815.861	823.242	771.825	2334.89	1262.7	659.749	760.991	997.836	960.748	697.754	545.744	1053.45	NA	317.109	2130.53
Q9H4M9	EH domain-containing protein 1	EHD1	2476.03	1516.43	1244.86	1865.66	906.458	1170.15	1672.89	1426.87	1723.26	1883.23	1375.49	1503.52	1739.5	1592.68	1689.38	1839.75	1617.1	897.615	1318.31	2099.85	13339.9	3701.7	3619.87	1201.26	1499.89	687.786	1769.21	1017.96	560.144	1367.7	643.049	139.162	1538.86	601.879	780.703	4304.1	2335.35	2807.18	947.332	1164.7	862.252	1150.14	1202.24	1187.93	NA	1053.07	1491.82
P60228	Eukaryotic translation initiation factor 3 subunit E	EIF3E	3318.44	2172.18	1030.12	1690.44	1550.36	1990.9	1810.67	1917.19	1006.21	1779.48	2610.48	1808.99	2390.32	1883.01	2244.91	2620.07	700.394	1383.28	1241.69	1783.78	12463.1	2972.93	3028.53	896.862	1707.94	2264.77	2604.63	NA	1638.56	1447.25	2233.35	613.809	1282.38	1298.43	836.616	4417.67	2340.64	2040.15	1377.74	720.767	1243.74	1422.94	1348.11	2219.82	894.28	9059.76	2203.35
Q9BSJ8	Extended synaptotagmin-1	ESYT1	1356.6	903.224	420.296	1106.14	582.283	816.231	1254.94	693.193	672.391	1000.3	814.646	1332.02	576.139	796.515	1656.91	978.749	615.409	379.319	665.298	924.344	3960.96	1042.06	NA	890.628	1456.27	1205.94	1479.95	184.388	1329.23	1365.41	812.453	467.412	1579.43	641.058	412.127	1261.19	1276	NA	852.117	131.065	730.997	1047.58	690.969	1860.93	5816.47	2944.83	1507.11
P07954	Fumarate hydratase, mitochondrial	FH	1221.41	410.877	NA	938.406	717.276	618.193	942.924	343.036	293.965	747.368	460.126	714.361	187.742	669.617	575.897	530.942	198.443	686.424	407.093	653.734	3383.34	1641.62	11141.8	888.177	748.656	1255.66	724.351	206.481	745.505	443.454	503.201	NA	696.791	794.444	423.361	2180.76	817.768	53.4546	273.957	256.484	719.92	552.592	1021.05	399.491	NA	6661.29	428.742
P62873	Guanine nucleotide-binding protein G(I)/G(S)/G(T) subunit beta-1	GNB1	3825.12	3264.08	854.266	3620.44	1961.53	2159.06	2229.72	2320.45	1872.64	3439.45	1830.94	2470.9	1152.63	2958.37	3076.58	4334.19	632.021	906.853	2435.49	2311.9	8611.42	4116.4	1044.94	3179.06	4424.87	3424.25	2958.97	956.074	2280.44	3528.75	3536.21	639.941	3782.7	1842.45	1376.82	3906.41	4468.87	1596.15	2262.33	1154.62	1798.87	2848.63	3068.66	3269.55	2653.02	5936.35	281.335
Q99714	3-hydroxyacyl-CoA dehydrogenase type-2	HSD17B10	2021.86	1298.82	420.918	1407.16	622.558	1108.21	1553.55	1376.75	819.801	1254.28	481.537	1334.07	704.075	962.671	1788.87	1882.99	271.474	893.302	1270.82	943.428	8171.5	4242.14	1727.28	1988.94	2974.62	2327.67	2347.13	217.189	1411.9	2230.38	1217.96	92.8723	1782.97	827.589	500.786	4317.58	2124.56	577.732	1238.75	436.632	2173.31	1428.12	1074.58	1331.5	4798.77	1179.39	1308.57
P17096	High mobility group protein HMG-I/HMG-Y	HMGA1	7074.33	2427.87	3243.52	5148.9	2179.98	4376.52	4503.74	3191.19	4131.11	2875.17	4107.55	5406.83	7533.74	3915.42	7142.29	5024.82	2352.54	8140.97	3082.02	3264.86	29983.1	4307.93	8956.42	2085.55	1158.4	NA	3128.56	573.467	1744.03	1175.72	1803.64	NA	1833.14	1893.43	3756.68	4278.83	3923.43	4437.35	2404.18	1459.48	1299.32	1944.74	3443.74	2008.31	5563.55	25227.3	5762.99
O14979	Heterogeneous nuclear ribonucleoprotein D-like	HNRNPDL	11187.6	7286.09	3207.99	8753.68	5553.73	5451.96	6101.56	4615.69	2236.77	5961.61	7221.34	6221.47	10285.8	6202.64	7603.74	7692.74	2939.67	3359.77	4417.4	7536.81	55575.8	9527.55	10230.1	5780.28	7745.77	4327.36	10901.8	1027.8	6705.2	10200.4	6141.4	1092.83	4605.96	5369.22	2847.99	6190.1	4727.84	1266.57	5833.74	4160.34	4607.6	5847.45	6327.22	8871.18	4442.25	1029.37	6997.03
P00492	Hypoxanthine-guanine phosphoribosyltransferase	HPRT1	5667.56	1443.41	357.143	2811.62	1386.13	1455.35	2399.72	4082.45	2602.36	3150.28	1082.88	2062.85	703.504	1315.4	2535.26	2826.37	1110.76	927.165	2812.26	3051.31	2175.89	2876.24	NA	2538.69	3222.99	2196.96	4109.58	1054.98	2273.61	4675.68	2020.84	684.323	3188.43	3091.7	1623.32	1990.36	4695.23	1199.34	2083.37	828.656	1565.65	3370.26	2527.72	3562.2	2589.47	694.095	4944.95
Q04637	Eukaryotic translation initiation factor 4 gamma 1	EIF4G1	6513.2	3986.96	5119.28	5189.68	2230.17	3545.24	4156.16	3646.32	2851.8	4055.5	3851.23	3026	5567.98	4004.93	5292.89	5692.99	2003.35	3631.65	1930.35	4709.06	14050	7126.56	6656.5	2318.71	3015.47	3680.09	4741.43	484.292	2138.86	3501.66	2333.89	364.164	3578.55	2364.61	2066.46	6604.52	3917.6	4395.26	2084.73	1726.32	2651	2938.1	2791.04	3980.95	6748.24	13644.5	3736.4
P78344	Eukaryotic translation initiation factor 4 gamma 2	EIF4G2	2133	1720.56	1491.9	1905.89	1190.1	1499.39	1264.54	1035.54	1089.34	1633.22	1781.03	1123	2183.75	1502.48	1912.51	1783.26	859.012	1104.32	1131.13	2077.78	7467.94	2750.11	2834.4	1225.81	1009.97	1445.29	2243.68	460.243	897.027	1407.16	811.406	635.573	1074.23	926.356	1035.3	2631.43	1514.85	1959.91	747.7	416.667	1003.81	1146.48	1009.37	900.94	NA	1890.9	1023.37
P55010	Eukaryotic translation initiation factor 5	EIF5	7242.56	3533.83	6167.81	5584.32	3178.69	4322.87	4038.62	3036.29	3245.49	4753.84	4336.58	3714.91	8202.57	4869.23	5368.58	6460.93	3275.51	4596.24	2116.7	6505.49	8294.12	7320.83	8216.2	2071.14	1684.26	2136.32	5381.21	719.794	2857.85	3011.85	1038.7	368.04	2255.04	2313.54	1174.51	4325.88	3241.77	7876.22	1559.73	2094.55	2439.27	3176.98	3413.79	2046.64	729.339	3301.83	3422.13
P30740	Leukocyte elastase inhibitor	SERPINB1	740.842	2414.18	656.971	856.779	519.007	210.2	743.512	480.577	3631.7	418.723	966.746	879.743	486.65	510.54	560.667	583.48	321.56	572.994	697.65	392.58	10401.4	5632.78	3434.06	372.725	631.375	2194.07	647.203	324.645	538.406	583.516	766.11	NA	795.296	180.292	240.148	7145.36	2651.13	870.127	424.042	NA	310.327	390.034	458.455	994.464	NA	4014.76	527.631
P30085	UMP-CMP kinase	CMPK1	1261.95	2574.5	594.296	1401.59	1183.73	1168.38	1309.35	1404.62	1412.09	2543.14	728.327	1017.17	481.696	1337.53	1488.06	2862.64	269.171	637.693	1081.43	987.644	18915.2	9213.33	1071.5	1323.55	2258.28	2694.59	2030.05	312.812	1442.2	2420.93	1828.12	636.815	1468.7	1340.35	576.662	11103.3	3600.56	NA	858.181	607.078	1692.09	1261.82	1397.44	2284.92	939.293	1035.1	1436.48
P33176	Kinesin-1 heavy chain	KIF5B	4431.18	3645.59	3695.29	2958.39	2280.51	2882.68	2445.25	1801.93	2115.61	2925.91	2365.29	2121.92	3131.72	3235.13	3092.02	4591.5	1521.62	1693.49	1439.42	3415.91	7273.74	4844.14	4090.63	2175.41	2222.63	3358.05	3185.69	143.104	2613.92	2787.31	2638.84	476.967	2178.93	1507.33	952.852	4619.56	2502.89	4014.12	1376.7	1316.49	2527.45	2049.74	2585.68	1864	1509.67	2621.02	2166.71
Q08380	Galectin-3-binding protein	LGALS3BP	486.531	1048.27	236.854	740.905	518.98	338.676	812.032	380.207	6390.46	655.551	699.493	790.283	975.639	805.588	1037.29	1148.63	724.589	565.049	1108.98	1077.52	2761.53	1835	NA	719.543	680.373	594.838	826.256	690.225	395.476	758.668	651.863	72.4891	898.592	359.5	NA	2601.17	945.292	2239.99	1006.43	83.8181	392.853	818.869	991.393	944.082	3049.9	1855.18	892.72
P43034	Platelet-activating factor acetylhydrolase IB subunit beta	PAFAH1B1	2279.73	1581.5	1788.47	1907.54	1082.9	2011.56	1422.37	1279.79	2047.39	1889.63	1283.02	2068.45	1322.42	1449.94	1724.22	1479.8	1265.47	1389.04	1082.5	2116.4	8308.76	2233.18	1731.11	972.389	1583.14	4171.39	1531.48	370.194	1016.35	1322.22	1532.01	1012.48	1434.52	787.112	247.115	2335.04	1637	1335.59	929.853	685.967	1326.55	754.479	882.966	994.865	1499.42	3840.34	2075
P62310	U6 snRNA-associated Sm-like protein LSm3	LSM3	1861.13	1208.84	2046.53	1449.45	976.24	1411.87	1192.56	804.638	1194.63	1012.58	4332.91	1426.59	4075.33	1455.56	2189.68	2919.47	1072.98	2562.67	765.076	982.18	2975.77	1197.45	8762.55	51.262	584.938	1184.25	1064.56	144.409	619.609	432.489	465.437	138.812	509.9	513.48	596.89	821.74	1026.38	2263.55	256.883	732.678	841.68	784.174	2033.68	580.284	455.768	1097.35	941.016
P25205	DNA replication licensing factor MCM3	MCM3	4170.4	3636.23	2335.04	3994.12	2470.05	2560.39	4378.28	2993.68	2036.56	3524.33	2742.65	2492.31	4131.82	2176.45	3928.66	4654.17	1765.74	2136.21	1241.8	3506.71	1367.91	2360.69	4219.88	2375.48	3439.97	617.99	3011.9	976.549	2231.55	2269.33	2400.49	822.701	3125.23	1820.63	1447.28	1267.44	2532.31	4042.99	2340.5	1227.1	1749.9	2695.02	3009.98	3603.78	3420.31	5048.58	2431.63
P33993	DNA replication licensing factor MCM7	MCM7	3090.25	2726.43	1515.78	3224.26	1547.8	1971.64	3168.65	2295.93	1006.29	2535.28	1642.71	1879.21	1946.4	1825.49	2742.48	3315.46	982.218	725.198	773.329	2639.66	1517.11	1628.28	2409.87	2636.52	2370.37	289.126	2256.54	NA	1599.41	2495.06	1702.1	767.784	1995.12	1367.19	931.618	794.476	2001.27	1172.94	2065.07	987.459	1279.86	1618.45	2188.94	2247.26	3080.54	2801.11	1734.01
O60361	Putative nucleoside diphosphate kinase	NME2P1	10882.5	4863.04	2043	4303.19	4363.8	5451.66	4499.38	4594.71	11016	4054.4	4649.29	6692.6	3636.49	3148.87	3218.52	4989.21	2051.73	4421.21	9151.47	3068.22	32265.1	8858.28	3384.2	2908.76	3193.33	17937.1	5854.67	2626.57	1911.67	3111.11	6624.91	1401.24	3508.28	3843.97	3092.25	10740.2	9774.8	3223.78	2332.92	2594.17	4866.9	3927.26	2660.27	3888.69	8685.51	NA	14961.5
P15531	Nucleoside diphosphate kinase A	NME1	10641.1	4038.47	3265.52	4969.59	4534.48	9495.88	4439.01	4197.59	8161.04	4993.61	12638.1	8200.42	5693.44	3591.07	4696.24	5844.58	3668.97	4813.21	9067.21	1721.58	13992.8	4457.33	2089.28	1575.55	2598.54	15770.8	4871.9	942.495	1904.75	2203.54	5503.99	1653.49	2133.13	3019.74	1837.74	5884.36	8365.25	4077.16	2432.54	1786.03	5380.24	2385.08	2807.75	2827.56	2045.74	18691.2	8734.25
P61970	Nuclear transport factor 2	NUTF2	4223.6	3737.81	1876.68	3672.22	3405.35	4068.43	3664.87	7959.86	3705.44	6207.58	2512.87	3159.66	3587.12	3229.31	4152.37	3622.69	6872.48	2765.07	10844.6	4584.29	NA	3140.45	952.877	3134.99	2571.92	4370.78	2396.3	3706.85	3157.71	2138.04	2569.48	514.516	3683.51	5562.21	2229.11	5818.08	3101.66	35979.2	2331.06	1216.68	3028.07	2257.22	2336.5	3471.48	2448.41	10246.7	3138.68
P10619	Lysosomal protective protein	CTSA	1488.05	2861.08	1108.37	1115.84	1131.56	1822.48	1317.48	5475.83	2572.97	3762.98	955.021	928.021	1029.12	610.015	1214.13	252.181	3403.15	1518.77	1873.93	1276.04	3652.16	1437.45	350.501	888.868	1441.23	3081.79	1106.34	4018.41	1302.99	1478.2	1039.62	1029.06	1502.35	1207.79	1147.54	1327.2	1331.8	847.933	646.18	1000.16	1649.92	659.48	1109.26	732.055	NA	1050.13	1741.78
Q6P2Q9	Pre-mRNA-processing-splicing factor 8	PRPF8	1888.93	998.125	1342.23	1319.03	995.132	1029.33	1210.01	861.832	1035.31	1067.22	1153.08	725.069	843.926	1044.88	1183.29	1554.56	836.016	573.724	734.766	919.772	5281.26	1537.2	2683.59	920.121	1212.16	887.943	1315.98	673.945	1244.76	1142.48	912.988	NA	1525.15	1013.49	707.784	1298.08	1163.78	1713.87	720.983	616.294	845.712	756.557	1095.9	1245.38	1002.35	4431.92	1408.79
P11233	Ras-related protein Ral-A	RALA	2727.84	1992.44	908.05	2177.3	1065.51	1730.09	1953.63	1149.56	1537.39	1811.23	805.278	1798.51	1838.19	1790.78	2912.15	2433.56	1004.4	1538.76	1446.3	1675.21	13606.3	4971.6	1631.45	2803.46	2537.6	3850.75	1827.3	670.358	1801.93	1667.26	1469.94	1159.88	1203.99	1463.45	1081.31	3973.46	2732.33	795.778	1348.27	930.346	874.515	1912.2	2066.77	1975.8	NA	3056.66	1370.34
P43487	Ran-specific GTPase-activating protein	RANBP1	5760.15	3102.12	633.08	4721.41	2539.68	3047.27	3838.67	2418	1557.26	3484.4	1548.77	2670.52	1220.24	3459.49	5221.87	4483.47	645.073	1148.03	2295.32	3451.09	16876	4370.34	1476.26	4615.68	5723.61	2299.84	4034.55	805.283	5467.64	6584.27	4327.25	995.025	4197.32	3597.27	1323.26	4058.58	3271.49	712.368	3570.58	1040.47	3662.74	2847.55	3586.5	4340.6	5335.52	3623.13	3957.73
Q09028	Histone-binding protein RBBP4	RBBP4	4787.77	3507.04	509.641	2548.86	1574.99	2495.43	3210.57	2820.95	2287.78	2644.58	2958.12	2036.75	1714.27	2088.76	2559.98	4387.01	643.113	1241.26	2273.33	2960.01	19027.8	3124.76	1429.12	2549.5	4207.42	2039.78	3789.6	883.921	3279.23	3032.47	3347.33	1367.31	4019.66	2502.65	1752.2	3001.85	3522.01	1177.76	2045.41	895.881	1873.15	2109.01	3470.67	3881.44	2353.02	2547.87	4036.17
P27694	Replication protein A 70 kDa DNA-binding subunit	RPA1	1288.91	1396.98	858.951	1558.52	1446.31	1324.84	2522.97	1845.99	1277.29	2801.42	1109.72	1039.24	576.508	1140.43	1554.51	2719.59	134.484	1074.62	1115.36	1552.63	6338.08	1766.42	1194.78	1732.99	2488.97	1032.19	1993.44	553.137	1791.56	2008.73	1151.93	642.322	1750.27	978.417	189.293	2203.14	1462.07	1265.03	1142.56	875.702	1111.73	727.522	1869.63	2163.47	2479.58	3877.77	1313.41
P08134	Rho-related GTP-binding protein RhoC	RHOC	6653.5	4826.47	1941.67	5029.67	2994.29	4464.07	3929.18	3100.98	2730.57	3465.72	2436.36	3590.29	1536.85	4482.97	5307.42	4939.86	1317.88	459.214	1590.65	6552.18	3089.72	7183.14	3760.85	4118.34	5785.04	5422.53	5612.01	982.31	2301.22	4068.27	3297.27	1814.67	4525.45	2966.77	2134.12	6188.91	6544.24	1295.51	3797.75	1225.48	2543.73	4525.42	4964.65	5397.46	2962.91	10497.7	4580.97
P42766	60S ribosomal protein L35	RPL35	8770.58	4715.56	1162.69	5188.51	2624.39	5282.17	6369.94	3883.54	1254.65	4197.62	2717.11	4415.51	2616.83	4690.81	5840.76	6429.1	NA	3275.5	3945.17	5406.06	44348.9	9501.72	1515.88	5444.42	8514.59	3954.89	4990.55	482.827	4829.86	8907.7	5406.3	1927.31	5620.94	6520.65	2657.74	10558.2	8015.02	NA	3487.24	1560.21	3140.41	5483.88	4065.96	6186.06	5073.43	109974	5073.78
Q99729	Heterogeneous nuclear ribonucleoprotein A/B	HNRNPAB	4126.29	2946.09	1389.96	3186.99	2261.39	2414.37	4455.64	2503.45	446.415	2740.69	1602.34	2588.49	1811.76	2953.12	3425.91	6089.87	659.419	1589.3	2004.46	3350.91	10932	4174.96	1786.66	4162.29	4795.91	2412.72	4610.34	309.463	3574.24	2328.2	2528.06	591.71	2255.28	2248.8	2182.64	4290	2574.76	337.965	1719.76	881.983	2030.87	2700.57	2490.97	2863.25	1507.16	207.486	2602.61
Q9P2E9	Ribosome-binding protein 1	RRBP1	5210.44	4020.57	2673.05	4591.07	2427.18	3332.68	3816.64	2585.05	1800.86	3530.23	2448.67	2720.85	3581.42	4107.5	4355.77	4714.09	1540.21	1826.61	2763.26	4220.73	8356.11	4580.4	4010.95	2051.29	3930.54	1714.39	3933.95	245.045	2615.46	3874.35	2081.37	515.918	3988.17	2601.55	1089.51	4360.16	3350.2	3545.14	1867.72	1252.36	1702.18	3024.42	2703.03	2599.08	2339.13	2422.03	2969.05
P25398	40S ribosomal protein S12	RPS12	5439.12	3190.98	585.447	3872.91	1708.06	3032.85	3164.37	2850.4	2122.13	3329.22	2242.54	3380.11	1142.15	3854.16	4784.82	5402.48	345.448	2052.46	2536.33	4431.13	12855.4	11343.7	944.938	3375.35	5037.01	4760.45	4311.16	268.651	3093.35	5211.23	3675.89	343.199	3386.28	4421.8	2661.88	11557.9	4987.39	402.367	2820.49	910.005	2761.95	2629.61	1619.31	5454.28	2423.27	8052.48	5144.02
P61619	Protein transport protein Sec61 subunit alpha isoform 1	SEC61A1	1543.76	1035.19	540.852	1199.26	296.753	886.259	838.387	2317.54	1598.52	763.801	1256.99	1315.48	869.052	1136.78	832.449	838.352	1040.5	898.08	994.694	741.043	5291.11	1460.07	1993.88	688.457	1184.56	1259.3	1024.57	1602.22	565.689	1246.67	831.831	NA	757.117	527.573	438.191	1457.03	786.332	1234.48	757.799	117.861	651.024	729.138	925.769	1707.42	1381.09	13699.4	1062.43
Q15019	Septin-2	SEPTIN2	3899.39	2192.43	1721.17	2901.88	1947.87	2459.05	2867.13	2172.94	1858.05	3502.84	2338.93	2554.68	2384.89	2091.36	2947.78	3108.07	1643.11	1513.56	1439.51	2461.32	9608.01	3205.82	3423.49	2017.22	1902.28	1667.3	2418.2	293.962	943.069	1388.78	1131.45	624.62	1397.6	1115.63	961.956	2702.89	2293.93	2049.03	830.96	835.461	1452.21	1291.16	2469.53	1278.9	937.177	4945.88	1573
P50454	Serpin H1	SERPINH1	2570.42	2498.92	499.706	2893.39	1483.18	1416.18	2350.07	1433.13	533.036	3266.35	1034.94	1485.34	929.034	2166.25	3332.64	2348.38	371.75	718.039	2028.21	1673.62	3325.03	1229.79	710.671	2508.98	2761.78	1228.47	3076.11	245.893	1582.24	2615.78	1680.23	415.693	3024.35	2294.25	642.777	973.027	2333.69	1441.01	1857.86	748.589	1054.75	1882.3	2990.86	3163.02	1516.34	1234.74	3424.38
O75533	Splicing factor 3B subunit 1	SF3B1	2175.82	1170.39	1413.05	1197.92	639.482	1273.42	1141.39	1226.11	1439.54	1001.56	1723.08	1173.33	1444.43	1258.76	784.796	1233.11	635.8	1307.62	617.402	1388.01	5381.68	1390.85	2385.2	1028.25	1733.4	719.516	1584.07	324.205	1005.69	987.934	904.94	961.163	975.452	691.01	826.791	1284.22	950.955	1494.05	634.461	454.886	583.039	935.808	1475.42	1242.66	1940.98	4310.41	1514.17
Q9P2J5	Leucine--tRNA ligase, cytoplasmic	LARS1	1463.04	924.571	1162.26	1630.87	773.66	820.557	1329.54	1013.07	1260.72	1119.6	1121.36	1101.7	2288.78	1190.26	1175.19	2493.95	649.316	1105.5	885.865	1317.7	5731.95	2217.67	2520.87	1043.89	1033.72	1025.2	1451.55	188.713	873.53	1305.17	885.485	288.03	965.091	683.498	646.435	2212.36	1199.81	1307.83	708.88	652.611	861.369	873.382	1325.26	1305.15	806.039	2331.23	1020.12
P54136	Arginine--tRNA ligase, cytoplasmic	RARS1	2370.59	1370.54	947.235	2391.87	1481.14	1338.82	1915.98	1634.01	1832.24	1747.12	1903.98	1858.02	2334.77	2017.66	2260.35	2253.78	783.278	1507.79	1363.52	1681.45	13464.9	3644.71	2134.2	1369.32	1762.05	2197.79	2089.74	NA	1929.82	1939.42	1860.89	453.671	1573.56	1485.15	721.437	4277.1	2551.08	1892.77	1532.17	982.282	1628.87	1376.55	1919.49	2198.23	2577.39	8814.05	2263.72
Q86V81	THO complex subunit 4	ALYREF	7185.26	8096.71	4194.45	5942.89	5632.54	6744.7	6911.06	3379.18	3755.4	5918.19	3708.12	3573.63	5256.89	5137.53	6268.64	7911.86	2267.71	3382.53	4475.15	5670.23	11722.7	6034.09	4524.32	3846.76	3469.66	1201.6	5302.25	1592.18	4663.04	4255.12	4614.32	1160.28	2048.54	3767.2	1500.36	6436.1	4436.85	3827.87	3796.65	1702.35	3103.04	3816.64	3878.61	4667.23	7453.69	NA	2341.22
O75643	U5 small nuclear ribonucleoprotein 200 kDa helicase	SNRNP200	2023.9	1440.79	816.374	1661.46	1084.6	1402.96	1763.23	1131.97	1417.87	1465.19	1394.5	1352.82	1045.27	1451.88	1552.22	2219.92	553.646	801.951	1002.63	1765.63	7688.79	2105.79	2233.89	1640.8	1870.92	1251.71	2156.46	254.052	1546.21	1518.02	1302.97	1116.26	1703.44	1217.12	961.465	2141.42	1510.54	1571.73	1088.08	387.908	1148.14	1278.55	1153.62	1680.45	2085.36	5602.02	1707.23
P45974	Ubiquitin carboxyl-terminal hydrolase 5	USP5	1766.74	962.454	313.724	935.5	718.347	924.249	1128.28	1116	599.661	1668	875.963	1161.01	753.461	891.156	1245.11	1050.91	231.135	859.852	1002.19	713.937	7393.46	3169.77	909.792	1314.59	1548.26	2417.9	1273.42	211.275	1259.7	1310.93	1261.79	582.875	1488.88	820.537	948.257	3843.11	1680.09	217.903	911.861	489.965	1192.17	886.436	849.729	1059.85	1502.23	483.379	875.516
O60701	UDP-glucose 6-dehydrogenase	UGDH	1890.89	1826.9	1023.74	1272.13	1361.24	1199.5	961.193	993.258	1227.9	1758.98	870.891	1319.18	1181.14	946.515	1306.8	1530.81	495.75	1292.37	1146.32	1013.66	4658.68	1962.56	3013.32	1397.27	1082.56	3715.12	1337.42	NA	756.171	960.431	1094.21	NA	1143.48	891.624	596.271	1590.91	980.598	1062.4	894.494	656.958	1385.29	1161.95	1466.54	946.723	NA	4407.21	1090.22
Q16851	UTP--glucose-1-phosphate uridylyltransferase	UGP2	3022.21	3934.27	1050.85	2438.74	1691.29	2173.08	1590.76	2171.07	950.592	2677.09	917.283	1572.07	699.684	1509.34	2044.38	1899.03	842.762	618.765	1985.7	1515.67	5699.84	4615.01	6392.01	3145.04	3733.3	5050.03	2481.58	460.154	1684.01	3003.83	1922.85	821.059	2925.52	2059.72	893.012	4922.23	3883.21	2952.64	1984.76	659.342	1447.64	2475.87	1921.88	2568.99	NA	6730.97	2258.99
P04217	Alpha-1B-glycoprotein	A1BG	6444.67	4735.15	8043.93	6334.06	3157.53	4478.14	10814.8	3936.05	11594.1	4503.49	7985.03	4195.53	9233.45	2626.95	4448.07	3166.85	2997.61	9249.29	4350.44	4013.37	8543.19	4021.23	10133.2	6047.43	9982.46	1910.03	7585.27	5123.86	6503.06	7522.83	6647.77	11543	10909.9	3316.7	8074.13	2994.6	5413.27	9819.38	3514.79	4838.21	2159.98	5358.38	8178.41	5866.17	24265.5	4301.39	2903.94
Q16186	Proteasomal ubiquitin receptor ADRM1	ADRM1	2241.19	1668.15	265.168	2796.57	955.202	1843.29	1227.4	1283.73	1022.3	1969.99	723.896	1447.47	851.508	2125.19	2281.51	2405.82	393.398	993.792	1817.21	2587.89	31792.6	4003.28	941.764	1191.56	2480.91	1982.66	3109.64	NA	1716.05	2587.99	1305.54	386.585	2011.19	1184.37	755.143	4547.17	2249.85	401.852	875.994	481.765	1128.16	1583.95	1025.7	1487.17	1441.02	1401.24	2074.97
P01008	Antithrombin-III	SERPINC1	3558.69	2756.93	6066.44	3006.59	2036.24	2676.18	5340.08	2364.28	11141	2576.04	6620.15	4118.45	7221.77	1942.97	2734.92	2588.32	2195.8	4869.91	3902.22	4189.48	3424.77	1889.87	8243.16	6049.12	8962.91	1496.42	5735.03	3130.49	6597.94	6024.36	4956.76	7060.04	6997.44	2860.44	7430.31	1976.46	4739.38	6882.39	2677.88	3972.19	1432.91	4127.45	6037.47	5440.24	15399.3	5355.36	3947.03
O95782	AP-2 complex subunit alpha-1	AP2A1	1153.55	584.56	984.897	1020.77	562.02	1143.69	1067.33	745.101	852.507	1413.38	1382.64	633.13	972.475	560.835	862.688	680.991	884.32	410.723	616.607	518.538	4461.65	1511.86	2113.72	440.196	870.199	1716.41	1089.23	727.523	909.395	1421.53	480.856	NA	871.455	649.295	320.941	1511.01	1155.7	1727.18	664.166	1087.31	868.201	781.082	533.345	1228.92	507.248	1405.5	1475.89
P56385	ATP synthase subunit e, mitochondrial	ATP5ME	3892.44	2636.64	1127.57	3198.51	1507.62	2106.23	2116.79	2086.53	1059.54	2689.48	692.772	2253.91	832.008	1877.27	4395.75	3728.47	1097.84	1333.69	1903.27	2142.96	8815.53	6683.83	911.133	2194.91	2404.34	1455.21	1900.21	428.591	2252.51	3511.74	2314.86	762.228	3513.31	2089.64	1151.94	6033.44	3542.96	431.711	1937.35	329.725	1797.91	1634.04	1681.1	2555.3	2108.71	9231.12	1221.03
P35613	Basigin	BSG	17435.5	4932.3	1377.98	6108.8	3058.06	6619.03	8225.18	7722.31	7345.14	9235.72	10337.1	7300.92	3183.39	7131.44	7922.59	12776.8	1222.29	4075.58	6526.61	8461.38	3455.27	5285.27	1609.36	4700.07	9307.99	1838.75	8808.37	486.52	9317.38	4869.22	5832.12	471.94	7047.2	5775.97	5216.07	2897.55	9811.08	1232.74	6816.11	3505.52	2457.22	7601.61	7870.14	7426.45	10817	25180.1	6317.7
P40123	Adenylyl cyclase-associated protein 2	CAP2	7642.44	3704.55	3440.96	4471.62	2859.99	4646.72	5204.79	3097.86	3788.42	4404.71	5531.39	6108.89	9374.66	3668.44	5602.46	5636.76	1783.87	3579.93	4963.88	4604.38	3279.56	3886.72	4772.46	1707.1	4884.8	6184.56	4660.24	656.566	NA	2902.55	1832.46	576.194	1858.84	2573.42	1694.97	2527.58	3545.74	3168.89	2441.83	2184.33	3364.1	2422.74	3617.21	8394.43	NA	15144.1	3221.43
Q16543	Hsp90 co-chaperone Cdc37	CDC37	4620.72	3918.03	1163.04	3199.58	2426.9	2371.66	2634.3	2118.06	1109.56	3568.55	1730.97	2497.59	1499.51	3145.92	3193.92	4661.69	757.262	1366.62	2306.32	3315.23	10828	6300.56	1507.66	3283.34	3847.11	1992.48	4533.4	939.525	3638.84	4119.85	3976.66	710.241	4906.81	2514.84	1140.26	6390.08	4742.53	1906.54	2500.74	685.655	1934.16	2538.92	2812.78	3257.56	NA	8713.13	2995.66
P13073	Cytochrome c oxidase subunit 4 isoform 1, mitochondrial	COX4I1	3192.64	1678.48	399.36	2697.63	794.689	1391.71	2134.58	1650.76	NA	1887.74	1355.8	2315.53	859.91	1575.22	2866.26	2528.04	598.041	1853.15	2058.72	1494.27	11391.6	6165.86	2460.45	1500.9	2151.79	2489.65	2684.85	381.808	1692.4	1961.36	1586.19	NA	1947.6	2177.95	704.844	8666.92	4359.26	NA	1120.24	416.464	1678.39	1681.47	1059.09	2811.22	1464.48	18256.4	1188.76
Q7Z4W1	L-xylulose reductase	DCXR	1139.74	1031.5	455.49	1001.8	1494.15	1554.77	825.558	3062.09	2121.82	849.846	1338.06	545.407	1120.95	454.767	923.078	1021.86	3316.33	1254.24	1137.65	785.572	5238.8	786.95	629.275	1055.33	358.52	4421.08	1121.65	4638.95	990.308	695.814	1120.76	475.575	470.812	1104.42	1018.36	1526.81	935.597	1839.4	742.412	1064.33	1410.7	767.135	1472.1	499.739	NA	1879.03	1088.98
P50570	Dynamin-2	DNM2	3594.87	3092.35	2100.58	3562.61	1822.12	2356.72	2876.77	2070.44	1571.06	3052.4	2312.56	1704.93	3537.78	2272.32	2675.43	3412.9	2047.59	1506.28	1368.63	2769.5	11489.8	6037.6	5459.08	2536.3	2526.05	2058.01	2673.6	190.314	2363.25	2426.3	1842.74	NA	2355.05	1526.21	1136.02	6029.06	3461.76	3626.84	1705.39	1471.7	1659.71	2205.06	2476.41	2679.04	1110.23	1394.07	2278.61
P55084	Trifunctional enzyme subunit beta, mitochondrial	HADHB	1717.64	1942.45	1002.47	2215.75	1271.02	1376.79	1746.08	1346.43	1410.07	1897.57	1387.35	1498.25	1676.87	1383.6	2119.76	1869.4	2664.11	1547.22	1396.86	864.781	13508.1	5600.37	2033.79	1835.56	2470.72	2680.41	2279.01	NA	1523.32	1682.83	1278.76	NA	1922.77	1588.28	878.552	6158.52	2758.38	1475.14	828.255	1121.31	1745.27	1344.65	1066.23	2026.2	7072.96	8323.95	1118.41
P62495	Eukaryotic peptide chain release factor subunit 1	ETF1	4162.23	2840.56	1125.57	3026.51	1668.13	1984.31	2460.26	1366.06	2380.31	2688.43	2355.8	2502.86	3188.11	2236.04	3043.91	4451.33	1265.38	1674.63	2012.48	3231.96	18501.3	6170.15	3096	2614.92	2709.24	3234.17	3224.89	232.881	2223.96	3456	2062.16	NA	1585.41	1510.85	1009.83	5695.75	3510.48	2734.66	1616.7	994.599	2013.48	2186.52	1698.02	2704.97	851.292	995.671	2202.07
P84090	Enhancer of rudimentary homolog	ERH	1284.63	726.279	335.455	1123.12	610.771	778.316	1416.96	328.099	317.178	1380.37	3558.65	666.609	1099.83	1087.22	642.84	1277.52	823.393	825.892	973.621	894.31	10565	1633.74	NA	1125.38	1023.02	456.29	1503.19	293.951	1115.17	1080.16	783.374	1259.26	1642.59	1028.33	986.337	1834.14	1042.54	145.1	823.289	197.463	635.746	555.104	1102.27	2965.75	4132.33	7469.46	800.066
P50502	Hsc70-interacting protein	ST13	3345.66	1187.52	97.261	2162.44	627.821	2057.25	1845.68	1205.54	362.034	2091.36	1033.91	1422.62	532.276	1488.56	1776.4	2723.09	171.121	383.975	1891.03	1623.69	8810.77	3720.96	641.438	1314.47	1937.81	947.048	2258.65	165.439	1537.33	2805.23	2796.29	211.275	1664.54	1662.27	787.732	4223.67	2307.85	622.095	1745.12	361.883	1291.2	1674.61	1085.55	1633.86	NA	1558.45	1259.38
A6NHQ2	rRNA/tRNA 2'-O-methyltransferase fibrillarin-like protein 1	FBLL1	3610.16	3778.44	1141.98	5090.21	2991.86	3139.86	1257.2	2983.57	850.064	4328.37	2757.28	2788.29	1669.51	4546.01	5598.63	7586.58	609.562	1359.98	3051.06	5118.97	7848.97	6537.65	2264.76	4393.33	4937.3	4262.57	5258.57	NA	5183.5	6939.58	2899.66	2107.44	3741.04	4285.62	1667.37	5422.51	5923.69	NA	2370.86	1326.03	2025.17	1680.06	3590.25	3567.12	4249.36	1844.06	2478.87
P14324	Farnesyl pyrophosphate synthase	FDPS	1563.33	1480.65	517.74	1450.48	1011.94	1286.07	1699.06	943.131	1022.26	1689.55	1030.45	810.283	1875.23	924.973	1210.58	1830.06	NA	1144.82	745.408	1003.9	23402.8	4093.99	383.687	983.81	1871.79	3028.35	1446.76	1816.75	1933.34	2141.95	1002.43	732.933	2125.47	1716.56	808.471	3917.32	2387	2418.33	1391.48	729.983	1128.52	1300.21	1292.35	2306.96	4624.75	20088	2030.54
P35637	RNA-binding protein FUS	FUS	6899.91	4709.61	6866.01	5014.84	3028.83	3614.61	4198.73	2935.32	4246.1	4564.73	5635.6	4002.62	9081.28	4229.14	3929.25	4704.01	3957.82	3663.86	2414.26	4146.46	11061.3	3642.71	11063.5	2137.58	1992.7	1289.08	4162.29	446.791	2687.69	2479.67	1273.93	NA	2568.04	3188.73	2102.91	4170.85	2404.64	5782.88	2499.14	1442.95	1962.46	2317.29	4985.81	3800.84	5478.78	18004.3	2337.96
P16520	Guanine nucleotide-binding protein G(I)/G(S)/G(T) subunit beta-3	GNB3	8877.39	4947.16	1444.19	5882.39	3145.94	4353.85	4627.39	3850.35	2139.39	4902.92	2131.01	4120.38	1348.66	4086.35	5198.19	6475.68	1100.49	2072.75	4477.67	4198.01	1486.39	5620.93	1151.78	4736.19	6991.13	3319.73	5216.73	893.006	5010.27	6556.19	6639.94	3421.74	6109.43	4016.81	2808.44	5119.74	7764.61	1959.95	3587.64	2488.36	3165.34	5387.75	4868.5	6378.34	13591	30574.1	5644.28
P49915	GMP synthase [glutamine-hydrolyzing]	GMPS	3084.17	2669.72	810.024	2732.2	1371.71	1924.46	2753.44	2102.69	1243.34	2183.35	1541.64	1589.73	442.778	1966.91	2028.83	2766.12	536.716	1696.78	1288.16	2745.2	7182.17	2404.81	2126.94	2450.97	3390.99	1262.18	2807.47	144.125	2992.6	2493.86	2407	421.183	3085.73	2585.8	1082	2280.3	2095.43	1123.41	2042.54	792.905	1946.58	2078.5	3317.24	3002.03	1739.26	5618.78	1739.99
P07305	Histone H1.0	H1-0	8718.33	7253.61	7641.15	8761.7	3842.9	5139.56	4938.7	7455.21	3194.5	4738.35	5860.54	7287.53	9823.87	6365.65	9549.55	7699.41	4000.88	3733.44	3738.2	6218.79	124698	18023.4	9847.2	13695.4	7832.33	8265.75	14612.8	884.246	2437	6490.66	1248.23	1710.77	14221.5	3499.17	2066.1	15286	7167.58	7029.75	4829.52	2746.55	3186.62	5960.07	3504.64	5395.41	5994.03	11373.6	1639.52
P16403	Histone H1.2	H1-2	1665.63	1778.23	2528.85	1337.67	2219.73	1416.53	1414.28	1122.69	1595.58	918.563	967.779	1529.68	1685.74	2105.97	2531.94	2934.18	1333.83	1725.03	755.348	2276.62	3713.76	1879.04	2854.71	2445.43	3263.94	762.094	3547.86	993.443	4060.55	2950.25	1398.02	1480.19	2319.32	2954.73	3288.07	3024.45	1358.3	3036.54	2439.93	1065.03	1828.44	1551.75	1469.86	2447.4	5704.65	16537.3	2074.46
Q9Y4L1	Hypoxia up-regulated protein 1	HYOU1	1867.53	2139.89	705.871	1896.25	1092.37	1232.66	1375.3	1182.83	820.587	1558.38	896.766	1534.28	1790.23	1701.03	2532.22	2984.53	1009.95	797.567	1486.79	1641.57	12630.2	3927.52	1108.55	2006.18	1700.99	1147.6	2347.29	252.067	1079.31	1498.53	1790.53	51.1904	1863.69	1410.22	768.704	3507.92	1890.14	759.373	1359.51	571.239	1291.91	1409.69	1933.39	2028.19	2481.78	5848.68	1108.96
P14735	Insulin-degrading enzyme	IDE	484.698	841.498	1487.1	10894.3	5781.08	6113.78	1178.53	900.871	3447.77	1630.38	1021.53	2301.39	825.332	3504.48	1210.52	647.704	2243.02	2863.83	1319.75	329.64	19513.4	11686.9	2650.24	409.059	350.831	7928.47	796.685	1147	1094.13	787.234	1935.52	437.642	417.552	358.72	871.212	15712.8	4319.4	1597.05	864.625	1345.08	1639.14	345.83	415.3	658.364	NA	1929.96	1050.07
P48735	Isocitrate dehydrogenase [NADP], mitochondrial	IDH2	8394.48	6543.26	4444.68	7086.16	4535.57	4611.55	6694.97	4143.91	6103.27	5539.84	5688.6	4324.08	6577.05	4148.81	7786.71	6640.23	3963.54	7225.15	4611.17	5663.11	18637.3	9935.51	6640.94	6402.98	7676.83	5104.7	7088.08	4101.89	9119.22	6796	7836.07	6122.6	9862.23	5068.95	8778.62	11464.8	7158	6078.14	4003.21	4530.12	3144.38	5178.02	5419.85	4295.3	8719.55	4065.01	4596.9
Q9NZH8	Interleukin-36 gamma	IL36G	391.964	3391.88	1960.18	957.034	6397.48	4542.5	1018.8	4335.09	4761.16	7349.59	1263.49	2237.56	3567.21	2581.87	1099.3	1482.24	2579.56	3962.98	12398.4	634.559	6476.24	7277.8	6765.18	93.7952	549.656	9525.89	1032.22	646.05	1061.22	303.672	1933.35	871.202	271.671	3815.81	1827.59	20630.7	13750.2	22425.7	1763.56	1944.69	3069.54	988.809	574.552	2175.67	1136.42	100.501	2252.63
Q15181	Inorganic pyrophosphatase	PPA1	4721.96	3165.11	768.11	4613.37	2045.57	3838.49	3457.4	2260.16	2140.25	3021.37	1320.51	4252.01	2778.12	3394.12	5097.44	6009.56	NA	2661.53	3695	3565.57	42358.4	11016.5	2454.43	3420.65	4554.96	5932.61	4933.45	516.305	3152.99	4108.64	4681.5	395.008	4088.22	2799.12	1946.58	12677.3	6869.61	NA	2435.81	765.869	2768.92	3309.36	2451.6	4442.74	2478.69	11594.9	2556.88
P54819	Adenylate kinase 2, mitochondrial	AK2	2396.93	2705.47	635.21	1953.54	1375.16	1396.01	2216.73	1352.94	1257.09	2345.2	940.439	2130.2	794.56	1806.02	2052.91	3898.01	602.514	634.068	1689.53	1821.37	16332.2	5787.06	1507.48	1900.77	2737.64	2630.85	2775.63	NA	2346.88	3202.88	2109.65	199.418	2643.01	2170.47	1167.59	5693.5	3154.91	NA	1581.47	660.595	1687.74	1864.28	1510.58	3019.81	1559.84	22506.4	1629.6
Q07666	KH domain-containing, RNA-binding, signal transduction-associated protein 1	KHDRBS1	10837.8	6677.17	6568.4	7184.44	4075.08	5096.08	6079.16	4243.16	4995.46	5561.12	6206.29	3977.02	9316.09	5399.71	6115.63	7356.96	3947.71	5013.74	2110.32	6603.28	19371.9	6426.17	10562.4	2360.09	3479.09	2470.14	6702.46	807.128	3412.9	3378.96	1720.46	NA	3141.05	1862.73	853.557	3577.66	3657.75	6049.14	1717.93	1982.65	2761.51	2099.15	3843.56	2882.06	2932.66	10418.4	3608.78
P14174	Macrophage migration inhibitory factor	MIF	11573.7	2248.04	1890.46	8980.12	4032.63	9262.4	16046.2	7590.8	13333.4	9092.55	6108.85	9971.05	2408.97	5697.09	9719.12	7260.93	1452.79	3299.76	14097.1	11808.9	52614.4	5546.76	1422.89	3934.27	6401.6	12022.1	5521.65	707.02	6691.25	4840.7	4953.82	1256.42	5144.88	4077.58	4575.97	6700.9	14924.8	2654.87	8394.83	7805.36	4398.91	9311.84	4677.35	6685.59	39022.6	2711.24	6440.16
O00159	Unconventional myosin-Ic	MYO1C	2104.27	1274.09	NA	1362.08	739.09	1069.86	1548.57	1381.79	1368.5	2221.27	984.63	1488.69	1223.44	1075.16	1701.44	1829.46	420.255	1296.92	1028.64	1926.15	17122.3	3366.24	1204.57	2977.16	1916.11	2217.52	1320.59	NA	965.122	1581.57	1759.9	331.445	1865.25	716.499	599.18	3783.58	2164.61	NA	975.62	470.87	691.564	1573.13	1605.37	1721.39	2492.42	2804.73	1496.72
P00387	NADH-cytochrome b5 reductase 3	CYB5R3	1407.09	850.58	197.729	1309.46	755.466	1266.5	1185.64	836.892	845.676	1561.85	423.904	864.82	459.572	1463.77	1697.43	1805.92	360.131	732.229	988.005	1943.47	5244.28	3284.27	804.057	1748.85	1905.34	1586.69	1911.33	173.581	1904.32	2627.56	1288.64	355.246	2736.73	1131.72	285.029	3076.25	2187.8	NA	580.995	515.713	622.797	1020.95	1273.93	1338.74	NA	1932.63	1121.97
O14745	Na(+)/H(+) exchange regulatory cofactor NHE-RF1	SLC9A3R1	1216.14	3318.37	518.733	1211.96	614.596	374.127	818.465	567.576	2474.32	1113.06	570.539	862.247	519.208	837.504	751.753	824.395	495.488	220.202	976.283	943.389	4653.55	2082.99	1123.31	766.644	754.997	820.515	623.622	179.533	722.696	810.04	1104.23	203.723	569.873	558.005	1002.63	2824.87	943.056	484.363	470.052	232.125	543.475	694.023	938.559	469.886	3248.67	6437.01	738.055
Q9UNZ2	NSFL1 cofactor p47	NSFL1C	2162.15	1623.6	600.56	1770.2	1134.16	1444.41	1292.88	1217.96	1662.52	1682.5	1291.42	949.973	858.199	1407.4	1638.62	1717.56	846.164	673.943	1868.6	1941.11	12573.8	3485.98	765.48	2067.34	2651.66	1614.78	1621.77	338.038	2244.21	2346.79	2077.57	695.677	1543.92	1816.21	832.578	4289.67	2817.56	604.634	1300.57	737.782	889.99	1661.71	1772.84	2616.97	2362.36	2483.75	1248.82
O00151	PDZ and LIM domain protein 1	PDLIM1	4105.23	4292.15	2115.77	3029.64	2429.59	3981.93	4465.5	3785.58	1855.94	5480	2291.83	3336.57	1271.51	3728.66	3525.3	3960.07	883.006	1866.34	1358.52	2430.12	19254.3	5060.1	2436.69	4641.47	3901.54	4733.38	3905.89	NA	2185.62	2995.85	3185.04	NA	3470.96	3226.82	602.531	5773.83	5544.49	1130.88	2958.26	1523.84	2941.62	2403.14	3922.11	4923.27	NA	2899.42	1897.46
P36871	Phosphoglucomutase-1	PGM1	4140.46	2655.52	621.9	2976.51	1618.24	2028.14	3040.31	2424.61	2541.9	3076.51	2138.37	2492.69	1266.95	1632.5	2720.45	2669.42	1043.75	1108.23	2477.45	2562.08	11819	2954.14	937.048	2453.17	4629.06	2151.47	2854.19	374.154	2477.7	3508.28	2129.1	777.043	3529.42	1420.87	1211.53	3044.36	3235.86	NA	1682.35	923.556	1418.69	1827.08	2243.18	3277.92	5975.11	7320.35	2546.83
P00747	Plasminogen	PLG	2187.94	1520.73	2599.99	1840.59	1269.75	2047.4	2542.42	1065.58	4770.47	1569.39	1789.98	1973.62	4012.04	1851.27	1049.27	2036.12	1217.25	3390.2	2412.88	1769.27	18838.4	2340.98	5048.02	2911.05	4688.12	430.454	3164.51	2528.67	2752.39	3819.32	2473.28	4598.74	4711.25	1608.02	2938.91	3400.49	2930	3340.5	2297.54	2779.19	1567.67	1530.44	3506.34	3712.75	6931.61	1018.55	1519.53
P13797	Plastin-3	PLS3	1185.33	1455.78	594.622	1270.64	464.642	1253.97	992.88	511.598	1371.79	1041.18	1193.36	865.146	720.66	469.848	768.649	1368.72	386.186	944.077	611.286	497.478	30974.3	3497.23	NA	902.722	1026.42	7298.02	1086.96	22.334	468.98	1223.31	788.247	NA	1068.19	957.058	766.952	4984.16	2356.75	810.562	681.043	143.673	1314.23	853.522	773.104	1422.4	1749.96	8261.67	957.3
P62333	26S proteasome regulatory subunit 10B	PSMC6	1980.61	1779.11	1059.25	1908.35	933.043	1134.11	1577.65	900.121	2461.27	1421.01	1088.74	934.996	1440.09	1252.57	1598.39	1710.84	748.56	795.044	1091.68	1701.53	10399.2	4679.63	1592.49	966.61	1064.22	1471.92	2366.81	697.042	1245.26	1751.62	1432.17	415.866	1129.97	1131.77	812.06	4552.71	1933.4	905.227	822.079	489.872	1181.45	1070.19	895.231	885.481	1080.21	1208.99	1383.36
O00232	26S proteasome non-ATPase regulatory subunit 12	PSMD12	2517.33	1835.86	769.697	1839.75	924.022	1272.46	1507.75	1072.39	1043.67	1991.38	1066.55	1063.02	1269.78	1892.35	2136.96	2321.63	304.967	655.081	1271.46	1952.41	12695.6	4772.6	1870.97	1851.94	1540.24	1793.99	2027.73	NA	1322.26	2115.38	1167.79	NA	1686.36	1320.72	768.104	3732.83	2524.47	524.471	1235.33	845.329	1143.14	1656.08	1422.26	1063.52	NA	5602.13	1513.77
Q99460	26S proteasome non-ATPase regulatory subunit 1	PSMD1	1920.5	1223.81	1067.21	1946.98	754.399	1178.65	1029.9	938.714	1215.95	1113.79	767.191	1082.34	1155.58	1104.65	1534.89	1528.85	274.5	568.078	813.027	1333.41	8568.34	4030.61	1728.62	1013.27	1583.49	1790.7	2104.21	2219.92	1047.38	1705.35	1460.7	NA	1249.53	957.771	1118.15	3727.73	1552.77	NA	1213.38	475.887	1055.82	1363.2	769.889	1075.45	NA	1507.63	1303.61
Q08257	Quinone oxidoreductase	CRYZ	1727.43	859.212	633.538	888.26	635.474	1786.31	830.674	516.721	1170.26	1393.46	712.13	973.608	935.506	557.556	862.27	773.645	763.151	442.07	1001.14	1066.74	3767.43	1836.39	NA	596.243	1134.46	4158.81	1452.75	948.382	956.746	1614.46	355.676	325.128	1347.01	539.026	655.522	2046.86	1327.77	855.601	833.215	522.169	1593.32	603.51	614.117	1160	NA	1296.19	753.413
Q9Y3I0	RNA-splicing ligase RtcB homolog	RTCB	4822.72	3095.92	5435.09	4334.85	1994.19	3142.03	2864.75	2539.56	2346.78	3268.27	3820.14	2489.68	4993.62	3278.19	3456.24	4579.98	2282.35	2471.08	1715.55	3592.46	20746.9	6838.11	7618.8	1575.91	1745.16	3034.57	3380.99	514.878	1735.2	2052.97	1879.24	933.066	1895.75	1299.6	1081.43	5991.51	2986.51	4333.21	1185.52	1234.51	1706.36	1289.71	2663.4	2079.52	NA	3954.39	1807.7
P08621	U1 small nuclear ribonucleoprotein 70 kDa	SNRNP70	14506.8	7854.25	10413.8	10013.8	5828.16	7808.14	8232.46	6565.34	4569.63	9056.54	9695.14	5007.83	15220.1	8505.16	9569.13	11842.9	6157.43	6225.85	2488.76	11336.3	17469	7860.79	18065.5	3185.56	5128.29	1889.73	9315.41	1163.95	3968.24	3247.87	2827.95	1145.11	4902.51	1939.72	2579.54	3008.58	3755.87	11145.7	2533.05	3572.5	3689.01	4042.76	9499.33	3913.82	5356.59	15912.3	4477.62
A8MWD9	Putative small nuclear ribonucleoprotein G-like protein 15	SNRPGP15	2470.15	1889.28	1870.38	3180.12	1469.14	1837.22	1746.75	2715.75	3341.57	2108.17	1451.28	2271.64	3371.8	1471.88	2809.67	2440.33	1502.48	1436.95	1921.58	1887.06	6061.16	3365.34	1485.33	1709.91	2089.58	2088.51	1603.18	331.734	1356.22	2127.43	1072.79	293.713	1347.25	1270.33	1510.05	2356.98	2272.05	3124.57	688.722	577.089	1872.18	1165.07	1861.85	1566.88	2091.48	272.267	1328.98
Q96FQ6	Protein S100-A16	S100A16	694.075	852.681	338.561	734.285	630	606.768	728.292	597.757	623.863	1059.45	692.353	839.168	663.744	521.27	693.266	519.211	611.146	1048.77	591.147	612.083	3705.18	2394.18	936.072	567.406	930.074	3911.53	860.094	572.357	586.863	353.456	568.203	NA	426.608	720.996	540.561	1898.27	898.746	493.74	673.92	811.228	904.198	460.465	493.923	787.628	NA	11203.4	472.932
P82979	SAP domain-containing ribonucleoprotein	SARNP	5432.62	3959.26	3577.63	4344.7	2926.88	2881.18	4524.06	3137.71	1600.08	3913.44	2881	2609.21	4412.94	4004.34	4356.37	4217.71	1643.36	2383.55	1461.06	3870.45	4033	3651.35	5820.94	2869.43	3397.22	896	4542.23	326.471	2888.7	4020.15	1996.82	817.699	2756.82	2185.28	1366.17	2718.19	2940.22	3444.9	1523.02	1399.25	1804.13	2554.28	2913.95	2753.74	2369.81	10284.8	1355.03
Q6NUK1	Calcium-binding mitochondrial carrier protein SCaMC-1	SLC25A24	3303.37	2676.79	854.713	1997.73	1221.24	1500.05	2155.56	1546.51	962.352	1942.8	631.297	1573.7	700.237	1583.98	2331.35	2406.25	144.365	727.194	1357.49	2177.32	8183.75	1793.73	5363.78	2301.73	2202.03	716.398	2693.73	297.959	2035.72	2929.94	1555.58	357.431	2883.9	1587.05	775.393	1609.91	2072.55	NA	1314.94	431.185	1323.85	1451.41	1041.04	1732.55	811.31	3612.6	2738.84
Q13247	Serine/arginine-rich splicing factor 6	SRSF6	17365.3	9103.78	15354.7	12745.5	7531.52	10496.8	10724.4	7635.52	6616.01	9741.4	12198.4	6345.26	20996.3	11959.9	12031.3	14016.7	8348.68	9480.24	2943.7	13894.3	16184	9444.76	30275	2713.39	3626.33	1560.42	8982.9	909.792	4171.6	3309.15	3022.97	854.024	3577.07	2763.19	2870.6	5383.62	4777.77	18148.2	2530.3	5206.91	4124.88	3597.71	8152.98	2952.43	1907.71	13794	4913.13
Q9UJZ1	Stomatin-like protein 2, mitochondrial	STOML2	3162	2074.77	202.04	2211.3	1315.44	2378	2410.67	1292.46	744.433	1687.08	1083.64	2617.06	935.922	1648.45	3468.96	3405.68	508.766	917.858	1751.21	1902.36	5463.35	3461.28	NA	1535.05	1991.14	1440.64	3203.97	243.971	2907.24	2318.66	1270.49	185.259	3240.98	1856.89	1828.2	2697.33	2741.16	223.151	1446.07	602.137	1726.88	2318.59	1488.21	3195.73	1820.61	7576.31	1686.53
P49591	Serine--tRNA ligase, cytoplasmic	SARS1	5282.84	3332.12	3053.59	3794.06	2473.99	1662	2844.62	2955.57	1962.05	3404.17	3464.2	2619.93	4950.57	2945.6	3892.62	4859.47	1674.74	2092.52	1692.82	3546.53	34394.7	9098.46	5704.29	2358.16	2865.8	5296.63	3932.56	156.781	1972.47	2614.23	2165.49	516.887	2745.96	1602.4	1428.99	10858	3960.46	4449.59	1825.64	1781.15	2209.51	2239.22	1800.14	2545.9	2340.69	767.099	2058.01
P21980	Protein-glutamine gamma-glutamyltransferase 2	TGM2	3828.18	2181.59	454.047	7306.35	2731.64	3765.27	3232.79	1789.16	1888.18	1451.85	2346.22	7228.3	2977.31	2467.12	6515.44	6040.61	705.505	7503.09	2864.78	1588.63	2829.71	2075.58	1687.99	1446.99	2800.26	NA	3843.74	NA	4906.37	6490.33	3257.71	2064.23	2401.64	2019.22	1369.22	811.3	4782.34	NA	1457.88	532.908	867.25	3398.25	5282.02	3555.54	2717.1	12094.8	2207.78
Q9H3N1	Thioredoxin-related transmembrane protein 1	TMX1	2599.4	2608.17	421.055	1884.94	947.762	1305.75	2522.92	1419.56	1113.35	1164.62	552.053	1061.22	1027.67	1009.87	1223.8	2075.91	666.697	676.296	1481.97	2372.14	3067.12	2488.29	973.879	2010.7	2284.66	1374.75	2386.07	915.066	2377	2567.95	1732.59	201.783	2027.89	1315.38	642.474	2969.92	1710.74	940.507	1385.14	991.998	1050.03	2377.94	2518.07	2458.56	1278.29	2480.56	517.123
P62995	Transformer-2 protein homolog beta	TRA2B	5837.65	4517.91	4060.58	5304.45	2723.89	3695.19	3436.14	2505.04	1991.2	4661.8	4094.62	3064.09	6556.98	3977.25	4097.4	7406.59	2138.13	3590.68	1478.96	5743.1	10020.4	6502.27	12153.6	2604.95	4362.1	2371.79	5654.3	330.032	3616.75	3042.34	2233.98	505.764	3366.31	1986.5	1869.16	2704.26	3233.46	4413.68	1814	2175.1	2280.54	2360.89	3673.56	4105.94	NA	9080.6	3001.24
O15143	Actin-related protein 2/3 complex subunit 1B	ARPC1B	3458.84	1792.17	2524.61	2104.88	1339.28	1312.57	1711.51	1191.29	1282.38	2099.71	2376.55	1322.95	2600.63	1791.7	2545.99	2146.53	1078.94	1511.88	1128.86	2502.55	12944.7	3924.91	4674.45	1398.52	1200.8	1940.52	1922.98	507.491	835.958	1429.31	1183.2	476.076	1231.15	960.122	579.815	3735.35	1997.74	2945.99	994.742	1192.95	877.691	1106.07	1641.78	1317.27	1142.25	2042.38	1041.75
P16615	Sarcoplasmic/endoplasmic reticulum calcium ATPase 2	ATP2A2	1698.15	1545.43	529.745	1111.99	811.007	1237.38	1193.49	812.332	2060.62	1173.22	1144.87	1309.22	666.093	965.753	1561.35	1121.37	841.171	662.612	1220.05	937.077	16074.5	5993.95	6341.77	985.882	1278.09	1470.1	1679.15	NA	1252.92	1376.28	1294.49	756.715	1471.52	1184.71	623.064	6720.72	2180.49	3550.93	710.017	356.992	789.978	1025.31	1545.56	1928.65	NA	13789.6	1351.61
P17655	Calpain-2 catalytic subunit	CAPN2	3290.77	4583.64	789.52	3566.28	2226.58	2503.03	2205.96	1795.71	NA	2053.98	662.461	2281.78	1303.39	1993.18	3524.31	2303.13	491.133	1342.68	2666.5	1819.56	3189.55	3033.18	3851.97	2645.18	2584.83	3710.08	4715.91	437.738	2247.67	3606.36	1712.29	564.34	2326.03	1756.53	1211.96	2377.04	2288.66	NA	1905.46	1196.97	1713.78	2375.46	1701.54	3127.85	NA	5391.74	2742.56
P06493	Cyclin-dependent kinase 1	CDK1	3236.83	1722.21	501.635	2208.21	1888.7	2325.36	2634.13	1097.36	1754.6	2656.54	1324.55	960.816	1220.08	3361.19	3600.95	3380.43	531.407	392.124	2077.45	2685.79	1046.94	1567.32	1435.81	3736.78	2426	185.426	5039.96	597.957	4113.03	2510.34	2281.03	NA	940.694	3576.46	980.592	567.963	1996.37	1663.8	1038.16	958.39	2949.64	2506.19	2175.19	1901.34	1938.66	4201.17	2305.8
P53618	Coatomer subunit beta	COPB1	1117.29	838.165	719.62	785.205	729.464	978.686	732.369	594.56	1044.16	580.788	840.415	931.938	1063.56	982.39	1160.3	979.754	405.281	827.974	803.389	1006.09	6796.15	1628.68	578.254	768.557	1001.93	806.522	865.298	NA	624.705	931.58	638.968	NA	1082.76	868.033	532.701	2192.5	861.679	942.186	686.616	306.787	549.56	745.833	537.746	1206.49	NA	3150.29	1945.98
Q7L576	Cytoplasmic FMR1-interacting protein 1	CYFIP1	1798.41	2155.23	1217.19	1971.26	882.445	1836.44	1478.49	1095.06	1538.79	1774.52	892.205	1387.85	1880.52	1635.47	1874.61	1718.64	666.836	1465.36	846.721	1681.84	13408.8	5407.71	2106.59	1326.9	1021.13	2239.72	1373.28	367.95	1000.7	1435.25	1535.17	299.062	1630.04	760.94	273.314	6411.56	1940.36	1524.89	971.155	752.737	1054.9	1101.49	1037.22	1138.6	NA	1201.09	1107.27
Q7L014	Probable ATP-dependent RNA helicase DDX46	DDX46	4339.02	2710.16	3075.31	2848.64	2182.21	2410.3	3029.23	2191.73	2576.56	2767.15	3333.42	1432.37	5378.57	2814.35	2498.48	3612.6	2511.64	2427.32	817.056	2995.93	5109.76	3262.6	5654.03	1033.63	985.363	1020.94	2389.48	398.55	1671.12	1100.07	1244.06	NA	1411.05	872.521	861.576	1723.49	893.349	3042	891.739	1116.7	1552.17	1145.57	1829.61	1509.66	NA	6616.99	1607.37
Q9BQ39	ATP-dependent RNA helicase DDX50	DDX50	1907.86	1703.98	669.843	1409.45	1230.23	1504.06	1633.65	1310.84	774.665	1770.6	831.256	1195.35	961.811	1544.63	1930.75	1984.12	1190.27	550.678	1151.97	2221.01	1083.77	1476.08	1350.56	1663.62	3499.51	423.493	2013.54	88.3058	1649.98	1648.91	1257.63	236.41	1298.47	1892.65	1943.8	804.258	1388.47	863.593	1544.6	624.034	1250.42	1375.27	1050.03	1571.61	6070.58	754.284	1558.75
P35659	Protein DEK	DEK	3509.68	1250.26	1508.52	2083.23	1371.6	1880.66	2440.18	1444.7	1580.7	1968.62	1917.27	1527.36	2613.31	2027.22	1889.9	3728.79	1323.24	1543.08	1552.66	2174.67	3529.17	2128.14	4462.19	2468.49	1461.41	584.695	2282.34	972.44	2581.02	2560.92	1960.53	989.477	3037.35	2063	632.68	1438.14	2112.96	4969.33	1841	1155.59	1431.99	1089.58	1980.48	2433.31	3592.37	9263.71	2243.25
Q9NY33	Dipeptidyl peptidase 3	DPP3	1230.32	800.147	749.083	1106.3	913.368	1362.61	1097.3	719.107	1215.81	949.1	795.79	1136.12	764.105	796.378	659.057	754.877	1173.71	646.916	1579.24	620.206	3565.25	1800.39	3406.79	835.705	1070.44	5053.51	1012.97	337.415	777.34	1020.92	825.112	858.822	1202.47	1071.73	1053.33	2000.19	1201.63	1491.65	806.506	808.172	1282.21	1049.89	1199.09	988.072	NA	6388.15	1339.76
Q9Y262	Eukaryotic translation initiation factor 3 subunit L	EIF3L	1682.52	1039.25	765.644	994.698	724.381	1048.88	1058.71	865.295	757.965	966.719	959.53	1002.85	1022.85	1156.87	1464.73	1649.7	302.483	881.949	976.419	1377.64	8188.63	2789.72	1389.74	938.139	1037.16	1237.67	1295.19	NA	1196.1	1036.95	897.705	NA	1453.01	767.677	602.114	2874.67	1280.14	1294.06	702.78	274.661	602.701	694.664	731.472	1349.64	1346.97	3019.58	1734.64
P15170	Eukaryotic peptide chain release factor GTP-binding subunit ERF3A	GSPT1	2774.17	2535.24	2373.78	2100.44	1469.99	1756.36	2176.77	1289.52	1458.52	2278.02	2041.24	1670.39	1940.04	2265.49	3051.9	2872.88	613.306	1078.49	1257.7	2540.76	13207.8	4289.71	3729.91	1381.56	1775.95	1936.33	3066.66	156.255	819.355	1392.55	631.431	652.331	1455.35	1017.83	944.539	3634.4	2253.21	3741.39	722.22	1131.21	1349.9	1273.71	1252.92	1557.12	3363.59	15516.1	2135.61
O75477	Erlin-1	ERLIN1	785.066	760.256	242.163	785.558	313.242	968.596	1047.99	1145.66	807.369	536.859	668.921	812.798	609.484	397.818	836.443	991.009	1111.51	378.116	1008.18	772.651	5592.89	1307.46	NA	701.685	921.692	1431.45	831.889	1118.45	1036.68	974.785	947.57	NA	580.733	707.393	NA	1535.47	1022.38	224.103	992.5	673.877	712.092	703.323	659.671	1005.15	1722.03	1093.19	867.187
Q96HE7	ERO1-like protein alpha	ERO1A	3105.82	5070.76	675.611	2907.77	1061.86	1716.81	2480.61	2094.13	750.973	2120.52	1086.13	1483.79	1063.36	1505.3	2587.23	2053.48	258.427	744.034	2267.93	2835.93	15866.7	5342.45	1295.59	3323.46	2757.84	3214.95	5175.03	533.913	3704.59	5275.01	1617.36	741.57	3761.34	1202.12	1170.98	5807.51	4382.37	1439.72	1728.09	542.759	1313.01	2998.61	3364.59	3663.68	2275.15	1710.65	1202.23
P22087	rRNA 2'-O-methyltransferase fibrillarin	FBL	1721.11	2138.62	945.838	1816.19	1268.49	1592.82	2078.07	1704.39	728.994	1964.74	1002.57	1293.44	458.596	1272.95	2271.78	3021.26	608.139	226.507	1086.6	1836.56	8786.29	3378.64	1909.64	1977.11	2250.45	1892.78	2417.24	NA	2092.9	1953.67	1226.32	378.483	1317.1	1369.34	1045.35	2526.5	2174.21	591.094	1171.95	613.75	949.209	1363.55	1430.98	1790.68	1992.96	6658.63	1224.08
P02765	Alpha-2-HS-glycoprotein	AHSG	5627.86	3598.64	7833.92	7296.43	3580.95	3420.03	5266.08	3851.07	2848.63	3731.94	7437.34	3798.97	9632.43	4458.35	3827.37	4695.49	3622.07	8258.52	6028.22	6329.09	16906.5	3447.55	14575.1	8983.53	10556.7	888.473	6394.75	5575.58	7978.83	8833.01	5873.34	12683.1	9473.88	3546.99	12457	3269.37	5482.55	8216.46	3585.19	6763.94	3015.24	4684.76	7329.6	7774.74	26574.1	1834.4	2732.17
Q92598	Heat shock protein 105 kDa	HSPH1	1899.32	985.861	744.16	1441.9	856.617	1156.85	1304.2	1074.05	1440.03	978.285	867.325	925.078	479.701	1550.4	2207.66	1968.78	611.859	1148.37	1184.14	1488.98	12192.5	2485.69	NA	1242.34	1808.05	1974.07	1709.15	NA	1409.55	3328.44	2152.99	NA	1864.52	876.805	591.988	3331.78	1380.52	897.851	1048.91	407.759	1452.7	735.867	618.829	1604.76	1378.45	6464.81	1443.42
P20042	Eukaryotic translation initiation factor 2 subunit 2	EIF2S2	2019.52	887.163	695.106	2139.42	1015.95	1244.03	1640.15	1245.43	684.901	1396.66	952.679	935.961	1844.07	1674.03	1881.17	1764.58	229.382	932.85	1137.58	1750.56	4207.57	2275.24	1451.45	1266.58	1494.21	700.778	2050.1	NA	2037.77	710.692	1438.96	NA	1246.59	1277.24	671.672	2627.49	1611.22	952.435	1098.49	451.872	1014.58	1171.79	1089.61	1512.47	NA	6937.09	1092.82
P23588	Eukaryotic translation initiation factor 4B	EIF4B	12460.6	6664.82	8960.91	8164.41	4839.41	7022.03	6673.54	3851.81	5144.02	6884.74	7525.03	4686.79	13343.6	6445.44	7158.28	8761.68	5581.21	5928.81	2884.41	8545.87	16136.3	7075.57	15710.9	1870.97	2613.15	2096.73	5801.44	393.382	2888.77	2886.25	2394.12	599.559	2731.98	1656.02	3088.85	3239.11	2590.88	9604.98	1553.41	3742.61	2468.58	2931.4	3989.85	3147.61	1865.76	18976.7	2662.88
Q16891	MICOS complex subunit MIC60	IMMT	1717.53	1903.71	1855.09	1283.91	920.234	1532.47	2154.6	1543.16	439.367	1356.04	987.023	1458.27	907.112	1343.12	2219.57	2655.4	557.977	965.761	1144.49	1107.09	5071.59	2161.04	3009.36	1797.28	1412.54	1296.7	1819.24	636.866	1334.46	1822.94	1548.5	1098.94	2207	899.669	536.289	2307.14	1787.89	NA	1250.79	548.115	961.701	1320.6	1035.26	2044.85	NA	10090.5	1164.71
Q96DR8	Mucin-like protein 1	MUCL1	2807.49	35791.4	7007.99	2851.57	2304.08	2485.35	2055.08	8286.05	27031	7878.15	6444.87	2509.68	3877.01	1349.4	1999.33	1731.2	19769.3	5323.72	9300.09	2677.82	NA	1296.21	6637.86	3647.65	4406.63	6838.93	10760	10800.1	5753.21	3339.22	5412.23	4097.56	3502.08	6891.42	6554.72	3030.53	6506.72	34239.9	6623.07	5476.98	4601.9	3409.92	971.847	2830.31	NA	NA	13437.6
Q9NZM1	Myoferlin	MYOF	362.115	622.343	207.902	922.411	524.966	615.684	701.844	624.469	898.536	733.864	587.084	1080.07	573.723	646.927	730.108	611.405	234.294	701.016	488.108	405.096	2960	988.674	NA	723.668	892.031	1378.82	990.354	NA	671.814	541.191	651.436	NA	1021.47	600.241	472.534	886.246	728.257	2073.58	487.24	746.739	496.31	765.945	936.441	827.004	NA	1476.79	594.474
Q6PIU2	Neutral cholesterol ester hydrolase 1	NCEH1	2267.59	1432.48	395.446	1945.12	777.757	1406.52	1715.19	1384.55	1426.83	1462.8	420.493	2078.1	939.096	1267.69	1648.89	2100.21	351.776	1148.54	2425.34	1868.15	1253.8	1036.8	670.925	2891.09	2112.91	45.9372	3022.48	178.884	810.841	1374.96	2017.57	233.506	2396.22	1431.18	457.267	527.961	1886.84	219.901	1322.46	NA	839.073	1507.88	1920.72	1632.93	NA	634.673	1032.28
Q99733	Nucleosome assembly protein 1-like 4	NAP1L4	2211.15	1518.01	379.896	2508.43	973.917	1646.52	1798.3	1171.64	792.267	2036.35	947.23	1127.47	418.21	1781.93	1353.21	1920.94	654.674	1663.83	1180.19	2129.38	7660.47	3007.69	NA	1357.62	1877.67	1664.96	1899.84	140.487	731.42	2360.58	1008.4	583.083	2116.88	1417.54	1028.06	3411.07	1916.79	NA	1191.45	660.608	1528.57	1239.76	1835.66	1415.43	1711.87	11138.1	986.004
Q14980	Nuclear mitotic apparatus protein 1	NUMA1	1475.4	1147.34	883.872	1324.05	686.848	917.033	1388.76	731.921	928.956	1220.83	806.673	787.983	833.527	1082.98	1240.3	1241.97	475.125	683.894	768.853	1296.83	3971.56	1860	1780.93	984.053	1114.09	754.367	1184.21	224.651	999.783	1102.57	987.458	643.462	1434.09	1001.95	979.855	1926.34	1449.89	879.242	990.142	323.296	554.386	877.651	1392.14	918.64	5434.33	5330.17	1191.34
Q13835	Plakophilin-1	PKP1	1156.03	22271.8	5637.28	7264.38	14893.1	7130.08	5023.2	1366.6	11418.2	3785.59	2938.79	7758.34	1797.19	26152.7	8026.16	3646.13	10281.4	31413.8	8936.86	1444.91	57025.5	29542.3	2425.05	874.286	2393.57	84505.8	2868.71	8130.73	1884.77	1642.3	6800.77	7964.75	1788.96	2630.59	3752.48	41975.2	10351.2	5836.01	11832.8	9697.87	23902.9	4300.1	1553.95	5483.76	3819.54	2092.53	5402.6
P28062	Proteasome subunit beta type-8	PSMB8	783.337	1118.42	NA	729.314	448.783	625.584	1485.85	2840.26	2831.67	782.009	512.057	786.756	219.209	449.762	874.555	1290.55	2897.29	903.562	1224.12	723.836	24300.8	4030.25	792.759	2050.14	809.63	873.518	1077.48	3155.08	1027.55	903.487	692.905	379.304	1534.41	679.696	376.29	5416.91	1171.93	1783.92	905.195	509.023	959.29	585.117	1107.84	790.803	NA	624.526	441.888
Q9UNM6	26S proteasome non-ATPase regulatory subunit 13	PSMD13	2633.93	1616.34	1026.33	1763.36	562.844	1060.16	1198.04	1005	1865.82	1671.71	857.833	1412.02	781.028	1215.8	1293.37	1727.33	327.491	863.865	840.811	1558.74	7510.39	3314.1	1674.65	1313.23	1664.21	1603.99	2407.41	522.462	1216.52	1531.35	1159.43	1984.41	1080.48	932.789	479.89	3932.41	1852.71	NA	742.387	436.327	990.831	1360.53	562.015	1543.95	2950.34	4312.17	1785.99
P48556	26S proteasome non-ATPase regulatory subunit 8	PSMD8	1914.35	1110.55	95.4615	1295.67	697.892	1071.34	1187.74	938.506	1472.71	1082.31	1813.22	784.412	1110.77	965.275	1664.45	1353.02	383.289	879.011	1052.41	1442.08	9304.53	3336.68	6067.57	1001.72	1566.89	1513.02	2277.6	1100.28	920.513	2091.94	1280.42	1447.89	1356.61	799.594	659.161	3136.31	1891.99	2817.29	818.939	NA	1157.58	1008.77	924.699	1503.81	2123.07	5048.44	2206.55
Q00577	Transcriptional activator protein Pur-alpha	PURA	531.736	1238.92	450.925	468.285	516.261	443.447	603.047	904.261	2102.72	809.852	668.571	694.55	583.285	417.784	796.954	558.282	3333.19	912.876	1307.87	686.846	6217.35	563.614	1139.95	680.667	417.019	4825.2	701.246	2636.82	682.425	215.042	711.311	NA	358.173	744.171	564.754	1038.26	558.478	888.326	502.82	456.567	1191.3	454.121	621.503	338.095	NA	1040.12	762.178
P22695	Cytochrome b-c1 complex subunit 2, mitochondrial	UQCRC2	1226.71	1033.24	281.543	1003.65	490.417	683.401	970.261	654.141	410.886	1024.97	225.653	917.774	1126.44	611.012	1290.82	1006.12	NA	416.422	825.454	696.986	11122	2093.59	NA	573.453	1062.3	1095.62	1719.77	168.658	994.799	1355.34	1057.46	536.59	1566.01	994.166	474.07	3237.42	1317.1	398.518	708.46	364.892	684.82	649.696	878.003	890.277	811.223	2196.67	775.757
P01111	GTPase NRas	NRAS	1765.34	1623.1	422.135	1876.83	880.813	1670.31	1703.46	1196.04	985.214	2038.24	638.889	1113.36	708.193	1013.19	1807.46	2244.22	715.544	731.8	1712.53	1548.66	1247.22	2869.71	1036.57	1731.13	1609.1	1761.51	1858.11	385.854	1867.21	2087.78	2475.59	NA	2265.02	1256.46	279.965	2646.13	1841.22	NA	1094.76	406.269	821.893	1869.39	1606.41	1465.37	1287	707.947	1358.37
Q96PK6	RNA-binding protein 14	RBM14	3036.56	2109.84	1270.55	2005.54	1495.4	1417.32	2123.59	1285.77	645.172	1887.45	1438.55	1401.4	1554.77	1928.33	2430.77	2273.6	561.482	1205.57	1497.15	2077.94	9273.05	3218.41	1745.23	1338.05	2099.73	1052.44	2123.87	316.577	1596.58	1841.92	1732.47	NA	1541.79	1135.9	253.907	2690.55	1786.4	1317.18	1012.41	453.17	1205.79	1026.94	1518.55	1728.94	1322.87	5871.34	1532.18
P54727	UV excision repair protein RAD23 homolog B	RAD23B	3419.86	1096.24	473.339	1496.6	932.334	1515.04	2220.66	1387.81	1507.66	2281.17	1936.81	1251.85	1835.68	1160	1717.43	1663.22	276.898	794.328	1700.27	1420.43	9669.57	2671.21	NA	900.915	1826.22	1095.69	1179.85	54.7963	801.314	1048.38	597.807	NA	1294.32	754.526	2107.24	3150.53	2946.62	876.583	837.664	330.172	861.466	913.647	930.913	2447.99	3393.12	7871.4	1590.55
Q13151	Heterogeneous nuclear ribonucleoprotein A0	HNRNPA0	2195.28	1820.99	872.632	2212.77	1350.35	1493.45	1867.13	1333.29	1368.16	2105.49	1191.01	1247.61	1652.65	1702.98	1640.37	2935.97	786.22	981.249	831.339	1699.53	6302.78	1857.37	4303.54	2076.78	1976.57	1195.35	2107.47	610.966	1351.4	1847.26	731.038	554.87	1528.72	1450.42	649.489	1763.19	1399.29	920.014	682.494	758.362	1018.94	1084.14	1198.06	1691.19	2732.43	2508.53	1196.65
P62841	40S ribosomal protein S15	RPS15	2086.27	2184.29	651.909	1857.92	1058.75	1430.42	1403.75	1296.18	367.943	2004.54	967.382	1326.3	723.601	1093.25	2049.48	3262.41	640.119	290.273	1653.99	2363.08	6754.18	5099.08	2790.76	1436.01	3068	1654.13	1588.02	431.197	1349.76	2199.29	809.745	2475.74	1279.93	1250.21	1303.06	5080	1883.89	NA	2594.29	565.067	854.081	1187.34	946.318	1761.67	NA	5547.35	2228.58
P42677	40S ribosomal protein S27	RPS27	1705.24	1291.02	249.854	1125.65	765.71	616.986	1047.38	838.956	510.125	610.819	1011.82	1086.68	950.815	1091.07	1591.09	1897.4	83.0082	240.905	1109.72	1405.75	12805	1861	176.416	710.981	1362.11	790.2	1556.03	NA	694.798	869.956	498.477	NA	573.702	1475.85	534.826	2994.46	1687.09	267.367	992.975	474.502	925.232	1372.64	898.431	2115.07	732.969	2376.6	1489.44
P05109	Protein S100-A8	S100A8	5782.19	4215.74	27535.8	2207.31	1686.92	3163.26	1761.43	2891.21	42284.8	19840.7	13685.4	4990.14	2683.21	10520.5	4642.77	2036.3	2539.52	3047.84	5422.29	891.483	34259.8	20710.3	3618.77	1848.52	2402.72	2626.92	4136.65	948.54	982.189	1132.15	8663.66	2126.54	706.916	2598.68	4092.3	34386.7	41222.4	2139.46	2157.18	1201.84	802.6	1351	828.49	1663.84	2942.68	1660.33	20169.3
Q9NR31	GTP-binding protein SAR1a	SAR1A	4706.94	2831.89	504.822	2656.78	2313.55	3032.02	2771.94	3127.98	2526.58	2864.53	3117.84	2717.45	1239.44	2369.25	2907.37	4626.42	278.346	887.408	2555.26	3238.92	4041.37	4582.98	926.292	3168.46	5162.6	2044.8	4007.81	NA	4593.53	2782.77	2934.63	193.459	3807.48	3491.71	1527.85	5341.56	4694.45	309.836	3071.43	1150.37	2056.26	3517.93	3205.32	4869.95	249.707	4667.21	3966.48
P67812	Signal peptidase complex catalytic subunit SEC11A	SEC11A	1414.28	1243.79	374.368	1303.01	953.652	896.535	1500.1	1393.71	728.401	985.972	2066.4	1192.95	1084.85	1459.05	1531.06	1745.4	884.356	975.447	1988.03	1071.43	3918.23	1346.45	NA	1015.14	1029.94	1327.25	1586.17	1070.03	1492.26	1355.35	1818.89	331.822	1263.56	1025.63	539.572	2086.3	1161.49	239.043	838.574	437.002	555.203	1223.32	959.267	1935	NA	1667.08	1530.24
Q15637	Splicing factor 1	SF1	1846.47	1534.98	1580.42	2087.68	1155	1780.36	1395.54	1134.76	1236.1	1869.09	1275.46	1216.21	3283.7	1243.5	2107.81	2598.21	804.803	1296.71	891.08	1602.05	5328.04	2558.87	2034.81	803.301	886.003	895.498	1445.08	614.433	735.92	1080.48	739.112	NA	787.815	591.76	616.575	2202	779.361	1873.57	672.743	391.897	1108.76	809.643	878.46	1307.06	2509.05	3196.53	1028.17
Q9H9B4	Sideroflexin-1	SFXN1	2172.78	2312.02	503.594	2064.14	1036.36	1584.42	2344.21	1831.88	242.389	1949.05	451.249	1905.98	880.166	1742.87	2028.7	3969.75	418.882	782.994	1656.35	2322.25	4827.93	2331.69	1967.96	1936.95	1886.81	553.9	3225.66	579.316	2102.44	2319.02	2160.35	865.965	2991.35	2077.62	877.937	2783.4	2347.38	700.562	1291.28	552.859	1551.77	2081.12	1826.91	1421.97	309.867	3690.43	1415.67
P50452	Serpin B8	SERPINB8	800.855	1553.21	643.982	1697.77	2838.78	3233.75	671.697	929.168	5557	1719.15	429.084	1942.77	1111.26	890.631	1439.84	766.419	8819.83	1592.11	3836.8	1213.78	5106.69	1497.87	1020.72	889.187	957.09	19836.7	1171.64	5155.3	1399.73	1015.21	1416.13	1232.54	729.55	2374.68	942.267	2478.52	1409.42	1076.42	1863.87	2833.98	4407.13	1515.28	947.797	797.532	NA	3047.3	1720.34
O75830	Serpin I2	SERPINI2	578.719	2491.76	857.229	2309.26	2609.26	2523.23	1429.15	1643.83	4575.39	3281.73	1545.1	1252.79	1222.14	523.103	2102.13	1594.7	4794.6	3227.27	3159.29	769.747	16305.8	6478.85	2184.38	1336.13	1444.95	20276.1	3461.68	7236.85	1907.19	1407.4	1290	1254.27	2002.41	1654.82	423.047	5277.71	3194.78	223.385	539.571	925.545	4540.01	1444.07	1674.61	976.841	1249.99	53.0221	1850.49
Q9Y6N5	Sulfide:quinone oxidoreductase, mitochondrial	SQOR	668.778	1219.99	NA	616.209	552.204	692.632	709.637	663.38	1752.24	524.887	NA	1128.88	725.551	657.986	898.637	1145.28	395.549	895.321	722.661	472.525	12265.8	4715	8625.65	1102.09	848.437	1277.35	1142.94	501.812	592.093	658.863	653.648	NA	735.592	444.402	1026.62	5485.91	2021.92	882.415	683.402	626.79	396.589	464.299	621.243	971.37	2258.98	1663.68	411.763
Q9UQ35	Serine/arginine repetitive matrix protein 2	SRRM2	6114.78	4011.67	5864.76	4398.81	2646.12	3692.32	3635.8	2596.25	2472.72	3975.66	3998.11	2057.12	6334.62	3410.2	3912.26	4799.13	2256.14	3151.73	1214.23	3755.59	3761.55	2967.73	7261.44	1111.71	2143.53	804.678	3174.25	270.1	1716.07	1639.31	1424.83	333.009	2149.65	1415.58	1185.4	1932.99	2270.09	4611.3	1075.24	1302.9	1134.83	1277.46	2528.91	1810.29	1242.38	2013.27	1277.26
P41252	Isoleucine--tRNA ligase, cytoplasmic	IARS1	3055.77	2028.92	1282.13	2493.56	1213.64	1970.2	2763.77	914.963	1489.72	2145.15	1606.02	1727.61	1526.51	1729.3	2483.57	2708.27	523.1	1721.38	1133.46	1773.75	13613.6	2828	2107.25	1435.68	1605.56	2072.04	2214.98	NA	1623.27	1450.67	1557.06	NA	1341.79	880.235	1157.25	3780.65	2439.81	1117.11	1140.9	676.084	1232.97	1484.95	1431.77	2313.92	NA	1123.46	1607.12
O43776	Asparagine--tRNA ligase, cytoplasmic	NARS1	4578.67	2040.17	2737.03	2990.04	2065.36	2382.52	2496.37	2132.53	2307.06	2813.32	1959.3	2317.81	3455.62	2154.33	3961.07	4222.75	1207.88	1887.21	1593.97	3076.42	13908.1	5545.93	6365.16	2195.05	1823.5	2086.53	3149.36	NA	1902.81	2896.59	2108.24	457.351	2525.71	1494.2	1119.77	4864.82	2962.92	3638.92	1704.21	837.38	2282.45	1647.85	1746.97	2363.22	NA	13247.5	2570.8
Q13509	Tubulin beta-3 chain	TUBB3	10601.8	5573.92	1951.63	10241.5	3924.91	8176.73	7531.27	6212.08	2497.1	9569.31	3014.4	5308.79	3188.61	7694.83	11732.3	7721.75	954.46	1192.52	8145.69	9627.46	24097.3	11567.6	2812.92	7456.35	16478.1	5099.26	14100.6	222.634	9321.02	13824.5	6659.61	1423.15	10129.6	6244.55	4571.06	15340.6	11969.1	682.206	5158.83	3388.77	4015.42	11008.1	6302.94	9947.83	4330.04	774.92	11188.3
Q92973	Transportin-1	TNPO1	1498.32	585.005	225.168	992.012	549.508	665.261	1018.92	375.213	430.881	589.731	462.085	950.251	427.413	902.72	756.293	1247.88	247.588	709.28	661.818	1180.14	3116.68	776.711	NA	698.188	764.696	636.063	804.709	90.5346	800.485	1077.64	771.015	327.684	422.983	903.811	311.303	963.034	810.235	NA	517.965	126.546	676.02	773.128	746.713	994.634	NA	1768.02	708.392
P12270	Nucleoprotein TPR	TPR	1757.73	1551.56	1206.57	1652.79	1376.59	1130.19	1643	1298.92	1346.4	1805.02	1361.04	1176.74	2036.34	1570.46	2180.71	2217.91	801.051	1246.61	897.389	1605.31	7583.1	2211.12	1892.3	1593.52	1893.02	963.755	2051.72	NA	1573.31	1589.25	1331.35	NA	1706.04	944.007	459.47	1905.22	1345.08	1370.84	1349.6	731.536	950.884	1224.18	1815.85	1722.6	NA	3856.24	1423.09
Q14258	E3 ubiquitin/ISG15 ligase TRIM25	TRIM25	1654.51	1431.97	1052.53	1816.86	881.254	1332.95	1104.29	1199.24	1512.56	1301.65	1347.81	943.563	1816.87	1369.53	1496.67	1781.06	1202.05	854.384	550.051	1619.59	10065.2	3165.53	2104.92	726.115	1445.54	852.814	1776.81	485.88	1342.28	1072.24	849.781	NA	1274.45	682.02	1117.12	3540.12	1726.14	2499.03	645.154	1010.44	670.611	731.315	1249.75	1095.61	NA	2918.2	1392.76
P54578	Ubiquitin carboxyl-terminal hydrolase 14	USP14	2659.53	1839.7	490.111	2757.25	1093.03	1586.91	2257.89	1278.13	1468.24	2087.98	1431.32	1417.72	486.24	1308.73	2592.34	3294.02	234.343	820.956	2171.66	2641.53	9281.86	2721.57	1577.04	2114.41	2034.12	1944.17	2609.51	NA	2492.91	2632.08	1711.25	NA	1654.93	1355.48	551.164	2324.66	2203.2	1647.77	1323.91	488.236	1688.58	1443.72	1156.72	1995.2	1493.92	2901.96	2757.32
Q9Y277	Voltage-dependent anion-selective channel protein 3	VDAC3	710.744	1160.9	435.299	1102.85	462.312	697.618	857.759	677.776	1091.48	546.739	346.841	751.088	347.163	852.405	1139.66	1006.97	703.67	403.181	718.231	784.073	6171.05	1201.63	NA	570.678	785.771	1208.62	1258.53	1178.68	570.631	704.655	906.618	NA	859.275	618.468	612.836	1438.11	495.433	NA	269.132	384.957	757.466	542.761	399.894	822.295	NA	1537.1	645.479
P63151	Serine/threonine-protein phosphatase 2A 55 kDa regulatory subunit B alpha isoform	PPP2R2A	795.02	1264.54	636.609	1549.43	798.365	1047.66	806.41	799.778	868.534	1192.28	814.909	806.14	357.309	632.078	1108	1024.64	361.599	452.337	516.905	937.661	8969.21	3004.22	1424.87	817.144	1057.85	2408.46	920.969	216.721	1041.6	1098.08	1004.91	469.185	412.232	809.531	506.231	3668.01	1271.7	746.555	462.501	389.281	1174.91	635.321	606.231	1280.82	1032.59	1277.78	557.086
Q4UJ75	Putative ankyrin repeat domain-containing protein 20A4	ANKRD20A4P	60516.4	91272.4	100193	226455	72859.4	172128	125220	187991	305854	133534	273960	36620.2	55033.3	103448	73870.9	123651	573606	162595	222907	247981	682.931	21395.4	81847.2	300906	63121.4	206265	186368	724546	146587	82389.5	138158	231499	51833.7	69802.8	188411	172498	70918.4	86930.6	139459	208153	184383	260482	189326	39876.6	41274.3	NA	140332
P63261	Actin, cytoplasmic 2	ACTG1	4128.53	3903.92	745.244	3199.7	740.745	2030.1	916.436	1683.04	7128.45	4779.81	375.639	5861.91	267.269	1656.6	2504.6	3054.77	162.564	743.928	1936.11	4179.82	4730.12	4361.77	1479.08	1785.04	3389.68	4420.18	14223.2	71.7252	2359.63	3400.32	2683.15	747.369	3447.54	6242.52	369.066	1220.66	2795.07	215.022	2936.62	755.668	1121.11	2699.14	2845.51	2659.67	1231.02	837.034	6481.47
O95433	Activator of 90 kDa heat shock protein ATPase homolog 1	AHSA1	2802.16	1621.44	811.153	2018.25	922.208	1224.32	1340.53	855.726	346.776	1241.81	1148.82	972.353	639.846	1124.27	1823	1908.82	NA	897.57	1115.59	2296.76	4308.66	1951.2	851.939	896.847	2181.66	946.599	2254.06	177.042	2439.31	2010.31	1376.91	987.871	771.591	1503.09	832.913	1377.21	2086.51	632.475	994.27	457.254	1279.17	1510.41	1489.04	1820.33	1167.22	6410.68	1891.76
O94973	AP-2 complex subunit alpha-2	AP2A2	1032.77	991.874	623.087	1231.57	512.113	1007.29	1094.84	525.822	918.008	1417.72	777.371	863.004	2346.73	1210.11	1341.59	1446.87	615.146	900.853	959.231	1594.79	3509.11	1865.38	754.848	1333.32	1767.73	1025.55	1135.01	NA	999.795	1510.95	713.326	NA	638.199	699.616	817.915	1909.86	1299.8	1142.29	1216.47	245.634	552.398	1305.54	1133.25	907.142	657.104	1726.03	886.9
P02655	Apolipoprotein C-II	APOC2	3830.6	1670.69	4191.67	2918.74	1817.48	1561.69	2685.39	1871.26	1335.26	1271.68	3437.28	3083.05	4371.1	2449.35	2240.66	2532.82	1619.93	4152.79	2901.2	3187.42	NA	1292.34	6243.02	3895.19	5776.36	456.293	2907.65	1925.38	2927.06	4060.73	2253.7	5222.37	5087.86	1626.62	5392.05	963.069	2463.64	NA	1720.3	3582.85	1469.2	1918.24	3581.44	4198.18	15101.9	687.986	1336.79
O43684	Mitotic checkpoint protein BUB3	BUB3	3945.61	2430.64	1810.04	2416.45	1765.06	1954.11	2794.56	2110.53	1369.72	2960.54	2115.74	1849.72	3175.85	3157.75	2941.28	3381.59	1409.9	1540.15	1786.99	2951.8	16164.7	3070.81	2927.3	2435.09	2617.87	1709.31	3371.23	NA	2360.93	3083.39	1907.49	743.414	2992.52	1800.2	1302.89	2652.76	2089.86	2499.26	1865.48	1006.44	1865.93	2204.34	2617.23	2427.94	1718.59	2546.94	2285.94
O43852	Calumenin	CALU	4043.21	4017.54	735.085	2047.8	1974.13	2372.23	3892.09	2578.83	1419.44	3481.04	1197.34	2680.31	1594.53	2553.06	5101.31	4360.93	393.515	2428.09	3013.1	2580.89	6464.61	2787.58	NA	4224.71	2929.54	937.029	6895.88	328.137	4594.02	4104.61	3814.25	854.381	4018.37	1633.5	1171.76	2844.52	3775.99	NA	2861.29	839.159	2277.13	4722.79	3423.09	4630.65	1387.31	8473.68	3406.6
Q8N163	Cell cycle and apoptosis regulator protein 2	CCAR2	1385.86	1166.09	713.324	1159.14	541.89	1127.54	1087.47	815.309	736.069	1039.93	676.537	700.909	1029.07	811.293	1829.26	1595.04	474.985	752.434	621.596	1046.19	6797.06	1960.57	1163.64	488.502	1247.56	1572.14	1407	276.126	1318.46	1205.23	740.633	651.945	1157.02	507.04	410.577	2153.3	773.977	757.416	475.896	526.603	939.829	820.812	852.048	1026.74	NA	5935.99	955.939
Q15417	Calponin-3	CNN3	4266.01	2399	777.437	2383.56	2149.17	2697.13	2784.29	1830	1124.88	4425.8	1158.84	1594.69	1890.05	2761.41	3298.55	4901.69	690.307	1095.38	1604.1	2832.53	2555.84	2744.4	NA	1978.33	3966.21	1077.45	2307.53	NA	2195.73	3442.76	3025.44	312.013	2234.66	3538.03	1410.14	1942.34	3336	1126.82	1696.67	683.988	2257.68	1512.75	2385.05	2896.04	2067.11	1278.53	1507.18
Q9UBF2	Coatomer subunit gamma-2	COPG2	2763.93	2553.3	815.093	2000.98	1255.73	1548.29	1760.59	1945.6	1287.2	2331.41	1522	2312.31	1285.83	1562.02	2203.55	2203.34	96.7414	769.64	1285.35	2505.63	8646.57	3240.29	467.527	2037.61	2437.63	1765.81	2715.11	45.1799	957.316	2271.89	1124.95	265.564	2712.47	1189	1282.59	4694.31	2575.69	803.527	1071.1	793.052	1388.06	1535.88	1751.6	2363.72	1718.25	2692.84	3038.23
Q9BR76	Coronin-1B	CORO1B	6469.11	3134.01	5188.26	4868.19	2844.91	3396.56	3690.22	2312.89	2121.23	3482.29	4728.21	2373.11	8212.61	3921.23	4688.2	4770.3	3142.32	4342.42	1347.3	3222	17933.2	5469.29	9323.75	1310.73	1984.33	2450.17	4384.19	222.92	901.56	1556	1079.71	NA	1484.63	937.245	1062.71	4307.67	3620.58	5359.55	854.64	2256.36	1810.86	1981.16	2958.87	1100.28	NA	3020.41	2038.18
P04080	Cystatin-B	CSTB	4102.85	14895.7	2910.55	1267.71	1907.78	2162.31	2363.19	2611.33	5461.34	1709.31	4026.77	2064.6	2826.69	3615.68	1240.88	360.819	450.788	1357.22	2329.02	350.92	18976	7959.39	1652.7	377.581	NA	11216	1568.76	290.875	378.901	NA	2174.74	15.487	367.858	1151.28	2886.04	13365.9	15207	1590.84	906.758	1006.22	2427.94	424.351	NA	1766.63	4481.41	5291.97	2046.83
Q13838	Spliceosome RNA helicase DDX39B	DDX39B	2580.08	2952.41	358.59	2594.44	2139.76	2167.7	2439.2	2314.45	1045.77	2982.27	1391.15	2261.76	737.362	2008.14	2272.94	3624.94	337.281	1545.56	2075.61	3051.85	19105.2	5987.29	5664.6	1959.42	3684.56	2044.99	3020.36	NA	4177.85	4453.08	1868.32	NA	3572.39	1887.38	1280.2	4797.15	3277.13	NA	1641.56	522.073	2753.02	1569.17	1563.67	3879.04	2290.05	14247.4	2893.84
P30084	Enoyl-CoA hydratase, mitochondrial	ECHS1	1399.79	1163.07	NA	1325.15	1051.66	1071.78	1500.55	1093.52	744.075	1526.88	327.383	1509.58	507.848	1288.22	1237.8	1497.79	528.812	767.898	992.833	448.133	6968.54	2790.75	2044.73	957.593	1571.28	2672.78	1536.13	NA	1309.69	1038.21	1529.02	103.959	750.4	777.691	NA	3611.48	1820.84	250.339	555.862	609.763	663.616	664.44	1232.86	1309.67	NA	1838.95	788.573
Q9H223	EH domain-containing protein 4	EHD4	1297.96	708.894	714.478	1157.57	621.845	1157.11	695.392	808.124	975.571	1152.53	713.254	706.614	991.553	729.178	946.804	1423.3	918.538	805.127	546.992	855.048	6526.06	1655.07	963.599	670.47	490.135	997.641	971.805	695.371	167.646	790.31	333.275	NA	679.574	507.599	839.943	1787.66	1500.82	750.186	548.164	559.924	512.888	665.158	975.194	519.889	NA	666.353	629.675
O15372	Eukaryotic translation initiation factor 3 subunit H	EIF3H	2885.88	1306.6	1763.36	2143.25	733.554	1339.75	2179.11	1022.79	1156.84	1438.27	1228.07	1560.42	1703.68	1454.04	1701.75	1732.93	889.596	1093.82	1153.15	1478.49	7032.89	3353.07	1800.19	887.847	1674.03	1919.07	1154.93	430.343	781.529	1375.16	1476.55	NA	1302.28	1265.26	1016.43	4025.62	2553.14	1603.68	1122.92	862.597	1581.36	1490.16	1523.45	1144.25	1016.77	7583.86	1000.2
Q9HC38	Glyoxalase domain-containing protein 4	GLOD4	1355.64	796.41	318.232	724.645	519.301	1203.5	1270.05	550.808	965.95	1205.3	463.73	1071.57	NA	593.199	795.641	1231.57	367.408	715.917	819.926	560.354	6999.79	2024.23	1029.94	747.504	1714.82	2747.92	955.101	1616.83	739.884	1131.97	1221.31	320.727	790.966	620.355	1244.23	3331.41	2074.13	601.772	509.578	685.474	618.017	477.39	556.685	1342.53	NA	4614.54	1206.09
P49773	Histidine triad nucleotide-binding protein 1	HINT1	5369.25	2986.63	1790.69	4145.73	1923.43	1908.29	4088.2	3182.99	1661.61	3007.01	2156.76	4603.39	3067.75	1838.44	4978.31	6529.64	682.279	3774.92	3959.74	3577.45	2312.7	6450.56	3571.75	5203.36	6952.12	2356.2	5024.52	859.69	3487.82	6435.18	2200.23	2176.07	4910.26	5529.46	2528.21	8346.11	4945.34	1684.31	3824.81	1962.6	3502.86	2834.96	3962.16	4714.44	6253.86	49509.8	2806.53
P05155	Plasma protease C1 inhibitor	SERPING1	2234.58	1780.34	3502.32	2150.67	1231.74	1980.08	4471.74	1059.62	12247.9	1333	3806.24	1938.16	3723.93	1726.41	1536.2	2572.04	1189.93	3998.22	2129.57	2726.48	3498.9	1296.78	5578.04	3216.98	3863.46	976.507	3749.49	2924.88	4828	3598.57	2571.44	4645.17	5095.75	1285.29	5078.92	1449.58	2979.26	2981.9	2640.91	2552.28	1091.93	2112.38	2710.71	3387.25	10746.4	601.035	2313.11
P20810	Calpastatin	CAST	3876.97	2686.77	3752.12	3452.57	2282.38	2935.05	2949.94	2563.7	2348.18	2526.27	3354.19	2021.11	4878.25	2769.96	2643.71	3904.32	1619.7	3146.78	1201.83	3619.44	13458.2	5055.8	7292.28	1406	1490.3	1756.23	2836.64	477.576	637.024	1409.94	1241.68	NA	1207.39	626.143	363.558	4803.5	2609.75	5718.93	1186.56	1341.94	1480.42	1122.77	2116.67	821.714	NA	4332.7	1900.61
O60282	Kinesin heavy chain isoform 5C	KIF5C	2906.09	2508.11	1633.56	2950.53	1881.39	2037.58	2143.99	1503.89	669.596	2655.94	1663.51	1090.91	1897.29	2003.03	3107.66	4089.84	800.967	1179.08	1639.4	2858.89	3609.96	4142.03	2896.9	2109.23	2650.96	4513.33	2692.55	267.344	2364.03	1797.23	2013.4	824.685	2011.34	1440.58	914.869	5021.43	2035.89	2462.99	974.82	581.223	2634.21	1627.8	1738.59	2007.09	2076.51	936.534	1876.77
Q15691	Microtubule-associated protein RP/EB family member 1	MAPRE1	8179.17	4612.45	5420.93	5525.17	4217.73	4850.72	5443.05	3365.07	3024.93	5669.42	5379.55	3453.76	7587.18	5467.68	6021.75	7815.82	2894.86	4264.22	2811.94	6393.95	18069.5	6278.7	8940.42	2369.6	3416.55	2416.05	5719.85	312.714	2474.57	3620.84	1567.72	523.152	2051.7	2485.97	1757.49	3328.04	3907.89	7264.51	1937.48	2579.58	3293.94	3542.12	3063.98	3473.29	1531.58	877.76	4127.22
O43324	Eukaryotic translation elongation factor 1 epsilon-1	EEF1E1	1385.34	1081.3	1371.88	1861.06	708.165	859.982	1507.25	1048.57	487.189	1181.85	602.08	1008.79	1356.85	1501.66	1735.38	2146.99	656.741	512.616	463.956	1245.4	3818.48	2628.1	1382.24	1110.05	1535.26	871.79	2414.76	92.4389	1395.43	779.311	1345.1	241.927	1724.03	1016.82	494.162	2946.82	1356.1	953.565	634.971	320.881	1037.66	831.965	658.931	1304.13	310.95	1391.21	1460.33
P49736	DNA replication licensing factor MCM2	MCM2	1251.53	1207.65	769.577	1398.71	795.524	946.809	1259.22	1148.63	1338.91	1261.19	1314.06	765.891	1276.91	918.434	1186.63	1400.73	426.44	1011.32	478.877	1005.77	867.397	764.731	1450.56	1069.92	1615.81	215.18	973.248	251.039	804.885	1195.74	596.222	1114.69	1001.52	635.918	546.365	448.058	753.745	1114.22	1078.37	584.656	527.396	904.917	1482.6	1395.74	784.007	1915.55	1260.03
Q14566	DNA replication licensing factor MCM6	MCM6	2758.07	2096.63	1869.09	2539.12	1064.43	1381.56	2580.53	1824.34	1097.54	1689.57	1297.67	1342.18	1620.82	1268.46	2128.5	2927.12	880.065	942.449	918.22	2414.8	1413.1	1231.04	3005.29	1970.83	2427.83	NA	1648.77	383.423	1378.13	1195.53	1305.98	1874.78	1663.01	927.758	997.04	669.259	1943.47	2265.06	1576.22	847.061	1051.02	1359.65	1421.93	2377.15	1444.53	4893.31	1501.96
P35580	Myosin-10	MYH10	2350.56	1388.3	1009.39	1908.61	1378.85	1356.43	2073.05	1316.54	1056.94	1926.67	1101.04	1128.5	1829.48	1082.68	2014.34	1993.22	810.204	1243.31	1151.16	1644.59	2612.58	1063.49	2045.89	1549.93	1770.51	1436.21	1985.88	771.477	1159.23	1522.87	1277.06	1584.54	1738.43	1265.02	1550.32	775.65	1274.9	1863.64	1385.72	1111.02	883.716	1188.43	2374.09	1952.77	3774.86	361.413	1368.72
P43490	Nicotinamide phosphoribosyltransferase	NAMPT	2800.61	2620.79	661.496	2332.79	665.408	1194.91	2523.15	1402.4	2187.62	1373.87	1158.2	2166.82	2007.97	1536.23	2645.08	1532.04	574.211	1476.66	1752.48	1313.55	28377.5	9220.92	1155.99	1707.01	1336.48	886.185	1820.91	NA	1534.93	1347.64	2891.15	835.27	3068.96	733.964	385.224	13211.2	3881.83	846.134	1087.32	717.069	1467.76	1424.08	1093.26	1965.67	3284.84	2044.62	1292.95
Q9NQR4	Omega-amidase NIT2	NIT2	869.92	596.949	566.127	981.029	543.645	674.528	647.288	520.804	473.566	1280.16	465.708	528.549	608.626	400.16	741.278	453.993	144.156	912.483	555.324	604.007	8445.08	1770.98	2320.96	521.941	669.156	1441.55	718.885	221.379	499.833	770.006	316.873	220.965	567.314	437.876	592.369	2498.43	1073.79	907.67	380.185	375.508	766.082	395.215	479.099	594.126	NA	1285.48	521.599
Q9Y2X3	Nucleolar protein 58	NOP58	1547.54	1228.47	151.581	1487.95	827.954	1294.94	1214.43	482.05	1139.42	964.356	1117.4	1120.1	1013.19	1033.18	1282.82	2064.79	317.551	1148.38	1104.44	844.193	10564.7	2102.17	1384.77	1170.86	1256.12	1447.26	1717.92	NA	1439.04	1784.25	1427.53	NA	1599.72	776.643	1382.03	1763.72	1776.83	NA	1207.84	642.389	705.115	967.433	1518.69	1786.89	25040.8	608.472	379.833
O75607	Nucleoplasmin-3	NPM3	387.502	670.674	639.073	2327.83	663.42	582.039	1700.73	562.22	207.856	1201.58	218.984	1689.24	602.456	1479.55	1234.35	2151.72	428.557	1166.4	523.708	987.203	2770.85	1003.66	972.753	462.042	541.768	656.419	989.435	NA	401.317	826.078	887.337	160.582	805.064	787.477	282.502	562.729	880.212	99.6877	617.254	270.808	911.105	436.107	616.804	825.736	505.715	653.542	1040.57
P24666	Low molecular weight phosphotyrosine protein phosphatase	ACP1	1943.25	1848.2	NA	1571.43	538.309	1518.79	1547.71	1215.45	1170.57	2652.47	1380.07	867.115	716.997	1448.76	836.345	1178.76	1359.86	1022.59	1453.99	921.226	9988.74	3452	NA	1066.66	842.294	4797.33	1641.47	321.388	1179.32	1070.11	451.958	NA	1357.46	1472.28	NA	4166.15	1498.25	NA	1057.05	561.38	1529.94	972.178	969.664	1398.27	1268.31	4849.56	883.007
O15355	Protein phosphatase 1G	PPM1G	1953.82	1363.63	605.305	1392.18	610.12	913.618	799.495	911.86	628.2	1540.73	404.167	739.34	389.878	911.632	714.192	1423.32	NA	1187.22	685.971	1165.33	3421.49	1336.19	963.093	1046.48	1557.68	583.359	1222.83	NA	679.23	1502.24	837.528	683.581	1327.37	1279.13	734.259	1354.5	1261.79	2302.83	539.29	540.835	901.921	1066.85	1072.93	1245.97	2358.75	6567.43	731.064
P63000	Ras-related C3 botulinum toxin substrate 1	RAC1	3555.12	2166.41	NA	2260.33	1035.27	1698.15	1993.23	1849.27	2939.08	1939.36	1490.41	1887.03	159.499	1545.8	2311.38	2123.07	651.436	564.623	1652.51	1993.01	15459.1	5044.4	NA	1778.52	2583.06	4129.9	2264.47	401.656	2517.12	1692.71	1807	331.156	1103.38	1197.15	949.428	4439.18	2691.29	1145.71	1274.38	1462.06	1229.61	1921.64	1765.09	3049.47	675.075	1269.41	1388.75
Q9P258	Protein RCC2	RCC2	3445.32	2651.26	3136.25	3059.89	1688.69	2637.3	3171.94	1734.81	2527.03	2798.62	2797.1	1985.22	5535.71	2760.1	2894.01	3904.11	1868.66	2955.48	748.301	2269.93	8126.61	3647.53	6165.56	782.701	815.445	1363.01	2824.76	244.904	929.697	912.349	844.456	629.417	896.66	541.197	944.524	2502.12	1458.91	5136.35	826.613	1349.7	1519.67	901.913	2251.92	1536.7	NA	6849.12	1182.33
Q92900	Regulator of nonsense transcripts 1	UPF1	1771.25	869.024	2182.96	1063.85	764.919	1071.4	907.85	814.459	877.727	800.494	1463.57	1134.69	1723.56	1225.23	985.549	1012.71	785.233	1237.97	958.339	1273.03	2954.69	1652.66	2881.08	807.63	1192.11	1512.15	1358.17	335.066	1325.32	1425.21	975.844	164.025	712.306	812.418	1066.69	1525.29	1340.35	2049.75	511.806	477.429	730.798	637.374	714.188	769.21	NA	1578.21	1084.47
P10155	60 kDa SS-A/Ro ribonucleoprotein	RO60	1078.09	2031.27	683.132	1000.97	462.157	1052.53	939.797	2467.19	2407.75	1031.29	770.885	1200.15	407.73	655.102	1079.11	1157.4	886.451	637.014	816.29	1060.24	4119.29	1050.27	NA	1486.49	1587.69	2346.54	1165.31	2834.97	1312.32	1354.19	834.499	NA	1566.91	731.303	509.001	1050.22	418.595	704.159	1217.91	516.193	925.304	463.759	806.704	1132.97	NA	1085.19	1406.77
P62273	40S ribosomal protein S29	RPS29	5506.64	4081.37	2208.57	5599.13	2634.48	4799.41	4347.73	2991.04	1542.9	3856.97	1832.28	3884.98	3355.06	3906.54	5585.53	6771.05	1288.05	1847.92	3612.48	6305.87	13280.7	8761.26	5448.84	3000.27	5509.17	3611.8	5092.08	425.046	4035.46	5961.61	4929.58	NA	1988.06	1865.66	1538.44	7968.14	5777.14	1775.69	2612.76	1210.74	2068.86	1578.58	1283.2	3642.99	2602.75	1002.95	3557
Q99961	Endophilin-A2	SH3GL1	3846.83	3292.06	2914.84	3212.38	2039.47	2848.93	2979.6	2130.55	1740.86	3272.52	2512.14	1760.78	3408.14	2530.94	3250.24	4363.93	2076.8	2206.81	1068.99	3571.83	22244	6925.67	4706.39	1566.19	1827.45	2889.7	1897.06	559.848	1715.79	2455.95	1543.65	56.5897	2269.8	841.477	503.882	6208.83	3148.5	3647.4	606.514	1111.73	1943.99	1671.16	2029.47	1028.94	NA	5159.7	1146.57
Q13885	Tubulin beta-2A chain	TUBB2A	1576.1	3017.03	126.101	2233.25	1167.21	1741.29	1705.5	1294.14	1652.75	2291.19	977.759	858.005	1035.24	1959.35	2903.3	1500.93	83.2069	436.551	1676.06	2759.93	45080	11199.8	2236.99	1576.05	1613.23	4604.26	3556.31	501.353	1361	1569.42	2219.22	596.004	1467.93	1214	867.543	13325	4803.13	540.015	994.84	661.23	2773.22	1829.48	1007.13	1526.21	1793.08	112.699	1266.06
Q9BVC6	Transmembrane protein 109	TMEM109	1946.38	1238.58	NA	1899.73	518.439	1438.8	2571.52	3509.22	1444.9	1339.2	2468.24	1658.41	NA	794.159	901.796	1297.86	1594.41	NA	1500.92	840.454	4202.36	2669.11	NA	1403.6	1975.6	3035.21	2063.75	965.069	1285.12	124	1842.92	672.747	1499.7	709.635	NA	2922.14	2716.28	325.21	1235.74	427.787	1149.95	1752.84	772.676	2878.91	NA	245.926	2173.87
P57088	Transmembrane protein 33	TMEM33	1905.85	784.087	NA	1061.54	369.924	1327.53	1340.66	2055.25	998.037	884.51	621.392	857.142	259.518	1290.21	1392.45	1194.35	1765.49	204.011	1425.68	901.366	1720.09	2626.62	NA	830.458	948.126	1596.91	1689.23	2124.37	1707.03	2187	1160.6	NA	773.395	657.057	664.334	2862.21	1035	1702.78	540.746	104.757	872.325	1400.62	778.884	853.867	1735.25	794.363	1742.29
O96008	Mitochondrial import receptor subunit TOM40 homolog	TOMM40	1042.8	1014.25	492.524	1179.33	716.274	706.818	695.515	530.241	330.846	686.337	NA	744.797	762.811	751.358	1031.9	1419.76	263.4	1490.69	605.569	816.888	3457.9	840.038	NA	605.235	570.693	744.222	810.757	569.436	757.231	1506.49	874.8	733.814	1036.28	564.553	286.717	871.214	1183.18	845.606	590.065	183.508	442.609	493.953	821.459	1331.65	1634.33	4592.09	1119.27
Q12931	Heat shock protein 75 kDa, mitochondrial	TRAP1	1018.72	608.807	297.592	1103.61	382.782	431.066	667.616	615.15	2944.24	664.656	1235.16	858.572	2266.91	759.039	1229.36	1314.7	172.887	782.795	657.721	661.593	6988.55	750.822	3466.95	781.555	870.192	318.405	832.858	NA	944.033	773.199	628.295	433.007	841.845	562.701	815.34	1519.48	1189.12	NA	659.892	211.276	337.502	675.499	322.995	910.087	963.219	3515.11	967.05
Q15029	116 kDa U5 small nuclear ribonucleoprotein component	EFTUD2	1785.02	1176.93	1322.51	1878.42	1125.14	1046.84	1484.67	1286.27	830.387	1645.03	807.654	1421.24	694.978	1010.8	1697.97	2273.1	524.035	865.287	1355.38	1817.1	4059.28	1949.96	1236.95	1094.69	1824.25	1119.27	2309.23	NA	1494.7	1996.31	1360.43	1116.16	2094.38	1190.07	828.935	2239.43	1605.26	1121.67	1016.61	831.009	1150.41	1320.34	1356.73	2029.41	1813.44	5113.1	1625.48
P55060	Exportin-2	CSE1L	2811.49	2624.85	874.491	3314.64	2025.84	2710.73	2943.29	1895.24	2786.36	3039.74	3034.82	2277.79	1725.13	2644.72	3917.04	4635.61	434.131	1270.81	2944.7	3460.02	4513.85	2678.06	NA	2349.4	3963.44	967.382	4044.81	NA	3328.93	4374.79	3147.15	533.205	3142.93	3192.17	905.289	2402.7	4022.93	NA	1687.97	889.833	2533.25	2867.67	3405.5	4613.47	3034.01	9935.13	6277.34
P53634	Dipeptidyl peptidase 1	CTSC	1683.1	6088.22	1100.47	990.115	1319.91	891.698	878.733	1061.59	4285.7	4618.97	1889.64	1975.4	1851.39	916.103	1100.39	1174.22	2319.65	2010.08	4520.82	719.948	28175.7	8671.97	1760.45	2000.93	1186.65	11247.7	1791.19	2386.45	993.306	575.776	1573.48	644.35	638.945	2445.08	1313.89	12843.8	3123.6	529.636	1786.86	2234.76	3144.34	680.929	553.581	1083.97	NA	19735.2	2505.38
P20674	Cytochrome c oxidase subunit 5A, mitochondrial	COX5A	1549.22	374.437	174.264	1411.54	1326.45	1323.79	1649.49	1017.84	1021.02	697.751	1268.94	1569.63	1037.53	1212.91	2027	1534.15	123.857	888.08	1155.68	924.553	8619.33	4283.64	342.945	912.477	1046.44	1739.64	1482.35	199.838	1207.92	1106.89	1038.72	NA	1328.62	594.066	763.57	5706.39	2574.57	NA	615.362	318.516	801.953	1208.28	772.989	1144.71	NA	22489.4	649.232
Q13409	Cytoplasmic dynein 1 intermediate chain 2	DYNC1I2	3911.36	2208.04	2112.66	2773.95	1520.81	2058.56	2152	1951.53	1606.07	2393.9	2441.69	1738.04	3888.59	2370.18	2604.97	2819.72	875.597	1676.73	870.126	2917.99	9220.73	3436.65	4336.98	1039	1071.02	1085.75	2014.19	302.465	622.851	1802.15	538.259	248.223	1122.79	843.365	479.234	2989.85	1706.55	2597.12	709.223	747.706	1110.03	1109.08	1483.93	984.119	NA	3646.3	1367.07
O94760	N(G),N(G)-dimethylarginine dimethylaminohydrolase 1	DDAH1	1119.92	1677.26	1422.63	1542.83	1616.71	1896.44	1588.47	6238.17	2351.51	2007.72	1508.63	1217.19	1137.58	866.041	842.232	1930.98	2296.81	1290.85	2575.74	2278.88	2396.72	917.844	2302.16	915.93	2794.17	2545.92	1480.65	730.357	1130.54	1322.34	1423.86	NA	1337.58	1749.5	1152.46	1099.34	1418.39	18500.4	509.478	1133.94	1399.82	1006.58	865.708	1592.13	1038.03	459.827	1559.13
Q8TF09	Dynein light chain roadblock-type 2	DYNLRB2	5224.58	2874.73	618.646	3165.05	2520.92	2925.1	2591.31	2763.94	554.188	2977.46	544.644	2924.07	1002.14	2657.86	3893.59	3437.05	407.227	1104.32	2594.07	3940.6	22987.9	5096.43	NA	2101.94	4479.79	2021.7	3580.41	NA	2651.6	4704.91	2766.35	NA	3498.53	3025.72	1174.14	5808.18	5300.34	NA	1749.94	589.154	2249.76	3435.05	2727.64	2298.52	1334.59	NA	1329.58
Q9UBQ5	Eukaryotic translation initiation factor 3 subunit K	EIF3K	1180.26	647.726	NA	756.78	778.573	562.02	710.203	677.646	394.047	721.234	523.094	445.069	295.853	488.384	1228.22	1161.32	3.5413	662.306	520.53	894.434	6109.05	3356.89	715.786	787.243	1660.02	946.212	1591.58	NA	546.642	1056.52	1350.9	NA	983.678	680.456	432.312	3276.72	1202.37	305.72	549.943	182.938	600.1	800.286	565.026	2045.77	1181.54	1483.06	1288.42
Q8N766	ER membrane protein complex subunit 1	EMC1	810.063	1013.67	293.478	960.236	655.642	707.787	503.883	1098.61	1184.5	1167.06	431.656	623.934	508.328	815.615	978.414	801.119	1014.9	389.017	699.579	682.018	3091.57	1867.74	1730.66	811.99	1079.19	1445.8	1342.06	1402.92	982.355	629.504	780.091	NA	1142.91	469.493	682.084	1902.8	1042.72	1438.37	592.748	656.948	822.603	582.01	620.081	949.188	NA	790.208	876.171
Q13045	Protein flightless-1 homolog	FLII	1636.2	1158.18	1232.22	1293.95	585.251	781.086	818.933	693.534	749.037	1102.29	1391.55	894.53	1941.62	852.378	1275.4	1208.64	880.382	831.566	586.119	1456.72	2534.29	1699.8	1709.41	747.009	729.974	977.036	1249.88	301.944	500.143	701.876	725.641	505.065	806.197	512.967	773.679	1522.6	915.989	1729.94	385.953	377.756	428.682	626.741	782.005	606.013	NA	1121	821.325
Q06210	Glutamine--fructose-6-phosphate aminotransferase [isomerizing] 1	GFPT1	1241.81	1064.32	1538.01	1422.62	799.554	1092.73	856.643	715.434	1355.16	1179.99	1778.66	1234.52	1948.53	1196.05	1581.5	1498.78	562.4	1320.07	537.062	988.601	6343.13	1220.44	2668.45	546.294	1075.6	603.547	988.642	NA	532.145	536.383	585.74	NA	508.793	543.763	1001.32	972.296	578.951	1506.71	450.478	398.463	576.401	708.677	897	570.595	NA	1110.79	742.752
P15586	N-acetylglucosamine-6-sulfatase	GNS	799.915	1187.61	NA	675.386	696.176	695.115	806.958	924.398	795.727	823.988	207.456	509.114	502.547	736.047	1020.26	895.234	1190.26	736.847	819.346	806.354	2057.63	718.842	NA	457.503	825.696	792.41	821.51	357.157	1016.66	1362.19	1180.48	336.384	633.3	735.273	544.775	914.229	1120.52	2252.98	690.478	95.8038	462.895	627.487	395.788	1060.21	3424.23	871.69	350.472
P11166	Solute carrier family 2, facilitated glucose transporter member 1	SLC2A1	2659.5	2279.76	345.896	1377.59	1425.17	2621.38	2191.9	3646.6	2059.49	2901.78	2097.08	1844.83	1397.24	3470.89	3127.82	5596.35	371.221	1094.61	2531.75	2228.26	930.358	2034.6	NA	3831.52	7214.1	6241.89	4553.28	NA	3442.34	4770.15	1986.54	NA	2977.93	2347.71	940.708	1563.33	4965.19	820.49	3292.15	1594.88	2232.65	2030.89	2546.08	5209.47	1858.72	796.804	2535.2
Q92522	Histone H1.10	H1-10	1725.25	1118.75	1098.6	1361.74	1027.29	1033.41	1803.58	869.876	614.476	1065.12	763.401	1142.48	1207.61	1416.81	1440.32	1313.75	515.4	651.333	486.108	1206.78	7125.95	841.446	1548.42	2559.21	1360.63	315.614	3642.19	175.368	2121.33	696.299	845.218	515.075	919.962	1180.72	807.329	1093.91	709.907	1238.05	789.479	334.286	1028.86	746.702	960.417	899.848	684.192	6940.76	505.561
Q1KMD3	Heterogeneous nuclear ribonucleoprotein U-like protein 2	HNRNPUL2	1924.64	1643.85	557.207	1119.48	971.433	795.387	1410.18	1139.72	1288.38	1219.48	550.938	818.372	665.709	1145.65	1411.16	1322.96	291.903	515.632	794.3	1339.46	13581.4	2494.23	1523.47	1151.04	2087.77	1567.58	1935.46	NA	1339.44	1898.16	952.088	NA	1548.2	965.338	263.898	2573.14	1735.14	1142.37	1139.93	405.549	646.701	844.103	1301.77	1574.01	892.362	4720.35	839.923
A0A0A0MRZ8	Immunoglobulin kappa variable 3D-11	IGKV3D-11	1721.86	6114.91	3771.45	1898.11	1713.55	1526.55	4083.87	963.315	140320	1296.63	3528.79	1067.12	2397.1	1232.47	964.557	924.728	1137.64	3592.86	2555.35	1478.68	2695.9	8354.38	3544.15	1890.46	2770.12	2236.05	5083.28	1846.04	2229.49	2775.68	2353.62	2836.72	2766.86	1269.03	3683.16	9223.35	4464.78	2971.33	1793.19	2194.53	1613.57	1488.37	2083.63	2185.85	2455.32	505.786	5024.86
P09960	Leukotriene A-4 hydrolase	LTA4H	1255.79	1944.16	388.208	1737.47	976.961	958.736	1079.22	659.205	2175.76	1066.36	802.116	1175.88	492.212	488.119	1176.38	922.596	NA	1073.64	980.073	863.838	10468	3583.87	NA	847.176	1258.6	2374.52	1097.07	368.793	1232.11	1352.68	1131.88	717.839	828.385	697.985	387.056	5214.05	2566.09	NA	542.362	711.434	785.546	389.779	998.709	907.338	NA	2066.85	824.397
Q9Y3B8	Oligoribonuclease, mitochondrial	REXO2	1169.24	694.201	637.44	689.425	965.112	771.382	648.709	4729.09	2359.67	1365.21	1175	679.086	812.624	636.916	642.931	1361.07	2417.19	1187.33	1541.75	695.077	8358.28	669.981	NA	567.077	NA	2587.66	673.94	969.24	928.508	NA	1033.45	NA	1115.58	1024.89	999.936	1077.44	1468.02	6496.95	709.014	840.548	1162.4	574.761	647.849	835.676	NA	4587.76	792.519
Q13177	Serine/threonine-protein kinase PAK 2	PAK2	3710.4	2651.54	3346.72	3560.01	1771.42	3079.56	3255.06	2235.4	1775.3	3051.29	3333.09	2110.94	4424.29	2737.72	3804.05	3718.29	1781.26	3013.65	1649.16	3462.36	3380.9	2254.57	7975.02	2102.02	3368.69	958.346	3015.22	131.455	1081.83	2048.7	1845.02	1012.97	2083.63	1453.94	1267.45	1734.67	2127.68	3926.64	1874.61	1334.52	1826.37	2265.94	2091.11	2287.92	1238.6	3580.92	2257.89
A0A075B759	Peptidyl-prolyl cis-trans isomerase A-like 4E	PPIAL4E	13550	7038.37	NA	7218.28	6304.11	6046.61	7321.85	5893.76	2521.01	8490.26	9842.82	7625.38	1916.56	6575.35	8456.6	12841.7	1198.47	2132.74	5432.17	6243.6	3905.45	12728.7	2245.08	5606.96	12613.8	8852.16	19765.2	1694.54	10557.6	10378.6	11022.9	2436.78	7991.09	10296.3	3347.94	23561.1	10393.1	NA	5482.5	1889.86	6554.86	10005.9	10045.1	9275.87	6632.25	73433.9	7316.12
P12955	Xaa-Pro dipeptidase	PEPD	846.714	587.291	690.147	1133.35	920.654	1737.22	561.905	1966.46	2150.74	723.172	1118.95	685.78	920.604	543.657	748.703	190.859	2359.03	1569.63	599.245	805.909	12701.9	1588.09	1069.96	666.991	901.377	1305.43	875.748	877.539	636.429	NA	729.355	443.025	410.723	992.875	704.739	2280.34	1170.21	2399.28	367.697	471.03	1007.02	475.773	596.823	896.662	NA	2136.72	1015.31
Q9UHV9	Prefoldin subunit 2	PFDN2	3004.46	1198.66	356.523	1286.98	1160.91	898.271	1619.04	887.891	1325.25	936.351	611.061	999.8	1144.24	1235.33	1462.4	2224.26	48.5328	353.499	1030.99	1586.66	5148.98	1999.64	407.814	1095.91	1602.24	922.57	1726.83	121.032	1853.25	2240.89	1429.48	384.315	2227.11	1524.13	250.363	2005.15	1726.67	NA	1468.2	493.561	1006.84	1708.87	1550.11	1296.05	416.988	1233.85	2001.45
P62136	Serine/threonine-protein phosphatase PP1-alpha catalytic subunit	PPP1CA	1038.94	750.345	580.51	1591.82	414.967	556.979	1496.24	875.186	930.351	970.759	716.52	658.783	1064.95	1305.98	1165.57	1628.81	277.211	1076.07	943.156	1116.92	9479.37	1628.96	1226.42	802.355	924.961	1491.57	1023.39	519.63	839.249	714.052	422.663	NA	1243.9	582.381	97.0649	2308.7	550.076	841.84	733.163	479.723	1184.15	677.233	914.363	1600.13	NA	1087.31	892.622
P57735	Ras-related protein Rab-25	RAB25	3564.7	3888.24	789.516	2056.2	1020.48	2081.72	1709.57	1684.11	1770.97	2100.74	1514.87	1996.31	1839.61	2497.17	3088.34	3011.67	593.085	1478.52	2290.34	1843.22	7384.85	22781.8	1518.58	2129.4	2386.88	4554.48	3739.97	674.483	2664.17	4143.62	2792.4	234.401	2398.71	2640.55	382.839	26465.4	8960.03	655.767	1709.27	378.753	1847.72	1973.97	1771.33	3446.74	1285.33	5993.94	4570.05
P35241	Radixin	RDX	2780.11	1678.14	1391.76	2215.24	1454.22	1771.73	1833.58	1347.71	1853.2	2441.88	2109.69	1209.98	3154.32	2287.55	2321.84	2685.18	1270.32	2087.14	719.078	2716.31	4396.91	1880.14	4072.9	944.699	1218.5	305.481	1759.16	NA	250.743	689.776	628.382	NA	946.348	836.402	634.703	1067.7	1031.9	2201.51	748.402	944.961	923.188	874.161	2962.34	1394.23	1206.21	7330.48	1559.45
P14678	Small nuclear ribonucleoprotein-associated proteins B and B'	SNRPB	6386.96	4771.43	2063.45	3323.22	1621.72	3340.32	1946.22	6533.44	2419.17	4602.81	5203.28	2695.32	9720.66	3467.38	2482.52	6257.95	4485.49	4432.47	2507.74	2335.47	8024.15	2482.36	10264.5	3328.03	2990.9	3370.21	8172.79	766.73	3975.84	3276.33	2712.29	NA	3106.33	1617.41	1240.72	4482.31	3764.28	5430.79	1178.75	1734.03	2941.4	2113.38	3044.99	1670.22	NA	2332.39	4089.24
Q9Y2Z0	Protein SGT1 homolog	SUGT1	1425.65	795.724	286.503	1228.17	1026.91	1206.82	1473.51	1163.64	1147.61	1191.51	397.961	755.615	177.763	1333.58	2122.56	1448.24	NA	991.682	1200.24	1319.31	8020.15	2766.87	292.884	1275.78	1291.88	603.916	1896.01	188.97	1302.34	2866.2	1300.07	262.553	1040.39	1036.72	385.67	2705.61	2083.23	NA	919.105	362.171	1306.99	883.658	1193.23	765.055	1997.09	5174.35	1215.92
P36952	Serpin B5	SERPINB5	309.209	3633.41	1021.16	3513.34	515.921	1352.81	405.086	622.665	1460.67	1162.12	901.441	260.272	NA	593.861	236.307	255.798	474.385	445.739	317.58	NA	79192.5	24659.3	3512.84	332.28	625.361	47170.9	1427.27	1195.19	192.902	250.4	1761.19	844.193	428.996	316.693	273.227	29269.1	9285.95	505.172	432.985	528.397	7611.96	271.171	402.901	NA	NA	2299.78	166.793
P19623	Spermidine synthase	SRM	3352.87	2136.31	713.979	3081.43	1540.72	2076.5	1969.34	724.246	1263.16	1912.87	487.893	2125.69	861.805	2019.81	3074.42	4163.32	182.354	843.336	3114.45	2603.56	11170.7	4354.61	811.586	1579.44	2131.91	1885.61	2269.68	155.296	2189.87	4129.71	2482.47	NA	1597.77	1394.87	623.431	4645.8	2895.3	NA	1589.61	430.339	1494.1	2304.68	2013.12	2240.73	1524.26	985.426	1289.52
Q9Y3F4	Serine-threonine kinase receptor-associated protein	STRAP	1421.18	791.802	704.105	1265.74	492.703	950.373	1106.46	643.153	1787.23	817.133	1130.31	843.649	972.544	612.509	886.143	1125.42	211.448	875.863	795.167	1018.66	6424.16	1556.02	NA	549.123	701.068	1529.88	1066.76	NA	800.448	894.574	896.69	NA	1049.64	1018.79	793.593	1593.4	1383.03	1349.6	491.429	NA	946.353	730.595	616.786	839.889	1910.98	4230.58	1481.18
Q16563	Synaptophysin-like protein 1	SYPL1	806.055	1625.77	706.581	751.256	473.255	827.566	1059.05	12861.8	3304.08	836.381	937.754	1991	1018.52	366.607	1142.28	412.617	6647.32	1165.03	1616.83	809.13	888.237	1256.22	NA	570.417	244.025	3937.61	747.921	7686.75	1085.45	498.73	1033.53	231.301	522.146	721.679	1449.93	3051.91	1045.47	6146.87	850.387	1405.75	1331.48	448.066	1223.71	389.769	NA	120.066	1899.67
Q9BUF5	Tubulin beta-6 chain	TUBB6	7456.31	6892.45	2684.45	7215.15	3536.9	6261.66	6757.58	4398.59	2712.73	6636.07	2484.11	4032.33	2746.91	5290.56	6700.15	5969.97	1297.71	1384.84	9947.38	8528.76	55339.9	10704.8	2370.28	5973.35	9720.66	2245.59	7516.71	329.075	4777.81	9363.58	6572.55	640.775	5606.45	6676.32	2519.79	10874.3	9161.29	2696.36	3588.92	1535.01	2925.66	5218.97	7324.19	6429.6	2994.94	809.968	2632.94
Q00403	Transcription initiation factor IIB	GTF2B	10902.3	7829.21	10473.8	11000.7	5794.66	7517.43	6850.56	5796.75	9732.72	8708.57	9042.26	8205.16	15829.5	10104.3	7935.56	12843.8	4165.64	13190.9	9300.45	8805.45	27504.3	4238.85	20602	8923.46	14404.7	2782.04	8076.76	9333.04	13504.5	11622.7	8596.97	8122.48	16276.2	5946.26	16973.7	3405.5	8874.11	14528.3	6835.16	10225	4559.77	6514.14	9446.1	12657.3	59020	NA	3660.39
P22735	Protein-glutamine gamma-glutamyltransferase K	TGM1	1063.39	3840.07	1482.61	3778.98	2289.7	1534.05	1161.95	5717.13	8589.54	2029.35	1554.96	1039.52	1513.16	2440.81	1384.13	1195.84	6126.29	5418.56	3642.9	1445.17	26544.8	8344.96	2816.27	1462.98	1084.76	7678.8	2302.02	18865.6	2293.42	1062.48	3941.87	2936.45	749.68	3081.14	3110.36	11008.5	2741.74	3394.36	1711.76	2591.23	3259.92	1539.46	1936.57	1189.76	2903.44	NA	3873.25
P42765	3-ketoacyl-CoA thiolase, mitochondrial	ACAA2	1820.99	966.468	118.084	1826.91	854.294	1055.73	1661.24	1175.81	463.836	921.908	977.554	1370.28	877.006	658.078	2480.9	2377.3	325.322	518.132	632.44	1166.76	3384.9	782.034	NA	1973.01	2151.03	735.462	2035.53	NA	2022.38	1432.64	1717.16	8.3105	3137.35	1229.01	411.233	693.284	1564.5	463.92	1255.76	186.763	811.743	2026.81	1395.02	2155.96	694.066	2141.2	976.084
P55327	Tumor protein D52	TPD52	1585.08	881.891	539.301	1450.45	665.622	1075.23	1543.45	860.552	621.278	482.802	885.86	1236.19	924.001	644.004	1919.85	1244.34	153.252	448.102	634.855	1483.23	4154.23	2343.65	740.083	1399.65	2181.02	464.202	2145.99	146.499	918.006	1843.04	601.758	453.056	1762.42	1017.5	616.644	2846.72	1216.05	NA	860.202	378.475	880.887	1277.89	1525.83	1532.48	455.505	812.358	878.168
Q16881	Thioredoxin reductase 1, cytoplasmic	TXNRD1	1989.02	328.504	336.754	720.731	687.405	328.93	694.94	703.062	3853.43	1186.84	1347.22	1955.43	1702.87	1019.65	1070.42	659.674	1285.08	1604.43	1678.85	842.616	3038.17	785.078	1238.74	942.149	693.398	326.81	765.395	NA	532.048	610.658	507.575	NA	700.524	644.173	875.644	723.564	1259.92	NA	280.242	372.207	735.25	647.834	645.932	933.551	NA	15007.8	1341.18
O43396	Thioredoxin-like protein 1	TXNL1	2679.57	2260.75	NA	2307.87	842.232	1702.33	1103.52	1205.29	1570.78	1546.45	626.637	1324.82	1398.61	773.154	1658.28	3132.63	NA	1741.25	1679.13	2423.36	15856.9	6265.73	825.495	2022.07	1913.85	2668.14	2500.01	NA	2787.19	2805.59	2117.64	NA	2288.16	1834.68	935.749	7721.48	3541.97	371.84	1675.96	465.67	1834.26	1425.96	1701.54	2305.89	838.607	4519.29	2184.49
P21281	V-type proton ATPase subunit B, brain isoform	ATP6V1B2	1303.58	2239.25	709.713	2431.26	891.866	1829.78	1524.17	1136.05	2110.4	1734.86	532.57	1202.78	1007.36	1464.41	1779.22	1887.45	786.558	848.785	1300.23	1596.8	16132.4	8857.18	1277.15	1155.14	2075.16	2765.7	1636.21	435.724	1728.99	2163.08	1957.2	550.816	2034.71	1021.29	611.869	9839.6	2913.5	929.822	1156.05	915.584	1929.7	943.576	1103.05	1197.71	NA	4330.38	1441.91
Q99798	Aconitate hydratase, mitochondrial	ACO2	1282.86	1022.27	551.793	903.041	602.088	838.312	1287.1	690.343	3806.46	919.768	634.721	887.517	599.651	573.484	1186.53	1272.05	542.209	895.825	1104.13	497.298	8898.46	2676.97	1502.55	689.568	782.099	1196.24	1208.82	NA	904.61	767.583	1006.22	898.459	1233.9	849.329	389.78	3826.94	1007.14	NA	591.978	379.261	581.089	809.522	496.154	1338.99	NA	3749.81	1068.53
P14550	Aldo-keto reductase family 1 member A1	AKR1A1	973.879	1788.54	1763.52	898.507	376.91	536.716	618.531	729.32	3104.35	702.345	432.383	953.776	342.878	557.679	917.083	1100.7	NA	127.45	980.747	421.502	12066.4	4115.64	NA	1175.19	1193.15	3399.46	1434.73	NA	818.79	978.855	879.672	NA	1064.09	540.232	111.798	4187.82	1637.94	NA	737.06	163.61	1050.93	688.801	545.031	1018.19	3115.23	6373.6	1114.19
P09972	Fructose-bisphosphate aldolase C	ALDOC	1369.89	1724.67	1407.05	1241.41	1079.35	1919	1522.6	2243.84	1187.6	1156.51	1024.39	794.727	1006.68	913.342	548.89	1409.45	502.878	821.466	2190.89	1021.85	3439.87	1388.02	2548.88	885.566	2018.34	1190.78	898.44	865.484	980.902	2126.84	1060.15	839.446	1684.46	1073.29	1096.96	2035.79	970.894	1903.4	1181.33	1302.23	603.436	893.997	866.543	1811.93	1581.34	702.554	616.792
Q92688	Acidic leucine-rich nuclear phosphoprotein 32 family member B	ANP32B	3539.67	1777.43	702.622	1099.76	1300.38	997.298	3049.23	1694.58	3423.6	2225.74	2697.95	1387.81	1119.13	1290.76	1221.89	2068.58	1468.53	774.996	1533.19	1814.95	9288.72	1967.65	1476.52	1606.2	1774.77	1206.41	1936.33	NA	2168.89	2124.33	1157.67	998.677	2863.36	1275.68	2666.15	2501.4	2274.74	NA	944.569	1133.64	982.474	1780.34	2314.89	3016.97	4523.47	6317.94	4594.28
Q10567	AP-1 complex subunit beta-1	AP1B1	2171.71	1331.46	955.677	1471.31	600.051	1419.24	1388.09	1305.4	2330.5	1326.9	1403.95	705.363	1414.76	465.211	1150.43	752.401	553.566	509.395	838.634	429.289	6597.52	3499.82	1452.67	712.678	1864.88	2411.36	1542.08	NA	828.305	418.786	898.573	NA	823.055	692.545	2517.58	3542.74	1987.45	1258.27	796.968	687.385	894.976	601.45	765.345	532.966	NA	2617.97	719.307
Q9BZZ5	Apoptosis inhibitor 5	API5	2700.7	1530.31	934.292	2103.38	959.428	1361.74	1980.39	1204.9	1656.04	1860.48	1880.11	1249.52	1917.3	2099.68	2236.2	1986.36	913.374	1470.43	909.795	2215.93	9810.7	2649.31	2199.44	1441.52	1198.77	1122.08	2029.83	NA	800.303	2111.44	1152.76	NA	1570.29	1429.93	539.681	2099.29	1694.77	1827.38	887.859	1396.46	1425.06	1390.63	2538.22	1999.08	4086.39	4648.89	1580.68
Q53RT3	Retroviral-like aspartic protease 1	ASPRV1	934.148	11844.2	3454.43	11185.3	3862.73	9320.25	1496.84	7934.59	7017.66	27341.4	3301.86	2569.46	2476.53	4974.27	1576.51	374.005	37142.4	11898	9646.69	1226.94	200097	43947.7	11945.3	3045.51	1332.5	29795.8	3303.97	42234.6	6999.52	2208.19	1901.81	2708.74	1551.42	1603.13	2711.62	25352.1	10987.8	7395.99	1689.07	2698.88	7603.13	2687.68	3780.14	1196.71	NA	1266.84	3338.31
P24539	ATP synthase F(0) complex subunit B1, mitochondrial	ATP5PB	2267.32	802.464	599.315	1022.96	367.238	860.697	1100.1	990.866	603.188	738.233	1024.54	955.955	1493.06	1151.17	1842.92	1843.97	845.264	1145.55	1552.91	942.993	6819.69	2001.34	1619.01	839.592	1025.53	1409.91	1525.97	NA	903.713	1064.4	794.519	NA	1505.71	929.725	620.329	2322.83	1686.48	NA	713.983	240.415	737.154	871.316	397.36	1432.14	2819.92	27358.6	2129.84
P56134	ATP synthase subunit f, mitochondrial	ATP5MF	2277.28	452.672	NA	2587.02	629.278	1328.51	841.05	961.264	1522.67	1801.03	857.074	1815.93	1149.05	1378.6	2151.45	2034.3	329.813	576.088	895.659	1611.88	7563.1	2406.84	NA	956.449	963.702	599.521	1464.41	NA	751.312	1417.87	1403.59	676.447	1886.04	1215.99	660.953	3091.07	2989.54	NA	1170.89	832.702	928.05	1324.82	530.823	2842.21	2491.08	NA	1271.51
Q07021	Complement component 1 Q subcomponent-binding protein, mitochondrial	C1QBP	1767.56	1362.2	1495.49	860.816	789.67	479.26	1181.02	774.728	1372.25	1034.31	1096.35	1424.74	1296.76	791.823	1756.83	1754.55	1254.26	469.642	667.841	851.083	8770.77	1736.41	1295.06	1024.25	1159.7	1672.81	1317.35	1195.17	785.075	1525.6	1688.41	NA	232.937	832.265	595.984	2309.25	1139.11	NA	959.813	242.227	635.468	1273.85	459.191	1594.69	3502.58	4692.55	1138.05
Q9H444	Charged multivesicular body protein 4b	CHMP4B	2660.01	1900.95	680.791	1860.39	968.464	914.589	1619.73	1024.81	736.192	1731.09	478.821	1271.03	557.373	978.252	1829.07	1563.52	740.46	NA	1367.96	819.138	15274.8	2950.93	839.793	1377.21	1279.69	1251.84	1732.14	324.611	2502.1	1551.73	1912.91	591.71	2315.35	1210.12	702.619	2918.18	2060.85	616.969	607.786	670.478	909.506	1623.91	1102.38	1760.55	1883.06	4181.87	1730.16
P09496	Clathrin light chain A	CLTA	5687.05	3223.87	888.168	3454.49	2233.58	2690.2	2985.82	2895.12	471.771	3305.42	1900.28	2112.23	535.563	3430.04	3377.68	5565.77	NA	483.741	1502.93	4241.5	18896.6	3996.78	1555.05	3104.42	4734.92	3319.95	3503.6	NA	3622.95	5424.79	3814.11	1017.68	6171.25	2872.42	1650.29	2941.5	3499.02	NA	2831.95	1605.98	2037.84	3137.65	3063.04	4205.53	3336.39	16368	3988.57
Q9Y678	Coatomer subunit gamma-1	COPG1	1391.22	1337.01	772.024	1781.95	773.836	1150.02	1080.37	923.88	406.251	1222.95	1074.08	905.753	750.138	1437.45	1504.73	1540.76	514.067	484.577	1202.77	1332.79	6503.33	2609.47	1226.14	1257.36	1101.97	1080.36	1658.86	605.385	1106.53	1771.08	753.194	242.488	1730.26	1162.49	530.787	2395.62	1587.88	998.222	840.077	467.59	723.948	1221.19	1761.06	1338.6	NA	2720.63	1075.75
O43809	Cleavage and polyadenylation specificity factor subunit 5	NUDT21	1659.74	2022.36	530.674	1936.73	772.343	1721.87	2051.6	1223.91	1561.65	1341.08	1264.61	734.17	1334.64	2348.12	1950.44	2081.1	1082.69	723.494	756.858	2205.4	10047.9	3007.11	2240.34	928.779	1650.13	1155.83	2138.25	NA	978.906	1718.46	704.957	849.598	1784.02	919.77	924.888	2296.52	1201.1	2132.04	868.271	599.678	1236.2	1177.66	1492.38	1665.8	1103.72	1502.38	1310.25
P21291	Cysteine and glycine-rich protein 1	CSRP1	3373.46	3820.82	1885.52	5833.75	2860.63	3863.02	4374.25	2215.15	1945.91	3457.01	3096.69	3132.43	3597.21	2889.66	4015.11	3381.41	779.768	1903.96	2810.93	4022.79	8766.42	2899.3	3540.52	2250.73	5567.02	2915.54	3598.38	1453.54	3307.39	5683.25	744.17	NA	2790.65	3098	2073.69	1710.61	2860.32	1112.4	1974.58	2079.71	1716.87	1700.86	4043.58	4033.32	1674.99	1273.12	2564.82
Q13561	Dynactin subunit 2	DCTN2	1756.65	1207.94	203.444	1581.89	579.634	1040.01	1009.92	776.157	1209.16	1212.36	793.976	991.568	834.113	1250.26	1882.76	1438.03	510.11	367.938	766.596	1341.82	41383.1	4324.26	383.598	1452.6	2306.51	2320.25	1795.72	391.453	1239.95	2282.09	1367.82	NA	1366.72	1405.47	840.612	6110.38	2699.01	NA	1091.12	655.93	993.291	1150.86	836.248	1977.67	NA	2101.23	1108.41
O60610	Protein diaphanous homolog 1	DIAPH1	1695.58	1382.19	1917.89	1519.95	735.801	1247.52	1126.43	686.48	1010.14	909.483	1320.04	966.533	1772.3	726.935	1011.32	1439.35	1237.2	1388.27	481.462	835.915	6208.98	1914.17	6611.4	881.207	758.292	1204.07	801.942	NA	895.248	929.8	469.021	611.807	613.136	448.923	900.904	1832.63	924.141	2099.32	407.799	671.532	750.764	692.072	1195.51	499.354	1257.23	4193.82	632.673
P19525	Interferon-induced, double-stranded RNA-activated protein kinase	EIF2AK2	1804.19	936.834	663.099	2343.02	658.591	1569.46	1420.88	1164.3	768.304	1417.27	917.176	1125.85	1599.05	1454.45	1879.15	1843.65	434.567	590.557	765.306	1133.45	1237.45	1265.04	1690.32	1415.88	1388.62	222.83	1848.42	99.5237	1065.19	1315.03	614.94	300.852	1445.45	1353.95	735.418	538.484	853.983	1176.05	822.606	744.189	1108.98	1175.09	1147.53	1408.88	2274.53	293.729	1158.32
Q96C19	EF-hand domain-containing protein D2	EFHD2	1580.21	1126.48	301.796	1423.51	937.763	842.342	994.743	780.13	2309.83	1259.85	1296.95	1774	1491.17	1561.29	1826.83	1421.54	306.142	1502.79	2542.09	1195.77	4331.4	1937.98	931.072	1169.56	1766.19	618.677	1196.34	607.07	974.563	1063.58	1164.48	NA	918.575	661.647	896.793	1773.6	1566.47	727.833	694.359	512.749	628.7	1375.97	850.725	1065.41	NA	4210.52	1102.07
O15371	Eukaryotic translation initiation factor 3 subunit D	EIF3D	1396.95	1300.06	1135.05	1010.98	766.175	1178.4	1073.45	962.16	1338.53	1675.61	1099.06	903.953	2237.89	1126.64	1187.86	1207.39	946.243	1254.06	801.046	1238.27	7954.87	3202.37	1419.63	1228.49	1753.69	1697.18	1837.7	209.801	1032.19	1472.18	1098.05	NA	1191.5	773.114	NA	3325.08	1961.37	2063.57	905.254	738.321	1239.43	1037.03	1214.95	975.688	NA	712.654	744.238
Q01844	RNA-binding protein EWS	EWSR1	3216.07	3248.65	2415.21	3515.28	1924.18	2236	3006.34	2649.05	3340.38	3849.98	6348.56	3373.71	3578.59	3582.06	3381.44	4121.47	1087.57	1190.29	1773.22	3889.24	6330.55	4733.15	11181.7	2173.8	2528.08	1584.87	3965.5	NA	2465.83	2118.36	1290.36	NA	1848.3	1799.02	1057.22	3438.94	1985.4	5973.58	1251.73	1169.48	1882.21	1676.37	2057.39	3078.88	NA	11204	3043.76
Q9NZB2	Constitutive coactivator of PPAR-gamma-like protein 1	FAM120A	848.685	716.576	760.464	724.968	401.696	686.691	944.916	514.922	586.936	924.03	985.428	469.774	704.797	298.353	578.845	680.874	316.205	199.862	267.396	835.916	3159.51	841.972	691.637	510.39	780.474	280.817	913.478	382.608	479.989	931.494	549.197	NA	599.124	329.397	493.212	698.529	665.235	438.401	361.441	463.095	361.207	553.869	513.276	547.158	1908.22	142.07	377.263
P51114	Fragile X mental retardation syndrome-related protein 1	FXR1	6846.69	2920.71	3974.88	4623.86	2735.89	3924.89	3974.39	2803.69	1603.11	3712.57	3851.66	2488.85	4783.2	3731.56	4781.5	5952.99	2052.57	2337.71	2480.63	4872.96	7816.07	3101.45	8383.56	3408.18	4071.33	1244.56	4601.57	407.827	2870.89	3223.25	2361.67	1274.06	3575.77	2291.29	1716.19	1735.97	3354.48	4212.54	2065.89	1682.55	2400.86	2269.1	4437.76	4026.73	1951.4	8920.25	2996.65
P07686	Beta-hexosaminidase subunit beta	HEXB	654.815	3227.08	947.811	1206.44	846.106	1186.93	917.564	4303.27	2245.45	2110.33	1007.23	1491.81	1028.48	653.854	732.99	874.325	3450.19	902.117	1428.31	1265.63	6561.01	1101.73	NA	1746.32	662.263	3317.72	2538.48	4373.19	1045.56	1398.96	1528.47	NA	823.634	1113.84	780.961	1505.66	1210.19	1779.29	1314.68	712.397	1505.98	1027.02	1302.36	1270.81	NA	3406.81	1385.79
O15347	High mobility group protein B3	HMGB3	4485.69	3337.32	2864.01	2745.86	2351.69	2513.03	2404.2	1578.35	2058.03	3409.52	3202.67	1738.32	3459.91	2964.03	2705.44	3043.01	2276.83	1967.44	1783	2703.8	1775.97	2915.65	5011.35	1365.91	1768.22	1115.15	4411.52	1795.66	2577.63	2865.56	1405.52	463.05	1010.12	1166.33	1370.42	1666.08	1246.29	5534.86	1255.36	2034.19	924.926	2051.95	3101.63	1059.41	343.157	2298.5	1737.15
Q9H910	Jupiter microtubule associated homolog 2	JPT2	4035.29	2035.28	2208.24	4036.24	1697.19	2448.85	3038.56	2050.45	1314.54	3064.1	1682.33	2790.49	3004.57	2876.82	3670.15	4363.74	1396.47	1640.85	1423.89	3854.54	1066.72	2028.88	3481.68	1659.47	2636.49	337.974	2455.35	651.807	2086.32	3508.61	1388.79	NA	1429.59	2011.15	916.511	1050.48	2332.78	2662.91	1308.16	1418.04	788.615	2546.61	2182.51	2521.19	958.292	646.023	1639.31
P23919	Thymidylate kinase	DTYMK	1330.99	1690.65	489.792	1621.5	1162.39	1094.34	1562.91	872.219	1026.24	1514.65	885.369	1716.88	1008.22	1323.53	1862.42	1815.01	405.113	995.143	977.481	1334.6	2452.86	1231.22	1250.19	1199.75	1564.43	607.896	1109.74	NA	1649.94	1645.84	871.19	NA	1871.04	1120.59	744.293	1286.26	1107.06	1219.54	786.233	475.509	471.843	1047.6	576.506	1063.73	NA	3561.57	1226.03
Q86UP2	Kinectin	KTN1	1232.87	1230.1	758.938	1123.2	710.702	812.473	999.899	937.403	616.397	1010.92	310.937	699.372	999.536	482.509	1006.31	1641.08	539.846	462.784	841.924	1083.64	12096.6	3537.61	913.547	745.568	1332.26	1199.34	1471.07	543.826	1262.34	1336.49	873.122	NA	1423.69	752.143	992.518	4194.29	1387.38	187.212	858.992	410.286	548.729	846.124	909.661	1263.87	999.654	4359.73	789.104
Q6PKG0	La-related protein 1	LARP1	2976.38	2492.78	3127.22	3098.98	1926.98	2841.32	2875.09	2395.08	2072.22	2543.46	2468.68	1930.22	3825.9	2559	2395.18	3610.32	1378.43	2453.71	982.49	2736.13	6132.29	3059.23	4420.19	797.902	1333.32	456.955	2525.07	NA	1216.54	1057.56	450.38	NA	475.711	884.057	747.576	1812.78	1195.38	2368.33	597.74	570.815	733.198	971.515	1295.02	976.359	NA	1833.74	1105.57
Q04760	Lactoylglutathione lyase	GLO1	1834.21	1431.15	550.638	1688.26	754.188	2151.2	1148.25	1403.76	1836.9	1403.46	2186.31	1098.3	719.954	1287.96	1729.5	1654.99	NA	684.791	1206.56	1679.88	16569.2	3449.8	NA	862.841	1664.17	3456	369.754	NA	1475.04	1272.37	858.257	919.87	924.425	520.958	1026.63	4581.55	2456.97	NA	369.61	610.715	927.89	792.079	1179.92	759.391	NA	3386.27	1516.13
Q12907	Vesicular integral-membrane protein VIP36	LMAN2	811.192	524.547	NA	603.709	386.685	896.548	503.935	1179.49	1362.24	523.235	789.568	938.625	1022.88	565.51	1029.14	1091.84	518.256	498.018	779.921	372.315	2281.14	582.251	NA	805.691	2405.64	659.847	1165.68	333.256	735.167	676.355	683.825	NA	608.462	864.718	540.35	1058.22	1054.64	786.744	609.404	156.125	603.268	704.916	800.317	826.532	946.619	4049.76	1173.94
P36776	Lon protease homolog, mitochondrial	LONP1	1893.81	1281.2	780.836	923.143	455.835	620.159	1131.11	401.261	301.832	718.068	638.206	1240.89	723.613	871.996	1330.16	1368.11	243.824	717.749	434.746	918.984	1786.78	1210.84	1070.81	1028.31	608.144	994.22	1664	NA	1084.24	1212.05	867.415	1120.58	1588.88	643.718	545.166	833.294	1012.38	972.566	748.808	462.801	514.049	605.618	552.218	688.702	1752.37	1243.43	1176.95
Q02978	Mitochondrial 2-oxoglutarate/malate carrier protein	SLC25A11	1318.83	1270.57	190.982	1399.38	692.743	881.559	1434.6	788.801	508.828	1175.08	272.398	1219.22	910.32	632.636	1834.26	1927.78	580.505	517.014	790.364	1308.8	10837.1	2016.25	NA	1305.24	1633.23	702.139	1822.28	NA	1228.21	1597.86	1276.85	NA	1661.29	1011.27	221.131	1617.36	1943.42	592.129	1056.27	476.443	950.202	1292.22	791.765	1392.31	1228.8	1419.19	1115.92
P29966	Myristoylated alanine-rich C-kinase substrate	MARCKS	6473.91	2101.78	395.305	1832.17	1047.04	1743.61	2329.74	1465.81	746.443	3041.48	1648.24	1799.73	682.664	2143.22	1523.07	3454	253.54	601.076	2424.81	2329.34	3487.03	2645.86	NA	3560.15	3615.52	240.916	2369.33	NA	3153.99	3596.9	2045.15	752.5	4182.82	1818.28	955.26	1775.95	3471.1	478.283	2622.78	894.208	683.495	1747.64	1854.11	3279.78	3674.21	NA	2406.54
P33992	DNA replication licensing factor MCM5	MCM5	2768.52	2942.08	1070.07	2560.48	1272.7	1935.35	3454.5	1890.62	1093.34	2578.72	1834.92	1880.93	1367.67	1141.76	2362.71	2948.04	401.976	694.713	1123.67	2334.71	1821.07	1314.96	1103.76	2445.09	2788.05	284.689	1596.18	NA	1597.05	2570.42	1958.62	1784.38	2504.97	1558.08	845.436	1056.11	1506.28	1280.59	2308.35	780.119	1046.46	1678.37	1846.63	2523.9	NA	4964.67	2158.86
P28482	Mitogen-activated protein kinase 1	MAPK1	4020.92	2885.59	1124.01	3817.42	2136.29	1864.91	2515.36	1265.77	2110.34	2765.68	1299.77	2196.82	1735.06	2586.47	3642.4	3401.97	657.687	1412.91	2016.88	4185.51	8896.5	8191.29	3599.43	2703.28	2730.18	2854.21	4020.83	213.035	2018.12	2739.64	2274.07	587.896	3296.77	1923.98	498.054	7852.64	3026.42	2156.59	1654.32	773.931	1843.24	2386.45	2403.62	1716.64	NA	2681.5	2271.67
O94776	Metastasis-associated protein MTA2	MTA2	1988.05	1103.23	822.385	1409.94	688.402	691.362	1031.27	969.276	566.419	1281.19	1139.22	930.279	867.819	1126.53	1460.12	1611.33	298.326	805.854	885.842	1222.28	6304.57	1659.48	1226.82	1242.83	1862.08	730.475	1422.14	420.689	1034.08	972.362	1499.14	418.539	1715.23	955.701	1161.02	1855.92	1480.5	916.568	1120.13	821.478	920.948	825.676	1321.53	1612.47	NA	4126.32	1061.22
Q9HB07	MYG1 exonuclease	MYG1	778.546	661.708	NA	740.005	794.977	631.555	718.704	580.156	1355.19	711.251	613.348	646.733	199.012	531.656	507.867	517.646	284.604	247.464	542.724	497.719	12486.3	768.771	NA	461.118	746.713	2609.33	849.838	NA	462.077	636.527	635.948	441.606	715.049	946.046	320.099	1257.13	714.96	421.411	461.544	313.356	600.854	581.97	689.637	678.321	NA	310.33	838.888
P30419	Glycylpeptide N-tetradecanoyltransferase 1	NMT1	4201.85	2029.94	4384.92	3477.67	1910.37	3143.02	3714.47	2102.77	1387.82	2249.84	2965.81	2035.39	5181.77	2027.44	2722.28	4897.25	2093.76	1882.99	1351.52	3855.77	7467.23	2641.53	6405.72	1194.15	1462.89	509.87	1982.51	66.9797	1136.39	1609.47	1259.88	541.468	1187.2	958.085	598.601	1767.94	1683.13	1879.53	1077.49	1489.19	931.668	1447.51	2208.15	1725.12	880.008	1723.73	2565.36
P22061	Protein-L-isoaspartate(D-aspartate) O-methyltransferase	PCMT1	3087.97	1711.88	968.045	2345.68	1697.82	2872.91	1700.59	1695.55	2858.37	1963.04	1736.08	1811.72	1009.87	1379.2	1810.57	1257.05	896.704	1294	1891.43	2615.91	12361.4	1528.76	1983.45	1891.08	1371.93	7848.62	3139.7	1056.84	1262.82	2161.54	3041.94	1069.33	1816.25	2326.91	2350.03	3141.9	2997.66	1355.43	2155.73	1139.62	1804.75	1793.94	1506.76	2724.39	2820.56	8958.58	2839.53
Q9UHX1	Poly(U)-binding-splicing factor PUF60	PUF60	2159.91	1263.79	1057.37	1274.42	1246.35	796.317	1616.63	983.477	1375.52	1352.32	1612.07	1096.29	1694.4	924.397	1580.54	1597.41	606.07	1105.7	931.327	1454.27	3396.79	1362.39	1490.02	711.879	1581.13	843.342	1295.15	NA	977.58	924.301	946.419	902.014	563.118	592.988	1509.43	1122.25	1165.06	1034.82	526.894	759.42	713.528	931.114	1025.63	1103.45	NA	3645.96	1596.53
P31930	Cytochrome b-c1 complex subunit 1, mitochondrial	UQCRC1	2321.48	1620.63	395.818	2014.32	1009.29	1236.4	1910.81	1309.52	1263.91	876.352	605.583	1133.69	755.235	1046.97	2031.07	1983.72	587.57	758.961	1167.7	1065.33	8150.08	3985.83	NA	1507.88	1279.09	2035.71	2366.73	411.181	1499.09	2193.55	1840.78	547.073	1931.36	1006.27	630.947	5184.21	3041.27	1124.84	1252.73	341.965	967.696	1037.42	1012.24	1738.98	1465.48	8166.05	919.779
Q9NP72	Ras-related protein Rab-18	RAB18	1919.86	2518.82	1045.54	1395.92	1209.85	1713.8	2014.01	2015.31	912.93	2047.33	1131.1	959.809	NA	2467.95	2528.5	3360.36	728.28	806.339	1210.21	2065.25	8531.9	10234.1	1354.76	2337.87	3506.87	4901.22	2702.97	573.687	2294.75	3525.38	2651.92	435.633	3087.73	1751.36	1010.13	11729.9	4429.05	315.316	1396.29	1163.03	2262.18	2680.84	1536.89	1457.89	1747.01	606.107	1502.36
Q86SE5	RNA-binding Raly-like protein	RALYL	3689.47	3201.88	180.599	3094.73	1311.94	2341.73	4429.24	1026.43	1087.33	2123.65	831.956	2584.76	584.404	2237.74	3166.82	2326.69	NA	357.157	1898.81	3917.21	5397.75	3104.63	431.969	3848.76	5269.66	1254.54	3274.22	76.823	3615.55	3834.09	2018.47	250.69	3831.42	2782.56	NA	2416.48	2936.26	NA	1714.55	818.523	1845.81	2217.44	2317.06	4176.77	NA	1014	1195.27
P27635	60S ribosomal protein L10	RPL10	2708.87	1580.87	845.385	1875.98	1285.48	1113.07	1383.84	1275.15	1041.02	1311.55	928.267	1471.71	1425.12	1613.05	1826.03	1962.47	367.694	915.031	704.102	1648.73	19070.2	2825.21	1031.52	821.998	1107.63	2161.81	1633.73	182.769	833.579	1535.78	967.5	652.827	1325.21	1766.48	776.208	3048.5	2366.52	722.746	1256.42	295.687	1037.27	1460.29	1310.03	2011.8	910.152	57.8112	2191.15
P31040	Succinate dehydrogenase [ubiquinone] flavoprotein subunit, mitochondrial	SDHA	1566.41	811.256	376.964	820.46	488.247	640.119	846.839	651.686	946.371	565.491	579.936	677.947	329.118	966.174	915.818	1022.71	NA	472.34	650.197	792.981	2508.14	1095.04	1618.35	592.707	1371.38	926.683	1038.82	NA	947.62	626.924	569.789	386.793	886.048	487.747	NA	773.709	1019.49	NA	808.724	678.865	760.253	808.589	254.427	1252.04	1982.1	1672.24	NA
Q9GZT3	SRA stem-loop-interacting RNA-binding protein, mitochondrial	SLIRP	1583.9	1433.63	1033.73	2102.2	924.433	1602.44	1982.07	737.671	1024.32	1346.64	919.208	1548.83	1003.51	1315.48	1350.99	2819.49	346.895	1620.05	1219.04	993.49	8963.95	1553.44	1281.17	1075.94	1525.2	1369.65	1668.38	NA	1078.71	1168.57	825.831	NA	1477.52	1203.09	NA	1749.67	1044.29	NA	583.591	333.863	574.626	1029.54	958.377	1100.96	843.585	4612.62	875.268
Q14683	Structural maintenance of chromosomes protein 1A	SMC1A	2143.01	1256.61	1402.2	1944.54	1055.9	1324.58	1730.24	1032.88	1217.7	1504.71	1436.51	1067.45	2366.33	1376.65	1615.15	1338.53	882.705	1068.27	677.441	1868.15	2856.53	1099.13	3036.33	625.504	966.165	816.309	1527.99	NA	1006.19	921.731	696.281	NA	762.838	692.254	839.199	1041.57	997.106	1717.13	645.822	441.816	896.285	964.119	1324.32	953.487	2989.48	3315.41	760.582
O14980	Exportin-1	XPO1	1364.99	1127.76	NA	1236.17	586.81	981.67	1163.81	571.619	720.734	826.265	681.782	651.163	1372.14	921.79	976.332	1403.79	93.7191	NA	943.712	905.644	2066.82	1415.51	774.972	1134.25	1561.65	638.535	1634.88	314.545	1270.45	1524.49	742.459	389.898	1741.37	627.321	954.093	1323.5	1096.32	NA	1058.35	349.232	863.402	863.145	787.285	918.522	1661.1	530.963	1679.83
Q96IU4	Protein ABHD14B	ABHD14B	1018.57	1029.46	356.227	982.328	12.8949	917.822	1195.7	1579.74	512.389	985.304	936.672	813.86	926.467	701.107	1161.27	1578.88	648.284	825.068	875.543	540.189	13829.7	2942.58	9408.68	798.279	1265.88	2708.34	1056.01	607.904	585.581	1013.89	529.601	608.364	784.397	448.38	NA	2677.92	1388.65	2214.27	736.058	822.882	883.4	574.15	367.62	882.667	NA	6984.79	644.696
P51648	Aldehyde dehydrogenase family 3 member A2	ALDH3A2	423.038	556.272	285.476	938.459	336.274	765.757	500.057	1164.68	604.311	855.053	354.428	381.209	602.662	501.434	417.694	659.882	1082.52	351.22	611.51	342.496	8710.44	2693.33	547.958	464.73	884.658	3539.57	606.392	400.756	451.823	660.995	558.288	NA	456.245	295.649	NA	3742.57	833.008	792.369	206.414	347.612	612.86	391.111	257.632	294.476	NA	386.077	405.409
P02656	Apolipoprotein C-III	APOC3	2232.91	1676.31	2964.12	2764.71	1770.33	1132.13	3191.36	2195.79	2116.65	1332	1848.73	1758.4	1425.84	1218.89	999.566	842.799	1381.3	1489.49	930.54	1121.67	285.82	695.554	2154.62	2369.31	3589.12	1177.12	1376.55	2867.88	2138.41	3857.49	3127.81	3874.71	5174.41	4137.99	6714.78	2001.25	4781.22	6136.07	3290.94	5121.61	2256.62	2993.77	4864.52	4512.24	6730.27	2322.95	994.686
O75964	ATP synthase subunit g, mitochondrial	ATP5MG	3128.21	3202.77	NA	3645.9	1680.18	1951.23	2577.01	2721.81	NA	1282.99	1009.06	3423.58	518.251	1777.76	3931.03	4456.09	1131.14	1363.98	2097.33	2141.18	8679.62	4643.91	NA	1091.39	3198.81	2509.34	3796.54	NA	2946.2	3523.94	2444.56	NA	3591.81	2725.7	271.631	5558.01	3272.69	1196.45	1842.4	799.514	1931.78	2866.63	1673.78	1944.6	NA	5169.6	1754.66
Q6NZI2	Caveolae-associated protein 1	CAVIN1	1197.6	1526.84	806.317	1650.65	938.854	1513.27	1558.75	2398.33	1030.5	1917.86	1015.58	1482.06	1078.76	932.429	1444.39	1384.79	600.533	1144.65	1029.81	1575.87	2744.64	958.25	1699.5	3093.49	1633.4	1252.5	1454.58	127.154	449.243	898.871	795.7	NA	3186.34	911.127	471.175	804.958	1522.29	NA	804.054	316.608	772.006	1614.3	1739.61	1800.12	NA	1520.93	1322.2
O75828	Carbonyl reductase [NADPH] 3	CBR3	4256.21	2967.74	1105.77	4557.54	2052.73	1964.15	2427.33	1700.59	1631.29	2505.37	750.144	3152.49	1863.59	2959.87	3426.87	3643.44	110.985	434.172	2888.35	2645.67	37061.3	16728.9	2095.73	4769.4	4058.08	8452.52	3945.32	713.414	3139.83	2697.93	3169.67	NA	2226.49	2348.17	496.303	22841.2	6648.93	NA	2009.41	838.412	3603.39	1903.35	2688.4	3223.88	NA	4170.78	2055.68
Q16610	Extracellular matrix protein 1	ECM1	421.608	1322.26	881.894	678.581	1853.26	1835.51	761.942	4894.71	8418.17	1406.16	1099.63	710.631	1457.92	768.879	398.253	265.764	2724.39	1603.23	1785.89	882.458	6517.05	629.237	557.673	558.134	392.015	2315.61	1194.03	7790.76	903.6	416.378	1139.46	515.423	345.672	1873.14	1564.95	1570.3	194.486	1226.23	1259.26	1105.56	1318.02	1032.03	1193.37	1816.9	NA	NA	3116.32
Q92616	eIF-2-alpha kinase activator GCN1	GCN1	1610.24	1227.76	1425.79	1396.64	1005.66	1359.23	1420.39	867.567	1199.61	1420.23	1330.86	1139.03	1716.9	1660.51	1799.13	1593.04	874.044	1812.55	585.625	1174.32	4716.12	2062.29	2359.87	696.547	887.958	1076.71	1440.38	NA	879.647	1387.99	796.742	NA	1270.82	807.263	374.717	2264.88	1388.8	1552.91	563.462	720.211	672.585	975.126	816.051	978.289	NA	1245.23	690.651
O76003	Glutaredoxin-3	GLRX3	937.346	298.519	216.804	934.166	470.739	709.256	770.199	657.493	1156.86	630.473	942.83	816.262	508.425	702.023	547.767	592.69	NA	411.237	790.266	699.103	3562.76	1509.93	NA	526.398	807.934	1631.62	1106.5	NA	773.094	604.913	743.639	63.3803	1331.79	564.046	260.466	1563.03	1112.72	NA	645.34	375.745	646.325	578.755	540.413	1972.42	NA	1435.65	415.714
Q9UBQ7	Glyoxylate reductase/hydroxypyruvate reductase	GRHPR	1851.72	1299.46	134.539	1868.07	826.651	1965.05	1422.13	1197.33	349.464	1209.2	327.793	1038.49	1003.81	566.856	1550.1	954.309	498	NA	1008.4	1185.72	11490.2	2018.77	NA	857.289	1534.7	3951.38	1074.24	NA	906.613	1213.86	1102.6	NA	1709.22	1002.4	NA	2813.18	1753.51	NA	619.664	91.5844	1160.52	1208.59	943.347	1285.35	NA	4741.52	1063.32
P78347	General transcription factor II-I	GTF2I	1449.38	1407.71	794.941	1093.09	751.811	1142.41	719.849	763.599	741.149	1061.79	748.915	785.48	1301.47	911.464	1266.02	1335.12	362.718	687.907	502.616	1243.83	1378.35	1222.36	2231.62	524.376	899.852	595.684	1028.54	NA	877.656	1040.05	783.796	833.695	984.584	942.316	880.273	872.036	919.335	1398.22	703.192	311.199	816.242	716.903	534.542	720.839	NA	5391.63	885.483
P42357	Histidine ammonia-lyase	HAL	891.176	6928.54	2421.86	5204.73	2778.51	4409.99	3414	33955	16258.4	4804.14	4223.94	1779.46	1508.26	4635.72	2716.56	2172.6	15490.6	4730.55	5410.35	3591.28	13363.6	12850.1	7441.75	3776.91	1357.02	14558	6985.81	4934.04	2600.12	1188.29	5145.24	4270.05	579.714	2955.1	3811.02	11396.1	4326.72	4883.71	2372.42	5493.99	8970.59	2200.81	1581.81	528.136	NA	2220.52	2122.1
Q7Z6Z7	E3 ubiquitin-protein ligase HUWE1	HUWE1	1060.67	608.045	658.493	1151.27	550.018	777.228	680.205	385.388	391.376	488.989	468.119	525.746	1051.33	400.655	860.245	955.492	615.223	471.853	478.665	768.789	6065.16	1846.35	984.63	875.473	1208.69	875.565	856.299	401.058	236.128	626.638	739.917	NA	747.862	275.684	1760.72	2151.35	744.006	480.388	476.1	598.436	693.289	720.605	1059.61	846.264	NA	1816.7	782.878
P10644	cAMP-dependent protein kinase type I-alpha regulatory subunit	PRKAR1A	1476.66	1585.07	716.426	1249.31	884.188	930.226	752.035	691.545	595.337	1255.08	334.074	945.612	586.956	1307.02	1404.43	1372.69	408.404	180.279	656.046	1495.02	2641.14	2082.18	2061.66	1416.09	1592.91	402.215	1431.5	133.188	993.4	929.755	951.558	332.933	1156.92	870.46	577.847	1141.82	1451.52	803.313	630.306	211.748	904.492	1179.94	948.104	1116.53	955.449	1535.45	1040.53
P49257	Protein ERGIC-53	LMAN1	3547.55	4129.32	1036.81	2608.47	1873.52	2294.6	2997.51	1489.26	1720.17	1542.08	NA	1791.13	1860.84	1839.04	3202.99	3410.16	1149.58	1755.82	2420.45	3048.19	7993.66	4861.63	251.965	3333.63	2690.58	3493.62	4116.19	347.906	2620.95	4884.98	3232.69	NA	3363.69	1920.85	1716.25	4228.52	3547.89	NA	2220.28	1195.77	1996.77	2944.12	2508.29	3462.57	3066.39	6957.54	2512.45
Q8N1G4	Leucine-rich repeat-containing protein 47	LRRC47	4900.69	3449.41	4096.56	4252.79	2462.69	3639.34	3885.87	2563.99	2682.99	3870.97	4523.23	2176.5	5440.24	4053.43	3847.59	4289.21	2234.22	2583.95	1351.48	4206.39	9331.42	4485.18	7028.02	963.847	1252.23	1368.23	3319.56	320.148	714.346	1147.62	1229.85	382.315	1382.48	755.069	1193.59	3594.1	2092.25	5969.01	1038.67	1641.25	1772.2	1444.66	2430.68	1393.44	NA	666.128	2016
P33991	DNA replication licensing factor MCM4	MCM4	2308.23	1564.27	2169.49	2084.47	1360.86	1303.26	1893.01	1371.33	1226.47	1944.41	1685.7	1227.35	2419.87	994.497	1458.41	2404.07	1076.54	1437.67	675.684	1967.77	1599.84	1227.04	4450.24	1059.03	1856.44	191.644	1931.21	NA	1294.19	1413.85	1097.93	805.927	1505.05	805.243	796.107	679.771	974.742	3399.14	1271.04	1136.1	872.527	959.845	1274.25	1843.29	NA	3914.84	1880.43
Q969H8	Myeloid-derived growth factor	MYDGF	2615.02	1251.32	326.166	837.177	654.619	1378.4	1667.95	1598.22	1731.33	1463.36	1709.02	1383.06	960.625	681.109	758.817	970.354	278.09	922.087	1830.13	627.41	NA	807.937	NA	1140.83	2289.35	542.015	881.663	640.336	1573.73	803.169	1821.96	365.379	829.752	1002.74	1665.6	1087.53	2210.3	NA	988.025	636.015	603.688	852.678	896.635	1376.48	NA	1017.5	1101.1
P22307	Non-specific lipid-transfer protein	SCP2	1187.92	1340.58	816.568	619.103	583.375	652.388	1060.06	755.728	1717.56	904.229	623.868	1165.77	793.653	465.229	909.617	930.868	531.916	57.8772	677.781	455.48	7622.47	2387.43	212.22	1578.16	1501.27	2009.53	708.845	467.313	1315.25	1382.43	488.959	296.735	1067.29	666.982	572.692	2956.64	1284.6	108.338	463.661	222.404	1018.25	581.619	563.532	1947.25	1977.83	2414.16	1378.94
Q14978	Nucleolar and coiled-body phosphoprotein 1	NOLC1	1610.07	1272.07	1336.52	1211.79	1078.57	1285.72	1592.65	817.976	881.76	1202.11	1467.93	1181.16	2048.47	1326.99	1670.46	2050.23	1146.29	1251.68	808.392	1308.38	4182.75	1485.85	2319.17	546.256	1427.94	654.193	1379.75	300.929	1489.61	1150.15	1094.58	251.016	1063.28	691.355	409.867	897.059	1143.62	1941.31	550.16	732.181	707.386	552.736	895.076	897.219	2470.49	16225.1	796.589
Q02218	2-oxoglutarate dehydrogenase, mitochondrial	OGDH	1300.85	924.562	383.964	1425.56	625.732	669.225	960.155	919.822	886.562	799.816	622.691	919.393	836.667	540.698	1131.17	1183.56	499.628	972.109	655.456	635.74	5218.48	1736.44	3870.41	636.343	1228.89	1308.88	1316.84	NA	1198.65	1227.4	1014.33	487.369	1234.74	463.537	885.014	1631.11	1296.89	1487.74	601.692	152.537	723.919	767.679	494.079	1018.99	NA	3642.02	974.77
Q15102	Platelet-activating factor acetylhydrolase IB subunit alpha1	PAFAH1B3	2252.4	2178.31	493.741	3017.06	1014.84	1563.12	2291.68	1221.67	608.988	2069.93	592.242	1478.86	NA	1417.2	3001.85	1884.74	102.854	761.115	2044.56	2249.67	9113.5	2768.28	2063.37	3335.97	2744.59	1013.41	2318.47	553.502	2074.98	2633.75	2101.2	NA	1892.29	1444.45	814.243	2554.36	1771.78	650.945	764.519	628.883	1725.07	1574.1	1637.2	1189.87	1319.19	873.565	2128.77
Q6XQN6	Nicotinate phosphoribosyltransferase	NAPRT	448.428	1197.92	458.895	1222.16	870.428	959.239	689.788	331.167	3651.56	611.482	NA	633.064	176.103	745.293	1073.09	288.749	921.737	627.068	308.661	425.269	9216.59	3252.43	3487.6	439.914	578.622	5173.54	686.295	951.846	234.62	165.354	547.592	633.056	NA	242.802	288.311	4249.99	1387.21	NA	708.113	722.198	1114.31	489.058	NA	670.839	NA	2208.68	603.41
Q15008	26S proteasome non-ATPase regulatory subunit 6	PSMD6	1269.27	496.943	487.228	1059.77	621.25	652.371	686.453	648.091	814.785	772.662	592.539	637.437	388.22	807.607	1189.15	1165.72	318.528	549.101	808.234	1004.29	14988.3	3307.32	1181.82	970.961	988.508	1514.54	1683.43	163.459	694.665	1249.57	981.503	353.495	1156.14	620.913	NA	3666.77	1787.84	400.286	642.461	288.726	908.638	606.136	799.398	1425.62	NA	5181.57	1238.46
P61289	Proteasome activator complex subunit 3	PSME3	1566.56	708.244	783.924	1052.94	784.986	1170.89	1270.6	968.112	1679.71	1181.82	1317.16	957.503	1292.81	892.386	1068.44	1812.84	NA	NA	913.295	986.954	2532.8	1913.81	NA	460.215	1625.51	662.019	1279.01	NA	1051.04	1606.38	1286.54	NA	971.595	687.237	1237.55	2552.02	1383.35	NA	879.693	540.396	575.038	1217.12	686.956	1401.81	1786.36	2378.64	2259.18
P30566	Adenylosuccinate lyase	ADSL	1497.5	1074.97	278.705	1318.88	750.583	888.377	1011	588.843	492.728	1385.65	520.973	947.641	698.926	801.896	1260.21	1751.74	236.434	394.049	893.889	1167.44	1188.3	1249.69	NA	608.995	667.883	748.043	1100.08	346.551	719.4	1704.1	890.684	NA	962.268	1084.02	518.296	723.09	579.057	457.458	640.261	327.241	615.638	870.329	703.833	584.045	1186.04	1398.96	866.841
P46060	Ran GTPase-activating protein 1	RANGAP1	2721.48	1096.26	329.274	1617.88	785.366	1182.62	1169.33	623.848	294.373	1142.96	856.873	794.074	1082.84	855.53	1421.01	1475.56	433.638	419.998	783.263	1118.7	4803.85	1766.29	649.568	1450.36	1640.77	744.906	1791.74	NA	612.686	1327.47	1436.38	293.942	1159.14	706.172	232.733	2275.08	1392.76	1026.26	866.284	284.33	607.878	855.272	676.619	1065.08	NA	2880.24	1030.87
Q07960	Rho GTPase-activating protein 1	ARHGAP1	987.393	813.609	338.324	423.36	341.822	685.888	644.208	833.808	643.522	739.334	415.604	488.256	NA	476.843	1350.36	737.841	669.62	208.775	638.786	587.412	5615.86	4125.31	693.633	634.792	1082.31	1255.07	803.682	NA	172.538	691.579	654.184	NA	1027.65	739.465	545.169	5444.01	2320.01	NA	451.395	722.611	591.93	792.749	NA	505.418	NA	1907.24	283.889
O43865	S-adenosylhomocysteine hydrolase-like protein 1	AHCYL1	2305.1	1196.85	478.168	2424.05	1332.42	1453.76	1637.57	1237.63	1535.83	1178.64	1269.69	981.608	435.84	1115.54	1679.57	1390.95	823.803	1128.18	1280.9	1246.27	18677.8	2271.44	NA	1419.19	2391.28	3932.52	1664.82	572.149	1138.19	1558.25	751.415	294.574	1372.73	1724.79	868.791	2365.61	1558.94	NA	1059.81	1048.32	1257.27	797.458	1553.83	1086.51	NA	9439.44	1918.24
P53992	Protein transport protein Sec24C	SEC24C	1918.55	1629.94	1642.91	1333.68	967.608	1299.11	1149.61	1102.36	1452.53	1102.2	1340.35	1048.13	2250.63	1770.97	1640.24	2070.81	901.511	1263.68	810.955	1190.31	15252.5	3218.83	2703.88	694.749	1329.41	1281.99	1804.57	NA	797.366	1325.17	1037.96	NA	1465.22	985.722	693.353	3750.12	1439.63	1929.09	699.063	653.21	830.144	697.182	908.435	1250.59	NA	1964.48	1558.81
Q8IW75	Serpin A12	SERPINA12	883.216	10151.7	1853.92	707.103	2019.69	1353.16	1085.49	12249	6810.97	6221.18	2028.85	2329.74	1966.8	1321.47	844.97	390.702	6972.31	1581.01	3033.62	733.335	4383.27	804.504	1027.4	765.324	585.086	15181.1	1135.93	7351.82	1597.16	1935.99	2883.31	1394.12	787.339	1800.87	2453.71	1508.61	1204.36	1308.22	3398.43	1395.72	4003.55	1167.09	1746.22	1255.85	NA	NA	2928.08
P61009	Signal peptidase complex subunit 3	SPCS3	1694.38	1750.48	284.703	1444.08	940.746	1127.66	1138.53	1713.59	1245.67	1630.37	857.76	1476.05	613.211	1669.96	2372.16	1553.1	1149.06	1298.22	1210.22	1433.93	4427.37	2138.67	NA	1313.72	1916.42	2189.97	1853.9	1367.51	1701.04	1379.76	1286.09	526.893	1445.97	1467.76	1009.88	2489.7	1628.99	NA	1326.59	514.184	887.646	1268.64	654.652	2522.86	NA	2796.35	1455.81
Q9Y285	Phenylalanine--tRNA ligase alpha subunit	FARSA	7885.06	3868.8	7169.65	5478.31	2996.63	5048.17	6275.32	3329.86	2372.69	6061.55	5918.39	2483.16	10366.3	5855.03	6471.05	6218.7	2311.35	4790.12	1688.28	5801.6	7213.51	5683.37	11103.3	1770.73	3194.48	1061.92	4110	652.183	1969.44	1979.17	1526.07	706.921	1313.49	1431.81	1785.19	3095.42	1686.32	4408.84	1285.22	2229.66	1840.18	1614.91	4027.72	1810.21	2294.29	2986.88	2473.52
P09493	Tropomyosin alpha-1 chain	TPM1	2223.3	1474.55	2266.02	2273.3	1004.84	2563.92	1858.31	1033.14	1339.36	2663.75	1153.27	1942.64	1639.79	1765.94	2487.94	1987.01	1201.64	1185.79	1366.88	2534.7	1833.2	1003.58	2301.79	1210.79	1576.23	436.46	1754.17	NA	1510.27	2441.8	1206.91	1962.27	1964.17	2812.64	1587.9	1122.91	2769.02	1190.32	1610.33	592.893	782.484	1479.74	1312.09	2147.34	7884.8	NA	1737.46
Q9Y2W1	Thyroid hormone receptor-associated protein 3	THRAP3	4444.66	2331.8	2765.54	2375.22	1805.51	2201.7	3180.64	1803.97	1992.47	2323.64	3024.91	1351.19	4619.37	2027.85	2338.68	3656.91	1734.63	1970.48	1312.38	3018.31	3855.32	2289.28	5218.32	1011.88	1437.93	1248.14	2934.41	397.388	1564.19	1020.72	865.198	NA	1363.76	1008.4	1296.83	2103.28	1925.74	3133.93	904.596	1420.81	1384.82	1043.79	2185.01	2262.99	960.948	11163.4	1441.3
Q12792	Twinfilin-1	TWF1	2780.85	2171.96	1610.63	1985.79	1052.51	1617.71	1653.8	804.011	1753.57	1684.12	718.767	1079.46	1092.64	1212.1	2246.55	1560.69	223.7	747.159	1538.2	1650.02	12448.5	6092.2	8493.51	795.153	1460.95	2805.08	2148.44	NA	971.798	1509.84	1695.45	844.764	1605.73	923.1	1053.43	6679.13	2425.57	NA	1056.22	989.6	1453.88	1486.76	1258.55	1570.78	NA	4941.2	1330.08
Q93009	Ubiquitin carboxyl-terminal hydrolase 7	USP7	1386.3	1607.3	783.769	991.851	1046.18	1361.57	1027.29	1329.42	1776.14	1286.33	1035.97	992.515	734.821	1067.32	830.845	1022.09	3074.26	1021.81	1288.73	1195.41	5567.9	1828.96	1781.26	730.046	1053.14	3038.36	1298.09	1640.91	1325.53	1381.81	807.492	1064.29	1195.53	879.674	1632.32	2945.2	1410.31	3766.18	694.783	617.965	1226.98	1049.85	612.975	622.526	NA	3954.25	1492.71
P21399	Cytoplasmic aconitate hydratase	ACO1	1587.64	1603.74	240.761	2238.32	961.42	1649.05	2084.53	963.63	781.27	1939.48	819.725	1854.56	531.175	1178.3	2817.91	1784.63	221.744	412.593	1066.88	1304.82	4027.81	2156.78	1420.6	1144.41	2151.39	485.508	2169.04	NA	3037.3	2645.02	1771.48	520.263	2486.69	1223.97	885.935	1049.01	1576.06	623.456	1157.46	531.099	878.091	1403.17	979.948	1627.52	1584.95	1797.87	1769.7
Q7L1Q6	Basic leucine zipper and W2 domain-containing protein 1	BZW1	1972.29	1132.71	968.482	899.203	744.656	902.121	747.006	663.874	2018.32	852.004	1545.44	1303.54	2503.74	870.852	859.044	1063.28	220.985	1562.69	978.67	879.781	5330.08	1136.44	1285.95	540.439	3288.33	1099.57	1462.71	NA	1032.99	1148.65	1116.1	NA	2041.74	459.473	717.081	1646.41	948.027	658.424	951.261	1078.78	661.723	876.49	721.218	1013.93	449.298	8271.76	1837.3
Q9UI42	Carboxypeptidase A4	CPA4	908.238	2006.57	1570.94	1279.35	3731.11	10018.7	970.813	19108.3	7038.72	13811.9	1037.47	1931.77	3055.98	1542.82	917.886	878.284	2455.66	1876.3	8813.59	752.324	10271.8	1734.43	946.049	716.788	211.741	5025.66	1082.67	9285.33	1287.36	339.79	1685.52	1185.82	738.732	3443	1312.82	2009.25	1263.98	14350.2	1690.93	1270.79	1031.14	533.892	1615.21	793.536	749.719	127.095	3026.34
P08603	Complement factor H	CFH	1257.02	1157.54	1372.74	1219.21	933.595	857.392	2674.36	660.765	1812.72	639.577	2562.51	1702.1	2247.82	543.547	765.883	734.215	760.839	1356	1086.99	1712.44	3640.93	2186.88	3846.14	2580.58	4179.15	700.467	1749.78	3266.17	2862.19	3683.8	1836.36	4651.74	5178.9	1380.72	5889.67	2381.07	1857.69	2488.27	1567.68	2359.84	587.686	1862.97	3551.97	3527.12	11914.4	429.689	660.737
P10606	Cytochrome c oxidase subunit 5B, mitochondrial	COX5B	2578.31	1094.09	NA	2133.89	825.723	1374.28	2111.42	1178.76	659.483	1723.46	516.074	1469.17	NA	908.728	2456.6	2020.33	662.794	1051.19	895.985	799.177	12056.8	6328.37	NA	1252.83	1924.82	1988.99	2170.61	169.524	2144.72	1491.21	2054.84	280.327	1477.12	1619.3	399.428	7914.53	3059.43	4510.66	1137.87	629.102	1187.31	1179.58	1150.2	2891	NA	18402.9	2664.11
P68400	Casein kinase II subunit alpha	CSNK2A1	2897.23	1509.89	1250.93	2330.83	786.732	2276.65	2260.49	1372.18	1372.92	1572.1	1338.83	1763.67	1206.13	1977.85	2304.54	2892.81	348.231	1010.79	2065.47	2200.06	14695.7	2110.6	1113.22	1687.83	1129.61	1430.37	1938.51	73.4523	1361.25	1186.26	1458.64	95.7239	1268.93	958.99	60.5162	2354.87	1591.46	2505.6	694.392	174.775	1330.67	964.332	1672.29	1278.55	NA	3720.53	1498.29
P35222	Catenin beta-1	CTNNB1	1552.73	874.561	245.392	769.163	280.598	524.672	474.654	384.561	326.335	804.086	455.12	622.514	251.145	536.836	1090.73	605.687	NA	1278.84	512.535	932.319	8253.57	4194.46	516.743	519.172	780.376	1069.27	743.358	NA	913.032	1096.28	821.662	NA	616.77	581.276	666.207	5402.89	1752.53	416.678	621.999	240.602	297.071	588.25	590.645	977.639	NA	NA	808.198
P14406	Cytochrome c oxidase subunit 7A2, mitochondrial	COX7A2	326.861	664.911	178.07	468.467	317.216	244.524	767.606	468.819	478.856	669.289	774.541	363.139	268.708	851.666	700.874	298.505	349.458	NA	290.05	229.081	11938.7	2404.14	4054.06	222.915	964.753	1560.37	862.604	1186.18	385.441	943.203	536.296	NA	750.203	423.523	144.673	2767.29	1037.28	NA	166.733	205.418	298.474	540.511	367.026	993.452	NA	604.561	606.196
Q9UJU6	Drebrin-like protein	DBNL	1878.06	1938.66	798.865	1371.24	1203.09	1609.39	1787.06	1198.35	1339.88	1303.45	391.979	1534.62	406.722	1027.61	2107.29	1409.37	408.103	283.921	819.906	1775.54	24512.8	4700.95	422.588	1320.96	1604.97	1961.27	1187.38	434.091	755.007	1736.17	1132.04	NA	1509	1234.21	910.3	6686.25	2718.22	636.363	1044.89	512.92	753.598	1626.29	821.625	1312.56	2917.31	2560.91	1232.79
O43237	Cytoplasmic dynein 1 light intermediate chain 2	DYNC1LI2	2074.08	1686.32	1021.63	2197.26	1121.3	1923.17	2077.06	1162.4	1003.87	1683.63	1568.55	1235.39	3118.93	1498.09	2461.42	2386.34	815.776	1284.15	721.536	1916.65	3303.1	1379.29	1915.06	1618.88	1136.26	602.729	1608.75	NA	742.146	1257.83	339.903	107.159	1335.8	1055.07	270.61	1283.46	911.211	2049.85	630.16	546.373	315.507	743.57	1151.49	1005.94	4245.92	943.464	826.191
Q00796	Sorbitol dehydrogenase	SORD	1627.74	1527.25	1140.07	1779.76	878.069	1755.08	1015.89	645.81	6278.73	1521.35	1036.4	782.68	1219.54	864.076	1872.93	2007.37	630.012	1404.94	1120.41	1285.35	39912.9	13738.2	3410.44	943.52	591.187	2597.35	1769.57	NA	1136.65	765.694	830.45	586.404	1219.29	572.789	NA	16666	5190.79	1449.23	786.103	452.514	515.148	544.146	490.14	1476.31	NA	18464.9	1205.04
P39748	Flap endonuclease 1	FEN1	7363.17	4306.75	4445.68	5393.82	3063.49	3886.3	5385.17	3699.07	2294.26	5069.26	4794.3	2375.77	5207.16	3720.32	4098.49	5952.47	2912.02	3099.98	1058	5792.38	3893.87	3696.67	9801.92	2367.26	3538.73	367.517	4663.41	157.733	3287.26	2239.46	2061.32	NA	1937.02	1883.17	1025.87	1434.75	1803.82	5434.1	1633.18	2099.27	1560.16	2526.54	4988.59	3241.97	843.905	19381.5	4195.23
Q14315	Filamin-C	FLNC	5315.24	2642.04	3162.44	2924.43	1951.94	3885.05	3214.67	2349.69	5258.6	4598.55	3743.67	3097.58	5203.15	3699.88	4501.5	4949.86	2015.63	3079.79	4177.82	3301.41	1639.88	2627.81	5937.18	1344.06	1703.02	NA	2601.12	569.99	1053.16	2386.37	1538.63	624.298	1342.61	1474.87	1306.66	933.553	2153.07	4516.09	1192.83	1451.28	1465.49	1138.44	1927.53	1880.71	4318.89	NA	2070.86
Q16836	Hydroxyacyl-coenzyme A dehydrogenase, mitochondrial	HADH	1280.67	880.254	644.796	1455.91	490.856	789.225	1043.55	563.278	849.71	1189.78	793.929	1182.89	1285.8	1109.23	862.787	1773.39	NA	1142.22	821.694	954.228	2954.57	1545.29	NA	923.533	756.288	1994.55	1180.83	NA	788.394	1398.21	987.724	1515.66	999.121	1228.81	851.755	1313.53	820.859	1302.86	810.951	1016.11	792.628	717.049	921.723	1041.82	343.606	5904.78	1222.55
P05204	Non-histone chromosomal protein HMG-17	HMGN2	9395.74	5481.04	6867.65	7385.23	4896.84	5229.15	7676.51	5725.29	3991.26	8807.66	7210.56	4497.35	7884.19	7267.83	7031.09	12403.7	4554.09	4181.05	2992.31	7632.42	8580.07	4931.11	14378.3	3672.82	6669.24	276.02	7487.16	757.322	5210.19	4182.39	3161.34	591.94	5840.32	2815.02	3045.51	2584.62	3131.55	8479.26	3851.23	2774.51	4979.75	4491.5	4949.03	3776.3	4623.83	8299.82	2352.16
P29218	Inositol monophosphatase 1	IMPA1	1025.02	1048.31	NA	390.234	668.879	347.355	578.902	1176.82	1101.18	542.259	435.353	491.642	2183.47	524.63	786.527	653.985	1961.49	1315.66	925.612	698.87	2055.71	689.494	363.528	392.681	830.266	2878.18	1346.57	2163.48	703.491	573.835	725.936	527.587	1002.51	1185.5	321.39	851.792	1023.91	814.982	570.574	658.526	965.962	1020.96	363.278	966.346	NA	991.812	229.356
P26038	Moesin	MSN	30634.9	19032.3	17163.6	22206.9	14056.1	17335	21694.4	13559.7	13318.8	20461.7	20371	19334.1	25335.1	24148.5	26758.1	27225.7	10473.3	16232.7	14216.6	28348.8	60647.8	36506.8	36931.9	15585.9	15253.6	11856.9	26825.8	2536.54	14115.8	20041.6	11048.7	3130.52	12270.5	15263.6	8126.93	24993	23704.4	30676.1	9908.69	8435.44	9763.2	18035	27043.8	16016.1	15667.3	64862.8	18755.2
P55209	Nucleosome assembly protein 1-like 1	NAP1L1	1547.36	1584.98	1139.15	986.911	938.763	909.585	880.278	1043.82	749.522	1250.05	1737.81	716.682	902.786	1129.35	1040.56	1444.81	NA	NA	831.746	1370.2	7752.96	1265.13	NA	1393.4	1586.82	1121.08	1617.92	NA	1093.96	2829.35	1206.74	NA	1219.48	1405.86	564.681	1705.1	756.925	318.975	1210.5	410.93	697.43	1277.14	721.032	1235.6	3298.18	NA	1089.62
O95747	Serine/threonine-protein kinase OSR1	OXSR1	4885.37	2456.49	2743.77	2475.68	1745.27	3040.3	4589.56	2132.95	1784.42	2143.21	3134.61	2119.57	5626.44	2654.37	3353.06	3602.75	2084.76	2781.44	889.666	2501.43	2105.08	3080.04	6245.73	1107.17	1880.09	1688.08	2483.33	261.96	947.294	1728.1	889.96	958.569	1458	781.888	1574.29	2227.84	2723.1	3108.45	831.609	1625.58	1145.6	1614.48	2435.11	1994.97	2760.78	2365.19	750.101
P18669	Phosphoglycerate mutase 1	PGAM1	2938.96	1292.22	NA	1286.6	906.525	1662.93	2114.45	1222.18	2333.8	1550.39	2002.1	1597.86	637.426	1101.94	899.221	797.893	192.802	210.551	1283.07	1117.48	34935	5466.51	880.508	838.421	2173.25	4961.4	1526.07	236.356	1031.17	1120.37	1341.58	228.817	612.541	1723.87	2253.25	6535.44	2958.28	NA	901.076	333.28	1429.99	1079.62	1120.85	2083.83	2912.02	749.311	1589.98
P51665	26S proteasome non-ATPase regulatory subunit 7	PSMD7	872.179	911.771	NA	782.403	476.013	793.603	742.253	650.721	NA	915.349	430.934	636.276	432.151	720.57	1177.25	953.977	845.19	1258.66	542.528	1140.81	12795.6	3361.18	1332.07	986.356	962.737	1461.6	920.175	377.594	805.574	1188.95	848.969	662.495	842.967	443.594	518.513	3897.8	934.773	NA	835.421	126.028	668.466	860.449	846.681	975.955	NA	15307.7	512.593
Q9UL46	Proteasome activator complex subunit 2	PSME2	1648.04	1457.61	720.78	746.469	396.729	1386.89	1249.28	1377.23	1411.18	1052.08	1715.47	502.148	812.233	535.722	1223.62	1298.08	NA	1140.56	781.229	595.037	3298.04	1612.59	601.948	871.403	881.284	625.828	1047.28	348.096	570.469	857.314	718.514	1566.03	607.572	474.465	632.832	2472.04	1379.27	NA	572.926	740.672	526.801	795.752	618.195	2772.5	NA	19218.9	1909.74
Q8WXF1	Paraspeckle component 1	PSPC1	1852.82	1646.95	1901.91	1742.79	991.844	1117.33	1459.04	742.561	917.207	1134.13	1045.11	683.658	1791.93	877.858	1264.1	1471.03	574.521	1228.72	785.338	857.15	11948.1	2026.04	2006.86	1033.92	632.35	708.036	1833.23	NA	558.572	814.808	594.64	1026.8	452.018	377.856	628.734	2245.04	808.049	1451.82	570.662	508.212	505.175	662.825	1156.83	988.129	1220.68	2035.19	NA
O76021	Ribosomal L1 domain-containing protein 1	RSL1D1	2153.55	939.648	617.143	1505.23	435.57	682.059	975.637	635.682	1059.31	744.7	606.428	1232.88	1149.54	727.548	1332.33	1253.26	432.046	346.859	876.404	1057.1	2469.92	1134.86	2047.89	1143.88	1299.13	361.928	1306.56	644.401	1048.81	1558.77	711.66	NA	820.841	876.75	613.177	759.825	892.077	NA	437.841	263.408	453.722	933.529	629.516	1041.66	NA	5709.67	1070.5
P52815	39S ribosomal protein L12, mitochondrial	MRPL12	1252.21	560.368	333.258	884.649	566.166	641.091	446.01	452.286	64.419	242.345	250.019	565.786	346.401	541.747	833.143	1082.68	76.7132	NA	591.661	311.607	4308.53	953.844	NA	562.408	526.465	340.312	748.173	207.287	569.264	1098.3	463.831	NA	790.308	622.802	451.411	1191.49	1026.49	NA	590.783	557.899	532.251	1005.89	239.999	1162.13	269.708	2678.27	950.655
P09661	U2 small nuclear ribonucleoprotein A'	SNRPA1	1168.44	1220.78	939.513	1209.01	1204.71	967.785	1283.55	616.943	711.367	1017.57	1651.71	785.912	1410.69	1009.75	1020.97	1586.42	766.055	820.171	583.628	1343.36	2765.95	1158.24	1938.89	584.636	1547.72	783.332	1014.58	128.953	861.246	1053.81	743.959	160.737	853.521	650.576	530.718	1324.95	890.768	1663.35	855.751	379.478	656.789	616.586	1045.04	988.352	NA	1860.5	1079.49
Q14141	Septin-6	SEPTIN6	2738.32	1782.76	2504.11	2466.41	1366.14	3025.66	2464.25	1140.5	1438.69	2902.74	1809.81	2295.89	2797.12	2131.84	2370.74	2724.31	974.188	1836.93	1788.11	2366.19	3981.36	3629.62	3697.2	1654.05	2907.03	1369.12	2361.7	NA	672.448	1172.44	1769.06	NA	2034.35	1664.99	1403.95	3343.97	2377.72	3582.15	986.044	1646.03	1037.5	1632.58	3222.07	2256.84	NA	1309.28	2633.27
Q15459	Splicing factor 3A subunit 1	SF3A1	2268.04	1049.99	984.554	1341.27	697.312	1164.64	1214.46	1115.46	1305.9	1337.66	779.486	843.287	1698.23	1243.5	1142.95	1620.36	289.13	1112.41	639.763	994.86	6950.46	1536.22	1698.07	848.098	1412.09	613.094	1274.98	NA	769.886	1305.84	536.787	NA	876.032	750.63	726.449	1640.16	728.647	862.84	750.162	520.156	698.126	682.537	1044.79	1243.24	797.343	3344.36	876.811
P00441	Superoxide dismutase [Cu-Zn]	SOD1	3490.85	1194.98	975.188	1083.04	3818.89	1522	2354.83	17434.3	5033.51	813.994	725.331	5328.04	6317.46	6100.79	1996.47	1980.31	2084.36	3016.72	10382	1226.16	4581.12	666.05	1099.49	891.704	1392.31	1094.4	1516.05	5958.56	877.519	683.12	1099.86	642.411	785.283	3051.5	3014.94	1468.2	3025.36	45699.4	1656.38	738.696	828.652	1174.23	2043.42	1617.09	7823.28	NA	621.837
O15020	Spectrin beta chain, non-erythrocytic 2	SPTBN2	1574.1	1203.96	893.638	1090.82	787.979	707.024	1059.59	1202.77	1456.85	1460.77	2132.93	950.893	2232.91	1132.67	1228.97	1487.98	745.95	409.578	616.809	1206.81	4537.33	3628.91	2252.27	723.855	1281.73	1261.26	1259.9	585.72	419.754	1077.5	585.755	NA	958.781	388.689	56.9375	2592.99	1601.49	1114.67	435.635	300.385	410.239	454.334	741.713	917.72	NA	4142.04	946.177
Q13148	TAR DNA-binding protein 43	TARDBP	1851.34	1336.29	313.924	1369.3	1050.89	553.832	1617.14	883.392	406.226	1554.93	683.613	1163.06	1139.9	1297.4	1039.83	1800.55	322.725	763.2	947.679	2026.6	3180.14	2274.16	726.578	1187.75	1410.83	1417.09	2079.14	140.933	1771.96	2207.17	1280.83	94.634	1749.97	672.333	621.257	2370.63	1219.27	933.75	901.223	605.457	911.579	962.054	1773.53	1505.44	NA	7874.84	1517.64
Q9H0E2	Toll-interacting protein	TOLLIP	354.786	1432.78	360.475	923.191	405.536	1415.22	651.565	922.393	1673.73	1608.49	306.882	669.254	1055.76	411.23	469.427	635.986	1726.43	916.537	1087.28	548.93	27360.8	3713.3	1053.6	785.484	481.078	4587.48	927.565	1465.51	584.158	479.458	975.721	NA	536.233	1532.24	NA	7010.06	1213.34	1377.97	453.791	549.485	1148.47	554.296	499.569	518.008	NA	NA	706.4
P11387	DNA topoisomerase 1	TOP1	2951.42	1515.37	1559.93	2698.9	1013.09	1957.83	2103.06	1389.42	1969.19	1797.3	2006.08	1231.62	2740.38	1775.24	2896.57	2969.88	1274.85	1279.04	1454.76	2608.41	6716.68	3574.24	2659.88	1317.65	2291.8	1521.83	2614.36	206.472	1344.75	2926.27	1992.39	NA	1840.72	1179.1	1067.39	3842.54	2182	1888.97	1415.7	1129.7	1199.66	1927.06	1828.16	1712.11	NA	3968.38	1901.19
O75351	Vacuolar protein sorting-associated protein 4B	VPS4B	1457.59	1755.12	787.336	1946.72	959.206	1040.92	1487.46	661.768	714.608	1538.8	689.3	1087.54	1162.31	1249.83	1581.41	2354.14	355.468	921.131	1185.06	1840.5	23078.8	6194.85	1857.48	1094.54	1109.05	2343.58	1905.77	574.377	1664.21	1613.75	625.922	NA	532.961	814.415	657.123	6937.69	1955.92	1207.68	1183.94	424.451	1061.58	1640.51	2004.4	720.285	654.736	789.401	1405.26
Q96DA0	Zymogen granule protein 16 homolog B	ZG16B	1154.87	30412	5774.72	2076.84	2816.78	829.368	2463.52	423.643	40049.2	3390.58	2889.58	1941.81	1595.99	625.456	805.876	592.827	707.925	2227.92	2983.41	640.97	570.751	461.205	2723.2	3504.31	2706.74	4510.46	4823.85	3555.72	2476.27	2253.01	4320.02	3246.64	1805.01	1221.9	2294.65	432.886	1127.07	659.834	1924.07	1780.04	1903.17	2875.35	1726.65	2354.23	NA	4318.77	6190.67
O75947	ATP synthase subunit d, mitochondrial	ATP5PD	1740.41	2014.96	55.1517	1699.08	915.231	1343.65	1394.39	1000.3	NA	1361.2	519.192	1570.52	743.807	929.733	1875.28	1554.75	335.843	687.193	789.353	1484.82	6898.73	4641.7	1719.33	870.804	1904.97	1835.49	2240.18	123.364	2137.43	1665.43	1881.51	284.183	2449.54	1664.25	852.912	4526.23	2490.83	NA	1145.7	316.663	1355.86	1771.51	1369.05	1671.98	NA	8623.45	856.746
Q9Y5K6	CD2-associated protein	CD2AP	2121.94	1567.78	1774.37	1962.61	1089.46	1202.52	1524.77	908.813	1312.3	1275.56	1768.91	1002.62	3005.73	2010.36	1995.62	1803.46	929.479	1303.78	584.82	1759.01	3306.29	1800.6	3013.89	860.756	526.716	638.93	1505.65	NA	631.156	622.858	724.949	568.941	958.143	333.369	550.25	1078.29	968.746	2177.27	512.139	679.935	831.408	824.809	1165.09	466.246	NA	356.01	1150.12
O94921	Cyclin-dependent kinase 14	CDK14	7298.25	3432.18	1831.77	5537.54	3726.25	4704.86	5434.05	3622.99	1373.5	6114.62	1605.94	2183.61	2058.64	5883.09	6838.62	6182.42	961.527	1410.5	3681.28	7003.64	420.842	4290.61	3235.8	7209.14	8225.52	NA	10148.4	684.193	9496.17	5959.89	5957.3	741.843	4046.91	5923.25	275.276	2706.63	3185.58	2327.68	3371.29	904.371	4792.31	5160.76	4738.7	4558.83	NA	12644.3	5483.81
Q14008	Cytoskeleton-associated protein 5	CKAP5	816.35	547.125	398.464	551.963	391.304	566.668	479.326	359.68	779.852	558.128	659.696	363.837	531.24	528.382	933.858	806.914	342.64	274.631	298.943	546.365	3433.73	1079.21	913.296	784.253	409.785	780.911	549.689	210.219	424.802	617.937	508.833	NA	567.762	553.733	815.21	1016.67	530.165	707.266	470.886	282.939	541.283	385.437	373.205	247.221	2188.61	929.42	555.447
P09543	2',3'-cyclic-nucleotide 3'-phosphodiesterase	CNP	800.338	748.368	614.674	898.315	541.741	586.016	548.959	613.5	712.799	862.886	747.077	436.941	679.954	622.866	620.402	949.087	789.634	1144.1	689.971	618.108	3563.07	1197.05	2337	769.298	576.341	1250.55	934.862	1024.76	950.606	799.914	709.345	877.587	566.135	327.953	560.126	1082.55	790.202	1093.47	435.046	591.516	532.29	383.713	454.783	611.566	3488.33	1168.17	1071.56
Q99439	Calponin-2	CNN2	2134.67	1180.27	591.569	858.507	613.812	1169.71	1185.22	1007.23	456.276	1361.19	1247.37	1146.51	807.603	1000.78	1789.53	1613.77	NA	389.395	614.229	864.525	5888.98	2261.77	987.961	664.069	1540.28	1441.09	962.258	NA	1031.04	1298.2	1218.47	621.569	1460.99	968.328	320.62	1948.89	1473.09	NA	1184.24	679.423	614.427	1652.65	1043.37	1247.87	7877.69	3826.21	1866.12
Q53GQ0	Very-long-chain 3-oxoacyl-CoA reductase	HSD17B12	1280.66	1606.79	362.015	1069.65	178.403	476.358	1342.69	858.649	NA	937.766	590.545	392.235	NA	726.644	863.907	928.609	142.107	120.448	512.432	863.205	5640.04	2180.76	2254.47	637.838	989.075	487.134	1347.75	414.893	600.697	1015.89	945.863	NA	1883.69	570.931	252.542	2393.33	1076.98	NA	447.878	469.979	433.234	681.86	1108.36	1114.97	NA	935.536	590.747
O00429	Dynamin-1-like protein	DNM1L	2980.82	1797.63	1173.81	2233.09	1172.3	2183.06	2192.28	1558.2	1638.51	2253.33	1724.02	2612.44	3138.66	1589.29	2943.99	2702.05	1194.5	1671.68	1244.9	2740.16	9874.98	2957.2	2780.69	1291.26	2073.58	2008.73	2216.69	315.529	1354.58	1544.47	710.971	NA	1504.82	1150.2	871.584	2439.79	1810.39	2834	770.01	1006.69	1394.67	1168.71	1208.45	1463.42	697.529	370.479	635.636
P16930	Fumarylacetoacetase	FAH	875.516	500.619	240.104	861.805	215.514	634.637	607.556	626.677	611.797	689.88	188.117	625.01	963.969	562.531	510.713	725.042	225.808	513.024	724.228	544.742	NA	514.628	NA	357.526	186.42	949.956	877.177	652.16	346.625	237.873	599.807	350.346	514.473	708.755	NA	454.168	342.504	NA	309.183	NA	528.775	233.14	403.619	287.89	NA	559.526	436.883
O95837	Guanine nucleotide-binding protein subunit alpha-14	GNA14	1829.53	1546.6	NA	1637.6	737.001	1591.51	1381.56	636.368	454.587	1793.34	613.339	1046.25	234.894	727.703	1817.66	2184.41	209.932	208.647	966.401	1805.32	NA	1512.48	NA	1221.3	2111.82	684.041	1635.83	NA	1112.31	1073.58	1522.93	375.31	2021.15	1118.82	425.321	1008.03	1831.75	NA	552.392	925.097	465.222	1870.42	2442.59	1389.75	NA	444.996	1633.06
P16104	Histone H2AX	H2AX	975.236	1481.45	61.4797	486.633	893.942	709.243	2993.71	1651.91	1244.25	1013.79	149.659	504.427	1185.81	979.342	1480.1	1346.69	337.773	NA	1557.19	1298.5	1905.31	2331.47	NA	1488.66	944.523	692.244	2383.88	NA	2098.23	1361.22	1241.28	184.851	1568.51	2553.32	1304.6	2652.7	2190.78	NA	2060	386.082	1210.31	1462.45	1464.05	2077.26	634.238	NA	547.391
Q13442	28 kDa heat- and acid-stable phosphoprotein	PDAP1	3273.49	1593.75	1664.14	1723.61	1198.2	2058.62	1992.18	1268.39	1499.5	2138.14	2007.97	1495.2	2506.99	2249.44	1927.23	2389.36	883.278	1410.69	914.012	2056.09	4694.38	2034.61	4431.07	1126.59	438.173	532.155	2075.47	668.5	918.973	699.455	1008.92	NA	728.007	677.041	813.782	1624.34	937.587	2052.51	724.082	632.39	830.904	1079.34	1399.93	880.465	1293.67	5941.63	1371.55
Q13547	Histone deacetylase 1	HDAC1	4910.52	3520.04	1524.39	3658.91	1875.9	2810.98	3764.53	2810.25	1232.71	3369.2	801.556	2621.33	2195.39	3376.55	3022.01	6101.31	155.908	1010.88	2212.6	3534.58	10944	4775.19	1439.94	3386.46	6469.6	2293.08	4570.92	NA	3870.43	3828.32	2708.56	744.59	4246.99	2083.85	1179.52	3527.13	2555.4	NA	3089.24	1473.02	2752.37	3010.07	2669.08	3356.03	2659.6	129.403	585.54
O95757	Heat shock 70 kDa protein 4L	HSPA4L	1651.8	1571.7	238.793	1696.28	874.651	1556.05	2372.07	902.573	9720.89	1795.87	701.971	727.512	388.483	1241.37	2306.41	3000.17	NA	NA	1806.57	1125.86	10700.8	4305.01	2621.21	1365.83	970.962	2211.5	1506.1	990.146	1468.99	2838.68	1888.49	694.202	1488.32	1538.8	NA	5675.78	2150.7	869.92	1177.75	686.3	1646.19	1012.41	1471.28	2158.49	1486.88	435.574	1152.91
Q5T749	Keratinocyte proline-rich protein	KPRP	1776.44	33435.9	8306.67	10993.8	30443.1	9836.28	18139.5	16499.7	39748	9302.31	10916.5	13132.3	5148.85	36277.3	11353.8	13797.4	90664.5	47963.1	28075.3	10695.6	187282	10065.6	75.0829	4881.89	2299.88	76449.3	8148.31	143224	14368.5	3085.76	19194.6	29481.2	1360.06	14754.3	12756.8	22017.3	5103.3	19619.8	20050.2	19111.4	38202.3	15372.6	15142.1	5130.17	NA	NA	21615.2
Q9NX63	MICOS complex subunit MIC19	CHCHD3	890.198	1490.36	441.286	853.97	643.063	797.584	1549.41	1016.82	113.253	1140.41	459.457	1155.19	803.91	641.542	1705.97	1736.57	259.136	907.787	1402.99	816.418	2712.76	1584.48	555.332	1364.68	1158.99	607.71	1832.15	340.311	1183.02	852.389	1288.68	NA	1103.3	548.565	545.12	1370.27	1072.09	1005.73	814.072	315.529	582.759	716.507	928.565	897.711	NA	8460.06	1147.86
P49006	MARCKS-related protein	MARCKSL1	2840.19	1124.87	NA	1639.78	1543.29	756.8	2164.54	1391.96	954.852	2246.26	334.786	1371.01	1355.37	1697.56	2694.88	2451.77	721.019	769.353	2641.57	2734.5	6656.39	1809.95	489.958	1521.14	3685.16	206.662	1392.29	413.105	1547.8	3000.29	2351.56	397.461	1036.87	1315.75	336.772	1227.01	1724.01	435.233	1068.43	616.474	841.554	1330.48	1899.65	2303.84	2080.27	1647.68	1497.16
O43795	Unconventional myosin-Ib	MYO1B	888.948	805.639	351.217	983.025	565.154	1044.36	973.27	706.634	598.533	1487.03	758.523	848.195	428.121	1033.55	1636.49	940.866	490.329	677.352	815.759	1262.71	3887.89	1404.93	342.497	1288.44	1015.82	858.622	1107.09	NA	835.341	1718.5	644.549	NA	700.597	749.827	220.154	1214.9	1128.19	1024.51	822.734	439.514	259.394	795.027	705.133	361.993	2217.72	151.406	613.895
P55769	NHP2-like protein 1	SNU13	1311.46	534.976	544.763	641.267	819.156	562.493	758.293	733.587	202.838	1118.9	463.672	943.774	203.03	999.507	794.032	706.838	NA	250.081	650.152	685.965	3550.94	1780.54	NA	708.858	943.103	622.305	1004.15	258.638	998.755	1279.3	520.677	NA	642.763	642.264	NA	1841.59	1209.03	1954.41	689.744	434.03	513.098	716.322	930.754	1270.23	NA	11488.1	1212.07
Q08J23	RNA cytosine C(5)-methyltransferase NSUN2	NSUN2	1230.02	768.017	684.386	1119.22	534.799	679.139	973.041	525.943	NA	903.403	932.622	903.154	841.223	856.089	743.823	618.115	227.81	539.008	432.344	689.852	6416.04	1571.13	642.405	545.594	295.623	907.808	993.55	NA	985.937	688.546	989.804	NA	649.597	529.897	784.585	1526.91	902.755	NA	762.343	87.472	488.359	687.272	881.195	487.532	1071.49	4170.66	735.247
P68402	Platelet-activating factor acetylhydrolase IB subunit alpha2	PAFAH1B2	2610.6	2735.49	506.215	3349.28	1759.19	1199.83	2321.05	1405.89	NA	3776.68	635.929	3612.01	697.312	2355.74	3303.96	6105.93	104.32	919.403	2384.34	4758.75	54431.2	8425.79	14319.7	4510.6	5091.54	7678.96	4162.75	393.671	955.076	3454.26	1793.93	163.391	6126.67	1784.64	922.576	9355.43	2928.21	NA	1516.23	677.091	3224.12	2479.7	4520.59	2766.58	NA	185.55	2855.79
Q86U42	Polyadenylate-binding protein 2	PABPN1	2414.26	1197.27	2528.48	3386.4	1530.21	1912.33	2471.32	1487.03	575.353	2251.22	1471.24	1087.39	3928.06	1913.2	2237.15	3887.9	1908.68	835.145	1553.3	2553.8	2449.79	2320.72	4287.12	1891.29	2893.1	713.845	3478.02	154.425	2026.09	2256.45	1500.88	445.552	1914.39	614.006	255.388	1245.68	2113.28	1548.79	911.274	924	613.014	940.776	1921.79	1987.93	606.89	1608.74	1691.92
O60925	Prefoldin subunit 1	PFDN1	1751.51	1682.25	1146.7	1236.72	1850.96	1208.31	1433.01	1256.26	764.607	1454.02	202.003	1351.1	770.767	790.739	1423.07	1650.84	NA	591.388	747.678	1329.87	5413.79	2146.72	NA	1719.69	1882.41	698.238	2690.22	287.521	1887.92	1438.61	839.747	NA	1766.61	1323.9	370.93	2624.75	1305.39	1191.25	1025.04	530.842	709.821	1171.5	933.233	1001.61	NA	2205.68	1048.81
Q8WVV4	Protein POF1B	POF1B	385.614	8192.33	2437.97	7727.59	10802.5	9593.75	4188.17	634.068	7889.1	5630.59	2529.67	5740.69	1594.94	14386	2802.56	3626.95	8221.79	11707	5136.21	1374.17	51227.5	22479.5	3691.89	1084.74	740.796	43514.4	2218.9	5415.02	2592.09	783.363	4467.28	2208.93	574.849	975.878	2188.49	27312.2	7467.93	5033.09	3635.01	3150.64	9678.34	1417.65	1085.42	824.897	NA	1057.86	2835.13
[truncated: 3,235 more rows]
[truncated: 153 more columns]
