# Supplementary material for: Diversity of post-translational modifications and cell signaling revealed by single cell and single organelle mass spectrometry
Source: Commun Biol. 2024 Jul 19;7:884. doi: 10.1038/s42003-024-06579-7 (PMC11271535; doi:10.1038/s42003-024-06579-7)
Supplement: Supplementary file 5 — Supplementary Data 2 [file 42003_2024_6579_MOESM5_ESM.xlsx]

## Sheet: Sheet1
Supplementary Data 2. List of peptides with SAPs along with their relative abundance
Mun et al., 2024. Diversity of post-translational modifications and cell signaling revealed by single cell and single organelle mass spectrometry
Peptide	SNV	NHC_E2	NHC_E3	NHC_E4	NHC_E5	NHC_E6	NHC_E7	NHC_E8	NHC_E9	NHC_E10	NHC_E11	NHC_E12	NHC_F2	NHC_F3	NHC_F4	NHC_F5	NHC_F6	NHC_F7	NHC_F8	NHC_F9	NHC_F10	NHC_F11	NHC_F12	NHC_G2	NHC_G3	NHC_G4	NHC_G5	NHC_G6	NHC_G7	NHC_G8	NHC_G9	NHC_G10	NHC_G11	NHC_G12	NHC_H2	NHC_H3	NHC_H4	NHC_H5	NHC_H6	NHC_H7	NHC_H8	NHC_H9	NHC_H10	NHC_H11	NHC_H12	NHC_I2	NHC_L2	NHC_L3	NHC_L4
LVVVGADGVGK	KRAS G12D	NA	NA	NA	NA	NA	NA	NA	NA	NA	NA	NA	NA	NA	NA	NA	NA	NA	287.122	NA	NA	309.783	NA	NA	NA	NA	NA	NA	NA	NA	NA	NA	NA	399.936	NA	NA	NA	NA	NA	NA	NA	NA	NA	NA	NA	NA	NA	NA	NA
VDQIQEIVTR	IQGAP1 G1047R	NA	NA	NA	NA	NA	NA	NA	NA	NA	NA	NA	NA	NA	NA	NA	NA	NA	213.184	NA	NA	NA	NA	NA	NA	NA	NA	NA	NA	NA	NA	NA	NA	NA	NA	NA	NA	NA	NA	NA	NA	NA	NA	NA	NA	NA	NA	NA	NA
ELGLPEELVSTHPFPGPGLAIR	GMPS R435T	NA	NA	NA	NA	NA	NA	NA	NA	NA	NA	NA	NA	NA	NA	NA	NA	NA	NA	NA	NA	NA	NA	NA	NA	NA	NA	NA	NA	NA	NA	NA	NA	NA	NA	NA	NA	NA	NA	NA	NA	NA	NA	NA	NA	NA	NA	185.515	NA
NVGLDIEAEVPTVK	CCT8 A488T	NA	NA	NA	NA	NA	NA	NA	NA	NA	NA	NA	NA	NA	NA	NA	NA	NA	NA	NA	NA	NA	NA	NA	NA	NA	NA	NA	NA	NA	NA	NA	NA	NA	NA	NA	NA	NA	NA	NA	NA	NA	NA	NA	NA	NA	NA	NA	NA
[truncated: 152 more columns]
