# Supplementary material for: Diversity of post-translational modifications and cell signaling revealed by single cell and single organelle mass spectrometry
Source: Commun Biol. 2024 Jul 19;7:884. doi: 10.1038/s42003-024-06579-7 (PMC11271535; doi:10.1038/s42003-024-06579-7)
Supplement: Supplementary file 6 — Supplementary Data 3 [file 42003_2024_6579_MOESM6_ESM.xlsx]

## Sheet: Table S3
Supplementary Data 3. List of peptides with PTMs along with their relative abundance
Mun et al., 2024. Diversity of post-translational modifications and cell signaling revealed by single cell and single organelle mass spectrometry
Type of PTM	Peptide Sequence	Precursor Charge State	Protein Accession	Gene Symbol	Protein Name	Site	NHC_E2	NHC_E3	NHC_E4	NHC_E5	NHC_E6	NHC_E7	NHC_E8	NHC_E9	NHC_E10	NHC_E11	NHC_E12	NHC_F2	NHC_F3	NHC_F4	NHC_F5	NHC_F6	NHC_F7	NHC_F8	NHC_F9	NHC_F10	NHC_F11	NHC_F12	NHC_G2	NHC_G3	NHC_G4	NHC_G5	NHC_G6	NHC_G7	NHC_G8	NHC_G9	NHC_G10	NHC_G11	NHC_G12	NHC_H2	NHC_H3	NHC_H4	NHC_H5	NHC_H6	NHC_H7	NHC_H8	NHC_H9	NHC_H10	NHC_H11
Protein N-terminal acetylation	(UniMod:1)ASGVAVSDGVIK	2	P23528	CFL1	Cofilin-1	Protein N-terminal	72383.4	50224.5	16332	55456.2	25766.2	45429.3	51193.1	42862.4	8247.89	47331.3	19507.3	31936	23795.9	35305.2	54642.4	54703.1	6849.18	24271	40638.1	60153.5	1351.98	116562	20921.8	60367.4	70159.7	14581.4	56192.7	5693.16	52161.1	55534.2	42221.6	9821.81	65492	35082.9	12231.5	95456.3	71663.6	13673.1	35405.6	15739.8	29508.5	48674.5	23566.8
Protein N-terminal acetylation	(UniMod:1)ATVQQLEGR	2	Q01469	FABP5	Fatty acid-binding protein 5	Protein N-terminal	32493	165189	52236.3	38394.7	56408.3	93880	22774	19508.3	130167	99286.5	38096.5	42664.5	38977.2	21186	30258.6	25875	43326.7	52846	63659.7	26197.8	56113.8	336885	47715.9	25131.3	39629.3	158432	59418.4	25480.4	41557.3	43396.9	54147.8	37009.6	34451.5	36975	37712.1	275534	142125	56438.3	58899	35402.4	65167.3	31519.9	29917.2
Protein N-terminal acetylation	(UniMod:1)SDAAVDTSSEITTK	2	P06454	PTMA	Prothymosin alpha	Protein N-terminal	62894.9	47314.9	20614	54601.2	28660.4	37358.9	51167.9	35881.5	13018.5	50197.6	20556.4	38783	28495.9	38005.7	45576.5	46615.2	9646.8	25540.9	46002.5	52279.3	30179	34882.7	32232.8	50908.1	75789.6	6473.19	51373.6	11619.9	67206.3	76272.4	47189.9	34057.8	77222	48545.1	34299.2	34296.4	42967.1	19199.7	45596.2	26412.7	23659	46121.2	56018.9
Protein N-terminal acetylation	(UniMod:1)SETAPAAPAAPAPAEK	2	P10412	H1-4	Histone H1.4	Protein N-terminal	16243.4	8619.07	6288.41	5800.34	6525.35	7614.16	11836.6	7090.23	3142.06	7803.16	6564.52	9020.1	7966.76	9168.94	8515.91	14436.4	3613.76	7223.13	7587.16	10124.6	932.811	11380.2	10679.1	4634.74	8684.02	5612.56	16885.8	2578.44	16189.3	14716.2	7762.06	6107.71	18197.4	10609.4	6807.67	12992	10454.7	7405.09	10261.7	6235.2	2759.34	8653.41	11076
Protein N-terminal acetylation	(UniMod:1)VEADRPGK	2	O75526	RBMXL2	RNA-binding motif protein, X-linked-like-2	Protein N-terminal	10608.3	6092.15	5150.69	6739.98	4536.32	4282.67	7045.23	5116.1	2054.51	6617.19	3749.06	5073.68	6293.5	5140.35	6597.49	8135.93	2237.76	4549.83	4861.59	7074.29	20685.9	7091.55	7316.92	4747.32	7287.64	839.717	7126.39	826.198	6671.5	6358.16	4328.03	1723.26	5529.84	4230.03	2035.29	6282	5896.24	3927.13	3373.39	2084.81	3116.84	4184.98	4897.81
Protein N-terminal acetylation	(UniMod:1)AAGTLYTYPENWR	2	P26641	EEF1G	Elongation factor 1-gamma	Protein N-terminal	6661.6	7257.63	913.487	10593	2873.19	4700.99	4365.75	4687.71	740.98	6213.9	1808.71	8639.31	3963.48	6052.69	8745.58	11453	1695.34	4717	8767.35	9297.83	75471.8	17638.7	560.003	6191.11	9918.32	5240.57	6320.66	315.956	5347.46	7582.43	7363.27	426.784	5297.37	6493.63	1458.37	19730.5	10750.5	524.929	5953.9	1413.83	3895.31	6061.68	3874.38
Protein N-terminal acetylation	(UniMod:1)AAQGEPQVQFK	2	P62826	RAN	GTP-binding nuclear protein Ran	Protein N-terminal	18556.9	11628	11437.1	19100.6	9387.56	13015.9	15136	7376.49	6465.5	13528.3	12051.3	9115.27	18342.6	11004.8	11668.3	14842.9	5306.15	6856.22	7678.23	18371.3	NA	15475.7	24404.7	8271.18	8273.43	5748.39	15913.9	1619.79	10351.8	14318.7	9495.87	3260.46	13266	7137.85	3820.3	13698.5	12261.5	18508.7	5836.72	7204.95	7862.71	11082.4	16752.3
Protein N-terminal acetylation	(UniMod:1)AEEQPQVELFVK	2	O00299	CLIC1	Chloride intracellular channel protein 1	Protein N-terminal	6235.78	7504.64	1687.25	7000.7	2927.86	7821.36	3776.86	4021.1	5027.1	5369.38	1741.24	4481.12	1315.56	5332.34	6812.82	6393.99	540.707	2368.87	5030.99	5638.45	682.243	9731.87	68.0666	7267.38	10444.6	557.231	4990.06	358.511	5455.33	5887.89	4991.75	375.941	6714.12	5703.64	2588.74	7470.54	6662.84	1603.22	4886.02	935.714	2745.47	5581.59	4102.68
Protein N-terminal acetylation	(UniMod:1)AEVQVLVLDGR	2	P40429	RPL13A	60S ribosomal protein L13a	Protein N-terminal	8061.73	4858.59	2324.69	8561.31	4337.71	6191	7562.82	5382.99	1592.41	7642.54	1995.72	6286.17	3122.82	5938.53	7956.77	10857.5	1054.76	5227.59	5920.14	7830.43	8621.85	11413.5	1628.6	5183.04	9427.37	6535.27	10558.5	643.135	5912.85	10355.2	4027.56	2160.44	8553.52	6109.72	3115.59	8291.26	8528.83	689.737	4779.93	1597.65	6332.39	5736.34	4895.9
Protein N-terminal acetylation	(UniMod:1)MDKNELVQK	2	P63104	YWHAZ	14-3-3 protein zeta/delta	Protein N-terminal	3704.05	7094.38	735.259	4776.76	1766.29	4230.26	2106	3414.72	5495.64	3619.29	443.787	2657	474.315	1972.66	4706.19	4478.84	436.362	354.709	1571.22	3764.9	62482.7	13969.5	751.684	4166.39	4887.34	17418.7	5176.43	243.422	5708.23	7047.09	4508.03	547.218	6543.19	5279.98	342.718	18519.8	6182.9	511.824	3879.25	1778.66	5092.97	4279.43	3768.91
Protein N-terminal acetylation	(UniMod:1)ADQLTEEQIAEFK	2	P0DP23	CALM1	Calmodulin-1	Protein N-terminal	11626.4	6224.28	1979.16	8244.45	7246.05	8302.94	6523.62	5982.01	3974.1	23680.6	4561.49	8075.65	7069.7	8332.19	11852.5	9866.88	2288.45	7327.54	13382.1	8713.42	41828.7	16677.5	3276.64	12358.1	13326.3	921.059	6390.27	832.219	10903.3	14638.8	2740.76	1296.88	12547.5	10804.8	4191.64	18735.2	15461.7	2572.59	7695.43	3915.11	4745.59	10130.6	9556.27
Protein N-terminal acetylation	(UniMod:1)ADSELQLVEQR	2	P07741	APRT	Adenine phosphoribosyltransferase	Protein N-terminal	1563.84	1664.24	353.911	2140.86	816.253	1510.96	2036.98	751.386	3846.36	1152.63	382.105	1323.6	1486.09	1007.79	1793.17	1868.74	549.739	1401.3	1942.46	1335.79	2698.73	5294.07	1314.19	1126.71	1303.54	3178.75	1926.71	309.631	936.476	1665.27	671.952	306.906	927.517	1599.42	1214.61	8654.72	2904.84	921.393	773.339	351.823	604.664	950.766	1301.58
Protein N-terminal acetylation	(UniMod:1)ATNFLAHEK	2	P29692	EEF1D	Elongation factor 1-delta	Protein N-terminal	20081.6	10257.7	12751.4	14098.4	8407.21	10400.4	10498.6	8935.83	5026.53	10860.8	8704.28	10101.5	15236	10766.9	12802.3	16399.5	5095.54	8704.66	6726.62	14959.1	73070.3	15821.4	19212.8	7222.58	8385.92	3955.81	11083.9	689.129	6512.12	9131.54	7220.29	1383.71	9116.25	6024.42	2942.02	13980.2	9443.9	9084.6	5203.59	4157.21	4872.29	6866.27	7108.71
Protein N-terminal acetylation	(UniMod:1)VDREQLVQK	2	P61981	YWHAG	14-3-3 protein gamma	Protein N-terminal	2654.73	3025.65	870.462	2298.04	1284.08	1864.83	2167.5	1127.54	2088.93	1985.65	223.751	1854.98	956.266	1555.29	2317.23	2136.5	443.126	869.251	2037.57	1751.37	21011.2	4662.75	1293.29	1616.27	3115.05	4075.27	2742.84	603.891	1382.62	2400.67	2184.13	1038.84	3151.47	1203.01	1419.37	6176.24	3418.44	577.548	1358.1	654.472	1445.55	1758.74	1089.82
Protein N-terminal acetylation	(UniMod:1)AAAAVVEFQR	2	O00231	PSMD11	26S proteasome non-ATPase regulatory subunit 11	Protein N-terminal	5398.4	4573	2986.8	6468.35	2429.63	4591.64	5210.44	2633.74	1677.39	3810.97	3790.54	3513.62	4020.03	4406.08	5357.93	5477.91	1513.75	2855.28	4292.63	6116.66	1870.27	6266.35	4736.35	3662.42	5172.99	1156.04	4588.16	585.351	2666.21	5916.21	3408.77	682.005	4223.16	3259.29	2383.98	6215.81	5715.08	2099.63	2442.97	797.775	1664.53	3116.72	2770.24
Protein N-terminal acetylation	(UniMod:1)ADGELNVDSLITR	2	P62140	PPP1CB	Serine/threonine-protein phosphatase PP1-beta catalytic subunit	Protein N-terminal	1812.03	2119.48	1362.02	2772.72	1009	1187.11	1549.92	1352.85	5391.66	1874.8	1008.33	1747.56	782.278	1273.18	1416.99	2315.62	596.35	1716.93	1247.22	1203.27	12893.8	5567.45	934.31	995.618	1288.36	2472.62	1177.49	239.554	456.872	1106.86	926.632	225.865	733.183	484.436	332.043	4814.21	1682.06	1156.22	672.626	92.2442	1102.9	920.854	1031.83
Protein N-terminal acetylation	(UniMod:1)ATAEVLNIGKK	2	P22234	PAICS	Multifunctional protein ADE2	Protein N-terminal	5244.93	4185.83	1433.14	4724.86	3926.17	3147.18	4700.92	2539.66	808.266	4160.33	1065.49	3524.39	2897	3401.48	3863.66	5844.31	1036.7	1598.47	2622.19	5098.13	21267.5	5027.53	2537.95	3393.56	4641.25	1004.38	3963.25	322.304	3049.66	6345.55	4023.54	699.205	3397.45	3227.86	1380.96	4106.22	4038.12	1174.06	3276.91	643.258	2761.78	3353.22	2572.14
Protein N-terminal acetylation	(UniMod:1)ATTATMATSGSAR	2	P38919	EIF4A3	Eukaryotic initiation factor 4A-III	Protein N-terminal	2520.14	3003.57	321.224	3163.23	1444.36	2027.11	2664.45	1656.51	214.81	2665.1	529.134	1641.01	880.865	2372.29	2159.86	4679.43	411.21	292.529	929.922	2586.3	4012.9	3883.27	213.844	1136.23	3446.88	743.232	2451.05	NA	2935.88	3679.43	2335.57	134.068	2341.95	2464.26	450.45	4298.54	2871.44	571.608	2016.3	281.495	1240.79	2330.72	2238.26
Protein N-terminal acetylation	(UniMod:1)SLLNKPK	2	P62316	SNRPD2	Small nuclear ribonucleoprotein Sm D2	Protein N-terminal	10996.7	7205.59	7424.2	7932.81	4274.58	6759.38	8244.06	4386.05	3556.52	7165.08	5460.99	4419.88	9150.49	7133.94	9422.32	9422.05	4941.65	4667.98	4554.84	9061.01	5148.49	7993	11047.4	5539.74	6180.79	4191.08	8681.32	NA	6888.19	7510.13	4671.43	1285.02	6266.5	4373.98	1752.35	7083.43	5388.03	8903.29	3531.05	2785	4230.77	5631.69	6841.93
Protein N-terminal acetylation	(UniMod:1)SSSGLNSEK	2	Q13867	BLMH	Bleomycin hydrolase	Protein N-terminal	2742.75	5479.47	2629.3	4002.34	2191.78	9782.65	2025.2	21814.9	9158.13	8520.41	2889.47	2823.64	4109.35	2891.84	3135.13	2234.4	27153.3	6275.39	7171.57	2755.96	NA	1437.71	72121.2	3097.9	1584.52	857.488	2518.75	6127.17	2836.73	2122.88	4887.79	1939.92	1768.81	5565.61	4501.25	3006.51	2887.71	56267.7	3147.12	3002.91	5297.97	2777.51	1812.86
Protein N-terminal acetylation	(UniMod:1)TDAAVSFAK	2	P05141	SLC25A5	ADP/ATP translocase 2	Protein N-terminal	5751.31	3057	344.225	3774.75	1920.98	3024.07	4765.4	2577.98	NA	3619.67	987.887	3887.79	1441.84	2023.22	4735.78	3968.92	555.088	2183.13	2397.11	3706.43	NA	6789.17	3781.17	2589.18	4224.03	1215.29	4483.57	617.799	4698.64	5876.44	4258.46	771.652	4161.97	4862.24	1644.53	5951.59	5759.31	1443.84	1991.5	761.886	2505.67	4358.1	3010.94
Protein N-terminal acetylation	(UniMod:1)VNPTVFFDIAVDGEPLGR	2	P62937	PPIA	Peptidyl-prolyl cis-trans isomerase A	Protein N-terminal	6274.43	3322.67	1090.12	2750.15	2224.66	2941.88	4523.41	2514.09	NA	3703.4	1269.16	2159.04	1483.65	1611.16	2075.89	2669.31	847.614	1459.53	2578.95	1843.72	8030.67	8894.63	5058.78	5036.81	4771.47	4527.22	1438.96	349.655	3938.07	3334.05	4339.67	1833.08	2697.66	3613.6	2306.03	1261.28	6431.9	806.418	2938.22	887.2	2931.19	4117.83	3571.9
Protein N-terminal acetylation	(UniMod:1)AAGTAAALAFLSQESR	2	O75607	NPM3	Nucleoplasmin-3	Protein N-terminal	387.502	670.674	639.073	2327.83	663.42	582.039	1700.73	562.22	207.856	1201.58	218.985	1689.24	602.456	1479.55	1234.35	2151.72	428.557	1166.4	523.708	987.203	2770.85	1003.66	972.753	462.042	541.768	656.419	989.435	NA	401.317	826.078	887.337	160.582	805.063	787.477	282.502	562.73	880.211	99.6877	617.254	270.808	911.105	436.107	616.803
Protein N-terminal acetylation	(UniMod:1)AELSEEALLSVLPTIR	2	P45974	USP5	Ubiquitin carboxyl-terminal hydrolase 5	Protein N-terminal	1638.03	613.836	35.7908	1029.29	358.568	910.227	864.366	735.266	218.82	1450.66	179.509	1523.67	617.227	823.045	1436.46	1568.63	157.888	361.378	1109.77	860.088	30104.1	6212.6	420.561	1903.67	1477.23	4318.62	2162.2	57.9522	2760.7	1183.62	990.732	340.782	1474.74	1148.99	687.165	3617.88	1495.21	148.849	836.919	203.951	1795.5	914.16	881.826
Protein N-terminal acetylation	(UniMod:1)AGGEAGVTLGQPHLSR	2	P41091	EIF2S3	Eukaryotic translation initiation factor 2 subunit 3	Protein N-terminal	3757.88	2510.65	3954.95	4171.07	2041.08	3395.1	3160.44	1647.83	2417.86	2807.13	1585.54	1933.68	4097.56	2494.51	3499.85	3639.65	1172.45	1633.69	377.714	2163.85	19103.1	3104.34	4403.05	847.902	1031.78	1113.37	2018.38	NA	1094.95	223.561	1028.39	NA	760.902	698.24	402.407	3043.81	1935.71	3550.34	701.856	745.234	1238.49	1626.38	1440.15
Protein N-terminal acetylation	(UniMod:1)EEEIAALVIDNGSGMCK	2	P63261	ACTG1	Actin, cytoplasmic 2	Protein N-terminal	4128.54	3903.92	745.244	3199.7	740.745	2030.1	916.437	1683.04	7128.45	4779.81	375.639	5861.91	267.269	1656.6	2504.6	3054.77	162.564	743.928	1936.11	4179.82	4730.12	4361.77	1479.08	1785.04	3389.67	4420.18	14223.2	71.7251	2359.63	3400.32	2683.15	747.369	3447.54	6242.51	369.066	1220.66	2795.07	215.022	2936.62	755.668	1121.11	2699.14	2845.52
Protein N-terminal acetylation	(UniMod:1)SAHLQWMVVR	2	P46779	RPL28	60S ribosomal protein L28	Protein N-terminal	1385.62	4249.04	278.39	4005	1475.95	3467.09	3529.33	2260.03	329.375	3260.48	552.882	2691.99	740.4	3007.04	4218.5	4866.34	106.015	380.765	3131.47	4754.83	75127.2	7847.92	672.705	3794.23	5132.97	3767.11	4065.45	99.6187	2614.05	5541.16	3463.01	342.795	2955.64	3455.13	592.421	7298.53	4714.07	446.088	2332.41	839.302	2142.14	2670.67	2217.63
Protein N-terminal acetylation	(UniMod:1)SASVVSVISR	2	P61803	DAD1	Dolichyl-diphosphooligosaccharide--protein glycosyltransferase subunit DAD1	Protein N-terminal	764.256	767.265	208	1090.01	668.633	743.935	1037.62	653.475	1075.49	1106.25	2060.43	1215.35	1082.05	1497.77	1462.87	1440.4	793.487	1697.66	1164.55	868.774	NA	647.65	1054.33	1227.62	461.776	889.031	442.384	1134.16	1181.48	1510.92	544.521	926.322	160.647	1239.86	585.983	984.347	1438.39	4054.36	905.028	172.463	686.503	1141.93	867.581
Protein N-terminal acetylation	(UniMod:1)SDKPDMAEIEKFDK	3	P62328	TMSB4X	Thymosin beta-4	Protein N-terminal	12686.8	14411.3	1600.1	13757.2	7430.62	13788.3	13413	8518.5	2669.03	10190.3	514.319	10087.2	2169.64	6108.53	14014.6	10521.3	898.831	2138.73	7448.11	14990.6	16490.6	11358.6	361.369	17749.3	12305.3	3851.57	24773.6	1576.73	10771.3	20059.8	5379.99	3101.7	13509.6	10286	3860.5	6938.89	7118.24	587.799	8713.33	2601.93	5372.77	14602.8	17047.2
Protein N-terminal acetylation	(UniMod:1)AAGVEAAAEVAATEIK	2	P52272	HNRNPM	Heterogeneous nuclear ribonucleoprotein M	Protein N-terminal	3996.6	2084.59	496.103	3103	1503.39	2924.55	3266.3	1610.28	1438.08	5121.48	1936.32	1812.51	3843.12	2842.77	3467.55	5017.49	443.695	3958.14	2648.08	4040.25	18091.6	6075.45	1355.78	2844.44	3008.51	577.826	3824.1	101.648	2877.51	3321.6	1944.47	583.17	3404.83	1270.88	1124.8	9574.41	2403.84	572.69	749.566	284.847	1725.19	1544.16	3616.04
Protein N-terminal acetylation	(UniMod:1)AGELTPEEEAQYKK	2	Q9NZT1	CALML5	Calmodulin-like protein 5	Protein N-terminal	4923.17	4055.16	3058.33	2630.36	3248.6	5464.47	1773.5	1841.57	24551.9	9634.81	3950.77	5448.44	5643.2	5207.08	2709.68	2319.59	6332.56	16026.9	7247.13	2501.28	16074.7	2742.01	3299.7	1711.39	3304.12	2516.26	1938.01	1985.57	2093.91	1399.71	2592.39	3715.92	1979.93	3288.47	4655.7	3720.75	4310.47	12075.2	4111.94	2566.78	1735.91	1922.96	1882.51
Protein N-terminal acetylation	(UniMod:1)AGTVVLDDVELR	2	P25205	MCM3	DNA replication licensing factor MCM3	Protein N-terminal	5915.05	4289.34	4605.48	6690.86	3122.37	3799.72	6237.95	3508.67	2907.38	5292.84	5024.84	3274.93	6919.92	3873.86	5984.02	7528	2328.05	2135.21	1008.72	5237.18	405.52	3958.05	7415.1	3504.33	4201.65	611.66	4697.86	NA	1123.55	2350.6	2187.44	743.312	4301.01	1948.84	1246.38	1573.92	3160.57	4064.85	2584.82	1267.88	3031	3084.47	2924.99
Protein N-terminal acetylation	(UniMod:1)STGTFVVSQPLNYR	2	P49189	ALDH9A1	4-trimethylaminobutyraldehyde dehydrogenase	Protein N-terminal	1112.33	1666.58	718.438	1673.36	810.487	2141.32	609.942	507.965	1226.49	1414.6	433.187	722.289	272.819	500.503	1019.3	1006.43	476.162	675.112	605.527	579.429	29007.4	3990.83	215.429	959.226	795.498	1560.75	971.762	149.416	1112.17	1296.8	806.108	444.672	1207.88	1506.85	403.302	5704.3	2783.64	556.317	478.759	1041.85	803.789	869.366	538.039
Protein N-terminal acetylation	(UniMod:1)AGLNSLEAVKR	2	P67936	TPM4	Tropomyosin alpha-4 chain	Protein N-terminal	6914.77	3022.84	882.955	6846.05	3726.8	2862.38	2699.64	3233.68	1062.8	4658.05	466.263	4244.82	1305.12	2683.01	6160.77	5723.06	315.089	594.109	3762.09	9671.8	29607.5	6537.02	324.25	9713.07	6793.94	6217.89	6706.52	368.232	6464.86	8072.19	5774.47	772.638	7259.7	3002.58	2636.79	5962.77	5571.66	133.194	2199.51	720.54	1907.03	4330.48	5618.27
Protein N-terminal acetylation	(UniMod:1)ASLSLAPVNIFK	2	P78371	CCT2	T-complex protein 1 subunit beta	Protein N-terminal	6275.41	3954.44	3235.84	6392.99	3012.27	4099.09	4427.27	3148.87	432.385	4502.25	1849.94	NA	5412.01	4281.78	5467.91	6257.2	2588.18	2028.22	2880.01	5559.66	1822.97	5485.08	3901.22	2870.11	4706.06	866.823	4895.9	91.2225	3973.95	5352.25	3558.34	273.639	2317.57	3195.47	1754.61	6878.76	3741.2	3170.69	2024.98	2162.87	3906.93	2852.83	3124.74
Protein N-terminal acetylation	(UniMod:1)AAAAAGTATSQR	2	Q9Y2Z0	SUGT1	Protein SGT1 homolog	Protein N-terminal	1146.54	883.094	282.57	1509.22	1018.04	1196.18	1426.98	1023.59	1131.85	1214.92	366.665	707.241	148.862	1237.86	1992.23	986.619	NA	978.069	998.686	1175.71	NA	2893.25	288.863	1188.5	1311.33	230.849	2408.38	186.376	1301.1	3104.45	1331.76	258.949	1175.99	1370.2	380.375	3355.05	2362.91	NA	805.333	357.2	1203.59	900.679	795.273
Protein N-terminal acetylation	(UniMod:1)ADMQNLVER	2	Q01518	CAP1	Adenylyl cyclase-associated protein 1	Protein N-terminal	3330.31	5659.08	1399.62	3744.23	2929	3209.18	2130.34	3403.65	1980.49	4732.41	4230.27	3784.83	4921.69	4217.4	4737.4	6150.81	1493.31	2727.99	3411.06	6097.88	NA	10719.3	6153.63	3405.49	6262.07	3767.96	5481.31	NA	3634	5380.11	4050.61	521.477	4102.5	3274.19	1427.26	10806.1	5141.46	5433.1	3204.16	2151.69	3810.03	3392	3495.97
Protein N-terminal acetylation	(UniMod:1)SHTILLVQPTK	2	P84090	ERH	Enhancer of rudimentary homolog	Protein N-terminal	1377.73	606.961	260.984	1097.98	455.125	611.294	904.553	219.137	173.876	1073.93	1950.74	499.912	753.586	715.353	781.169	1054.74	NA	523.419	642.931	800.535	9796.2	1796.76	NA	1555.98	1164.75	359.867	1765.23	187.028	1486.89	1702.19	668.212	NA	1961.25	877.834	540.07	1916.54	965.852	112.888	1209.17	193.444	550.018	426.771	1495.99
Protein N-terminal acetylation	(UniMod:1)SSVAVLTQESFAEHR	2	Q00341	HDLBP	Vigilin	Protein N-terminal	3537.82	3240.93	3228.57	3234.82	2108.18	3096.81	2733.7	746.929	1467.63	2582.74	2732.94	1939.41	4445.27	2958.05	2010.9	2147.93	1364.94	1063.9	1038.53	2926.2	14697.7	2237.25	3535.49	1383.82	2478.55	741.96	1804.38	NA	871.466	1638.27	697.562	304.156	1112.41	1481.1	705.78	1536.82	962.216	1304.68	612.027	309.036	849.742	968.491	1185.02
Protein N-terminal acetylation	(UniMod:1)AAAAELSLLEK	2	O43324	EEF1E1	Eukaryotic translation elongation factor 1 epsilon-1	Protein N-terminal	2099.12	1034.9	1338.95	2828.97	819.267	751.908	1981.41	838.643	475.495	1387.84	773.696	1217.81	1349.54	1164.98	1530.05	2378.04	103.547	500.311	537.469	1149.79	2340.11	2722.03	1384.66	902.679	1506.42	485.558	1881.52	90.22	1587.33	600.234	1108.76	236.12	1604.53	1152.07	371.886	2732.48	1657.04	742.111	554.755	313.178	1329.14	888.195	509.35
Protein N-terminal acetylation	(UniMod:1)AEVEETLKR	2	Q8TF09	DYNLRB2	Dynein light chain roadblock-type 2	Protein N-terminal	3986.41	1628.55	489.017	2446.66	2206.47	2029.08	1544.05	2425.43	NA	1973.91	173.032	2037.19	388.918	2155.29	2537.68	2229.26	286.003	894.645	1868.31	3027.66	23898.6	3877.03	NA	1953.82	2677.9	1030.02	2577.68	NA	2387.85	3136.5	2040.9	NA	1926.47	1804.89	861.825	4697.7	3647.31	NA	1238.34	329.734	1658.8	2309.57	2089.26
Protein N-terminal acetylation	(UniMod:1)MDTGVIEGGLNVTLTIR	2	Q15366	PCBP2	Poly(rC)-binding protein 2	Protein N-terminal	2319.66	4294.56	1618.16	4048.85	2665.29	3142.27	3778.57	2243.17	374.969	3604.52	1294.32	1323.57	2142.46	1942.19	2061.17	2599.99	2181.64	1766.52	790.364	2064.83	22378.8	18411.2	36764.9	11171	10402.2	3315.23	5731.13	1861.92	1987.3	2615.24	1613.81	2594.92	2575.73	806.472	2321.7	4048.5	5852.56	1483.66	2803.71	1146.85	3275.69	1807.18	1770.19
Protein N-terminal acetylation	(UniMod:1)MEYLIGIQGPDYVLVASDR	3	P49721	PSMB2	Proteasome subunit beta type-2	Protein N-terminal	1392.7	2787.41	501.773	1031.16	1026.65	903.605	831.909	1382.86	1528.88	1975.66	297.624	781.462	609.553	708.261	592.853	1191.34	5829.12	1696.95	1464.63	912.999	NA	2430.99	891.766	741.421	1499.88	4822.41	1576.09	3418.19	1368.51	1290.82	1185.35	NA	648.717	945.422	746.611	192.781	1280.08	2325.79	1802.9	1080.21	1985.09	1427.81	547.65
Protein N-terminal acetylation	(UniMod:1)SGALDVLQMKEEDVLK	2	P08865	RPSA	40S ribosomal protein SA	Protein N-terminal	804.744	1940.69	NA	1962.15	822.637	1064.37	1664.82	1101.64	180.317	2229.69	NA	552.731	180.021	866.252	1780.64	1788.27	196.721	214.477	1196.98	1911.48	40306.9	6944.66	NA	788.062	2532.16	3185.82	2320.29	156.285	2023.5	3229.14	1843.45	NA	1195.06	1643.69	208.878	4864.06	1777.46	149.418	1071.6	132.729	1308.76	1516.14	640.484
Protein N-terminal acetylation	(UniMod:1)TEQAISFAK	2	P12236	SLC25A6	ADP/ATP translocase 3	Protein N-terminal	5453.83	1867.93	565.93	3700.93	1637.5	2803.3	3114.27	543.196	NA	1674.56	484.869	1944.91	476.524	2415.36	5435.29	3359.47	NA	1893.09	2267.24	3106.08	NA	3288.67	2479.1	2522.13	2092.32	NA	3367.12	239.658	2350.54	3502.64	3588.83	623.868	3202.32	2454.57	1118.95	2517.45	3867.17	2076.25	1501.99	607.585	1182.5	3480.81	1080
Protein N-terminal acetylation	(UniMod:1)AALAPLPPLPAQFK	2	Q9NP79	VTA1	Vacuolar protein sorting-associated protein VTA1 homolog	Protein N-terminal	3632.22	2469.19	4342.85	5222.2	2562.68	2715.79	3733.26	1630.12	1015.65	5036.04	3399.89	2386.67	5317.64	3776.95	5337.26	6034.03	1638.33	2068.11	1408.58	3638.25	504.435	4824.9	5356.79	2470.08	2236.5	659.82	4110.26	182.829	2614.33	2959.47	1762.96	340.651	2598.54	1573.45	1152.65	4296.1	1634.81	3761.95	1878.37	1355.36	2360.87	1539.75	2131.96
Protein N-terminal acetylation	(UniMod:1)AMVSEFLK	2	P04083	ANXA1	Annexin A1	Protein N-terminal	3543.53	17900.3	3209.24	4765.97	2594.62	3044.92	5024.56	5290.39	1686.2	5079.48	564.221	1911.41	737.066	4072.22	2857.27	4786.93	471.638	NA	1488.99	6756.2	604.324	10593.2	392.838	4693.79	8269.68	8643.69	5347.6	614.57	3188.01	4887.01	2782.24	759.851	6137.72	2948.68	875.877	13933.1	5400.83	198.976	3213.11	1274.89	3766.53	4892.84	4269.94
Protein N-terminal acetylation	(UniMod:1)ATAEVLNIGK	2	P22234	PAICS	Multifunctional protein ADE2	Protein N-terminal	2657.69	1623.17	329.452	973.437	890.546	751.875	2422.56	729.867	NA	741.184	699.016	553.722	1048.52	1479.45	1195.81	3223.09	420.011	1067.61	1942.2	2054.84	NA	829.485	2023.71	1318.85	1199.9	649.037	1318.78	NA	948.408	3741.69	1662.56	631.188	1809.25	1554.4	677.567	1051.16	1845.79	27.5834	1377.63	461.806	422.767	1645.05	1120.17
Protein N-terminal acetylation	(UniMod:1)ATETVELHK	2	P82979	SARNP	SAP domain-containing ribonucleoprotein	Protein N-terminal	1172.41	1507.73	1442.36	1070.68	1035.5	583.673	1349.63	872.582	345.995	1532.61	712.375	1324.67	736.216	1436.65	1119.31	1546.88	380.803	635.219	285.704	649.732	4233.78	1804.52	1056.54	1050.24	1032.37	300.744	1092.37	199.386	1188.62	1584.99	826.869	330.918	1298.98	1894.63	552.444	1159.94	1212.96	1119.25	724.7	450.966	694.596	1025.49	2199.1
Protein N-terminal acetylation	(UniMod:1)AEQVALSR	2	P11413	G6PD	Glucose-6-phosphate 1-dehydrogenase	Protein N-terminal	4671.5	2996.6	1124.99	3306.22	1389.73	1553.58	4315.52	3871.42	916.231	3999.38	1186.57	4220.68	1680.22	1992.27	3604.25	3663.7	531.102	1790.81	3750.63	2402.18	NA	3866.5	1202.25	3909.16	4675.28	NA	4054.41	475.685	2447.79	5213.14	2965.56	NA	7061.54	2208.04	NA	2211.99	2922.28	1041.82	2880.9	694.313	1244.47	2558.15	2501.03
Protein N-terminal acetylation	(UniMod:1)ASIWVGHR	2	P12429	ANXA3	Annexin A3	Protein N-terminal	1194.64	3683.27	247.924	884.741	NA	339.811	555.817	1044.98	2644.96	NA	NA	2352.14	556.159	552.947	1213.78	2145.15	NA	2620.78	1589.87	1459.73	25108.1	3055.12	NA	1595.88	NA	1512.96	1663.76	202.895	334.928	155.444	912.812	536.272	NA	835.767	370.927	3973.78	2115.01	NA	549.398	NA	289.422	673.494	739.258
Protein N-terminal acetylation	(UniMod:1)ATLKDQLIYNLLK	2	P00338	LDHA	L-lactate dehydrogenase A chain	Protein N-terminal	1801.13	885.396	801.345	698.359	311.246	1874.67	2010.41	1946.61	1346.57	1296.72	352.326	965.691	271.351	1215.03	660.867	734.587	NA	94.0167	944.91	1101.33	1799.92	887.652	NA	620.784	673.048	NA	1088.68	27.3669	171.339	1133.21	239.748	NA	871.695	334.854	1204.72	3403.55	2691.69	524.269	538.47	439.948	546.335	698.54	589.781
Protein N-terminal acetylation	(UniMod:1)DDDIAALVVDNGSGMCK	2	P60709	ACTB	Actin, cytoplasmic 1	Protein N-terminal	2581.58	3029.94	684.174	2352.26	1152.74	1865.9	646.219	2362.26	12178.4	3085.55	137.691	2553.22	NA	1594.57	3497.59	4400.58	124.003	823.92	689.338	2036.25	9900.61	2947.2	NA	3103.91	4140.8	2427.38	9933.64	166.366	3415.25	3026.86	2232.87	232.84	2892.89	1473.88	127.004	1100.26	3159.94	125.634	1331.51	352.037	2112.57	4034.05	2168.71
Protein N-terminal acetylation	(UniMod:1)TAVHAGNINFK	2	P35221	CTNNA1	Catenin alpha-1	Protein N-terminal	1536.8	1247.01	888.043	1126.05	876.612	1447.95	1509.25	906.017	100.562	728.174	1074.46	1130.37	1422.79	1040.67	1192.37	1574.32	449.127	1154.32	219.664	999.1	12077.7	3379.18	614.366	947.521	361.99	1235.86	1346.72	NA	531.25	216.773	569.45	190.785	1370.37	266.02	308.866	2933.65	1746.59	452.475	415.597	437.393	670.019	492.513	338.624
Protein N-terminal acetylation	(UniMod:1)AAIYGGVEGGGTR	2	Q9UJ70	NAGK	N-acetyl-D-glucosamine kinase	Protein N-terminal	972.457	1866.2	673.428	1035.1	1731.45	789.93	678.262	594.101	NA	1319.26	552.934	819.625	1183.3	776.369	883.228	827.159	686.378	1303.92	2638.65	684.035	NA	6152.71	1766.11	1279.71	1264.54	1865.79	943.285	NA	192.823	NA	1257.14	864.135	988.484	747.45	1181.48	10105.1	1256.22	623.538	751.615	402.114	917.042	629.306	1269.93
Protein N-terminal acetylation	(UniMod:1)AALDSLSLFTSLGLSEQK	2	P47897	QARS1	Glutamine--tRNA ligase	Protein N-terminal	700.234	1125.41	680.675	1085.81	438.968	503.987	595.708	598.996	324.29	462.126	915.912	459.034	1007.09	768.392	1196.54	843.29	103.703	586.412	268.733	619.218	3960.41	3702.47	1060.71	250.641	744.339	598.557	888.848	78.4298	652.001	460.558	609.909	250.129	472.112	206.791	83.2688	282.06	1156.07	217.074	220.548	132.149	369.019	582.678	696.61
Protein N-terminal acetylation	(UniMod:1)AALVLEDGSVLR	2	P27708	CAD	CAD protein	Protein N-terminal	2406.35	1415.08	811.065	2526.65	969.709	1031.91	1860.95	1139.91	NA	1933.09	1258.02	1762.95	2284.28	1364.66	1763.27	2474.25	433.532	1163.81	752.915	1153.62	267.01	2024.44	2205.37	997.785	1900.3	709.592	1679.4	NA	1646.61	1183.23	738.408	547.669	987.151	862.564	931.046	2138.4	1825.18	838.562	907.357	1020.73	704.867	1160.58	448.604
Protein N-terminal acetylation	(UniMod:1)MDSLVTANTK	2	Q96P63	SERPINB12	Serpin B12	Protein N-terminal	88.425	4283.9	2963.83	1356.05	2885.56	284.004	1255.75	2249.76	5825.79	2522.89	540.838	3659.01	1160.83	604.809	2816.25	446.232	6534.19	1973.95	3346.56	1432.49	NA	476.801	4174.77	513.417	457.206	11734.8	950.419	5223.87	726.665	210.606	1036.24	848.441	395.392	1428.59	717.705	899.029	378.71	5096.24	2621.05	3504.37	7593.67	1723.88	681.197
Protein N-terminal acetylation	(UniMod:1)STVHEILCK	2	A6NMY6	ANXA2P2	Putative annexin A2-like protein	Protein N-terminal	2892.12	1280.75	NA	2594.94	887.594	555.956	575.582	1493.67	940.569	1776.57	261.399	3479.03	1447.87	1750.33	769.257	1203.32	464.413	1414.16	1714.81	1504.77	2488.44	1317.96	NA	2843.22	1807.95	902.463	3165.02	181.297	658.779	2748.51	1503.81	NA	1120.4	2440.39	611.858	1315.9	1865.93	NA	1246.91	161.388	218.284	1155.29	1850.14
Protein N-terminal acetylation	(UniMod:1)AAEADGPLKR	2	O75352	MPDU1	Mannose-P-dolichol utilization defect 1 protein	Protein N-terminal	1046.85	633.98	444.36	697.089	415.872	317.985	1102.23	1244.6	969.218	910.393	303.955	554.81	544.799	938.45	1205.1	1330.95	513.762	548.404	578.207	1053.27	12403	1279.31	NA	784.573	433.99	1298.2	910.307	1213.36	586.75	136.281	970.875	NA	688.577	760.368	NA	1714.84	634.439	1733.22	623.201	257.346	444.513	833.116	626.099
Protein N-terminal acetylation	(UniMod:1)AAVLQQVLER	2	P12270	TPR	Nucleoprotein TPR	Protein N-terminal	2900.75	1535.17	2112.31	2717.5	993.883	1167.91	1823.61	1768.97	766.815	2472.44	1246.98	1432.52	2231.02	1603.55	3151.14	2732.57	959.079	676.812	526.548	1759.76	NA	2775.8	1700.69	550.346	2004.41	654.632	1605.07	NA	1993	1837.27	1436.06	NA	1634.72	810.386	314.374	1947	914.548	1913.4	1835.14	740.654	1626.22	1276.32	2371.35
Protein N-terminal acetylation	(UniMod:1)AQGLEVALTDLQSSR	2	O43548	TGM5	Protein-glutamine gamma-glutamyltransferase 5	Protein N-terminal	377.377	2565.43	1100.59	1354.06	2479.98	1528.34	1407.71	1399.99	3483.25	2094.86	2578.62	3017.5	1114.63	3142.29	1497.17	1342.16	5434.14	4135.61	3285.74	1198.97	7232.32	1174.58	NA	724.278	360.013	20651.1	1426.56	2456.61	374.4	371.631	1648.23	990.756	148.683	1582.44	1229.39	1272.57	414.771	2313.42	3660.33	1718.02	5116.08	865.862	258.707
Protein N-terminal acetylation	(UniMod:1)TTSGALFPSLVPGSR	2	Q16186	ADRM1	Proteasomal ubiquitin receptor ADRM1	Protein N-terminal	936.077	1319.09	163.022	2058.67	430.147	1257.73	360.625	979.394	1330.99	1830.11	603.865	1546.1	NA	1683.57	2017.66	1308.62	380.203	760.669	1257.73	2285.59	43500.2	3293.85	NA	767.185	1137.47	2946.57	2762.88	NA	1047.55	1604.1	844.839	NA	961.623	864.573	659.947	5109.95	1860.33	NA	278.264	490.512	879.009	820.228	1009.52
Protein N-terminal acetylation	(UniMod:1)ADFDTYDDR	2	Q15056	EIF4H	Eukaryotic translation initiation factor 4H	Protein N-terminal	4532.25	3186.58	3153.16	3824.62	1667.75	3307.3	2734.99	1687.48	1065.42	4075.6	3151.12	2915.65	4494.31	3939.86	3522.05	4793.95	1184.14	3300.57	878.883	4360.06	NA	4857.72	4454.83	2631.26	1271.14	NA	4406.19	NA	2842	2998.73	2181.84	489.499	3693.92	1748.3	651.711	4106.86	3390.41	3306.14	2398.43	759.827	1822	2907.46	3329.88
Protein N-terminal acetylation	(UniMod:1)ADGQVAELLLR	2	Q9Y285	FARSA	Phenylalanine--tRNA ligase alpha subunit	Protein N-terminal	10743.9	5885.42	11369.3	10559.6	3173.7	7443.44	6274.46	3316.21	2804.43	8415.88	7183.84	2210.21	18470.2	6705.59	9425.67	10085.8	1397.14	7499.28	1818.28	9288.6	NA	7112.11	21106.9	2326.81	3288.98	NA	6019.02	NA	2075.68	2153.64	1975.54	683.146	2043.47	952.888	1531.41	3114.27	1357.02	5171.29	914.527	1620.85	1304.74	1512.91	3897.69
Protein N-terminal acetylation	(UniMod:1)ADIQTER	2	P62280	RPS11	40S ribosomal protein S11	Protein N-terminal	8941.59	4578.9	6375.83	6874.27	3711.43	5109.91	4625.84	4126.99	914.785	3985.94	4092.82	3395.03	6381.34	4263.01	5336.74	5740.01	2138.27	2671.07	2230.34	4951.34	NA	7197.59	4943.48	2414.12	4685.14	1172.83	3794.23	412.426	1969.4	3571.78	2249.01	NA	2299.69	2967.68	NA	5307.29	3952.22	5145.28	1514.77	1915.08	1821.91	2292.71	2879.8
Protein N-terminal acetylation	(UniMod:1)ADKPDMGEIASFDK	2	P63313	TMSB10	Thymosin beta-10	Protein N-terminal	7999.26	11655.2	899.963	8538.96	4161.25	6235.81	3829.81	4944.61	376.17	8230.68	705.585	4405.9	1272.63	6486.25	5308.56	7265.16	164.338	981.584	4801.7	7256.66	604.985	3509.83	NA	8703.63	11907.8	136.647	9907.33	421.38	6624.81	11365.7	5907.22	375.219	13215.7	10136.1	2110.75	3348.04	2211.02	162.845	7815.03	1939.55	2802.26	8802.36	7332.24
Protein N-terminal acetylation	(UniMod:1)AGLGHPAAFGR	2	O94760	DDAH1	N(G),N(G)-dimethylarginine dimethylaminohydrolase 1	Protein N-terminal	1918.98	1502.54	NA	2095.66	1197.96	2996.27	1941.87	6002.2	2622.54	2123.72	1391.22	NA	1418.7	886.223	1172.04	2235.15	949.555	1579.89	1696.84	2225.17	NA	623.985	2161.67	646.642	2713.98	456.052	1135.2	NA	896.193	1350.66	1315.3	NA	2157.35	1681.12	941.978	1106.32	2296.12	26398.1	341.907	659.003	880.384	908.056	350.964
Protein N-terminal acetylation	(UniMod:1)AQILPIR	2	Q00610	CLTC	Clathrin heavy chain 1	Protein N-terminal	2524.42	908.593	776.593	1476.67	952.445	1486.25	1683.23	1423.63	894.972	1382.49	641.67	716.418	128.649	853.186	1839.73	1641.06	55.9863	394.42	1081.68	1318.49	NA	3142.32	NA	1620.78	1925.4	235.909	1286.45	NA	985.948	1523.48	2169.23	NA	1872.76	1449.71	353.773	3314.84	2360.35	NA	693.848	253.831	953.628	1990.04	913.984
Protein N-terminal acetylation	(UniMod:1)MDDREDLVYQAK	2	P62258	YWHAE	14-3-3 protein epsilon	Protein N-terminal	1016.15	2162.82	NA	1277.68	671.698	893.84	1439.5	1476.67	2485.84	2789.44	NA	1271.98	NA	975.666	1350.13	2032.2	112.648	NA	558.685	2064.8	9079.8	2886.91	NA	1010.5	1704.95	1842.65	1735.63	NA	969.936	1220.82	1874.42	394.202	1665.32	1281.84	NA	3421.76	1221.63	NA	1649.14	161.821	615.86	1572.84	1153.81
Protein N-terminal acetylation	(UniMod:1)AAPEGSGLGEDAR	2	Q96G03	PGM2	Phosphoglucomutase-2	Protein N-terminal	773.264	929.198	1346.67	440.74	1569.5	2555.44	1095.81	212.303	1600.91	928.647	477.018	1187.3	1456.24	875.354	877.444	NA	712.28	211.537	1792.76	884.146	NA	4779.86	2113.47	426.275	847.65	2523.59	506.949	NA	151.234	617.218	444.904	NA	429.704	1625.41	664.089	12079.1	5400.75	244.698	1330.78	558.67	1619.84	789.712	900.853
Protein N-terminal acetylation	(UniMod:1)AETLEFNDVYQEVK	2	Q08945	SSRP1	FACT complex subunit SSRP1	Protein N-terminal	4404.51	2571.81	2571.97	3708.4	1984.29	2845.53	3188.33	1940.74	2667.6	3708.18	3724.93	2655.08	6028.68	2950.66	3461.24	3951.51	2410.35	1917.25	383.342	3626.62	2860.97	2637.47	6313.4	349.321	652.996	297.537	2084.4	NA	1119.34	1301.76	1017.77	NA	941.053	1282.41	955.05	645.239	926.201	3288.08	784.276	675.582	1333.78	1279.87	2499.09
Protein N-terminal acetylation	(UniMod:1)ASASYHISNLLEK	2	Q86VP6	CAND1	Cullin-associated NEDD8-dissociated protein 1	Protein N-terminal	875.299	787.59	NA	646.454	242.255	299.625	649.362	270.226	199.674	516.131	354.441	139.247	402.65	382.526	414.233	401.986	157.28	105.783	203.167	768.534	16399.1	1184.11	49.2302	365.008	418.927	722.27	542.49	NA	584.514	444.395	303.683	NA	355.765	519.225	78.0129	1843.31	405.363	9.55904	394.162	196.046	244.41	364.185	246.867
Protein N-terminal acetylation	(UniMod:1)ATDTSQGELVHPK	2	Q5SSJ5	HP1BP3	Heterochromatin protein 1-binding protein 3	Protein N-terminal	490.631	536.409	562.332	465.341	201.07	482	1028.39	193.939	420.166	401.327	678.042	457.238	484.528	471.324	536.837	916.744	163.152	NA	231.025	704.833	1470.89	562.842	359.22	122.342	281.665	75.3072	1001.44	48.1174	199.237	562.005	386.082	107.555	826.451	416.608	458.032	350.21	793.443	937.969	525.278	182.211	309.513	558.223	47.8824
Protein N-terminal acetylation	(UniMod:1)SDKLPYK	2	P23526	AHCY	Adenosylhomocysteinase	Protein N-terminal	1659.31	797.201	750.55	1350.01	1100.73	1853.84	1417.19	542.643	669.304	1571.13	518.421	987.997	645.178	726.586	2010.08	1411.85	730.694	NA	2028.05	1710.95	9107.1	2898.47	1170.21	820.585	1449.02	4544.94	1186.3	389.184	413.14	1536.66	1146.54	NA	1305.21	881.508	NA	3044.87	2455.61	576.045	885.223	310.971	1063.53	1864.5	1289.23
Protein N-terminal acetylation	(UniMod:1)SDKPDMAEIEK	2	P62328	TMSB4X	Thymosin beta-4	Protein N-terminal	1506.45	1191.35	486.475	1229.01	722.748	717.143	1211.74	762.896	NA	1170.88	271.048	1535.94	NA	859.41	1532.97	918.033	NA	787.388	1098.77	1762.37	771.261	1114.52	NA	1520.91	938.426	NA	1518.54	359.409	1085.26	2317.77	571.865	224.286	1923.07	1647.77	NA	845.41	1420.38	156.814	1049.08	266.813	572.758	2033.57	2003.56
Protein N-terminal acetylation	(UniMod:1)ASTVVAVGLTIAAAGFAGR	2	Q96DA6	DNAJC19	Mitochondrial import inner membrane translocase subunit TIM14	Protein N-terminal	832.98	300.755	132.492	572.61	84.6336	244.64	193.096	391.869	249.354	401.516	57.1946	309.704	138.365	727.283	668.836	590.382	88.8142	156.45	169.831	121.382	6581.18	1839.31	879.615	448.712	211.456	435.096	588.611	NA	252.516	50.5959	98.7086	138.071	156.534	370.205	NA	1031.34	416.168	NA	444.98	NA	480.247	50.5113	176.18
Protein N-terminal acetylation	(UniMod:1)SSIGTGYDLSASTFSPDGR	2	P25788	PSMA3	Proteasome subunit alpha type-3	Protein N-terminal	1333.82	5074.2	111.848	3118.4	2011.31	2106.77	1548.54	2947.43	10458.7	2354.32	762.196	1869.4	749.638	1202.84	2931.03	1865.99	6862.87	1167.35	3327.86	1956.44	16144.5	2896.54	4926.83	1889.49	1002.87	7628.53	1426.38	4462.61	1409.34	3169.47	1598.46	456.407	1026.83	3366.94	1287.58	5928.33	2558.96	14260.3	3563.94	1716.37	1749.24	2520.89	1663.95
Protein N-terminal acetylation	(UniMod:1)AAAGGGGGGAAAAGR	2	Q9UL25	RAB21	Ras-related protein Rab-21	Protein N-terminal	1445.99	439.76	NA	882.523	669.31	601.296	691.785	869.232	870.791	794.834	203.238	1217.63	274.452	844.58	822.212	961.631	142.836	684.007	718.34	1182.71	1233.36	1822.04	NA	687.674	399.867	1495.19	892.32	254.985	949.049	1383.22	720.307	NA	722.838	537.528	151.281	2313.57	826.789	227.596	371.765	96.0258	588.192	889.977	270.306
Protein N-terminal acetylation	(UniMod:1)SETAPAETATPAPVEK	2	P16401	H1-5	Histone H1.5	Protein N-terminal	8818.07	4242.82	4276.99	4372.5	3321.34	5576.31	5044.38	4727.58	2754.8	5302.08	6180.11	6090.94	5006.63	5690.33	4296.58	5040.73	2004.72	6908.23	7357.55	4721.63	39150.3	7341.49	7832.83	3022.34	5477.88	6441.97	9356.42	2924.75	7247.76	13598.4	3077.64	5194.88	11012.8	2104.95	5398.48	9133.4	4787.07	6428.02	2804.26	2571.71	2209.45	3537.99	6444.97
Protein N-terminal acetylation	(UniMod:1)MDGIVPDIAVGTK	2	P26599	PTBP1	Polypyrimidine tract-binding protein 1	Protein N-terminal	2240.51	2911.97	NA	1472.83	1212.4	1280.84	1473.75	1159.15	338.986	2423.43	93.4046	859.47	485.688	1162.89	1960.59	3462.18	NA	NA	215.531	1914.22	423.73	3661.38	NA	2692.23	3311.6	468.359	3552.95	NA	3264.79	3477.59	2058.11	NA	3822.64	2079.88	NA	4312.69	1402.85	NA	1828.05	366.819	1715.65	2051.43	1986.72
Protein N-terminal acetylation	(UniMod:1)MQNDAGEFVDLYVPR	2	P63220	RPS21	40S ribosomal protein S21	Protein N-terminal	312.695	989.986	NA	978.631	652.87	789.044	452.753	726.004	89.3296	1687.62	75.2007	784.935	136.802	971.021	2260.59	1057.49	157.39	42.9686	146.375	745.447	6158.66	4591.78	NA	792.733	961.554	539.992	2110.25	NA	593.596	1361.04	1032.87	75.0386	897.209	609.801	178.299	1298.28	323.722	NA	701.615	380.777	917.7	1155.77	828.129
Protein N-terminal acetylation	(UniMod:1)TEWETAAPAVAETPDIK	2	P46782	RPS5	40S ribosomal protein S5	Protein N-terminal	443.296	905.146	182.027	1303.34	908.402	709.933	863.785	619.122	NA	855.327	139.601	514.883	146.295	789.399	1140.73	1527.58	NA	63.6266	961.787	1511.32	48349.1	3521.87	NA	674.924	1756.76	1619.91	1134.75	NA	1537.38	1778.18	958.546	NA	862.042	1470.96	522.673	4791.64	1845.28	NA	554.539	355.7	633.735	593.134	828.53
Protein N-terminal acetylation	(UniMod:1)AAAAAAGAGPEMVR	2	P28482	MAPK1	Mitogen-activated protein kinase 1	Protein N-terminal	1210.18	1294.35	NA	1128.67	707.329	180.731	756.753	382.526	565.742	578.39	117.979	1298.88	356.913	808.982	1228.18	1688.05	40.8921	358.935	1101.21	1427.36	2023.69	5000.61	554.359	1766.39	1536.55	618.989	1680.05	60.195	1043.54	2147.97	1295.64	196.566	1256.96	1216.52	210.759	6119.77	907.046	793.855	954.593	191.024	827.263	1342.32	1038.44
Protein N-terminal acetylation	(UniMod:1)AEEGIAAGGVMDVNTALQEVLK	3	P25398	RPS12	40S ribosomal protein S12	Protein N-terminal	2314.09	1297.65	128.767	1991.94	787.725	1377.35	1194.44	1120.79	NA	1561.84	NA	1305.58	116.142	1389.81	2430.74	2525.48	NA	NA	891.287	1561.3	2906.87	9941.67	1229.48	1342.14	2791.7	2897.76	3124.17	NA	1039.47	2224.26	1927.61	NA	1015.47	1773.66	1714.14	5622.63	1515.03	NA	1200.74	203.518	1714.72	894.477	763.765
Protein N-terminal acetylation	(UniMod:1)MELITILEK	2	Q14974	KPNB1	Importin subunit beta-1	Protein N-terminal	2118.14	1939.25	381.166	1566.79	646.194	1093.69	959.941	1135.35	223.335	1437.62	956.532	777.289	335.024	1301.11	1165.76	2529.9	293.599	NA	525.852	1672.93	8116.74	2098.07	NA	986.324	1652.5	1328.88	1464.71	NA	1926.1	1741.44	846.633	NA	1964.61	1728.49	536.896	654.377	1190.28	NA	1529.51	260.338	1386.42	2011.33	1344.2
Protein N-terminal acetylation	(UniMod:1)MLGPEGGEGFVVK	2	P52597	HNRNPF	Heterogeneous nuclear ribonucleoprotein F	Protein N-terminal	490.264	1967.95	NA	668.502	1262.66	1341.76	2024.48	823.852	NA	2127.78	NA	824.763	NA	1292.08	1380.1	1428.09	NA	NA	614.942	1319.59	NA	4576.29	NA	1996.32	3028.03	1505.31	970.042	NA	2369.94	2072.01	1063.35	286.458	1115.7	1954.91	507.685	4084.85	1316.41	NA	1322.89	NA	875.429	1115.74	942.128
Protein N-terminal acetylation	(UniMod:1)AAPAPGLISVFSSSQELGAALAQLVAQR	3	O95336	PGLS	6-phosphogluconolactonase	Protein N-terminal	681.909	120.845	226.728	592.928	359.02	702.808	122.599	213.348	258.954	394.896	34.9525	910.727	521.885	202.621	231.812	180.234	NA	80.4288	799.373	159.655	12749.2	1273.87	355.458	372.21	468.482	1263.41	474.083	NA	133.629	NA	405.312	52.0266	451.87	360.289	55.2354	1786.19	763.319	27.3116	316.796	168.23	407.68	242.679	201.647
Protein N-terminal acetylation	(UniMod:1)MEALILEPSLYTVK	2	P61923	COPZ1	Coatomer subunit zeta-1	Protein N-terminal	689.715	1242.08	200.954	1145.94	780.268	775.057	507.88	584.909	239.175	1649.98	NA	1102.7	317.548	1070.62	1524.56	1199.59	NA	220.352	833.097	1315.19	8945.09	2939.5	NA	1148.53	1810.77	637.852	1104.51	NA	1491.67	2117.45	916.199	NA	1441.13	1136.19	897.209	650.516	752.459	NA	362.127	55.4528	1001.99	1175.96	918.204
Protein N-terminal acetylation	(UniMod:1)AAGAAEAAVAAVEEVGSAGQFEELLR	3	O76003	GLRX3	Glutaredoxin-3	Protein N-terminal	667.565	170.613	NA	591.849	425.864	406.782	375.391	251.34	NA	612.537	NA	1088.35	NA	249.819	215.117	384.745	NA	260.939	397.919	222.684	6583.88	1476.75	NA	378.539	213.15	1113.26	716.389	NA	385.754	124.301	203.809	10.5054	707.739	203.073	NA	575.963	474.036	NA	358.982	235.724	424.953	349.95	401.986
Protein N-terminal acetylation	(UniMod:1)AGLELLSDQGYR	2	Q9NPD3	EXOSC4	Exosome complex component RRP41	Protein N-terminal	4504.14	2520.94	3726.88	4345.31	1432.53	2468.72	2861.88	1324.64	1904.22	3080.88	2541.71	998.007	4248.19	2747.68	3004.68	4000.03	1397.23	941.044	502.206	3188.91	1402.86	2756.28	4446.6	484.047	1158.28	568.815	3172.61	NA	1171.82	1759.11	1030.53	NA	1115.29	1084.2	328.174	1385.73	1322.01	2346.61	628.577	376.08	1132.29	662.754	1375.94
Protein N-terminal acetylation	(UniMod:1)ASSAQSGGSSGGPAVPTVQR	2	Q7KZF4	SND1	Staphylococcal nuclease domain-containing protein 1	Protein N-terminal	4017.21	2430.6	3394.9	2784.95	1847.36	1936.11	2118.91	2184.4	773.626	1617.58	2354.97	1567.44	4782.37	3036.07	1524.29	3502.32	1450.43	3284.71	1149.14	2519.25	1309.46	2540.13	5574.06	1060.49	1055.73	291.782	2331.31	NA	1421.19	875.372	588.496	NA	NA	673.519	NA	2017.54	244.331	2060.33	497.549	1074.25	1104.15	846.736	1370.35
Protein N-terminal acetylation	(UniMod:1)MEEVVIAGMSGK	2	P49327	FASN	Fatty acid synthase	Protein N-terminal	57.4631	416.723	NA	1460.81	298.179	48.0748	227.453	128.548	1698.68	464.492	NA	229.032	NA	327.105	904.322	557.009	151.349	147.635	123.822	502.874	2759.79	3158.3	NA	149.04	407.803	4434.56	476.277	262.382	278.38	324.251	307.577	NA	135.117	286.368	NA	3584.81	388.021	401.01	299.012	164.967	888.662	677.109	276.895
Protein N-terminal acetylation	(UniMod:1)TEQMTLR	2	P63244	RACK1	Receptor of activated protein C kinase 1	Protein N-terminal	2657.1	2966.47	NA	3267.63	1887.48	2271.08	1797.33	1451.88	NA	2168.27	316.284	1746.66	965.853	2434.84	3354.91	2865.02	NA	639.897	2195.29	3556.68	898.526	7500.47	567.379	2785.45	4602.52	NA	2462.23	260.039	3171.37	3931.16	2492.89	NA	1758.42	2887.11	949.832	7734.09	4103.17	1039.17	1924.85	1067.7	1202.94	2258.47	1528.17
Protein N-terminal acetylation	(UniMod:1)AEELVLER	2	P21980	TGM2	Protein-glutamine gamma-glutamyltransferase 2	Protein N-terminal	1196.34	594.582	NA	5108.78	1008.73	1671.51	2091.98	863.265	728.049	228.396	1126.18	5855.83	5026.35	628.906	3762.36	4770.61	332.853	8298.87	1227.83	503.244	NA	473.345	632.59	NA	1322.35	NA	608.374	NA	832.104	763.925	644.956	NA	806.356	763.075	428.897	170.601	2473.99	NA	962.112	87.4995	186.886	1638.09	NA
Protein N-terminal acetylation	(UniMod:1)ASSDIQVK	2	P16949	STMN1	Stathmin	Protein N-terminal	3028.24	1656.16	303.241	2896.33	2090.53	1743.51	3148.79	2858.05	NA	3600.31	1090.35	629.473	NA	2707.2	1939.75	4731.82	503.465	413.576	2419.11	2948.34	NA	1515.09	NA	4014.69	4892.77	NA	NA	NA	4153.01	3190.09	1391.03	349.052	2543.85	1791.44	535.223	NA	2657.44	101.052	3591.48	1830.73	2803.38	2471.86	1542.01
Protein N-terminal acetylation	(UniMod:1)AGELTPEEEAQYK	2	Q9NZT1	CALML5	Calmodulin-like protein 5	Protein N-terminal	3875.62	3465.39	6964.28	3148.9	2782.15	3509.97	1752.23	2279.57	12662.3	7458.5	15137.5	5931.06	6678.7	4647.53	2971.26	1742.24	3311.35	9482.01	4350.58	754.511	NA	866.248	2008.99	673.286	1130.31	1949.84	3362.24	1474.01	1353.99	675.507	3136.05	3063.8	2994.16	3358.39	3807.66	2342.54	4921.17	7201.15	6050.11	3109.95	1584.69	1668.8	2192.89
Protein N-terminal acetylation	(UniMod:1)AGLNSLEAVK	2	P67936	TPM4	Tropomyosin alpha-4 chain	Protein N-terminal	2855.65	2095.02	797.302	4318.51	2784.41	1228.92	1729.43	2255.52	NA	1111.13	1582.95	3439.72	1844.74	3279.34	5532	5651.31	NA	1474.06	3227.07	1596.3	NA	655.71	567.364	3870.77	1573.29	608.855	726.92	NA	655.62	760.48	531.102	NA	1067.73	5704.73	1804.1	3267.43	3805.02	NA	651.025	254.757	257.323	1546.1	3553.91
Protein N-terminal acetylation	(UniMod:1)AVPPTYADLGK	2	P21796	VDAC1	Voltage-dependent anion-selective channel protein 1	Protein N-terminal	653.962	1458	NA	NA	1289.31	1302.97	939.284	1055.15	1198.54	1323.25	22.0437	1885.5	466.337	1133.04	1550.61	2342.5	2128.47	1414.02	2051.75	NA	NA	3159.09	NA	1029.49	499.599	1575.25	1178.61	1535.79	432.832	802.631	662.797	NA	NA	769.074	563.592	4784.39	3399.55	NA	921.245	NA	763.369	698.579	939.058
Protein N-terminal acetylation	(UniMod:1)AVTLDKDAYYR	2	Q9Y5B9	SUPT16H	FACT complex subunit SPT16	Protein N-terminal	1713.21	998.763	958.051	1356.89	1071.96	1182.47	2085.15	1164.53	1198.48	1084.5	1021.84	1159.28	1493.06	1108.64	1662.64	2358.39	887.013	791.318	853.251	1183.69	1779.5	1422.75	2133.7	815.732	1067.09	456.124	2041.73	321.894	725.475	1882.84	1294.48	NA	1265.65	784.593	127.961	788.845	751.362	2942.7	663.584	716.63	673.568	1495.86	1514.73
Protein N-terminal acetylation	(UniMod:1)AGVSFSGHR	2	Q16643	DBN1	Drebrin	Protein N-terminal	1576.91	995.189	289.649	2914.77	815.083	1451.41	906.891	1268.02	NA	889.961	769.204	1956.97	1254	2073.81	2511.59	2315.97	103.71	932.062	2147.67	1307.7	NA	444.314	NA	1178.76	2069.71	NA	2503.31	NA	1123.85	1532.58	1756.07	NA	3333.05	1070.41	457.128	890.445	1555.08	NA	1518.78	205.101	749.599	1704.12	1019.53
Protein N-terminal acetylation	(UniMod:1)TTQQIDLQGPGPWGFR	2	O00151	PDLIM1	PDZ and LIM domain protein 1	Protein N-terminal	598.732	706.384	NA	705.891	306.165	802.637	561.636	676.386	NA	1449.06	339.241	840.772	NA	435.929	614.089	631.648	NA	NA	112.93	458.827	8637	2284	NA	402.611	529.115	2995.57	749.053	NA	279.673	467.34	998.345	NA	338.131	541.266	NA	2560.38	1194.16	NA	407.282	NA	745.042	437.101	1361.57
Protein N-terminal acetylation	(UniMod:1)AVNVYSTSVTSDNLSR	2	Q15691	MAPRE1	Microtubule-associated protein RP/EB family member 1	Protein N-terminal	3736.31	1313.49	3158.33	1362.45	1563.24	2061.24	2327.63	1017.82	1479.89	1247.15	3108.86	2419.93	4383.1	2939.19	2979.89	3459.33	2026.28	4185.43	2073.54	2142.04	1868.77	1349.61	5987.13	244.18	412.661	94.0392	2285.99	118.063	559.299	268.583	95.4161	NA	369.251	175.567	917.477	242.195	1436.1	3304.36	170.522	1640.82	832.933	710.113	1348.62
Protein N-terminal acetylation	(UniMod:1)SIFTPTNQIR	2	Q9Y3A5	SBDS	Ribosome maturation protein SBDS	Protein N-terminal	3835.8	2509.65	2513.25	3449.81	1477.43	2436.43	3075.17	1518.94	2358.69	1905.85	1566.49	1953.07	3779.98	3267.94	3984.7	3868.05	1118.33	2369.36	1220.72	3763.42	481.946	3257.99	3066.47	783.809	1878.64	853.124	2014.28	NA	308.266	1160.04	1415.38	306.156	1979.01	833.924	NA	2595.96	1630.23	1878.95	878.619	525.241	1028.21	1266.95	1626.08
Protein N-terminal acetylation	(UniMod:1)AAPVDLELKK	2	O60925	PFDN1	Prefoldin subunit 1	Protein N-terminal	2078.49	1377.47	NA	788.305	1623.69	1216.67	1535.27	1065.88	637.802	1397.99	139.544	1742.9	NA	1364.43	1133.19	1755.32	NA	493.311	1114.82	998.164	9333.89	2014.72	NA	1759.29	1480.61	830.83	1919.81	152.081	1172.34	1536.9	563.407	NA	1362.46	1813.07	206.642	2361.79	819.735	NA	816.216	NA	433.427	980.429	1511.03
Protein N-terminal acetylation	(UniMod:1)SADAAAGAPLPR	2	O14745	SLC9A3R1	Na(+)/H(+) exchange regulatory cofactor NHE-RF1	Protein N-terminal	573.253	1194.66	220.19	735.218	389.427	122.413	521.752	359.617	4050.03	159.667	387.476	611.591	343.793	477.098	501.432	174.426	NA	241.726	522.906	343.754	NA	1391.74	NA	435.086	371.975	83.6086	271.147	54.8838	174.212	664.092	498.938	96.0489	399.169	493.085	NA	1706.4	577.019	252.667	183.309	NA	157.628	325.758	475.143
Protein N-terminal acetylation	(UniMod:1)SSGIHVALVTGGNK	2	P16152	CBR1	Carbonyl reductase [NADPH] 1	Protein N-terminal	791.17	323.56	15.7057	903.599	259.942	335.791	984.468	212.229	260.517	473.055	47.3974	494.52	NA	416.482	336.393	472.085	NA	254.643	615.221	243.299	18836.1	2187.09	437.826	328.468	773.237	3793.95	400.326	74.0872	380.309	378.405	NA	NA	325.952	454.902	524.927	2886.67	1565.55	316.7	191.392	82.9627	477.019	290.889	462.608
Protein N-terminal acetylation	(UniMod:1)SVGFIGAGQLAYALAR	2	Q96C36	PYCR2	Pyrroline-5-carboxylate reductase 2	Protein N-terminal	30.8437	285.957	443.39	650.534	305.952	437.919	659.519	450.822	195.922	254.429	195.415	686.816	444.598	564.746	425.416	1055.61	69.2075	620.88	283.672	604.088	NA	277.133	137.494	531.544	579.195	NA	935.365	NA	266.657	229.383	282.419	NA	220.988	149.673	NA	97.4564	541.026	61.9064	NA	77.7777	525.514	494.809	122.454
Protein N-terminal acetylation	(UniMod:1)ATAPYNYSYIFK	2	P61106	RAB14	Ras-related protein Rab-14	Protein N-terminal	920.687	527.262	244.848	914.988	471.051	595.523	916.543	470.822	NA	570.148	NA	321.273	NA	306.658	480.619	527.463	170.883	370.19	306.448	774.987	11137.7	1820.87	282.148	308.741	565.829	1666.08	403.212	NA	429.856	1274.02	296.525	473.957	172.438	275.116	150.543	1906.62	969.061	NA	181.945	NA	511.363	819.241	314.876
Protein N-terminal acetylation	(UniMod:1)AVASDFYLR	2	Q96A72	MAGOHB	Protein mago nashi homolog 2	Protein N-terminal	1726.43	1340.86	773.887	2109.2	939.812	1450.21	1649.69	988.075	560.34	1138.41	1128.39	1172.39	1287.75	1625.36	1705.36	1626.54	300.358	907.868	772.964	1381.78	NA	1268.71	2031.86	942.029	1878.97	550.126	1457.45	NA	914.786	1148.7	887.162	NA	1005.26	1270.6	514.053	1458.25	917.14	1209.04	702.56	629.926	671.316	1271.16	503.136
Protein N-terminal acetylation	(UniMod:1)TENSTSAPAAKPK	2	P07305	H1-0	Histone H1.0	Protein N-terminal	692.951	900.78	884.052	494.797	448.831	655.598	360.352	1068.65	389.459	517.056	491.594	1062.13	1068.65	708.799	1265.41	445.699	307.589	186.564	462.781	350.168	33181.6	2430.53	554.515	1695.8	1160.64	1716.06	1916.95	NA	193.209	911.907	120.561	NA	2173.52	757.804	533.27	2998.71	1566.93	708.28	859.768	488.822	398.992	937.804	449.694
Protein N-terminal acetylation	(UniMod:1)AEYLASIFGTEK	2	P0DN76	U2AF1L5	Splicing factor U2AF 35 kDa subunit-like protein	Protein N-terminal	348.916	65.6602	67.6556	218.983	87.4551	NA	409.083	257.387	359.541	101.103	1293.4	340.337	231.837	330.316	347.191	299.716	NA	459.432	727.754	228.934	NA	320.856	NA	136.012	398.407	NA	431.015	NA	NA	116.524	168.685	NA	NA	302.751	862.795	184.243	314.716	252.461	139.832	289.701	130.042	216.06	531.878
Protein N-terminal acetylation	(UniMod:1)SETAPAAPAAAPPAEK	2	P16403	H1-2	Histone H1.2	Protein N-terminal	1050.6	942.257	1260.92	791.747	732.87	842.91	1220.69	502.244	1094.83	257.757	339.263	667.419	574.373	721.766	1332.66	1622.71	641.968	755.881	217.823	1048.54	410.809	657.913	1484.87	968.735	1556.07	535.067	2173.96	453.742	2177.27	1355.02	716.766	663.635	652.229	1474.38	NA	1094.53	605.914	NA	639.163	187.864	806.74	601.209	876.099
Protein N-terminal acetylation	(UniMod:1)AEPASVAAESLAGSR	2	Q9NQT5	EXOSC3	Exosome complex component RRP40	Protein N-terminal	1392.99	1846.12	948.386	1951.41	1137.78	1783.98	1916.51	980.216	550.906	1610.11	1851.52	775.302	2369.06	749.81	2281.14	2116.21	903.29	867.024	630.19	1062.09	2399.58	776.398	1300.65	658.306	287.085	317.093	1468.73	NA	572.2	232.875	515.881	NA	304.201	NA	376.414	343.069	486.911	1085.25	227.571	326.001	648.563	374.137	406.978
Protein N-terminal acetylation	(UniMod:1)ASALEQFVNSVR	2	Q9UNS2	COPS3	COP9 signalosome complex subunit 3	Protein N-terminal	813.135	102.368	297.755	590.62	174.277	149.696	333.404	250.84	483.718	380.211	516.373	457.973	376.01	223.545	409.251	883.558	NA	433.634	372.028	317.945	494.065	546.897	NA	199.211	282.378	503.328	368.152	NA	274.496	204.446	159.439	NA	784.663	318.569	266.507	530.16	457.59	NA	196.771	44.9098	480.602	206.03	NA
Protein N-terminal acetylation	(UniMod:1)ATGANATPLDFPSK	2	Q15637	SF1	Splicing factor 1	Protein N-terminal	1628.79	1701.46	961.675	2480.72	1127.23	1221.01	2070.92	885.89	618.169	1362.92	1376.42	526.816	1997.85	1822.62	1701.65	2230.68	443.901	830.41	567.393	1180.18	518.355	1201.48	1107.39	487.933	892.062	266.511	1195.4	NA	344.893	744.446	496.138	NA	402.596	309.643	319.079	876.272	736.346	1195.47	302.333	146.083	813.439	330.312	672.182
Protein N-terminal acetylation	(UniMod:1)AAAAAAGEAR	2	P09417	QDPR	Dihydropteridine reductase	Protein N-terminal	1034.6	1124.57	346.733	830.167	659.885	968.385	2076.02	281.468	1314.06	974.264	NA	599.812	1115.29	NA	362.198	981.117	185.376	645.338	1209.93	NA	NA	1868.29	NA	786.508	NA	885.534	1364.15	323.407	549.546	1124.9	357.685	NA	1005.73	732.01	NA	1181.86	766.139	661.803	666.351	567.043	754.467	1322.51	NA
Protein N-terminal acetylation	(UniMod:1)TDQAFVTLTTNDAYAK	2	P46976	GYG1	Glycogenin-1	Protein N-terminal	486.258	1132.67	NA	170.457	141.133	72.7277	298.827	172.898	4086.05	323.617	254.199	189.923	NA	154.682	386.56	493.924	141.653	NA	275.319	120.873	7707.48	1360.79	192.619	605.329	234.934	822.577	410.305	NA	NA	105.57	609.342	73.1628	183.03	NA	94.9127	1680.33	590.214	NA	100.862	77.7778	566.758	266.308	NA
Protein N-terminal acetylation	(UniMod:1)TQFLPPNLLALFAPR	2	P08621	SNRNP70	U1 small nuclear ribonucleoprotein 70 kDa	Protein N-terminal	2308.31	469.092	725.771	927.846	354.713	698.525	1158.93	1043.9	1689.83	1868.68	1760.86	1150.62	2316.02	1278.21	842.304	1067.76	755.296	757.541	695.651	1837.24	2051.53	804.988	2854.25	176.139	NA	228.785	837.697	NA	287.869	121.386	305.448	NA	NA	133.626	605.525	314.793	363.084	710.143	87.5364	89.3004	622.616	1557.65	3160.57
Protein N-terminal acetylation	(UniMod:1)AAATGAVAASAASGQAEGK	2	Q9NWH9	SLTM	SAFB-like transcription modulator	Protein N-terminal	914.308	370.902	316.905	705.774	115.843	573.932	284.668	431.395	310.155	396.789	346.344	659.913	321.978	375.129	197.298	691.43	155.369	373.905	373.395	714.948	1502.9	853.859	84.6691	310.259	390.023	85.7739	476.865	212.294	NA	474.159	409.341	NA	215.113	321.483	318.786	890.622	175.144	403.417	368.712	372.182	258.151	302.599	202.785
Protein N-terminal acetylation	(UniMod:1)MDGIVPDIAVGTKR	2	P26599	PTBP1	Polypyrimidine tract-binding protein 1	Protein N-terminal	779.939	4357.62	376.322	1587.39	1187.35	1515.19	2389.88	1524.31	379.471	3241.53	94.2652	2107.6	387.96	1720.46	1202.79	3867.98	257.502	NA	1168.02	2557.91	59726.6	4556.12	NA	3096.09	2838.83	2019.74	2894.07	NA	2356.53	3599.74	2739.52	113.362	2637.33	2300.09	976.839	4816.24	2906.39	NA	2114.69	427.885	1151.32	1932.59	1985.51
Protein N-terminal acetylation	(UniMod:1)MEEIGILVEK	2	P43686	PSMC4	26S proteasome regulatory subunit 6B	Protein N-terminal	877.796	1385.12	299.818	992.921	400.917	515.162	790.153	594.648	NA	1023.97	NA	375.099	NA	794.135	754.107	1380.7	NA	288.017	425.078	1151.06	485.715	2860.88	NA	988.923	1232.46	108.595	1474.77	NA	678.104	1700.74	1055.63	NA	739.994	1032.43	NA	2700.66	1287.09	NA	749.651	119.725	736.118	1102.88	845.734
Protein N-terminal acetylation	(UniMod:1)MNSLSEANTK	2	P29508	SERPINB3	Serpin B3	Protein N-terminal	NA	4233.15	1481.63	725.18	5618.96	242.28	260.337	390.257	2766.51	7904.17	453.12	583.832	737.948	NA	352.476	NA	227.543	726.686	1325.98	182.347	1603.42	38848.7	1381.53	351.429	621.131	536.969	646.923	572.761	283.355	957.892	2089.44	662.531	880.131	639.359	1776.34	50181.9	14561.5	6322.84	1051.13	2330.17	1719.59	542.023	169.528
Protein N-terminal acetylation	(UniMod:1)AAAAAAGAASGLPGPVAQGLK	2	Q96P70	IPO9	Importin-9	Protein N-terminal	580.213	125.594	NA	227.927	132.202	194.148	430.913	263.255	161.624	317.761	166.633	199.706	NA	114.14	195.089	387.231	NA	63.902	117.001	27.7459	4365.02	283.054	NA	541.878	609.286	204.688	486.196	NA	197.284	234.279	95.1225	NA	347.355	400.713	NA	352.822	264.164	NA	658.941	121.996	110.663	388.503	127.687
Protein N-terminal acetylation	(UniMod:1)ATFISVQLK	2	Q8WUM4	PDCD6IP	Programmed cell death 6-interacting protein	Protein N-terminal	1054.28	502.962	NA	458.245	359.427	315.989	717.061	485.108	483.552	1020.86	31.7747	NA	200.233	644.406	717.12	947.937	153.226	274.704	272.24	610.651	8736.98	3147.34	471.976	NA	783.162	3194.88	1294.78	223.358	517.678	406.754	291.029	184.257	587.912	365.275	136.428	3331.75	2089.66	NA	348.577	NA	924.498	630.469	657.295
Protein N-terminal acetylation	(UniMod:1)MNDTVTIR	2	P62847	RPS24	40S ribosomal protein S24	Protein N-terminal	1027.93	1799.59	335.92	1662.09	675.226	1480.75	1014.87	767.096	NA	1002.82	81.7088	1109.47	242.303	973.122	1585.63	1633.53	NA	NA	547.591	1781.99	NA	2926.55	503.187	545.717	2524.52	159.674	1571.32	NA	903.415	1969.9	1747.97	127.189	1209.26	1899.87	62.0081	2872.69	556.295	NA	969.551	69.2328	1526.9	367.215	950.704
Protein N-terminal acetylation	(UniMod:1)AAAAVQGGR	2	Q15005	SPCS2	Signal peptidase complex subunit 2	Protein N-terminal	2731.09	1945.52	718.49	1263.92	1115.22	1273.18	2089.74	1255.61	569.615	1371.78	300.38	1191.48	807.425	1622.44	1979.43	2888.49	799.491	1848.5	1464.91	1381.67	NA	2860.85	NA	1121.96	1358.76	NA	1986.93	NA	905.249	2723.54	1750.32	NA	2281.5	792.774	268.52	2916.98	1859.11	NA	813.552	NA	1068.23	1284.7	981.612
Protein N-terminal acetylation	(UniMod:1)AAPSDGFKPR	2	Q92979	EMG1	Ribosomal RNA small subunit methyltransferase NEP1	Protein N-terminal	3371.17	1894.31	2986.49	2525.63	1463.7	2366.88	2779.61	1358.22	1384.47	2045.45	2669.1	1128.53	2900.13	1769.44	1646.38	2610.67	951.563	2003.99	749.972	2410.72	885.819	835.47	3894.13	395.744	727.658	466.593	1855.94	NA	888.68	631.866	1342.69	NA	748.044	665.914	525.591	505.353	870.452	1786.55	229.104	323.678	760.956	443.103	778.602
Protein N-terminal acetylation	(UniMod:1)MMLGTEGGEGFVVK	2	P31943	HNRNPH1	Heterogeneous nuclear ribonucleoprotein H	Protein N-terminal	434.832	2107.58	NA	1019.49	648.2	675.39	924.19	741.085	NA	1303.68	NA	985.393	NA	1394.92	1364.24	2706.25	61.5516	NA	666.985	975.823	9997.7	2811.59	646.752	1099.03	1709.05	1317.17	2031	NA	571.804	2189.72	989.366	137.696	1456.35	932.214	NA	3046.79	1451.54	NA	1116.04	181.976	1594.22	707.447	1402.98
Protein N-terminal acetylation	(UniMod:1)AALGPSSQNVTEYVVR	2	P35269	GTF2F1	General transcription factor IIF subunit 1	Protein N-terminal	1703.44	1271.12	1498.61	1537.5	648.193	652.38	1588.94	543.742	756.51	701.682	1412.11	847.35	1121.36	692.889	1563.77	1879.86	1047.55	964.47	NA	1882.06	2666.04	1291.03	2250.46	232.913	108.332	NA	760.107	NA	NA	553.704	233.163	NA	181.582	190.247	NA	729.634	534.294	962.841	239.32	712.83	219.828	716.767	257.69
Protein N-terminal acetylation	(UniMod:1)ATEEFIIR	2	Q14764	MVP	Major vault protein	Protein N-terminal	1197.43	1266.03	NA	821.69	681.916	356.288	735.956	736.773	NA	207.377	NA	830.312	351.355	336.404	962.926	652.61	NA	NA	345.849	316.61	NA	3427.52	NA	507.419	762.586	1553.53	1195.45	NA	NA	643.19	185.614	NA	1174.08	800.71	NA	1667.8	1668.09	NA	647.064	366.613	NA	428.397	865.51
Protein N-terminal acetylation	(UniMod:1)AAQALALLR	2	Q16401	PSMD5	26S proteasome non-ATPase regulatory subunit 5	Protein N-terminal	708.632	80.0231	428.484	274.826	NA	631.722	737.138	584.442	924.009	272	913.353	675.321	877.487	271.75	552.788	946.285	NA	257.417	107.339	538.229	1338.68	628.454	NA	186.54	383.17	474.847	469.815	NA	146.411	304.289	191.214	NA	500.766	295.634	650.791	1049.21	323.782	NA	NA	240.534	261.333	84.8089	392.541
Protein N-terminal acetylation	(UniMod:1)AKPLTDSEK	2	P11216	PYGB	Glycogen phosphorylase, brain form	Protein N-terminal	981.891	1621.6	633.222	931.523	363.605	827.262	1242.37	902.99	NA	NA	362.231	705.36	NA	520.291	1081.19	857.676	46.4868	415.792	867.805	1084.37	4878.37	1062.6	NA	913.705	1343.85	1490.87	1493.64	NA	134.487	526.825	689.614	NA	2285.17	836.475	NA	1318.46	535.097	NA	255.49	427.487	549.656	517.308	1020.59
Protein N-terminal acetylation	(UniMod:1)AVANSSPVNPVVFFDVSIGGQEVGR	3	O43447	PPIH	Peptidyl-prolyl cis-trans isomerase H	Protein N-terminal	226.255	547.737	NA	425.225	400.579	356.721	433.831	242.669	381.269	772.495	314.877	92.9698	NA	317.897	169.655	359.263	335.852	269.835	441.711	467.624	843.473	2155.38	762.57	424.995	497.728	903.316	532.253	NA	134.407	352.127	280.483	259.76	325.377	164.245	492.099	279.141	578.272	NA	388.088	111.941	568.366	139.72	272.119
Protein N-terminal acetylation	(UniMod:1)MDSTLTASEIR	2	P49588	AARS1	Alanine--tRNA ligase, cytoplasmic	Protein N-terminal	391.775	389.54	NA	343.085	81.2775	396.835	219.82	420.523	NA	208.628	NA	365.271	NA	428.001	971.367	224.09	NA	NA	268.013	269.344	NA	676.389	NA	78.3633	832.529	283.905	395.562	NA	318.857	526.907	335.627	NA	211.915	650.918	NA	446.792	429.662	NA	234.773	308.082	379.583	235.83	300.028
Protein N-terminal acetylation	(UniMod:1)MEQVNELKEK	2	P31948	STIP1	Stress-induced-phosphoprotein 1	Protein N-terminal	1284.4	1223.87	NA	1823.37	733.798	1132.45	1066.7	782.041	254.71	1012.21	NA	700.952	NA	526.404	1533.47	1571.96	NA	222.831	372.077	1213.62	17158.8	2007.01	NA	813.516	1430.86	285.674	1899.43	NA	1575.82	1738.64	856.098	NA	1529.46	1355.1	206.555	2136.8	695.792	NA	1024.15	401.577	665.733	1316.79	566.994
Protein N-terminal acetylation	(UniMod:1)SAAEAGGVFHR	2	Q9BRF8	CPPED1	Serine/threonine-protein phosphatase CPPED1	Protein N-terminal	455.695	700.124	NA	628.959	259.607	738.788	757.797	518.933	3185.92	408.522	834.926	561.91	NA	211.847	653.229	353.289	NA	NA	656.992	280.819	8411.2	858.413	NA	617.66	327.407	1495.49	696.437	NA	336.262	294.21	392.542	NA	216.262	536.952	NA	1562.03	981.899	544.787	238.458	126.028	195.512	470.691	711.599
Protein N-terminal acetylation	(UniMod:1)SGEDEQQEQTIAEDLVVTK	3	Q9UQ80	PA2G4	Proliferation-associated protein 2G4	Protein N-terminal	2148.61	1871.18	1732.12	2227.86	1146.66	1517.88	1693.94	721.21	934.674	1428.73	1599.58	632.121	2047.74	1040.85	1657.24	1722.16	676.65	1087.77	243.977	1848.41	1275.54	2169.47	1857.27	447.119	350.316	568.793	1001.23	NA	434.935	227.997	588.231	NA	279.754	544.787	238.163	2173.91	857.639	1896.41	327.722	266.997	555.794	990.154	1286.73
Protein N-terminal acetylation	(UniMod:1)AVSVTPIRDTK	2	Q9NR56	MBNL1	Muscleblind-like protein 1	Protein N-terminal	1430.25	1272.88	NA	881.356	634.692	557.392	756.432	549.377	745.714	599.521	341.693	909.796	651.779	734.554	890.493	862.609	221.416	190.971	539.023	915.503	7341.7	842.102	NA	468.42	1672.77	795.273	930.661	105.658	810.602	605.639	854.042	310.158	1507.33	535.76	265.399	1007.8	906.647	223.528	627.657	335.662	561.168	554.51	788.069
Protein N-terminal acetylation	(UniMod:1)MNPEYDYLFK	2	Q9H0U4	RAB1B	Ras-related protein Rab-1B	Protein N-terminal	145.22	751.562	NA	919.112	442.024	398.905	453.207	411.452	NA	673.757	105.916	422.524	NA	379.273	772.49	825.832	NA	NA	539.565	750.972	466.709	2052.46	NA	727.908	536.226	183.678	2317.13	107.663	693.9	1176.8	521.96	NA	1808.02	494.634	276.621	2343.25	914.331	NA	616.544	NA	480.213	271.474	313.983
Protein N-terminal acetylation	(UniMod:1)STGGDFGNPLRK	2	P20340	RAB6A	Ras-related protein Rab-6A	Protein N-terminal	544.876	526.433	NA	NA	109.589	418.953	369.773	331.333	NA	175.67	129.217	327.769	NA	276.848	517.577	404.854	NA	273.977	797.308	328.565	19412.1	1631.74	NA	559.694	384.393	910.402	507.239	NA	20.8687	104.766	167.984	NA	488.27	340.206	NA	1614.34	1414.03	83.7556	358.218	NA	31.2918	130.046	464.722
Protein N-terminal acetylation	(UniMod:1)MEGPLSVFGDR	2	P17987	TCP1	T-complex protein 1 subunit alpha	Protein N-terminal	268.294	2042.53	238.455	2212.08	837.337	1370.28	1325.33	1019.08	NA	2242.52	404.598	1005.21	NA	1650.2	2137.79	3661.42	NA	NA	857.365	1976.2	NA	3669.49	NA	1339.99	1346.47	472.691	1724.25	NA	1595.07	1469.61	1811.04	162.082	2277.77	1610.52	NA	3822.73	1858.07	NA	1902.6	178.419	1259.66	2136.37	1038.87
Protein N-terminal acetylation	(UniMod:1)TTSASSHLNK	2	P15104	GLUL	Glutamine synthetase	Protein N-terminal	178.532	3806.68	193.502	133.618	243.271	455.739	303.447	83.4544	7241.4	6295.34	773.309	201.838	94.7004	351.989	107.727	NA	125.688	1187.34	1980.34	396.397	82991.8	12313.5	249.009	243.167	473.942	157.523	607.907	272.214	125.813	461.674	2415.63	878.645	NA	132.914	485.027	13090.2	1969.98	304.068	145.532	NA	199.329	203.512	234.179
Protein N-terminal acetylation	(UniMod:1)ASQSQGIQQLLQAEK	2	O75348	ATP6V1G1	V-type proton ATPase subunit G 1	Protein N-terminal	94.6833	456.922	422.043	429.52	49.113	280.541	203.885	196.761	140.517	288.601	268.919	116.373	981.629	102.412	303.481	508.324	168.715	65.6923	154.144	89.9913	17649.4	1509.54	1108.99	239.912	263.943	300.241	337.741	NA	75.5739	NA	18.2404	NA	NA	108.657	NA	1576.74	509.246	246.668	204.669	136.759	177.848	229.633	NA
Protein N-terminal acetylation	(UniMod:1)TTYLEFIQQNEER	2	Q15436	SEC23A	Protein transport protein Sec23A	Protein N-terminal	1589.31	1058.04	425.463	1422.08	605.544	1120.41	619.178	928.798	480.629	1099.87	466.536	682.794	1083.91	1064.77	1191.26	1448.91	389.515	534.276	176.321	1529.31	5177.08	1224.53	1114.74	454.524	206.824	337.539	1476.41	NA	140.671	428.829	139.857	NA	633.042	265.755	365.711	338.68	389.825	380.09	344.63	188.618	301.229	831.064	1006
Protein N-terminal acetylation	(UniMod:1)AAAMDVDTPSGTNSGAGK	2	P62877	RBX1	E3 ubiquitin-protein ligase RBX1	Protein N-terminal	629.284	338.704	NA	417.089	229.321	244.404	866.314	498.438	228.276	742.529	259.611	479.432	NA	339.135	873.169	1062.84	NA	NA	578.271	753.166	833.117	1468.82	NA	659.957	752.112	1067.43	585.994	NA	653.122	1399.27	570.607	NA	669.478	853.763	211.23	1991.21	701.812	NA	664.262	NA	627.741	582.802	655.342
Protein N-terminal acetylation	(UniMod:1)AQQAADKYLYVDK	2	P35579	MYH9	Myosin-9	Protein N-terminal	1358.33	711.762	1265.78	694.991	424.071	658.542	859.219	512.097	895.221	488.806	489.687	528.009	698.662	502.736	1066.6	1113.5	160.283	523.386	274.732	866.068	7328.62	1379.14	1138.98	228.348	568.642	214.472	539.231	NA	212.294	93.2745	96.51	NA	328.974	420.775	NA	992.417	541.298	956.157	147.958	460.167	105.98	165.302	124.198
Protein N-terminal acetylation	(UniMod:1)SGALDVLQMK	2	P08865	RPSA	40S ribosomal protein SA	Protein N-terminal	457.069	186.935	NA	229.999	228.699	324.719	306.718	156.607	NA	567.861	367.176	1240.24	455.264	371.035	587.782	803.31	NA	552.264	583.517	169.887	NA	1400.18	NA	158.617	406.325	367.253	572.056	NA	449.774	426.836	NA	NA	NA	396.634	253.679	5868.3	1221.09	266.383	399.586	73.7445	484.466	300.871	NA
Protein N-terminal acetylation	(UniMod:1)STNENANTPAAR	2	P52292	KPNA2	Importin subunit alpha-1	Protein N-terminal	1576.73	1432.55	1444.42	1618	1227.09	1422.98	1247.93	1052.27	643.507	1607.74	1337.58	491.27	3127.26	2008.89	2085.98	3020.71	1015.92	1079.48	68.8948	2260.67	NA	1348.71	4013.48	713.023	308.211	NA	1403.6	NA	592.185	544.158	1160.5	NA	NA	364.247	351.069	354.314	629.695	2125.85	525.081	209.167	1010.5	672.773	945.991
Protein N-terminal acetylation	(UniMod:1)AAAAAEQQQFYLLLGNLLSPDNVVR	3	O00410	IPO5	Importin-5	Protein N-terminal	1105.51	526.51	NA	714.23	507.482	480.57	1033.06	570.043	NA	1252.01	88.2171	729.511	394.325	624.68	1639.87	1627.94	NA	NA	363.979	202.69	2088.16	1212.29	NA	210.822	391.507	398.676	544.143	NA	545.646	922.651	482.11	NA	179.351	681.599	NA	587.531	595.944	NA	853.671	130.884	904.316	465.678	611.007
Protein N-terminal acetylation	(UniMod:1)AALGVLESDLPSAVTLLK	2	Q8NEJ9	NGDN	Neuroguidin	Protein N-terminal	17.6933	NA	NA	363.192	44.3901	81.5977	135.153	30.5105	NA	197.653	NA	NA	111.229	64.1078	85.6226	612.543	NA	107.238	134.681	221.428	1717.3	166.635	NA	463.733	27.7013	117.278	132.974	NA	90.9465	158.355	159.638	NA	318.303	408.216	NA	134.978	637.547	NA	118.245	89.8767	154.546	261.667	145.479
Protein N-terminal acetylation	(UniMod:1)ADKEAAFDDAVEER	2	Q09028	RBBP4	Histone-binding protein RBBP4	Protein N-terminal	524.434	510.027	135.311	67.7941	244.286	287.191	401.819	468.094	230.746	340.944	NA	206.621	177.898	234.027	184.928	997.439	NA	NA	104.346	404.562	1048.57	483.688	78.5677	264.396	711.537	171.633	931.224	NA	307.441	147.003	211.969	NA	684.346	400.699	188.178	596.073	650.246	111.067	423.173	NA	383.038	338.065	799.321
Protein N-terminal acetylation	(UniMod:1)ATQVEPLLPGGATLLQAEEHGGLVR	3	Q6PKG0	LARP1	La-related protein 1	Protein N-terminal	359.913	691.413	450.971	942.835	750.288	1104.02	1031.99	749.531	789.582	436.278	1118.44	1247.73	1867.77	812.011	899.842	1188.05	554.114	1393.71	433.376	559.084	3434.98	1197.22	985.905	237.631	NA	67.1995	1040.82	NA	469.727	208.424	207.975	NA	NA	278.507	301.673	506.193	192.64	550.581	51.1906	115.78	373.452	53.9101	182.852
Protein N-terminal acetylation	(UniMod:1)MDVFLMIR	2	Q15370	ELOB	Elongin-B	Protein N-terminal	666.962	1685.81	NA	1477.27	844.139	470.61	1492.4	881.635	NA	1660.03	309.786	639.851	118.766	833.993	1311.76	2482.01	NA	NA	530.626	1039.17	NA	1668.68	NA	1144.02	2624.73	799.44	2014.55	NA	1611.89	2725.92	1000.17	NA	1677.22	1619.5	578.567	79.8057	538.952	NA	1132.98	364.651	1152.58	2018.79	1044.19
Protein N-terminal acetylation	(UniMod:1)SYIPGQPVTAVVQR	2	O14907	TAX1BP3	Tax1-binding protein 3	Protein N-terminal	2226.08	1687.41	NA	1358.04	766.856	346.349	731.969	699.44	NA	448.761	237.715	1125.31	NA	969.497	2738.41	1427.17	NA	649.392	992.013	1683.03	2312.62	3191.58	NA	504.175	1516.5	2575.31	1780.72	NA	866.711	1068.72	2262.18	NA	2469.17	333.577	244.631	4019.3	2224.5	NA	533.653	NA	656.602	983.304	1184.23
Protein N-terminal acetylation	(UniMod:1)AALTRDPQFQK	2	P06744	GPI	Glucose-6-phosphate isomerase	Protein N-terminal	5281.76	3069.55	1099.37	6143.04	2429.34	7908.54	2969.01	2391.48	6860.38	3286	582.934	4584.46	1681.41	2195.3	2868.76	3297.79	428.565	703.758	4246.29	5102.37	28160.7	7341.48	700.221	3596.95	3679.17	3003.48	2236.67	491.968	3463.71	1856.68	1911.26	NA	4214.45	1450.53	1751.96	9323.25	6381.88	1755.12	1079.91	948.079	1746.49	1813.87	1549.63
Protein N-terminal acetylation	(UniMod:1)AGAGSAAVSGAGTPVAGPTGR	2	O95295	SNAPIN	SNARE-associated protein Snapin	Protein N-terminal	89.601	173.716	NA	238.073	347.752	354	220.06	151.156	219.311	268.089	164.236	327.275	139.595	282.384	207.125	200.545	124.34	209.979	81.537	92.5071	25.2323	375.548	205.924	NA	NA	53.8381	422.909	NA	83.475	96.2554	212.519	NA	62.2018	234.87	247.737	512.172	109.438	NA	156.691	56.4608	92.3661	102.04	NA
Protein N-terminal acetylation	(UniMod:1)MESAIAEGGASR	2	P78344	EIF4G2	Eukaryotic translation initiation factor 4 gamma 2	Protein N-terminal	636.949	849.773	NA	465.161	281.036	320.256	149.318	335.46	NA	455.784	NA	337.631	214.304	489.734	631.883	621.902	225.251	NA	404.794	1476.77	NA	1321.94	NA	868.453	867.873	NA	780.92	NA	140.585	989.437	NA	NA	271.089	247.012	217.32	1619.27	403.614	NA	626.584	NA	223.047	939.503	238.627
Protein N-terminal acetylation	(UniMod:1)MMPTPVILLK	2	Q99832	CCT7	T-complex protein 1 subunit eta	Protein N-terminal	NA	1700.26	126.25	1430.31	892.33	721.093	1134.27	530.568	NA	1692.56	141.199	542.213	201.461	794.643	1394.29	2802.72	NA	101.912	1425.36	1463.84	NA	2713.88	NA	881.145	1614.56	509.613	1362.04	138.739	1815.59	1773.82	1244.27	NA	1509.36	1171.29	95.9705	2613.87	1593.25	NA	1287.86	422.88	1309.94	1676.15	765.557
Protein N-terminal acetylation	(UniMod:1)SNYSVSLVGPAPWGFR	2	Q96HC4	PDLIM5	PDZ and LIM domain protein 5	Protein N-terminal	309.929	345.202	64.3463	527.513	248.737	241.16	176.78	188.113	NA	571.696	666.743	510.171	NA	76.3562	516.682	361.021	NA	337.827	471.759	206.858	152.098	1265.4	NA	318.861	NA	673.75	291.695	107.864	99.1908	331.34	445.223	NA	153.49	158.01	302.848	1470.03	255.98	NA	62.2559	136.039	364.182	99.5774	97.3352
Protein N-terminal acetylation	(UniMod:1)AAMAVGGAGGSR	2	O14744	PRMT5	Protein arginine N-methyltransferase 5	Protein N-terminal	831.753	1060.68	NA	1142.45	760.892	826.323	176.47	587.193	526.138	741.029	337.376	497.677	NA	538.392	869.985	987.984	1699.5	161.591	172.013	894.553	NA	2589.75	NA	558.843	1726.38	NA	1326.97	NA	606.751	2592.92	1439	NA	1452.64	1000.58	18.8773	1928.93	1402.16	203.926	838.024	247.844	690.095	533.442	784.7
Protein N-terminal acetylation	(UniMod:1)METPSQR	2	P02545	LMNA	Prelamin-A/C	Protein N-terminal	738.992	3017.97	NA	2107.61	1538.41	1428.42	754.024	1367.58	NA	1277.33	NA	1268.09	NA	1452.76	1877.54	1847.71	NA	NA	960.219	2461.24	NA	6889.54	NA	2879.51	2867.56	474.596	2294.9	NA	2350.29	1859.62	964.003	NA	3281.01	2088.26	640.663	6233.57	3435.34	NA	2298.87	641.418	1639.4	1465.56	2197.74
Protein N-terminal acetylation	(UniMod:1)ALDPADQHLR	2	Q7Z7K0	CMC1	COX assembly mitochondrial protein homolog	Protein N-terminal	805.918	926.66	NA	691.31	407.915	NA	1058.76	612.443	NA	883.169	NA	923.321	NA	743.89	1382.33	1388.96	167.341	453.923	387.499	579.501	922.579	838.87	458.858	574.18	315.715	NA	773.089	NA	828.583	NA	243.99	NA	459.832	473.803	NA	754.702	401.691	NA	306.149	NA	692.407	371.335	240.284
Protein N-terminal acetylation	(UniMod:1)ATFISVQLKK	2	Q8WUM4	PDCD6IP	Programmed cell death 6-interacting protein	Protein N-terminal	745.717	1329.32	122.424	1318.03	894.289	403.413	1011.46	313.211	2039.37	774.869	101.282	731.474	825.501	781.732	1923.22	967.398	323.01	228.798	755.812	582.351	32064.3	2429.97	548.423	480.598	1160.95	2945.4	337.364	NA	331.214	739.329	437.83	130.566	215.119	480.201	NA	3152.42	1501.35	138.768	307.685	311.11	752.052	1178.31	318.455
Protein N-terminal acetylation	(UniMod:1)MLGTEGGEGFVVK	2	P31943	HNRNPH1	Heterogeneous nuclear ribonucleoprotein H	Protein N-terminal	70.0557	963.746	64.3332	305.885	495.927	392.052	427.795	505.553	NA	754.745	104.625	457.968	246.323	792.029	452.048	1511.99	NA	NA	510.8	154.038	537.994	754.781	NA	454.272	922.525	560.197	809.904	NA	939.29	1148.04	413.923	NA	701.149	510.18	258.59	983.601	731.437	NA	391.222	149.794	560.381	689.51	755.645
Protein N-terminal acetylation	(UniMod:1)MDAGVTESGLNVTLTIR	2	Q15365	PCBP1	Poly(rC)-binding protein 1	Protein N-terminal	294.527	577.346	144.977	509.31	681.329	1176.33	95.8478	252.752	257.396	972.73	41.9692	436.98	277.647	204.467	484.32	711.275	18.7185	189.961	184.166	323.937	80251.2	9101.03	5117.42	977.65	385.867	3379.82	1200.28	NA	580.222	228.218	407.494	NA	NA	326.483	402.761	5215	1947.42	NA	525.177	300.719	977.646	138.46	NA
Protein N-terminal acetylation	(UniMod:1)MELSAEYLR	2	Q9H3K6	BOLA2B	BolA-like protein 2	Protein N-terminal	807.964	1394.35	NA	564.858	401.51	537.594	364.368	218.747	NA	735.036	NA	594.782	NA	778.536	1297.91	1225.87	NA	NA	221.4	1033.29	NA	2080.39	NA	684.572	901.711	985.773	1107.11	89.7943	934.551	1333.11	598.325	NA	848.035	697.216	200.184	2284.35	1064.53	NA	926.002	NA	256.075	1111.18	502.286
Protein N-terminal acetylation	(UniMod:1)SDEFSLADALPEHSPAK	2	Q8NDC0	MAPK1IP1L	MAPK-interacting and spindle-stabilizing protein-like	Protein N-terminal	373.744	361.68	NA	1111.33	276.367	778.49	124.633	293.517	69.0222	558.5	NA	329.963	NA	229.893	777.888	497.505	53.9632	NA	521.26	438.731	3102.3	283.791	NA	NA	1177.51	NA	417.293	NA	713.107	901.831	581.947	NA	597.369	414.192	NA	175.505	371.781	NA	462.174	349.716	NA	479.508	835.973
Protein N-terminal acetylation	(UniMod:1)STGPTAATGSNR	2	Q15836	VAMP3	Vesicle-associated membrane protein 3	Protein N-terminal	1109.35	96.0581	550.616	492.072	232.974	816.894	386.406	574.32	NA	617.841	244.312	928.941	393.051	802.851	849.647	1223.02	185.243	1594.45	867.953	221.538	NA	708.116	NA	76.0834	240.587	575.881	578.694	NA	314.505	63.4934	435.044	NA	293.49	192.981	NA	484.074	329.673	NA	383.637	134.412	NA	NA	NA
Protein N-terminal acetylation	(UniMod:1)AAVQAAEVK	2	Q15046	KARS1	Lysine--tRNA ligase	Protein N-terminal	863.018	754.342	1205.46	NA	1598.29	1934.35	2478.68	1064.99	966.995	2099.8	1926.6	NA	4211.27	1979.26	2350.49	2573.9	1633.7	2588.39	949.474	2475.52	NA	2043.76	8680.49	488.705	1218.45	NA	946.658	NA	NA	NA	519.361	NA	NA	1028.14	783.044	1466.92	1143.35	2410.08	599.092	1482.87	535.805	768.452	2093.43
Protein N-terminal acetylation	(UniMod:1)ATYLEFIQQNEER	2	Q15437	SEC23B	Protein transport protein Sec23B	Protein N-terminal	817.111	222.265	108.772	631.037	398.162	557.703	600.061	296.025	825.294	385.305	514.962	398.628	852.036	1357.12	1230.17	1254.09	471.023	497.653	249.155	816.664	7997.34	2315.83	1365.53	499.24	83.3471	522.719	604.717	NA	97.731	610.549	211.98	NA	55.222	110.538	NA	699.518	561.362	538.234	194.032	200.448	455.825	230.57	373.712
Protein N-terminal acetylation	(UniMod:1)MDVLAEANGTFALNLLK	2	P35237	SERPINB6	Serpin B6	Protein N-terminal	74.5986	268.789	NA	315.889	428.115	236.23	195.163	212.999	1901.33	807.379	226.661	192.889	466.797	198.513	518.845	112.362	208.079	NA	194.797	386.177	2540.68	998.329	819.406	401.199	963.536	320.573	378.417	116.485	635.626	945.475	179.842	167.697	NA	309.974	154.307	390.279	340.622	223.046	248.215	363.827	358.698	260.154	291.34
Protein N-terminal acetylation	(UniMod:1)AATASAGAGGIDGKPR	2	Q02978	SLC25A11	Mitochondrial 2-oxoglutarate/malate carrier protein	Protein N-terminal	627.188	590.344	44.4549	316.302	237.038	455.796	1213.95	352.345	193.614	511.945	29.9184	452.142	414.894	217.625	1437.18	711.896	198.764	674.347	267.609	927.943	13919.9	1749.22	NA	737.932	1251.51	718.278	1429.9	NA	680.683	360.189	1179.35	NA	1327.55	398.844	92.2075	1875.34	1096.16	269.873	368.291	187.586	573.831	614.043	395.962
Protein N-terminal acetylation	(UniMod:1)TTEVGSVSEVKK	2	O43491	EPB41L2	Band 4.1-like protein 2	Protein N-terminal	1044.49	532.195	770.517	657.354	679.997	817.05	914.053	462.214	386.041	1295.96	583.02	466.443	900.619	1070.31	823.983	1801.91	88.3642	525.537	360.337	1158.97	166.884	295.762	291.713	353.014	502.464	NA	472.381	NA	679.343	560.612	564.678	138.258	485.057	597.431	NA	197.277	644.133	1064.91	171.907	577.099	147.256	187.148	377.727
Protein N-terminal acetylation	(UniMod:1)AASAAAASAAAASAASGSPGPGEGSAGGEK	3	Q13263	TRIM28	Transcription intermediary factor 1-beta	Protein N-terminal	3006.69	1723.51	2073.95	2742.22	1121.36	720.675	364.022	968.364	NA	624.385	376.476	NA	3037.47	2112.22	1293.04	1733.39	552.807	3045.06	428.018	3194.73	242.862	2076.73	4993.63	NA	619.133	354.888	2196.32	NA	1901.03	2240.18	872.299	NA	843.491	NA	644.279	1158.5	171.142	675.869	NA	112.326	80.5966	26.7794	3331.38
Protein N-terminal acetylation	(UniMod:1)MNVDHEVNLLVEEIHR	3	Q9P1F3	ABRACL	Costars family protein ABRACL	Protein N-terminal	503.773	1184.98	338.176	2110.8	739.714	1501.41	1122.71	1108.89	846.064	1996.06	130.011	546.144	449.566	1515.87	3913.06	508.245	222.091	NA	706.48	2262.13	26638.7	3072.43	NA	440.933	2833.06	3038.93	2865.55	55.2346	630.758	1640.84	1113.84	242.123	1819.35	1488.23	641.251	2818.96	687.269	NA	1287.96	NA	842.815	1396.91	2236.84
Protein N-terminal acetylation	(UniMod:1)AAAAAATAAAAASIR	2	Q8WVM8	SCFD1	Sec1 family domain-containing protein 1	Protein N-terminal	438.59	1035.5	NA	1116.77	441.433	827.503	659.379	604.084	47.3085	462.636	171.801	705.549	879.838	713.55	989.869	1477.38	7.54002	680.849	633.984	1137.45	14539.8	2297.34	570.251	482.619	264.91	646.649	623.49	NA	586.966	856.998	243.607	139.571	1059.79	599.517	201.486	2014.31	1498.24	413.088	729.569	357.201	172.353	489.662	413.368
Protein N-terminal acetylation	(UniMod:1)MFLVNSFLK	2	P04632	CAPNS1	Calpain small subunit 1	Protein N-terminal	NA	NA	NA	NA	NA	NA	NA	NA	NA	NA	NA	NA	NA	NA	NA	NA	NA	NA	NA	NA	NA	NA	NA	NA	173.881	NA	NA	NA	NA	NA	NA	NA	NA	2079.89	NA	3073.8	2649.7	NA	1652.86	478.93	812.359	3384.88	2352.95
Protein N-terminal acetylation	(UniMod:1)ASGADSKGDDLSTAILK	3	P55072	VCP	Transitional endoplasmic reticulum ATPase	Protein N-terminal	103.391	1685.93	555.552	1826.31	1203.2	1427.15	1123.83	1121.19	169.628	1581.51	NA	375.605	435.922	667.591	1048.29	1758.96	80.888	115.186	996.983	1363.37	1641.99	4356.14	NA	1433.87	3036.59	837.279	2207.74	NA	1149.29	1694.96	1499.01	NA	1399.31	1089.68	129.842	3942.2	2054.81	NA	556.877	316.071	818.851	1243.4	94.9798
Protein N-terminal acetylation	(UniMod:1)SNPFAHLAEPLDPVQPGKK	3	P21399	ACO1	Cytoplasmic aconitate hydratase	Protein N-terminal	426.539	1706.13	NA	1005.64	315.503	748.492	1087.03	487.778	404.452	1147.33	368.183	1072.66	150.873	522.433	1605.69	848.017	NA	223.084	487.031	648.87	4967.84	974.594	3544.75	429.326	1315.36	NA	861.214	NA	2365.62	1800.25	633.445	NA	1629.18	574.709	187.158	809.656	798.266	NA	413.594	254.789	402.518	635.854	442.299
Protein N-terminal acetylation	(UniMod:1)MEKEETTR	2	Q09666	AHNAK	Neuroblast differentiation-associated protein AHNAK	Protein N-terminal	206.753	2154.83	149.808	1177.57	313.925	624.888	303.596	596.779	NA	538.158	NA	412.081	NA	732.368	632.421	636.933	NA	NA	378.262	1264.74	44206	4628.81	NA	862.276	499.502	2114.88	1177.18	241.209	278.239	650.303	658.554	NA	543.081	951.454	468.192	3677.95	2361.4	NA	3051.62	NA	231.918	1346.4	320.421
Protein N-terminal acetylation	(UniMod:1)GDREQLLQR	2	Q04917	YWHAH	14-3-3 protein eta	Protein N-terminal	1224.16	664.01	292.555	601.932	NA	377.22	513.194	133.399	613.564	168.21	NA	276.243	48.8649	179.831	638.034	76.4819	NA	NA	NA	48.3315	3661.95	396.285	NA	268.859	707.418	520.455	462.179	NA	283.371	776.083	447.205	NA	474.032	363.276	NA	705.11	598.777	NA	314.837	NA	149.167	397.583	477.41
Protein N-terminal acetylation	(UniMod:1)SLVIPEKFQHILR	3	P62269	RPS18	40S ribosomal protein S18	Protein N-terminal	6115.67	8360.01	623.396	7837.76	5728.17	6756.18	6040.45	4042.87	NA	9485.03	1278.69	6065.25	1279.88	3583.26	11943.8	10866.4	875.378	256.476	5500.52	9663.97	224539	31376.8	759.315	4643.08	8334.04	11630.6	8631.16	263.298	4230.77	6080.33	4694.7	387.752	7039.33	4576.89	1654.7	32805	9291.43	978.689	5099.13	1319.96	6188.72	4131.42	3475.28
Protein N-terminal acetylation	(UniMod:1)AVFADLDLR	2	P78346	RPP30	Ribonuclease P protein subunit p30	Protein N-terminal	531.195	432.707	369.789	308.228	223.612	284.41	447.79	562.387	NA	502.39	NA	NA	575.349	343.957	364.06	597.153	629.988	436.427	160.253	263.022	712.685	861.951	NA	223.771	483.948	436.93	443.581	NA	429.933	NA	576.88	NA	NA	265.442	NA	394.964	352.075	606.43	356.685	233.692	367.319	258.086	312.742
Protein N-terminal acetylation	(UniMod:1)MQDAENVAVPEAAEER	2	P55884	EIF3B	Eukaryotic translation initiation factor 3 subunit B	Protein N-terminal	948.163	656.634	NA	513.745	495.961	621.092	816.18	365.969	189.059	778.649	NA	301.799	NA	353.456	342.907	417.776	NA	NA	NA	30.7791	8050.36	293.813	NA	89.1115	NA	110.421	580.31	NA	76.5033	126.626	419.935	NA	1006.92	638.62	28.5795	2760.84	480.585	110.271	432.969	120.988	431.392	677.271	356.696
Protein N-terminal acetylation	(UniMod:1)AAEEPQQQK	2	Q96FW1	OTUB1	Ubiquitin thioesterase OTUB1	Protein N-terminal	856.631	NA	NA	311.041	NA	NA	853.813	NA	386.227	245.622	420.812	7014.81	NA	1226.6	NA	NA	NA	NA	NA	284.038	NA	980.791	NA	644.316	817.079	NA	NA	NA	562.153	NA	NA	NA	824.619	NA	NA	1957.9	NA	NA	333.556	NA	NA	443.608	NA
Protein N-terminal acetylation	(UniMod:1)ADAASQVLLGSGLTILSQPLMYVK	3	Q9Y6C9	MTCH2	Mitochondrial carrier homolog 2	Protein N-terminal	144.434	426.44	NA	182.55	106.482	307.545	133.834	24.6067	NA	192.475	NA	162.653	NA	43.7262	191.797	235.74	NA	NA	36.3427	242.672	1783.82	545.88	NA	151.059	203.738	98.9506	74.9792	NA	88.4561	406.362	42.6294	NA	NA	42.1362	NA	308.953	159.916	NA	195.509	NA	262.202	170.192	57.302
Protein N-terminal acetylation	(UniMod:1)AESSDKLYR	2	P09874	PARP1	Poly [ADP-ribose] polymerase 1	Protein N-terminal	1153.18	376.115	1231.74	586.334	558.038	116.973	712.782	350.731	566.22	586.282	246.336	568.767	791.719	546.437	1079.39	846.577	501.659	483.024	138.236	568.153	NA	341.248	539.994	201.868	304.238	NA	918.717	37.8924	479.445	20.9587	339.59	374.281	287.591	192.126	84.7974	128.284	182.652	309.531	120.974	292.673	303.867	231.35	147.659
Protein N-terminal acetylation	(UniMod:1)SETAPLAPTIPAPAEK	2	P16402	H1-3	Histone H1.3	Protein N-terminal	1753.64	1020.88	872.275	1511.08	332.94	854.342	1469.23	740.564	447.804	348.843	543.286	800.839	960.634	1601.19	1516.02	1168.4	351.322	865.259	970.814	735.835	12555.1	988.802	152.636	183.851	468.34	509.934	1502.15	NA	1333.37	893.18	884.214	400.699	784.033	1252.57	801.132	2397.75	1042.05	553.542	1066.64	371.699	NA	475.108	556.498
Protein N-terminal acetylation	(UniMod:1)SSSPVNVK	2	Q00839	HNRNPU	Heterogeneous nuclear ribonucleoprotein U	Protein N-terminal	2715.81	1221.54	1631	2502.66	405.941	NA	1377.87	1709.78	341.565	1857.46	1760.12	1128.21	2450.76	1134.76	1826.11	465.023	NA	1063.68	602.393	1627.54	NA	1328.22	2356.18	NA	1203.4	NA	1134.13	NA	440.56	1755.66	NA	NA	NA	NA	334.179	882.701	960.689	1441.97	353.46	424.456	360.229	629.041	1817.96
Protein N-terminal acetylation	(UniMod:1)MEATGVLPFVR	2	Q13045	FLII	Protein flightless-1 homolog	Protein N-terminal	NA	407.931	NA	576.182	NA	235.443	240.318	285.365	NA	319.757	NA	193.163	NA	130.586	196.04	331.571	NA	NA	382.043	495.003	48.4097	537.459	NA	591.308	357.858	284.624	719.597	NA	317.27	258.93	234.514	NA	940.426	276.689	NA	1157.03	393.334	NA	128.495	120.014	242.907	430.525	126.553
Protein N-terminal acetylation	(UniMod:1)SASSLLEQRPK	2	Q9Y5A9	YTHDF2	YTH domain-containing family protein 2	Protein N-terminal	539.938	748.375	292.464	914.642	619.987	944.765	669.352	227.634	782.066	586.043	290.192	439.008	391.092	518.964	360.576	669.513	281.403	158.551	377.538	569.484	2055.12	453.66	401.231	206.68	458.785	NA	740.149	NA	NA	NA	96.033	NA	362.835	NA	NA	172.68	586.758	586.127	281.363	NA	221.966	208.661	222.056
Protein N-terminal acetylation	(UniMod:1)AASAAAASAAAASAASGSPGPGEGSAGGEKR	3	Q13263	TRIM28	Transcription intermediary factor 1-beta	Protein N-terminal	1325.72	1615.99	1097.83	1647.18	1974.87	1548.73	2052.86	1207.18	1140.12	1958.13	1486.14	1611.06	274.319	524.314	1095.87	942.121	NA	NA	28.5391	213.745	1859.84	255.669	166.219	NA	160.52	490.43	654.456	25.2617	187.046	NA	372.789	NA	557.55	754.833	171.45	1118.39	1236.88	1003.89	304.069	282.471	189.681	398.341	387.421
Protein N-terminal acetylation	(UniMod:1)AESDWDTVTVLR	2	O60869	EDF1	Endothelial differentiation-related factor 1	Protein N-terminal	499.283	737.098	NA	1100.47	586.016	650.061	289.666	75.9537	NA	342.855	132.792	611.434	331.928	418.61	1090.19	797.875	NA	356.598	472.315	509.015	1897.47	1072.44	NA	298.619	691.34	144.833	1020.88	NA	609.476	1519.74	457.889	NA	416.995	912.936	315.198	1504.58	685.241	NA	281.957	38.3645	227.914	356.611	208.409
Protein N-terminal acetylation	(UniMod:1)MDQVMQFVEPSR	2	P60059	SEC61G	Protein transport protein Sec61 subunit gamma	Protein N-terminal	352.659	1075.92	NA	704.616	350.128	649.513	696.219	436.103	NA	1135.91	NA	527.285	NA	1176.7	438.549	1532.03	NA	148.089	614.236	579.654	308.859	2005.76	NA	335.304	314.397	NA	771.095	NA	1149.87	753.205	489.251	NA	409.732	932.048	NA	1586.58	555.085	NA	511.338	133.086	605.38	1352.95	102.731
Protein N-terminal acetylation	(UniMod:1)GTRDDEYDYLFK	2	P62491	RAB11A	Ras-related protein Rab-11A	Protein N-terminal	727.996	268.47	NA	270.914	171.399	345.024	200.622	232.771	103.418	110.607	NA	212.954	NA	44.1889	48.5305	255.702	NA	NA	95.8734	163.253	6260.4	1138.69	NA	286.225	447.417	160.982	229.409	NA	75.9834	117.99	150.565	NA	NA	NA	NA	2936.07	823.147	NA	85.5622	NA	137.531	153.787	238.17
Protein N-terminal acetylation	(UniMod:1)METILEQQR	2	Q12874	SF3A3	Splicing factor 3A subunit 3	Protein N-terminal	525.76	1306.85	172.461	1212.01	688.374	857.88	800.249	780.149	278.404	983.158	389.485	665.3	600.581	972.795	1256.89	1953.89	107.307	NA	801.478	993.37	NA	1795.51	NA	1238.97	1477.4	497.482	1574.61	NA	863.215	1323.98	920.851	NA	988.835	1248.76	624.317	1540.55	1256.05	NA	769.616	NA	970.957	553.608	1282.58
Protein N-terminal acetylation	(UniMod:1)TSALENYINR	2	O95777	LSM8	U6 snRNA-associated Sm-like protein LSm8	Protein N-terminal	645.693	356.348	764.798	1376.5	691.547	1196.28	696.288	552.291	1139.08	510.766	1634.49	304.093	2598.19	1220.31	872.416	674.271	642.994	753.702	407.725	461.133	NA	500.67	2687.07	46.1189	NA	123.506	488.301	255.44	139.562	NA	163.101	NA	NA	86.8277	437.789	101.892	277.292	994.695	82.4683	365.655	440.369	562.279	249.791
Protein N-terminal acetylation	(UniMod:1)AADTQVSETLKR	2	Q92616	GCN1	eIF-2-alpha kinase activator GCN1	Protein N-terminal	848.441	574.544	906.896	509.573	288.731	694.743	379.838	129.63	150.833	562.332	793.631	642.448	445.37	526.788	528.849	608.766	417.313	170.405	164.551	554.654	2193.94	741.167	637.956	160.154	447.633	339.053	419.308	NA	76.9478	317.754	290.845	NA	NA	112.169	57.6294	542.806	35.8066	842.106	203.139	NA	441.037	341.01	219.244
Protein N-terminal acetylation	(UniMod:1)SIMSYNGGAVMAMK	2	P49720	PSMB3	Proteasome subunit beta type-3	Protein N-terminal	194.028	179.144	560.321	596.124	119.713	386.343	276.094	75.6724	673.515	334.783	NA	156.817	NA	78.5221	258.189	833.008	1982.41	NA	348.131	500.334	11342.3	1152.05	450.499	320.304	957.085	1214.31	390.995	660.737	436.34	308.862	675.341	NA	204.118	320.752	NA	1447.77	276.752	848.032	246.487	243.518	469.508	417.096	53.5898
Protein N-terminal acetylation	(UniMod:1)MEFQAVVMAVGGGSR	2	Q9NR50	EIF2B3	Translation initiation factor eIF-2B subunit gamma	Protein N-terminal	438.346	349.966	NA	354.297	256.617	233.994	58.7954	484.021	61.189	201.714	42.1016	64.5889	148.751	295.922	213.515	259.367	NA	NA	59.8652	433.284	4025.99	1492.3	468.874	457.576	327.689	538.855	123.338	NA	593.17	382.404	260.271	130.567	360.705	32.0409	NA	517.241	464.791	NA	46.0712	38.0247	284.704	394.795	14.6526
Protein N-terminal acetylation	(UniMod:1)MNAGSDPVVIVSAAR	2	Q9BWD1	ACAT2	Acetyl-CoA acetyltransferase, cytosolic	Protein N-terminal	168.325	534.811	NA	359.808	415.923	232.086	416.596	260.724	263.534	660.975	104.857	111.623	NA	146.381	295.216	685.698	429.613	NA	227.421	429.058	12400.7	1347.94	1808.9	257.391	324.691	1684.76	234.122	NA	718.642	369.496	701.195	NA	406.08	903.159	NA	1302.67	272.097	1176.4	430.086	79.506	576.812	395.76	424.745
Protein N-terminal acetylation	(UniMod:1)SSSPVKR	2	P37837	TALDO1	Transaldolase	Protein N-terminal	249.874	2170.83	NA	1141.25	653.205	1797.01	328.273	700.488	5310.41	2288.28	NA	918.06	NA	128.56	406.822	NA	1788.28	813.242	1413.24	299.401	13920.6	5242.82	NA	NA	NA	3732.31	1762.9	895.658	NA	869.956	459.538	NA	767.308	324.26	446.568	7102.58	1137.73	3566.45	58.2128	NA	569.206	446.099	649.855
Protein N-terminal acetylation	(UniMod:1)ASGVTVNDEVIK	2	Q9Y281	CFL2	Cofilin-2	Protein N-terminal	1060.11	NA	NA	1387.65	856.704	1161.45	674.157	866.102	341.171	1124.53	774.48	871.927	NA	573.937	1572.84	1352.06	NA	NA	660.102	1231.25	NA	911.614	NA	377.789	675.94	NA	975.515	NA	1034.67	1626.36	727.828	NA	1580.82	NA	344.196	NA	1103.58	NA	406.995	NA	334.909	932.913	582.265
Protein N-terminal acetylation	(UniMod:1)SYTPGVGGDPAQLAQR	2	O15400	STX7	Syntaxin-7	Protein N-terminal	719.578	295.931	NA	634.798	NA	587.51	381.761	218.75	28.8504	661.113	223.575	355.07	159.36	397.866	456.58	415.198	NA	141.025	443.762	738.753	7280.94	988.459	NA	501.315	583.737	NA	716.282	NA	208.172	703.116	353.872	NA	834.494	526.7	135.018	1129.03	858.542	NA	524.962	119.835	191.404	676.016	385.464
Protein N-terminal acetylation	(UniMod:1)AAAAKPNNLSLVVHGPGDLR	3	Q00796	SORD	Sorbitol dehydrogenase	Protein N-terminal	NA	600.858	NA	336.957	365.486	337.369	166.551	190.042	3543.78	NA	327.903	NA	183.441	NA	446.225	514.46	NA	389.246	275.746	661.452	49878.9	4858.2	NA	171.969	NA	1122	444.655	NA	NA	NA	53.786	NA	NA	344.418	NA	9730.09	1465.2	NA	NA	NA	121.508	96.9391	NA
Protein N-terminal acetylation	(UniMod:1)AEGNTLISVDYEIFGK	2	P07311	ACYP1	Acylphosphatase-1	Protein N-terminal	315.985	246.615	NA	79.9625	NA	153.595	216.023	165.868	50.7241	342.85	60.3724	143.685	232.731	144.112	NA	135.675	NA	NA	146.709	63.7263	205.842	112.989	NA	126.372	70.4207	100.098	173.028	NA	245.159	NA	NA	NA	67.9327	NA	210.289	NA	162.798	NA	130.98	108.889	101.511	169.04	212.115
Protein N-terminal acetylation	(UniMod:1)AGDLSAGFFMEELNTYR	2	P19525	EIF2AK2	Interferon-induced, double-stranded RNA-activated protein kinase	Protein N-terminal	593.204	435.938	NA	545.944	49.2472	521.387	508.08	568.037	NA	851.583	NA	230.718	357.787	694.232	503.346	297.39	82.9685	150.941	105.461	347.134	43.1764	831.997	491.129	944.925	637.463	50.6121	457.893	NA	847.517	510.096	355.022	NA	541.113	965.141	386.707	24.8354	518.73	NA	616.646	NA	420.762	608.369	184.204
Protein N-terminal acetylation	(UniMod:1)AQDQGEKENPMR	2	P62913	RPL11	60S ribosomal protein L11	Protein N-terminal	477.409	464.602	NA	186.753	NA	NA	232.006	260.226	172.035	258.702	73.0819	116.126	NA	171.793	272.483	160.669	NA	74.9194	NA	179.161	5578.6	754.917	NA	623.051	79.8745	71.5144	78.6816	NA	105.449	258.555	176.988	NA	288.82	235.681	NA	1234.61	177.895	NA	300.767	NA	81.5473	184.691	201.734
Protein N-terminal acetylation	(UniMod:1)ASGADSKGDDLSTAILK	2	P55072	VCP	Transitional endoplasmic reticulum ATPase	Protein N-terminal	383.906	148.469	NA	139.91	231.172	888.282	471.305	531.561	NA	450.639	NA	480.809	159.026	390.999	260.126	40.322	NA	240.183	418.636	233.875	3952.64	1441.56	NA	106.294	422.236	233.973	531.999	NA	603.159	917.324	488.527	NA	607.706	295.832	185.238	2100.91	204.853	165.804	197.799	NA	144.112	255.695	259.561
Protein N-terminal acetylation	(UniMod:1)MDSAGQDINLNSPNK	2	O43399	TPD52L2	Tumor protein D54	Protein N-terminal	19.1916	177.489	NA	219.746	40.6992	148.453	220.252	177.889	NA	42.908	NA	146.893	NA	149.449	303.589	338.863	NA	NA	106.185	48.2048	3304.66	406.466	NA	NA	71.5584	166.341	480.201	NA	298.613	167.509	385.928	NA	306.876	196.635	NA	298.718	18.0625	NA	86.511	NA	NA	155.795	46.3125
Protein N-terminal acetylation	(UniMod:1)AAAVLSGPSAGSAAGVPGGTGGLSAVSSGPR	3	Q8IZL8	PELP1	Proline-, glutamic acid- and leucine-rich protein 1	Protein N-terminal	637.595	424.878	NA	438.257	NA	12.3896	586.291	778.132	NA	336.242	NA	357.899	NA	400.01	398.88	438.762	NA	NA	194.422	1136.09	5755.39	85.7765	NA	440.476	323.181	121.366	286.041	NA	NA	796.831	779.25	NA	NA	67.1057	NA	346.278	688.207	NA	402.393	NA	NA	482.12	1233.32
Protein N-terminal acetylation	(UniMod:1)AEAALLLLPEAAAER	2	Q96JB2	COG3	Conserved oligomeric Golgi complex subunit 3	Protein N-terminal	338.888	460.852	244.849	421.773	313.133	196.054	255.545	203.001	NA	246.181	135.369	236.076	307.33	46.1898	294.052	461.307	174.723	311.384	388.545	NA	10264.8	1807.35	235.704	52.5681	496.348	253.682	289.79	NA	158.19	488.334	82.8161	NA	1117.52	164.099	92.2073	1191.59	360.241	NA	NA	30.247	313.561	185.312	46.0512
Protein N-terminal acetylation	(UniMod:1)AAASGSVLQR	2	Q5VWZ2	LYPLAL1	Lysophospholipase-like protein 1	Protein N-terminal	589.858	NA	NA	390.686	NA	489.206	344.912	NA	NA	758.772	NA	NA	NA	511.758	572.255	975.784	NA	NA	633.916	NA	NA	1159.71	NA	277.756	NA	259.279	807.553	NA	NA	198.444	246.46	NA	465.647	325.35	NA	1600.01	741.261	NA	NA	NA	NA	522.008	NA
Protein N-terminal acetylation	(UniMod:1)MDPNTIIEALR	2	O95373	IPO7	Importin-7	Protein N-terminal	210.884	115.6	NA	481.279	132.537	NA	228.379	135.055	NA	108.462	NA	NA	NA	185.785	153.155	603.767	NA	NA	244.05	139.386	NA	279.949	NA	181.838	86.9163	98.8127	552.663	NA	NA	417.53	194.808	NA	129.243	221.136	194.294	577.088	212.726	NA	77.7688	NA	237.161	348.006	NA
Protein N-terminal acetylation	(UniMod:1)MELEAMSR	2	P61165	TMEM258	Transmembrane protein 258	Protein N-terminal	782.516	1023.85	NA	328.518	463.19	415.586	694.501	530	NA	745.045	256.779	672.15	NA	1661.59	1030.1	719.405	1472.76	331.394	267.599	865.167	353.056	1818.6	NA	430.519	495.248	112.536	821.949	766.641	784.129	826.516	1289.86	NA	1099.33	280.728	NA	2018.87	1343.94	1451	895.9	227.235	644.076	878.98	1620.73
Protein N-terminal acetylation	(UniMod:1)SETAPAAPAAPAPAEKTPVK	2	P10412	H1-4	Histone H1.4	Protein N-terminal	1122.02	1144.86	460.703	330.754	749.801	457.224	415.989	535.723	308.322	515.36	252.178	787.674	644.927	429.245	773.364	1003.94	333.37	NA	334.05	600.878	5733.58	522.458	NA	468.5	485.944	211.544	408.092	234.186	985.298	467.639	546.981	665.532	942.836	1072.13	667.128	2444.34	639.464	445.863	350.87	676.828	253.821	682.971	932.871
Protein N-terminal acetylation	(UniMod:1)AAAAAAAAAAGAAGGR	2	Q86U42	PABPN1	Polyadenylate-binding protein 2	Protein N-terminal	2754.41	164.229	3059.64	1560.19	419.517	1942.39	3044.82	1649.58	119.23	2356.71	3458.41	1749.13	6789.49	3845.54	5219.5	6330.86	2332.97	3043.79	2513.89	6506.53	382.999	4280.22	9588.37	2138.87	3688.51	181.639	4089.88	91.4141	2999.36	3154.8	1521.55	283.835	1410.65	58.5388	52.6897	146.13	1116.57	1035.91	876.271	610.405	232.557	915.65	566.76
Protein N-terminal acetylation	(UniMod:1)ADAEVIILPK	2	O60832	DKC1	H/ACA ribonucleoprotein complex subunit DKC1	Protein N-terminal	362.52	2.05091	99.8723	565.023	267.901	23.6992	400.387	70.8258	55.1561	150.288	59.4901	153.122	NA	92.2762	377.431	179.202	170.81	478.896	98.9946	NA	NA	527.14	316.013	222.945	106.499	193.381	344.074	NA	24.7333	79.9537	83.3154	NA	NA	267.053	NA	217.2	132.081	NA	114.904	NA	92.2847	58.7735	117.237
Protein N-terminal acetylation	(UniMod:1)AASLVGKK	2	Q9BY32	ITPA	Inosine triphosphate pyrophosphatase	Protein N-terminal	169.041	831.325	67.4538	1066.03	486.832	627.287	374.957	364.659	843.129	635.026	NA	404.533	NA	567.586	825.587	540.34	236.905	NA	883.97	226.426	4566.28	1297.6	NA	376.116	160.48	1780.27	623.168	NA	557.393	275.955	439.78	NA	489.284	401.64	NA	1297.67	769.223	1302.72	751.755	88.6516	567.297	91.3335	178.97
Protein N-terminal acetylation	(UniMod:1)AATFFGEVVK	2	O95456	PSMG1	Proteasome assembly chaperone 1	Protein N-terminal	903.633	NA	NA	1082.32	NA	200.277	662.897	202.342	NA	632.091	292.923	197.809	442.286	483.167	748.134	1244.39	NA	NA	291.843	712.067	401.889	203.578	385.235	435.517	79.0059	191.417	NA	NA	240.33	477.032	329.846	NA	NA	413.613	NA	405.516	711.55	NA	353.473	308.229	393.617	282.873	386.547
Protein N-terminal acetylation	(UniMod:1)AELGEADEAELQR	2	Q9Y5J9	TIMM8B	Mitochondrial import inner membrane translocase subunit Tim8 B	Protein N-terminal	351.967	171.001	NA	81.5847	258.241	24.3067	195.887	NA	NA	111.632	NA	104.613	93.807	113.318	306.049	136.903	NA	129.273	187.287	284.117	2248.65	483.119	NA	80.2727	142.021	NA	469.564	NA	NA	183.195	376.515	NA	224.372	224.684	NA	421.642	354.064	NA	70.4418	NA	24.9182	129.252	127.163
Protein N-terminal acetylation	(UniMod:1)TDAAVSFAKDFLAGGVAAAISK	3	P05141	SLC25A5	ADP/ATP translocase 2	Protein N-terminal	1004.32	2254.14	416.605	861.702	473.034	709.413	834.404	852.364	2055.1	1686.28	138.816	853.797	64.995	397.846	1430.9	816.936	517.667	325.57	694.468	621.19	14053.8	4428.61	727.293	655.236	681.15	1134.71	445.676	392.851	815.519	498.39	437.393	221.112	312.105	467.507	49.3968	3451.02	2092.93	487.966	300.249	268.045	283.481	569.697	198.856
Protein N-terminal acetylation	(UniMod:1)AGQEDPVQR	2	Q8WUW1	BRK1	Protein BRICK1	Protein N-terminal	753.062	817.385	NA	699.82	NA	816.513	333.021	721.049	NA	837	349.149	878.597	NA	705.079	735.413	566.132	NA	NA	480.774	544.841	NA	1418.68	NA	464.562	390.239	511.926	764.468	NA	489.425	1062.93	772.496	NA	507.57	487.551	302.965	2675.68	1076.29	NA	353.355	256.666	475.711	219.184	235.022
Protein N-terminal acetylation	(UniMod:1)AVADLALIPDVDIDSDGVFK	3	Q9NRX4	PHPT1	14 kDa phosphohistidine phosphatase	Protein N-terminal	268.739	295.398	NA	447.706	189.751	68.9977	241.473	324.733	NA	558.114	193.793	477.252	NA	88.684	243.883	202.87	NA	NA	127.979	222.325	1029.44	527.854	NA	NA	472.208	497.846	387.163	NA	184.125	447.254	NA	NA	NA	389.144	221.814	584.348	209.764	NA	218.58	NA	145.864	36.1048	295.17
Protein N-terminal acetylation	(UniMod:1)ADLEEQLSDEEK	2	P47755	CAPZA2	F-actin-capping protein subunit alpha-2	Protein N-terminal	142.133	187.723	NA	NA	NA	304.532	NA	76.0169	NA	361.218	NA	NA	NA	NA	170.086	NA	NA	151.348	128.867	82.1041	446.911	356.252	NA	198.732	137.368	111.241	466.613	NA	177.685	NA	138.062	NA	160.859	150.638	NA	1527.56	421.047	NA	107.065	232.756	NA	106.204	NA
Protein N-terminal acetylation	(UniMod:1)AGILFEDIFDVK	2	P52434	POLR2H	DNA-directed RNA polymerases I, II, and III subunit RPABC3	Protein N-terminal	77.6273	190.776	NA	274.218	295.654	306.711	318.759	212.707	NA	375.586	425.418	413.612	NA	48.4383	363.59	270.733	63.5188	NA	273.886	235.87	332.147	282.119	NA	221.59	208.85	NA	412.809	NA	151.803	376.324	196.419	NA	NA	86.3201	NA	24.571	311.988	NA	289.518	59.9174	266.382	316.533	814.699
Protein N-terminal acetylation	(UniMod:1)AKPLTDQEK	2	P06737	PYGL	Glycogen phosphorylase, liver form	Protein N-terminal	1408.92	1760.2	NA	1417.86	NA	1241.97	738.26	933.962	NA	1448.21	680.178	344.864	213.857	900.982	1451.97	1578.02	NA	NA	1224.14	2208.48	11672.7	2280.89	NA	1105.2	2363.46	676.462	1755.51	NA	2622.02	2344.79	1000.9	NA	2348.15	1016.77	248.394	2411.01	1392.78	NA	694.512	222.386	744.313	1202.11	706.677
Protein N-terminal acetylation	(UniMod:1)ASGEHSPGSGAAR	2	Q9H4A4	RNPEP	Aminopeptidase B	Protein N-terminal	533.263	556.463	NA	345.936	145.244	276.127	152.067	332.374	NA	389.411	72.4198	190.397	NA	NA	151.471	NA	NA	NA	250.663	114.832	6211.27	676.113	NA	266.552	NA	719.775	262.6	NA	361.298	317.437	NA	NA	189.966	671.242	NA	795.76	388.461	NA	217.958	NA	285.936	97.5986	NA
Protein N-terminal acetylation	(UniMod:1)ASNVTNKTDPR	2	P07910	HNRNPC	Heterogeneous nuclear ribonucleoproteins C1/C2	Protein N-terminal	902.991	1665.57	564.125	2699.03	2235	1960.12	934.479	1080.48	1391.49	2051.15	854.582	1939.85	NA	1630.15	3129.39	2351.02	517.168	174.571	2682.83	2296.44	30587.3	3391.77	216.536	1214.17	2673.17	1253.72	1780.07	NA	1804.9	1011.02	978.966	NA	498.282	618.69	492.42	3576.49	1583.68	NA	394.797	252.031	920.123	623.083	534.637
Protein N-terminal acetylation	(UniMod:1)SETAPAAPAAPAPAEKTPVK	3	P10412	H1-4	Histone H1.4	Protein N-terminal	633.641	1008.71	531.882	1020.17	1549.51	1128.83	1401.65	926.891	359.002	886.73	771.591	1848.51	1624.97	943.514	981.17	1855.18	169.62	807.561	1293.24	1303.44	NA	1617.68	429.906	675.671	396.575	159.882	1840.67	521.475	2124.54	1818.9	1092.02	725.725	2181.9	1003.32	856.642	1138.5	1947.4	1100.91	1058.35	1262.82	355.281	1033.01	2266.09
Protein N-terminal acetylation	(UniMod:1)ALSDADVQK	2	P36543	ATP6V1E1	V-type proton ATPase subunit E 1	Protein N-terminal	788.146	1298.85	896.162	1229.4	547.606	NA	NA	NA	NA	NA	NA	1175.53	968.31	542.021	779.387	851.48	NA	621.156	404.784	1100.3	NA	3957.52	NA	NA	NA	NA	NA	NA	738.276	1028.47	1187.66	NA	1470.27	578.432	485.895	2837.14	552.757	827.373	693.086	NA	307.904	440.277	NA
Protein N-terminal acetylation	(UniMod:1)ASEELQKDLEEVK	2	Q9HB71	CACYBP	Calcyclin-binding protein	Protein N-terminal	190.774	142.968	NA	305.146	162.697	312.67	387.812	247.269	213.665	251.874	322.372	143.66	633.141	454.828	437.841	396.892	179.54	132.211	NA	56.5713	669.534	81.5899	456.416	NA	153.382	NA	314.033	NA	127.617	NA	362.765	NA	296.512	67.886	NA	170.539	182.967	371.437	NA	NA	91.4549	NA	NA
Protein N-terminal acetylation	(UniMod:1)ATAAETSASEPEAESK	2	Q15020	SART3	Squamous cell carcinoma antigen recognized by T-cells 3	Protein N-terminal	748.525	723.998	534.902	416.863	386.64	715.058	365.686	555.817	327.338	224.91	482.228	86.2503	1036.22	409.794	693.288	616.878	155.593	236.419	220.331	620.163	1237.39	258.225	1391.86	NA	258.565	145.815	498.159	NA	55.3613	61.7119	39.0768	NA	NA	81.1508	210.289	351.972	NA	553.932	52.5535	NA	31.0153	28.1915	602.958
Protein N-terminal acetylation	(UniMod:1)ADKPDMGEIASFDKAK	3	P63313	TMSB10	Thymosin beta-10	Protein N-terminal	9211.92	21849.3	2312.01	14536.9	12100.3	15818.7	11157.6	12188.9	1219.16	25430.3	2541.08	10062.7	577.246	12945.4	10402.6	12626.5	1140.6	694.656	13118.2	18435.2	4712.74	9115.03	NA	19449.2	19077.9	609.31	14467.5	675.787	12196.2	19448.1	8911.16	1063.69	14182.9	11875.3	3862.35	4620.61	6762.07	597.192	10678.8	2468.22	5269.39	11135.9	9457.15
Protein N-terminal acetylation	(UniMod:1)ADLANEEKPAIAPPVFVFQK	3	Q9H6Z4	RANBP3	Ran-binding protein 3	Protein N-terminal	627.516	552.463	NA	326.293	194.856	88.2037	499.023	188.74	NA	682.136	NA	240.541	NA	74.8271	407.786	588.089	NA	NA	288.811	474.186	1129.98	270.445	NA	207.275	292.615	292.312	224.748	NA	306.51	141.672	418.232	NA	740.447	388.011	NA	488.819	76.2007	NA	176.765	NA	231.557	172.776	NA
Protein N-terminal acetylation	(UniMod:1)AENPSLENHR	2	O00505	KPNA3	Importin subunit alpha-4	Protein N-terminal	586.166	399.053	112.255	489.906	293.864	275.183	383.67	171.271	NA	240.195	NA	NA	210.395	124.352	162.552	372.608	NA	NA	318.733	468.224	6819.16	1061.3	639.817	168.581	202.194	217.296	575.374	NA	578.072	847.886	213.034	NA	952.872	217.246	NA	1018.3	281.236	NA	461.058	NA	217.914	NA	441.119
Protein N-terminal acetylation	(UniMod:1)SSSPVNVKK	2	Q00839	HNRNPU	Heterogeneous nuclear ribonucleoprotein U	Protein N-terminal	1240.42	1076.31	1347	1539.89	907.021	1367.4	667.28	554.85	599.94	1380.86	968.002	1165	1434.76	969.576	1137.31	1494.86	562.369	395.852	365.173	1106.93	3579.52	1776.35	547.439	NA	1041.77	199.637	489.602	NA	168.065	805.34	246.005	NA	867.368	162.106	308.073	1036.29	484.296	NA	194.043	262.684	NA	381.444	561.149
Protein N-terminal acetylation	(UniMod:1)SVGFIGAGQLAFALAK	2	P32322	PYCR1	Pyrroline-5-carboxylate reductase 1, mitochondrial	Protein N-terminal	639.159	151.807	414.392	596.764	189.439	118.197	335.28	166.363	NA	NA	143.349	362.578	832.203	327.562	379.978	502.465	70.035	699.527	366.883	218.209	140.136	145.56	693.808	48.9853	13.8913	NA	258.377	NA	56.6805	NA	34.7473	NA	NA	70.2268	190.531	NA	207.648	558.978	163.118	93.3335	166.26	59.5582	NA
Protein N-terminal acetylation	(UniMod:1)TMDKSELVQK	2	P31946	YWHAB	14-3-3 protein beta/alpha	Protein N-terminal	58.1007	627.107	NA	215.337	122.268	179.188	71.3848	441.961	351.473	408.408	NA	197.715	NA	196.562	516.169	737.281	NA	NA	44.8331	713.706	7132.38	1336.86	NA	331.692	323.582	524.664	239.126	NA	50.6406	369.63	485.431	NA	416.918	625.331	183.12	1753.7	439.268	NA	403.891	126.081	125.876	336.112	479.49
Protein N-terminal acetylation	(UniMod:1)ASFVTEVLAHSGR	2	O43264	ZW10	Centromere/kinetochore protein zw10 homolog	Protein N-terminal	165.937	131.837	NA	73.2409	NA	42.2842	168.355	268.331	NA	123.574	145.105	NA	111.115	118.04	317.429	121.537	NA	127.804	NA	243.042	1233.7	453.098	NA	277.826	160.038	13.0518	305.229	NA	NA	252.137	72.8249	NA	132.895	142.396	NA	401.531	509.197	NA	122.26	210	177.14	289.163	NA
Protein N-terminal acetylation	(UniMod:1)MESYHKPDQQK	3	P29401	TKT	Transketolase	Protein N-terminal	350.675	1032.41	NA	353.454	NA	405.302	143.182	697.565	994.404	716.432	187.559	668.731	NA	548.087	449.304	354.479	NA	NA	445.92	610.322	26053.9	2941.45	NA	NA	NA	3031.27	NA	252.592	259.784	233.165	560.032	NA	977.534	404.608	218.05	2649.04	862.82	NA	NA	355.452	573.22	173.05	897.756
Protein N-terminal acetylation	(UniMod:1)PMFIVNTNVPR	2	P14174	MIF	Macrophage migration inhibitory factor	Protein N-terminal	2017.24	180.389	245.127	1086.62	987.582	824.804	1435.68	515.77	NA	714.059	199.262	6009.87	1706.89	2149.37	2941.54	2613.76	NA	953.158	2958	2273.09	NA	317.871	NA	2278.07	1409.45	NA	397.414	NA	1938.75	484.968	210.94	NA	NA	1421.21	1206.61	374.703	2354.08	NA	3605.01	977.459	135.098	2218.14	486.899
Protein N-terminal acetylation	(UniMod:1)STLYVSPHPDAFPSLR	2	P26640	VARS1	Valine--tRNA ligase	Protein N-terminal	140.888	261.707	216.288	201.55	249.763	351.99	178.267	414.768	125.087	117.568	281.283	NA	931.683	220.321	478.196	149.7	209.557	228.064	125.081	242.51	2469.34	436.774	129.257	24.232	NA	106.847	69.9945	NA	58.7416	NA	148.953	NA	NA	NA	NA	480.221	NA	241.162	42.8513	NA	58.6506	NA	NA
Protein N-terminal acetylation	(UniMod:1)TTPGKENFR	2	P52294	KPNA1	Importin subunit alpha-5	Protein N-terminal	1670.48	941.619	979.508	1616.46	205.342	784.913	1137.07	682.698	684.069	778.021	455.798	740.215	1006.62	1343.4	901.862	965.509	NA	NA	468.525	1355.51	4753.61	1073.72	1116.93	393.377	1838.49	208.205	803.261	NA	469.353	653.407	745.258	NA	590.018	502.513	NA	891.024	616.566	461.311	555.819	NA	NA	712.382	125.593
Protein N-terminal acetylation	(UniMod:1)TELETAMGMIIDVFSR	2	P25815	S100P	Protein S100-P	Protein N-terminal	122.737	144.266	41.8821	194.923	25.0087	NA	311.898	167.466	682.589	2113.61	326.49	NA	83.9799	342.527	106.916	NA	191.598	92.5478	880.99	106.211	11777.4	1260.95	269.444	229.293	412.915	361.866	160.956	39.3962	81.0705	NA	195.345	NA	NA	43.6966	NA	874.449	145.799	NA	143.31	181.59	221.884	NA	NA
Protein N-terminal acetylation	(UniMod:1)ADQLTEEQVTEFK	2	P27482	CALML3	Calmodulin-like protein 3	Protein N-terminal	NA	NA	NA	NA	154.744	757.011	NA	NA	886.195	7916.39	254.925	174.153	NA	501.792	188.777	NA	245.008	NA	1813	NA	17823.1	5880.33	NA	NA	NA	6263.67	NA	NA	NA	NA	256.086	NA	NA	220.605	NA	10340.2	2075.68	NA	NA	NA	1048.47	152.608	NA
Protein N-terminal acetylation	(UniMod:1)AGAATQASLESAPR	2	Q9BXR0	QTRT1	Queuine tRNA-ribosyltransferase catalytic subunit 1	Protein N-terminal	205.863	238.168	78.428	159.15	169.743	98.997	13.4124	58.7177	39.3972	64.0755	146.164	124.289	NA	98.3533	168.845	371.501	NA	NA	66.8884	NA	NA	178.821	NA	99.9898	237.26	71.962	301.52	NA	229.412	NA	261.906	NA	NA	134.252	NA	263.208	281.798	NA	NA	NA	NA	77.2659	157.69
Protein N-terminal acetylation	(UniMod:1)AATTGSGVKVPR	2	Q13404	UBE2V1	Ubiquitin-conjugating enzyme E2 variant 1	Protein N-terminal	813.233	598.83	NA	412.454	115.83	767.175	570.435	322.217	1584.69	368.893	NA	214.722	117.482	340.583	366.312	520.352	NA	NA	456.884	82.7186	3308.93	307.506	NA	349.67	NA	96.3229	127.42	NA	39.848	131.865	353.388	NA	383.02	34.2355	336.838	1028.46	424.47	NA	150.621	NA	81.2491	152.648	NA
Protein N-terminal acetylation	(UniMod:1)AELVQGQSAPVGMK	2	Q96I24	FUBP3	Far upstream element-binding protein 3	Protein N-terminal	NA	622.839	NA	462.558	NA	30.3069	425.555	373.625	NA	640.108	NA	468.782	NA	95.0173	335.258	557.966	NA	NA	NA	808.392	1385.71	713.9	NA	352.829	1219.36	145.605	443.294	NA	892.807	637.289	420.116	NA	524.001	360.36	NA	802.902	652.224	NA	260.265	22.037	226.763	291.689	353.555
Protein N-terminal acetylation	(UniMod:1)AYAYLFK	2	P61019	RAB2A	Ras-related protein Rab-2A	Protein N-terminal	265.468	210.049	NA	NA	78.591	103.996	297.216	285.391	NA	178.766	NA	306.809	NA	NA	502.48	192.949	NA	NA	227.786	307.784	3168.57	672.063	NA	NA	112.576	165.956	650.982	NA	NA	NA	294.476	NA	234.132	183.108	109.613	768.597	206.587	NA	137.498	NA	65.6711	297.453	NA
Protein N-terminal acetylation	(UniMod:1)MFQVPDSEGGR	2	Q9H910	JPT2	Jupiter microtubule associated homolog 2	Protein N-terminal	238.168	333.034	NA	960.39	263.874	527.865	899.631	624.238	NA	938.934	NA	453.358	NA	751.986	384.246	1874.78	NA	NA	569.958	1010.61	NA	561.775	NA	908.647	881.991	NA	919.065	NA	454.218	1367.95	612.793	NA	442.718	827.962	NA	NA	1209.38	NA	522.125	NA	411.48	807.234	815.763
Protein N-terminal acetylation	(UniMod:1)AFANLRK	2	O43175	PHGDH	D-3-phosphoglycerate dehydrogenase	Protein N-terminal	1167.62	1101.97	NA	1120.7	772.7	1025.38	2041.83	2325.35	NA	NA	NA	2542.52	608.055	1111.83	1113.07	2491.84	NA	666.252	1212.12	1304.55	19583.7	5383.29	NA	2799.06	3074.05	502.588	1160.02	NA	2076.07	647.323	1797.81	786.168	2302.31	793.943	NA	6472.34	1225.22	NA	1356.63	566.46	828.182	843.488	676.605
Protein N-terminal acetylation	(UniMod:1)SETAPAAPAAAPPAEKAPVK	3	P16403	H1-2	Histone H1.2	Protein N-terminal	283.448	351.345	623.602	842.783	763.826	597.269	315.352	330.722	88.2296	399.641	423.778	420.297	424.481	691.875	258.265	637.064	198.763	161.958	482.523	468.783	NA	612.999	261.048	890.649	660.647	129.579	924.212	204.458	756.812	903.49	333.243	450.938	836.602	803.445	560.933	624.677	339.814	1174.62	827.354	580.27	294.502	521.58	358.913
Protein N-terminal acetylation	(UniMod:1)SVELEEALPVTTAEGMAK	2	Q92522	H1-10	Histone H1.10	Protein N-terminal	NA	983.795	NA	885.425	702.835	384.666	784.359	485.497	406.147	1195.72	41.3072	644.818	NA	1082.76	934.427	704.804	145.39	NA	NA	341.655	4017.65	315.306	NA	192.042	205.965	NA	2943.07	NA	1701.58	60.3174	533.382	NA	375.98	1775.79	NA	1005.5	711.248	NA	1093.87	74.609	628.749	265.246	408.081
Protein N-terminal acetylation	(UniMod:1)AELQQLR	2	Q96C01	FAM136A	Protein FAM136A	Protein N-terminal	1165.91	428.487	NA	593.297	474.569	352.807	528.264	340.344	NA	NA	NA	393.842	NA	NA	482.867	NA	NA	261.134	491.423	243.422	NA	376.254	NA	351.591	432.721	93.6319	412.005	NA	NA	NA	184.726	NA	NA	NA	NA	451.119	432.543	NA	229.102	NA	NA	128.248	NA
Protein N-terminal acetylation	(UniMod:1)ATANGAVENGQPDR	2	P47895	ALDH1A3	Aldehyde dehydrogenase family 1 member A3	Protein N-terminal	106.718	18.6124	NA	198.768	33.6833	25.0278	NA	NA	46.9075	125.125	120.227	83.7172	392.694	200.206	524.903	335.284	111.299	481.738	NA	95.0522	8507.26	759.953	534.438	NA	NA	NA	NA	NA	NA	NA	NA	NA	NA	NA	NA	939.12	294.64	330.679	NA	NA	NA	NA	NA
Protein N-terminal acetylation	(UniMod:1)SSILPFTPPIVK	2	P84022	SMAD3	Mothers against decapentaplegic homolog 3	Protein N-terminal	352.751	267.552	243.137	401.434	464.103	400.587	1004.65	305.299	NA	740.027	576.695	233.241	1043.55	295.529	830.188	1184.11	395.392	228.376	121.291	556.018	NA	329.403	175.827	147.412	NA	NA	411.87	NA	NA	NA	NA	NA	603.227	NA	NA	NA	NA	627.028	NA	226.131	353.463	285.891	504.642
Protein N-terminal acetylation	(UniMod:1)TELQSALLLR	2	P62253	UBE2G1	Ubiquitin-conjugating enzyme E2 G1	Protein N-terminal	557.069	249.832	NA	509.654	140.047	102.397	343.859	327.858	NA	458.568	123.789	152.789	NA	387.476	601.802	438.34	NA	NA	749.187	347.042	606.89	2047.04	NA	249.644	542.089	1528.1	694.901	NA	688.761	323.187	241.035	NA	492.086	574.788	145.367	2568.24	815.234	116.529	241.579	NA	338.648	243.814	797.721
Protein N-terminal acetylation	(UniMod:1)MEVKPPPGRPQPDSGR	3	P51991	HNRNPA3	Heterogeneous nuclear ribonucleoprotein A3	Protein N-terminal	955.843	2022.63	489.696	1679.3	529.535	1592.99	1226.16	281.219	NA	1679.55	443.918	868.058	NA	706.683	1441.49	1558.87	NA	149.839	656.012	1730.61	23311	3348.86	442.033	534.978	1956.76	2950.56	2045.51	320.481	1603.7	2200.8	906.266	NA	1970.62	1682.18	583.354	4423.68	1402.8	NA	1230.55	NA	1228.62	1353.81	1680.88
Protein N-terminal acetylation	(UniMod:1)SASAVYVLDLK	2	Q9BXS5	AP1M1	AP-1 complex subunit mu-1	Protein N-terminal	738.986	NA	157.77	593.406	255.219	650.736	309.099	301.492	NA	386.167	226.276	447.831	NA	239.724	497.933	578.676	NA	NA	488.23	381.034	369.115	640.278	NA	185.518	352.681	487.58	354.83	NA	NA	349.28	189.583	NA	611.583	315.403	NA	533.325	282.758	448.384	163.875	110.617	305.412	469.485	182.292
Protein N-terminal acetylation	(UniMod:1)VLSPADKTNVK	2	P69905	HBA2	Hemoglobin subunit alpha	Protein N-terminal	734.038	821.208	855.851	667.202	1846.7	281.108	12382.7	245.38	1067.62	172.751	382.566	494.782	193.421	148.314	385.848	464.922	277.254	264.759	294.615	382.011	NA	153.146	229.294	241.327	NA	214.542	8374.42	588.553	850.364	356.877	226.523	389.823	NA	NA	350.481	85.5196	304.802	NA	NA	NA	157.69	1657.27	135.361
Protein N-terminal acetylation	(UniMod:1)MDFLLGNPFSSPVGQR	2	O60784	TOM1	Target of Myb protein 1	Protein N-terminal	259.359	1694.5	NA	279.521	233.352	156.846	169.894	61.8423	130.422	386.41	NA	380.463	NA	106.532	319.036	474.804	76.8973	278.882	NA	141.057	15673.7	4021.68	NA	875.312	990.716	668.409	457.366	NA	426.532	925.488	186.105	231.796	477.335	87.3622	NA	4176.62	1020.95	NA	157.798	NA	180.806	325.605	408.645
Protein N-terminal acetylation	(UniMod:1)AAAQEADGAR	2	O96005	CLPTM1	Cleft lip and palate transmembrane protein 1	Protein N-terminal	319.911	548.529	NA	672.967	NA	NA	701.138	198.784	NA	653.541	NA	529.777	901.492	529.622	893.517	1517.03	NA	191.338	682.708	511.389	NA	3152.91	NA	328.434	623.896	NA	681.63	223.294	735.532	1242.68	520.767	NA	1027.21	235.502	NA	2904.49	808.26	NA	541.475	150.153	203.903	322.017	293.467
Protein N-terminal acetylation	(UniMod:1)ADFDDRVSDEEKVR	3	P52907	CAPZA1	F-actin-capping protein subunit alpha-1	Protein N-terminal	737.397	1656.03	NA	813.211	1165.42	713.944	1389.8	1068.21	2767.34	1007.07	NA	578.053	272.71	741.516	878.617	1962.93	NA	NA	1018.96	783.722	40299.7	4350.05	1081.03	1129.9	1393.55	1555.22	1081.26	NA	1418.33	1172.04	405.041	NA	864.088	847.017	NA	2003.6	1810.96	NA	527.391	274.957	961.376	NA	NA
Protein N-terminal acetylation	(UniMod:1)MEAVLNELVSVEDLLK	2	Q9Y3D6	FIS1	Mitochondrial fission 1 protein	Protein N-terminal	1096.67	654.608	141.352	281.26	NA	136.796	164.609	124.006	198.042	804.641	NA	244.622	NA	230.538	186.713	221.946	115.965	NA	148.604	460.151	6551.15	719.292	NA	269.681	579.958	1039.26	548.18	NA	323.655	520.364	955.785	NA	792.928	397.794	NA	831.751	501.891	NA	669.58	NA	259.486	327.089	570.23
Protein N-terminal acetylation	(UniMod:1)MENAHTK	2	P16615	ATP2A2	Sarcoplasmic/endoplasmic reticulum calcium ATPase 2	Protein N-terminal	895.976	815.826	NA	760.717	651.819	667.774	698.739	465.69	NA	699.857	NA	622.105	NA	732.379	1118.27	834.855	NA	NA	768.877	1002.76	24056.6	3770.81	NA	386.283	1096.01	611.531	1140.01	NA	967.182	1096.74	949.252	NA	1173.65	915.82	NA	3585.34	1230.34	NA	341.991	NA	262.055	443.595	NA
Protein N-terminal acetylation	(UniMod:1)MVGGEAAAAVEELVSGVR	2	Q96HQ2	CDKN2AIPNL	CDKN2AIP N-terminal-like protein	Protein N-terminal	107.116	140.056	NA	114.961	145.362	330.591	199.112	85.2415	NA	489.722	46.0736	89.0258	NA	87.1996	160.298	742.109	NA	NA	67.2353	474.582	1241.63	299.395	NA	NA	241.942	59.6967	273.564	NA	529.708	282.362	424.961	NA	428.907	241.746	NA	244.108	232.815	NA	329.268	NA	499.824	199.814	488.987
Protein N-terminal acetylation	(UniMod:1)ADSGTAGGAALAAPAPGPGSGGPGPR	3	Q96C90	PPP1R14B	Protein phosphatase 1 regulatory subunit 14B	Protein N-terminal	812.886	471.298	NA	807.942	994.977	NA	NA	600.44	NA	NA	NA	819.913	NA	NA	451.36	308.986	NA	NA	661.098	638.902	NA	945.926	NA	NA	885.585	NA	479.022	214.122	540.598	675.575	NA	NA	NA	NA	NA	1292.12	400.759	NA	593.635	NA	NA	381.657	NA
Protein N-terminal acetylation	(UniMod:1)TEADVNPK	2	P55769	SNU13	NHP2-like protein 1	Protein N-terminal	1125.94	NA	360.845	NA	NA	371.194	NA	605.868	NA	707.078	NA	NA	NA	850.736	484.488	521.509	NA	NA	NA	875.19	NA	NA	NA	832.059	688.564	NA	1157.15	NA	NA	420.726	NA	NA	NA	231.571	NA	1421.43	NA	NA	243.937	NA	265.891	NA	NA
Protein N-terminal acetylation	(UniMod:1)AAAAAMAEQESAR	2	Q7L5D6	GET4	Golgi to ER traffic protein 4 homolog	Protein N-terminal	185.89	232.56	NA	180.257	79.1283	87.9973	333.064	57.2711	NA	NA	NA	NA	NA	365.896	361.491	719.212	NA	NA	122.294	311.635	673.792	517.178	NA	333.372	392.814	301.999	181.134	NA	355.084	92.7566	278.673	NA	502.837	NA	NA	735.786	NA	NA	1034.75	NA	747.952	330.917	43.427
Protein N-terminal acetylation	(UniMod:1)MESDFYLR	2	P61326	MAGOH	Protein mago nashi homolog	Protein N-terminal	NA	350.32	NA	192.033	201.499	237.838	342.484	385.061	NA	326.456	NA	459.515	NA	254.01	461.874	202.838	NA	NA	79.764	314.637	NA	504.328	NA	167.82	416.275	77.7428	529.777	NA	917.944	301.185	314.845	NA	664.798	420.151	NA	98.1261	334.228	NA	422.044	NA	149.644	271.913	145.13
Protein N-terminal acetylation	(UniMod:1)TTASTSQVR	2	P02794	FTH1	Ferritin heavy chain	Protein N-terminal	2016.7	800.812	NA	589.523	NA	243.582	1724.77	842.038	6588.3	811.479	NA	371.414	990.997	NA	355.86	398.774	NA	743.66	NA	NA	NA	198.788	NA	1111.21	NA	NA	639.667	NA	514.245	NA	915.599	NA	779.3	150.757	NA	NA	596.672	NA	596.564	174.472	397.855	307.223	640.873
Protein N-terminal acetylation	(UniMod:1)AMFEQMR	2	Q9UBQ5	EIF3K	Eukaryotic translation initiation factor 3 subunit K	Protein N-terminal	315.021	452.053	NA	560.999	234.554	484.976	319.628	150.877	NA	438.512	NA	205.037	NA	410.185	600.797	650	NA	NA	172.111	769.266	NA	1962.33	NA	205.711	345.735	854.027	584.71	NA	488.305	1585.1	445.039	NA	164.918	465.933	NA	2002.87	469.223	NA	388.085	NA	281.712	637.875	302.47
Protein N-terminal acetylation	(UniMod:1)ANIAVQR	2	P61086	UBE2K	Ubiquitin-conjugating enzyme E2 K	Protein N-terminal	NA	836.648	NA	1441.14	NA	1564.63	2050.07	NA	NA	NA	NA	1028.65	NA	NA	NA	960.747	NA	NA	1448.68	2423.79	NA	1748.87	NA	1297.26	NA	NA	NA	NA	NA	1628.75	2273.91	NA	2515.59	NA	NA	2525.75	1923.92	NA	NA	NA	NA	513.093	702.554
Protein N-terminal acetylation	(UniMod:1)AVQISKK	2	P23396	RPS3	40S ribosomal protein S3	Protein N-terminal	249.298	891.58	783.55	621.797	182.626	403.986	808.588	376.889	247.856	889.617	443.613	693.613	NA	611.955	457.839	1012.77	239.317	293.8	580.559	625.693	2873.96	1806.87	NA	380.111	818.481	493.974	596.717	NA	430.339	891.411	330.79	NA	289.673	143.427	NA	1786.14	852.456	NA	66.2979	56.4605	295.256	NA	361.198
Protein N-terminal acetylation	(UniMod:1)AAAAGGGGPGTAVGATGSGIAAAAAGLAVYR	3	Q92922	SMARCC1	SWI/SNF complex subunit SMARCC1	Protein N-terminal	323.58	163.497	86.3821	130.141	119.133	NA	293.063	77.9621	54.4998	95.799	91.6111	107.899	NA	NA	194.172	406.8	NA	127.668	NA	23.0919	3701.83	271.852	NA	NA	NA	55.0409	175.023	NA	NA	NA	31.9719	NA	NA	NA	NA	97.9725	129.826	NA	152.198	58.7654	6.00483	72.5399	20.4089
Protein N-terminal acetylation	(UniMod:1)SAIQNLHSFDPFADASKGDDLLPAGTEDYIHIR	4	P41567	EIF1	Eukaryotic translation initiation factor 1	Protein N-terminal	167.05	729.817	NA	995.247	594.711	381.59	571.619	75.7046	NA	647.259	50.8399	1677.7	NA	992.836	578.474	631.573	298.821	310.08	652.285	108.358	8660.64	2013.16	NA	128.977	NA	135.387	836.536	NA	298.081	NA	276.146	NA	NA	275.25	NA	2315.3	713.672	NA	43.66	NA	326.941	437.877	NA
Protein N-terminal acetylation	(UniMod:1)SLSNKLTLDKLDVK	3	P00558	PGK1	Phosphoglycerate kinase 1	Protein N-terminal	743.272	1034.28	NA	364.002	814.913	1259.68	1256.75	174.056	1476.13	796.705	NA	667.698	NA	182.91	255.065	284.022	957.911	366.307	530.153	557.965	7480.02	1052.86	NA	458.616	226.61	666.392	384.994	NA	593.584	399.962	38.0105	NA	170.365	61.8869	NA	1190.69	220.135	NA	197.545	NA	76.5614	179.37	NA
Protein N-terminal acetylation	(UniMod:1)SAPAGSSHPAASAR	2	O95487	SEC24B	Protein transport protein Sec24B	Protein N-terminal	855.926	207.838	97.3555	429.594	96.1261	349.479	652.58	247.93	69.5197	114.445	284.109	294.198	439.957	703.49	528.101	617.796	NA	353.821	243.473	335.099	4581.91	347.46	NA	NA	458.794	366.556	456.298	NA	349.014	202.406	58.6152	NA	201.234	164.642	138.31	637.13	642.699	627.132	51.7448	305.609	133.306	66.4396	NA
Protein N-terminal acetylation	(UniMod:1)SNPRSLEEEK	2	P31944	CASP14	Caspase-14	Protein N-terminal	374.12	NA	NA	NA	NA	2426.32	70.5265	28026.1	1748.33	4168.19	1175.66	845.576	1378.9	2819.45	95.4019	876.257	4348.68	2656.13	1998.31	NA	NA	NA	12398.1	NA	NA	NA	NA	NA	NA	NA	398.759	NA	NA	1949.96	NA	304.667	562.235	87730.1	1392.35	NA	204.876	NA	435.129
Protein N-terminal acetylation	(UniMod:1)AGAPTVSLPELR	2	Q8NFU3	TSTD1	Thiosulfate:glutathione sulfurtransferase	Protein N-terminal	NA	471.583	NA	NA	88.7801	115.996	36.6517	NA	NA	NA	NA	122.706	NA	123.993	72.415	140.49	NA	92.8229	NA	NA	NA	347.188	NA	NA	NA	17.4374	NA	NA	NA	211.868	NA	NA	NA	155.178	NA	596.959	NA	NA	119.276	NA	48.1795	NA	126.644
Protein N-terminal acetylation	(UniMod:1)MESGSTAASEEAR	2	P10644	PRKAR1A	cAMP-dependent protein kinase type I-alpha regulatory subunit	Protein N-terminal	247.827	361.44	NA	445.312	155.225	67.0323	156.047	323.896	NA	179.34	NA	114.925	NA	581.691	337.001	344.408	NA	NA	135.625	493.666	663.419	292.436	NA	733.21	340.044	88.8626	344.779	NA	318.423	415.438	198.898	NA	169.831	318.569	46.9269	457.13	328.036	NA	76.2057	NA	206.326	122.676	221.995
Protein N-terminal acetylation	(UniMod:1)SGGVYGGDEVGALVFDIGSYTVR	3	O96019	ACTL6A	Actin-like protein 6A	Protein N-terminal	321.348	74.3717	NA	240.757	57.8321	184.195	359.807	219.707	NA	284.193	NA	NA	263.33	309.162	286.697	179.763	NA	NA	NA	194.042	689.077	618.654	287.66	366.706	485.407	182.956	399.095	NA	189.622	377.258	169.629	NA	NA	116.519	NA	NA	176.169	306.857	149.879	NA	NA	NA	453.662
Protein N-terminal acetylation	(UniMod:1)VSHSELR	2	P78330	PSPH	Phosphoserine phosphatase	Protein N-terminal	NA	691.312	NA	NA	NA	269.917	NA	659.955	1477.79	NA	NA	NA	NA	NA	NA	NA	823.073	NA	509.415	NA	2561.19	604.992	NA	NA	NA	NA	NA	208.884	278.679	NA	NA	NA	NA	NA	NA	583.339	76.2004	2298.23	NA	NA	NA	NA	NA
Protein N-terminal acetylation	(UniMod:1)AEAGAGLSETVTETTVTVTTEPENR	3	O60927	PPP1R11	E3 ubiquitin-protein ligase PPP1R11	Protein N-terminal	NA	57.9801	NA	116.815	96.7686	NA	210.915	NA	83.9568	230.6	NA	187.266	NA	NA	172.039	219.455	NA	264.763	154.624	90.219	6912.28	283.92	NA	311.693	73.99	366.433	61.3606	NA	NA	NA	NA	NA	NA	156.863	NA	836.094	234.469	NA	NA	NA	150.491	201.591	NA
Protein N-terminal acetylation	(UniMod:1)MEVMNLMEQPIK	2	P14923	JUP	Junction plakoglobin	Protein N-terminal	NA	736.977	NA	495.072	584.276	NA	284.33	NA	339.198	NA	NA	951.669	NA	3256.14	465.042	NA	171.139	3439.45	207.935	NA	2984.04	2574.6	NA	NA	NA	1702.51	NA	75.1674	NA	NA	357.613	NA	NA	NA	NA	524.142	706.551	171.38	281.288	348.163	1246.47	366.572	NA
Protein N-terminal acetylation	(UniMod:1)SSGASASALQR	2	P50151	GNG10	Guanine nucleotide-binding protein G(I)/G(S)/G(O) subunit gamma-10	Protein N-terminal	945.309	695.082	NA	901.882	290.779	NA	458.657	461.837	154.309	365.192	NA	478.142	225.583	473.915	819.11	884.552	NA	NA	648.66	1205.71	NA	414.093	NA	461.604	903.884	NA	592.791	NA	597.917	1277.43	207.835	NA	1126.7	NA	NA	NA	909.214	NA	310.651	229.659	60.4396	1006.24	441.165
Protein N-terminal acetylation	(UniMod:1)STADALDDENTFK	2	P49959	MRE11	Double-strand break repair protein MRE11	Protein N-terminal	211.203	180.024	346.131	252.626	135.534	184.479	83.0218	68.0484	108.717	241.183	76.2593	186.354	188.508	326.06	287.937	541.74	22.9343	330.068	153.397	368.875	599.576	292.671	181.688	237.631	31.7271	25.6019	249.965	NA	225.691	NA	NA	NA	499.667	NA	NA	119.832	323.944	500.713	63.1651	207.562	63.7003	242.369	189.753
Protein N-terminal acetylation	(UniMod:1)AASKPVEAAVVAAAVPSSGSGVGGGGTAGPGTGGLPR	4	O94826	TOMM70	Mitochondrial import receptor subunit TOM70	Protein N-terminal	NA	70.5718	NA	330.917	NA	371.383	68.7113	NA	125.743	136.256	NA	NA	190.63	157.665	134.05	166.19	NA	NA	NA	30.1546	904.313	NA	NA	NA	NA	NA	117.751	NA	NA	NA	NA	NA	NA	14.3379	NA	324.027	NA	NA	NA	NA	NA	NA	NA
Protein N-terminal acetylation	(UniMod:1)AEYDLTTR	2	P60228	EIF3E	Eukaryotic translation initiation factor 3 subunit E	Protein N-terminal	827.001	NA	629.839	421.356	331.71	648.987	NA	268.547	NA	281.379	1363	399.647	313.731	493.369	379.307	160.329	104.426	564.164	379.567	NA	NA	362.875	NA	234.628	NA	NA	NA	NA	NA	NA	NA	NA	682.335	NA	248.651	NA	412.336	698.822	NA	205.275	NA	NA	488.219
Protein N-terminal acetylation	(UniMod:1)AFLASGPYLTHQQK	2	Q9Y6M9	NDUFB9	NADH dehydrogenase [ubiquinone] 1 beta subcomplex subunit 9	Protein N-terminal	NA	NA	NA	NA	66.4517	NA	90.2024	142.623	198.604	NA	NA	136.165	NA	NA	164.098	NA	NA	160.122	NA	NA	4278.38	92.8769	NA	NA	NA	174.052	NA	NA	NA	NA	NA	NA	NA	NA	NA	209.092	264.162	NA	NA	NA	NA	NA	NA
Protein N-terminal acetylation	(UniMod:1)ASPSLERPEK	2	Q13601	KRR1	KRR1 small subunit processome component homolog	Protein N-terminal	247.474	272.746	NA	332.275	NA	154.345	309.556	NA	NA	277.544	NA	209.579	265.518	25.7292	NA	213.01	NA	NA	245.11	NA	1476.21	177.368	NA	115.688	NA	210.667	264.765	87.4131	278.678	NA	NA	NA	NA	NA	517.488	130.16	60.1138	NA	171.38	NA	NA	180.744	105.446
Protein N-terminal acetylation	(UniMod:1)ADNEKLDNQR	2	O00629	KPNA4	Importin subunit alpha-3	Protein N-terminal	215.187	435.364	NA	615.086	161.07	219.36	215.305	210.741	NA	111.608	NA	261.637	NA	292.155	392.564	272.353	NA	NA	441.288	175.356	7199.24	585.172	339.616	426.584	50.5484	497.922	472.469	94.4302	275.468	442.831	361.737	NA	559.696	175.859	NA	300.426	494.914	NA	185.958	NA	47.1524	521.509	213.389
Protein N-terminal acetylation	(UniMod:1)ADLDKLNIDSIIQR	2	P36873	PPP1CC	Serine/threonine-protein phosphatase PP1-gamma catalytic subunit	Protein N-terminal	NA	59.0846	NA	19.1214	NA	75.9977	182.148	NA	96.598	36.6806	29.7888	89.6602	NA	120.863	278.84	NA	NA	92.0885	29.2348	191.628	2865.74	182.379	NA	NA	NA	133.324	140.217	NA	NA	116.438	NA	NA	NA	NA	NA	424.752	161.01	NA	NA	NA	NA	NA	95.8524
Protein N-terminal acetylation	(UniMod:1)AELTALESLIEMGFPR	2	Q04323	UBXN1	UBX domain-containing protein 1	Protein N-terminal	243.575	194.574	NA	419.169	103.024	108.797	329.829	70.122	NA	238.819	9.98453	382.28	NA	NA	638.96	417.885	NA	NA	97.5862	186.608	2867.08	864.818	NA	250.138	431.549	125.004	190.786	NA	NA	247.23	173.511	NA	76.9051	8.92951	NA	84.8673	172.252	NA	217.278	69.352	253.086	440.42	219.092
Protein N-terminal acetylation	(UniMod:1)MDVNIAPLR	2	O75915	ARL6IP5	PRA1 family protein 3	Protein N-terminal	NA	106.739	NA	234.332	NA	NA	123.233	128.23	NA	100.312	NA	NA	NA	91.147	203.716	131.65	NA	NA	NA	90.4576	NA	499.648	NA	300.828	290.776	175.131	270.554	NA	NA	245.489	NA	NA	222.635	180.517	NA	456.771	266.858	NA	132.991	NA	78.5305	147.717	NA
Protein N-terminal acetylation	(UniMod:1)MELSDANLQTLTEYLK	2	P55060	CSE1L	Exportin-2	Protein N-terminal	59.9341	198.444	NA	383.53	46.8911	140.621	65.8174	9.0797	NA	84.6516	NA	123.202	NA	160.124	337.093	158.31	NA	NA	NA	169.344	238.393	473.063	NA	188.125	475.052	101.342	599.272	NA	383.368	493.892	192.932	NA	551.955	308.023	NA	116.377	327.171	NA	176.208	NA	269.462	155.581	NA
Protein N-terminal acetylation	(UniMod:1)AAPAQQTTQPGGGK	2	Q9NXG2	THUMPD1	THUMP domain-containing protein 1	Protein N-terminal	650.07	90.8803	NA	NA	341.811	360.763	232.497	114.137	NA	279.845	185.981	NA	144.731	NA	97.38	NA	167.285	NA	NA	174.142	NA	300.705	NA	274.944	83.0577	NA	186.996	NA	273.44	304.069	91.4749	NA	288.099	219.458	NA	175.635	445.138	NA	NA	NA	102.34	161.785	69.774
Protein N-terminal acetylation	(UniMod:1)ADKMDMSLDDIIK	2	Q86V81	ALYREF	THO complex subunit 4	Protein N-terminal	142.423	543.059	NA	235.525	187.681	362.914	476.824	248.926	NA	461.999	NA	97.2715	NA	111.601	263.83	424.22	NA	NA	NA	331.286	942.367	533.946	NA	470.594	100.971	NA	935.056	NA	590.765	502.054	254.498	NA	331.649	335.23	22.5814	644.922	351.934	NA	333.902	NA	58.3523	220.876	61.9874
Protein N-terminal acetylation	(UniMod:1)TEQAISFAKDFLAGGIAAAISK	3	P12236	SLC25A6	ADP/ATP translocase 3	Protein N-terminal	1606.99	1929.99	NA	1543.94	902.883	1452.23	463.606	683.079	460.958	1229.8	NA	923.699	343.178	1261.77	2051.24	1455.14	253.233	NA	579.029	984.256	9286.54	3434.83	NA	845.885	1381.71	1322.49	480.813	164.825	255.378	967.057	587.897	NA	367.522	658.169	711.313	2264.74	1020.53	NA	751.253	35.72	1232.91	1133.81	110.941
Protein N-terminal acetylation	(UniMod:1)ADEELEALRR	2	O14737	PDCD5	Programmed cell death protein 5	Protein N-terminal	277.581	331.402	NA	169.403	295.281	188.514	721.214	360.378	NA	559.151	347.806	170.452	NA	423.275	814.539	403.869	NA	NA	277.363	262.541	2172.92	69.892	NA	501.381	16.9676	98.0608	150.435	NA	311.613	96.6431	NA	NA	125.611	193.529	NA	172.478	215.346	NA	277.32	NA	64.7142	618.006	384.76
Protein N-terminal acetylation	(UniMod:1)AVTLDKDAYYRR	3	Q9Y5B9	SUPT16H	FACT complex subunit SPT16	Protein N-terminal	1116.06	1512.62	201.09	1430.76	838.648	578.501	988.397	381.207	782.511	859.87	809.262	386.508	261.318	377.508	950.585	1200.63	967.453	316.203	294.821	1522.4	4199.86	539.501	NA	221.721	170.456	544.484	681.583	252.109	788.972	857.763	656.61	NA	424.685	314.654	NA	373.927	240.031	721.898	251.28	215.472	482.321	550.169	748.458
Protein N-terminal acetylation	(UniMod:1)SGFSTEER	2	Q15181	PPA1	Inorganic pyrophosphatase	Protein N-terminal	NA	505.181	NA	747.454	NA	867.183	780.765	NA	NA	820.553	NA	626.816	NA	NA	357.789	NA	NA	525.904	730.667	295.521	NA	850.037	NA	NA	699.229	NA	NA	NA	NA	771.144	NA	NA	NA	NA	NA	1379.48	504.184	NA	NA	NA	NA	NA	NA
Protein N-terminal acetylation	(UniMod:1)TAQGGLVANR	2	Q5J8M3	EMC4	ER membrane protein complex subunit 4	Protein N-terminal	405.908	637.471	NA	281.779	157.727	205.304	448.53	183.313	NA	165.068	NA	426.893	163.045	NA	NA	497.991	NA	NA	138.936	NA	NA	842.853	NA	NA	212.998	NA	574.878	NA	368.999	540.531	469.934	NA	413.956	NA	NA	1015.88	370.601	NA	288.754	314.494	271.729	185.158	NA
Protein N-terminal acetylation	(UniMod:1)SDKSELKAELER	3	Q13409	DYNC1I2	Cytoplasmic dynein 1 intermediate chain 2	Protein N-terminal	1575.56	1159.51	1367.65	2526.45	1298.85	1695.27	1512.21	1014.54	1340.62	1490.33	1683.31	NA	2036.07	1393.07	1964.83	2185.27	934.36	141.254	525.269	1349.5	12889	2775.18	1398.4	274.107	395.731	727.795	990.999	NA	NA	NA	243.28	NA	629.784	542.715	NA	2335.18	928.807	1261.51	532.812	561.843	728.04	303.359	NA
Protein N-terminal acetylation	(UniMod:1)AAAAEGVLATR	2	Q6QNY1	BLOC1S2	Biogenesis of lysosome-related organelles complex 1 subunit 2	Protein N-terminal	NA	NA	NA	234.801	NA	NA	NA	86.5508	NA	NA	NA	337.744	NA	242.281	329.773	414.348	NA	NA	116.3	155.584	NA	1302.07	433.39	424.5	NA	177.748	667.377	NA	217.726	395.607	480.2	NA	117.92	NA	NA	1295.47	650.222	NA	50.9363	NA	NA	NA	432.894
Protein N-terminal acetylation	(UniMod:1)ATEEKKPETEAAR	3	P61964	WDR5	WD repeat-containing protein 5	Protein N-terminal	1243.62	1040.09	1144.65	377.206	471.564	763.495	673.379	379.939	508.432	393.337	427.189	352.556	1702.82	583.18	883.773	863.074	585.49	231.216	271.224	801.415	3667.91	356.244	536.351	52.1811	238.078	105.86	70.8162	NA	140.062	240.388	302.538	NA	NA	107.68	227.694	321.531	NA	792.384	218.316	NA	274.11	128.373	315.639
Protein N-terminal acetylation	(UniMod:1)SDSEKLNLDSIIGR	2	P62136	PPP1CA	Serine/threonine-protein phosphatase PP1-alpha catalytic subunit	Protein N-terminal	22.9535	132.325	122.425	NA	47.4024	95.447	245.63	84.1707	788.079	57.9255	58.7856	62.4912	NA	97.8025	36.1185	234.741	68.5779	NA	16.5032	135.597	3580.68	183.822	NA	84.4214	97.2384	235.089	80.5808	NA	63.2075	NA	96.382	NA	NA	NA	NA	338.677	76.9883	NA	NA	NA	NA	64.3516	NA
Protein N-terminal acetylation	(UniMod:1)AAATGPSFWLGNETLK	2	P12955	PEPD	Xaa-Pro dipeptidase	Protein N-terminal	NA	NA	NA	NA	NA	NA	NA	226.549	198.534	53.7778	NA	NA	NA	49.5769	NA	29.3758	296.48	NA	41.0249	83.1076	3487.39	193.32	NA	NA	NA	403.534	NA	NA	NA	NA	NA	NA	NA	NA	NA	334.062	NA	65.5479	NA	NA	NA	NA	NA
Protein N-terminal acetylation	(UniMod:1)AFKDTGKTPVEPEVAIHR	4	P60866	RPS20	40S ribosomal protein S20	Protein N-terminal	1014.1	1308.14	644.336	1669.53	1111.13	1455.58	1266.82	668.692	3458.43	1627.28	270.532	1150.52	1015.09	1244.29	962.775	1262.84	160.09	NA	867.419	1876.97	36117.9	3696.3	NA	429.811	381.813	1638.39	655.119	NA	911.58	1224.78	287.949	NA	561.983	470.182	524.569	4186.63	1442.73	684.38	590.17	NA	724.779	274.27	NA
Protein N-terminal acetylation	(UniMod:1)AATTGSGVK	2	Q13404	UBE2V1	Ubiquitin-conjugating enzyme E2 variant 1	Protein N-terminal	887.438	NA	NA	654.443	728.296	NA	429.036	644.939	NA	747.665	788.672	810.664	NA	NA	436.192	NA	NA	NA	387.849	682.269	NA	NA	NA	NA	880.503	NA	NA	NA	NA	NA	813.557	NA	NA	NA	NA	708.152	522.536	NA	NA	NA	280.276	NA	NA
Protein N-terminal acetylation	(UniMod:1)AEVEQKK	2	P62841	RPS15	40S ribosomal protein S15	Protein N-terminal	650.519	581.602	NA	1000.19	NA	138.288	716.74	484.519	NA	688.994	NA	278.612	251.268	281.148	1142.26	1040.29	NA	NA	701.998	NA	12479.5	2699.66	NA	608.474	502.425	988.958	263.938	NA	454.909	511.042	310.071	NA	1027.03	175.589	NA	2827.25	1352.99	NA	NA	204.55	242.067	653.748	NA
Protein N-terminal acetylation	(UniMod:1)MEGGFGSDFGGSGSGK	2	Q9Y5L4	TIMM13	Mitochondrial import inner membrane translocase subunit Tim13	Protein N-terminal	99.4648	95.388	NA	123.576	227.578	NA	184.994	NA	NA	130.128	NA	34.449	NA	94.7838	320.544	335.034	NA	NA	NA	NA	1256.74	158.065	NA	136.709	185.068	200.294	326.032	NA	NA	207.9	116.25	NA	449.103	268.574	NA	287.326	194.171	NA	37.2981	NA	61.4616	NA	NA
Protein N-terminal acetylation	(UniMod:1)SSSGLNSEKVAALIQK	2	Q13867	BLMH	Bleomycin hydrolase	Protein N-terminal	NA	26.6098	NA	NA	NA	529.371	NA	60.4104	1030.49	NA	NA	NA	NA	NA	NA	NA	270.975	NA	28.5391	43.6775	72.7691	NA	20270.4	NA	NA	151.763	NA	NA	NA	NA	71.0487	NA	75.196	82.7209	NA	115.248	NA	10260.5	NA	NA	NA	NA	NA
Protein N-terminal acetylation	(UniMod:1)ASLLKVDQEVK	2	P61289	PSME3	Proteasome activator complex subunit 3	Protein N-terminal	323.897	80.7988	NA	218.795	288.494	276.172	179.176	125.497	549.071	205.678	NA	170.058	NA	417.751	177.6	338.528	NA	NA	377.687	35.3239	7948.49	270.82	NA	72.3703	85.0836	53.8346	NA	NA	24.7333	NA	72.2698	NA	NA	NA	NA	850.445	201.79	NA	53.3619	NA	13.6188	NA	365.46
Protein N-terminal acetylation	(UniMod:1)ASQSQGIQQLLQAEKR	3	O75348	ATP6V1G1	V-type proton ATPase subunit G 1	Protein N-terminal	NA	607.965	NA	355.451	486.641	554.839	705.066	209.269	408.132	417.587	221.452	385.959	426.64	368.964	566.832	572.874	78.9279	NA	641.206	455.977	4950.4	2330.84	NA	105.852	507.894	474.569	395.879	NA	NA	234.961	262.858	NA	97.4124	377.028	NA	2863.63	656.725	NA	237.442	NA	19.285	NA	NA
Protein N-terminal acetylation	(UniMod:1)MESGAYGAAK	2	O43760	SYNGR2	Synaptogyrin-2	Protein N-terminal	NA	500.386	NA	128.635	NA	53.3481	NA	NA	NA	36.4715	NA	175.071	NA	NA	NA	240.624	2146.82	298.772	NA	76.5401	NA	1282.22	570.699	178.222	NA	NA	NA	540.091	209.633	NA	NA	NA	78.1864	NA	NA	1478.04	NA	5335.77	NA	NA	NA	182.008	NA
Protein N-terminal acetylation	(UniMod:1)MESQEPTESSQNGK	2	Q9UKK9	NUDT5	ADP-sugar pyrophosphatase	Protein N-terminal	56.4271	440.895	NA	66.2294	173.075	131.594	289.512	439.992	NA	342.567	NA	88.9056	NA	251.267	206.223	756.702	33.1086	NA	NA	185.211	1451.12	519.214	NA	297.203	NA	114.108	378.1	NA	242.481	156.535	589.304	NA	372.068	304.122	NA	509.265	122.613	NA	481.716	NA	206.354	430.769	168.853
Protein N-terminal acetylation	(UniMod:1)AEAEGVPTTPGPASGSTFR	2	Q86VR2	RETREG3	Reticulophagy regulator 3	Protein N-terminal	252.016	250.958	156.061	384.625	74.4006	355.872	413.519	212.71	115.566	529.988	41.3073	228.337	NA	43.1103	NA	71.4694	NA	NA	54.9599	NA	2595	91.4699	NA	NA	86.4341	169.264	70.9196	NA	NA	142.83	NA	NA	54.6882	74.1085	NA	458.952	199.699	NA	NA	NA	NA	NA	134.49
Protein N-terminal acetylation	(UniMod:1)ATNIEQIFR	2	P18583	SON	Protein SON	Protein N-terminal	449.214	113.76	25.3708	383.818	98.6003	233.592	158.453	291.982	NA	246.958	NA	376.875	NA	502.96	631.74	436.966	NA	NA	NA	286.819	1247.39	665.381	NA	NA	94.344	167.336	878.485	NA	486.824	390.321	NA	NA	391.668	348.791	NA	681.49	246.542	NA	92.6759	NA	445.636	105.567	214.925
Protein N-terminal acetylation	(UniMod:1)AVSTGVKVPR	2	Q15819	UBE2V2	Ubiquitin-conjugating enzyme E2 variant 2	Protein N-terminal	237.184	317.524	NA	NA	48.2975	439.957	362.144	NA	683.185	84.0572	NA	143.053	183.705	NA	42.4516	248.423	NA	NA	146.448	NA	2084.16	145.218	NA	68.527	187.916	29.0623	108.537	NA	NA	NA	NA	NA	NA	NA	NA	764.119	324.407	NA	NA	NA	NA	36.9291	NA
Protein N-terminal acetylation	(UniMod:1)GDAPSPEEK	2	P54577	YARS1	Tyrosine--tRNA ligase, cytoplasmic	Protein N-terminal	995.506	777.836	954.731	769.881	NA	760.099	858.904	716.668	NA	846.957	1014.68	NA	2427.5	1220.64	1437.42	1209.61	835.942	1304.91	653.929	1029.83	NA	1417.45	3034.35	365.121	NA	NA	914.825	NA	NA	NA	NA	NA	110.55	NA	NA	658.098	NA	NA	NA	154.402	322.146	NA	NA
Protein N-terminal acetylation	(UniMod:1)MEKTELIQK	2	P27348	YWHAQ	14-3-3 protein theta	Protein N-terminal	NA	907.828	NA	311.266	NA	70.4475	122.172	168.211	469.809	488.634	NA	174.329	NA	NA	314.761	305.463	NA	NA	75.0593	134.911	10321.1	1190.94	NA	529.423	225.201	590.471	155.174	NA	NA	596.598	NA	NA	75.1958	NA	NA	1350	224.249	NA	NA	NA	NA	NA	134.356
Protein N-terminal acetylation	(UniMod:1)AAVQAAEVKVDGSEPK	2	Q15046	KARS1	Lysine--tRNA ligase	Protein N-terminal	25.7775	65.1785	227.15	38.0691	196.649	89.0219	198.947	152.687	81.2573	246.596	22.3961	179.285	856.62	169.115	108.358	234.165	151.012	NA	32.1065	232.988	3420.96	359.264	306.074	NA	106.5	11.5657	127.08	NA	NA	103.242	NA	NA	160.219	NA	NA	165.296	69.7098	538.202	15.2936	NA	90.1299	87.5973	NA
Protein N-terminal acetylation	(UniMod:1)ADISLDELIR	2	Q9BY77	POLDIP3	Polymerase delta-interacting protein 3	Protein N-terminal	NA	409.549	NA	NA	355.515	349.788	430.078	155.669	NA	432.367	592.809	288.362	495.836	347.653	353.384	489.358	NA	NA	124.652	393.044	NA	445.855	NA	335.074	373.325	NA	NA	NA	458.252	NA	305.166	NA	354.402	263.335	178.801	301.832	85.7256	NA	78.6784	NA	455.761	385.957	228.161
Protein N-terminal acetylation	(UniMod:1)ASASTQPAALSAEQAK	2	Q99622	C12orf57	Protein C10	Protein N-terminal	NA	147.348	NA	151.117	581.226	193.594	157.18	NA	NA	71.8946	NA	360.018	87.5532	NA	159.777	286.994	NA	NA	NA	69.6932	NA	327.796	NA	194.899	NA	NA	181.607	NA	NA	184.748	66.1917	NA	NA	253.571	97.8524	119.044	212.234	NA	NA	NA	75.2847	495.028	87.3919
Protein N-terminal acetylation	(UniMod:1)MEESVNQMQPLNEK	2	P10155	RO60	60 kDa SS-A/Ro ribonucleoprotein	Protein N-terminal	NA	590.891	NA	307.897	NA	300.692	159.195	NA	1194.96	231.853	86.8514	NA	NA	237.558	620.028	382.521	377.948	NA	NA	203.351	2606.46	492.73	NA	620.21	276.667	691.227	685.761	241.39	81.0701	1117.42	NA	NA	225.08	214.923	NA	454.695	334.155	1777.23	535.168	85.3393	88.9702	301.912	NA
Protein N-terminal acetylation	(UniMod:1)MEAAAEPGNLAGVR	2	Q9Y5Y2	NUBP2	Cytosolic Fe-S cluster assembly factor NUBP2	Protein N-terminal	NA	304.498	NA	NA	73.5797	65.5978	285.793	186.074	NA	372.392	NA	142.21	NA	97.7167	417.446	354.929	NA	NA	148.425	581.937	2467.88	186.636	NA	196.304	NA	334.598	349.476	NA	NA	260.309	NA	NA	NA	534.92	NA	893.579	365.643	NA	NA	NA	34.5939	240.72	472.095
Protein N-terminal acetylation	(UniMod:1)AAAAVGAGHGAGGPGAASSSGGAR	3	Q96K37	SLC35E1	Solute carrier family 35 member E1	Protein N-terminal	376.716	46.0854	NA	172.244	NA	82.1974	130.042	309.358	224.964	150.273	NA	87.4431	NA	196.434	74.4552	176.664	72.0068	NA	164.462	86.937	NA	210.64	NA	388.506	244.688	NA	264.158	31.8777	229.194	179.467	76.3772	NA	NA	36.8411	NA	426.877	114.936	703.371	18.2755	NA	NA	227.923	118.267
Protein N-terminal acetylation	(UniMod:1)ANRGPAYGLSR	2	P37802	TAGLN2	Transgelin-2	Protein N-terminal	107.434	218.719	NA	199.219	NA	66.0113	46.2309	NA	394.278	NA	NA	349.2	NA	64.6353	NA	112.323	NA	NA	138.847	NA	2867.34	156.201	NA	NA	NA	621.741	NA	NA	NA	NA	NA	NA	NA	165.609	NA	352.591	108.648	NA	NA	NA	NA	NA	NA
Protein N-terminal acetylation	(UniMod:1)MDALQLANSAFAVDLFK	2	P36952	SERPINB5	Serpin B5	Protein N-terminal	NA	313.776	69.2667	374.033	NA	NA	NA	NA	162.515	125.935	NA	NA	NA	169.363	NA	NA	45.8686	NA	NA	NA	10366.2	2069.74	NA	NA	NA	5380.86	144.306	NA	NA	NA	138.824	NA	NA	NA	NA	384.125	445.984	NA	NA	NA	269.409	NA	NA
Protein N-terminal acetylation	(UniMod:1)AESGESGGPPGSQDSAAGAEGAGAPAAAASAEPK	3	Q9UMX0	UBQLN1	Ubiquilin-1	Protein N-terminal	160.674	97.9486	NA	62.1158	NA	79.0976	326.138	212.08	135.084	50.536	NA	280.691	159.25	NA	117.217	100.135	NA	NA	266.73	181.229	145.812	55.9148	NA	NA	NA	NA	99.904	NA	285.407	NA	171.405	NA	179.445	NA	NA	358.42	293.512	NA	59.1344	NA	NA	8.6896	NA
Protein N-terminal acetylation	(UniMod:1)AETLSGLGDSGAAGAAALSSASSETGTR	3	Q15424	SAFB	Scaffold attachment factor B1	Protein N-terminal	300.812	42.3319	NA	52.8446	NA	167.069	106.372	92.0042	27.7012	111.097	NA	NA	55.2792	36.8016	131.768	217.283	176.499	NA	NA	133.36	2976.69	164.065	402.008	4.6901	89.5209	NA	108.293	NA	NA	NA	28.2262	NA	NA	22.8238	NA	140.993	NA	152.49	NA	NA	153.466	55.3391	81.0255
Protein N-terminal acetylation	(UniMod:1)ASGVAVSDGVIKVFNDMK	2	P23528	CFL1	Cofilin-1	Protein N-terminal	111.069	1176.99	172.361	283.758	138.892	207.548	135.501	121.168	2478.65	139.206	NA	292.1	NA	NA	109.959	325.77	NA	NA	NA	175.606	4547.79	662.602	NA	157.899	NA	68.8801	NA	NA	NA	NA	NA	NA	NA	NA	NA	764.427	NA	NA	NA	NA	NA	NA	NA
Protein N-terminal acetylation	(UniMod:1)ATVTATTKVPEIR	2	Q9Y230	RUVBL2	RuvB-like 2	Protein N-terminal	69.5774	67.3244	NA	167.268	NA	125.978	112.591	163.013	NA	38.188	99.0312	182.425	269.807	364.089	91.7	138.766	NA	NA	46.5432	298.828	1967.36	108.034	NA	19.9357	NA	92.4454	157.261	NA	82.101	123.424	NA	NA	NA	142.589	NA	228.823	NA	NA	NA	NA	37.576	NA	NA
Protein N-terminal acetylation	(UniMod:1)ATDSWALAVDEQEAAVK	2	Q9NUU7	DDX19A	ATP-dependent RNA helicase DDX19A	Protein N-terminal	NA	242.186	NA	121.682	38.6069	NA	253.103	100.407	NA	283.001	NA	NA	NA	149.296	158.468	30.9261	NA	NA	101.3	114.564	2424.85	118.173	NA	112.562	362.715	77.5302	189.991	NA	46.7187	47.7396	175.326	NA	222.597	135.953	NA	286.529	130.504	NA	211.774	NA	51.2438	278.474	110.243
Protein N-terminal acetylation	(UniMod:1)GDPSKQDILTIFKR	3	Q9NP61	ARFGAP3	ADP-ribosylation factor GTPase-activating protein 3	Protein N-terminal	207.855	328.96	149.808	393.088	159.52	13.0495	313.923	136.134	NA	247.264	128.158	236.468	180.913	NA	421.168	173.053	NA	NA	NA	124.306	1890.34	225.121	270.857	181.349	NA	93.6793	92.4431	NA	129.162	NA	NA	NA	NA	NA	80.4457	31.812	142.241	147.482	NA	NA	92.0399	44.2089	165.015
Protein N-terminal acetylation	(UniMod:1)SHIQIPPGLTELLQGYTVEVLR	3	P13861	PRKAR2A	cAMP-dependent protein kinase type II-alpha regulatory subunit	Protein N-terminal	NA	126.236	NA	NA	98.3149	75.7979	130.993	172.063	NA	235.269	133.719	68.0823	326.092	135.71	199.021	465.501	NA	NA	NA	281.994	3881.94	982.074	NA	NA	87.9779	351.113	NA	NA	NA	76.0727	NA	NA	NA	NA	NA	341.874	280.503	122.903	55.9896	NA	192.495	NA	202.475
Protein N-terminal acetylation	(UniMod:1)SWLFGINKGPK	2	Q9NVI7	ATAD3A	ATPase family AAA domain-containing protein 3A	Protein N-terminal	35.1473	405.703	NA	202.693	146.465	98.3568	112.577	193.302	NA	297.242	NA	198.593	NA	53.9405	396.456	286.213	NA	NA	77.5902	120.402	5825.73	291.777	NA	279.012	425.936	54.0521	206.858	NA	NA	222.093	471.742	NA	NA	428.495	NA	728.832	117.813	NA	158.856	NA	358.225	399.037	NA
Protein N-terminal acetylation	(UniMod:1)TATLRPYLSAVR	2	P59998	ARPC4	Actin-related protein 2/3 complex subunit 4	Protein N-terminal	140.271	541.816	NA	NA	203.519	114.866	250.024	NA	129.343	NA	NA	257.176	158.498	373.415	NA	225.704	NA	NA	NA	NA	11252	904.865	NA	NA	301.734	521.132	309.507	NA	NA	76.0725	NA	NA	NA	NA	NA	819.571	NA	NA	NA	NA	NA	NA	NA
Protein N-terminal acetylation	(UniMod:1)SHPSPQAKPSNPSNPR	3	Q08752	PPID	Peptidyl-prolyl cis-trans isomerase D	Protein N-terminal	423.116	NA	206.389	268.858	308.882	379.843	237.936	NA	53.3503	458.776	NA	200.368	386.15	121.033	101.995	668.955	NA	38.1942	178.611	145.714	5309.94	444.221	NA	293.91	511.732	154.807	146.023	NA	222.255	260.398	183.756	NA	NA	198.762	NA	582.589	265.996	NA	170.334	210.705	142.948	NA	118.616
Protein N-terminal acetylation	(UniMod:1)AAAAAQGGGGGEPR	2	P27361	MAPK3	Mitogen-activated protein kinase 3	Protein N-terminal	423.184	542.1	30.6122	428.277	278.249	180.346	482.6	149.354	390.521	NA	207.345	150.432	484.121	276.376	430.684	149.531	197.562	395.442	248.824	489.406	155.925	1281.25	NA	391.233	463.672	905.006	400.218	NA	496.967	211.334	NA	NA	608.007	NA	NA	1501.7	703.712	NA	167.692	120.195	281.331	161.811	NA
Protein N-terminal acetylation	(UniMod:1)AAAEEEPKPK	2	P55263	ADK	Adenosine kinase	Protein N-terminal	100.66	186.434	NA	115.075	NA	145.708	NA	268.111	33.4876	52.0613	NA	115.581	NA	NA	175.393	526.846	NA	NA	169.515	NA	6389.48	419.981	NA	276.647	420.159	361.52	173.828	NA	234.794	205.609	118.784	NA	NA	NA	NA	344.746	136.673	NA	NA	NA	28.9938	32.1608	188.932
Protein N-terminal acetylation	(UniMod:1)AASVEQR	2	Q96IU4	ABHD14B	Protein ABHD14B	Protein N-terminal	NA	NA	NA	505.325	NA	NA	NA	NA	NA	NA	NA	NA	NA	NA	NA	NA	NA	NA	NA	NA	NA	1069.73	15722	NA	766.595	NA	1497.04	NA	617.464	NA	NA	NA	NA	439.817	NA	1080.97	786.146	2760.54	NA	NA	NA	NA	NA
Protein N-terminal acetylation	(UniMod:1)AAVPELLQQQEEDR	2	Q9Y5X3	SNX5	Sorting nexin-5	Protein N-terminal	649.658	289.417	980.503	601.294	375.681	818.374	1037.36	613.112	683.592	373.328	422.216	1002.35	1609.11	1042.05	711.691	1225.07	470.377	774.656	409.636	1018.48	NA	885.416	1868.01	NA	NA	NA	161.676	NA	NA	212.79	NA	NA	NA	240.678	316.847	724.83	636.346	824.811	NA	41.6352	279.37	457.322	947.984
Protein N-terminal acetylation	(UniMod:1)AAEQDPEAR	2	Q6XQN6	NAPRT	Nicotinate phosphoribosyltransferase	Protein N-terminal	NA	291.198	89.7036	782.993	367.129	409.527	NA	NA	4137.49	828.956	NA	NA	NA	NA	1025.14	NA	432.208	484.39	NA	NA	NA	1331.24	NA	NA	NA	367.365	588.287	953.169	NA	NA	NA	NA	NA	110.342	NA	3781.37	472.787	NA	635.683	247.526	525.365	NA	NA
Protein N-terminal acetylation	(UniMod:1)AVPAALILR	2	Q9Y6G5	COMMD10	COMM domain-containing protein 10	Protein N-terminal	NA	63.0818	106.316	419.73	64.0449	NA	123.144	137.767	NA	NA	NA	NA	NA	NA	255.431	408.809	NA	94.8427	173.686	223.539	407.651	290.291	NA	242.629	128.107	469.596	416.624	NA	NA	NA	NA	NA	NA	NA	NA	613.677	207.717	134.737	153.363	NA	150.84	180.25	NA
Protein N-terminal acetylation	(UniMod:1)SAADEVDGLGVAR	2	P46940	IQGAP1	Ras GTPase-activating-like protein IQGAP1	Protein N-terminal	312.664	230.025	270.928	NA	71.1568	NA	246.01	250.754	NA	NA	199.651	NA	NA	NA	93.0972	30.1746	NA	392.289	139.127	245.464	NA	227.619	319.821	NA	NA	NA	NA	NA	NA	NA	NA	NA	NA	NA	NA	259.927	46.9905	NA	NA	NA	NA	226.246	610.176
Protein N-terminal acetylation	(UniMod:1)SATSVDQRPK	2	Q7Z739	YTHDF3	YTH domain-containing family protein 3	Protein N-terminal	353.29	336.113	364.947	193.554	NA	368.907	370.773	215.949	NA	NA	NA	346.397	NA	221.946	347.297	255.207	NA	240.458	146.736	166.081	1781.57	133.158	NA	NA	302.519	NA	128.646	NA	62.3914	430.042	NA	NA	NA	66.13	NA	156.776	NA	208.934	NA	NA	NA	204.946	NA
Protein N-terminal acetylation	(UniMod:1)SGSMATAEASGSDGK	2	O43169	CYB5B	Cytochrome b5 type B	Protein N-terminal	NA	NA	NA	117.046	NA	NA	45.7221	56.7924	NA	31.8472	NA	42.1555	NA	NA	28.6054	NA	NA	173.631	NA	NA	99.9901	110.315	NA	NA	NA	NA	94.9703	NA	NA	NA	NA	NA	NA	119.58	240.868	20.5623	52.0705	NA	17.3696	NA	19.8815	67.8136	71.1695
Protein N-terminal acetylation	(UniMod:1)MDVGELLSYQPNR	2	Q8WYA6	CTNNBL1	Beta-catenin-like protein 1	Protein N-terminal	249.471	240.763	NA	245.573	233.829	159.776	416.905	73.7336	72.1874	121.429	NA	105.142	NA	292.389	385.375	541.975	NA	NA	56.8551	375.476	1790.23	419.044	NA	441.895	512.98	32.4312	186.129	NA	467.185	600.877	338.752	NA	563.07	306.593	NA	440.693	417.2	NA	203.23	158.112	147.256	383.371	267.497
Protein N-terminal acetylation	(UniMod:1)ADKTPGGSQK	2	O15042	U2SURP	U2 snRNP-associated SURP motif-containing protein	Protein N-terminal	1131.77	921.974	232.666	758.774	370.114	689.152	651.355	574.247	6269.87	428.32	668.748	816.547	856.231	432.215	658.676	819.343	435.962	640.277	NA	674.806	2027.09	337.368	708.085	169.776	240.201	NA	480.473	NA	180.294	586.87	481.665	NA	NA	370.46	NA	359.384	NA	NA	454.345	175.143	NA	290.157	439.001
Protein N-terminal acetylation	(UniMod:1)MDDTLFQLK	2	Q9HD42	CHMP1A	Charged multivesicular body protein 1a	Protein N-terminal	137.134	233.831	NA	371.07	86.2792	111.546	NA	47.651	NA	164.098	NA	NA	NA	94.9964	35.0272	NA	27.7684	NA	198.279	169.994	1180.44	475.553	NA	131.452	NA	105.909	84.432	NA	79.6959	NA	59.281	NA	277.068	170.52	NA	630.133	165.383	NA	128.234	NA	114.41	48.7994	NA
Protein N-terminal acetylation	(UniMod:1)MEANGLGPQGFPELK	2	P06132	UROD	Uroporphyrinogen decarboxylase	Protein N-terminal	NA	163.873	NA	NA	100.972	41.3487	80.8141	NA	NA	535.276	146.76	NA	NA	36.9517	NA	NA	NA	NA	125.148	155.634	1820.16	NA	NA	149.984	220.33	198.969	267.695	NA	107.693	NA	250.358	NA	NA	78.2838	NA	240.962	NA	NA	75.1919	NA	160.378	205.319	140.285
Protein N-terminal acetylation	(UniMod:1)MESYDVIANQPVVIDNGSGVIK	3	P61163	ACTR1A	Alpha-centractin	Protein N-terminal	NA	210.135	NA	218.753	23.4454	140.796	27.9766	215.733	NA	278.028	NA	64.3714	NA	82.9359	106.319	53.1408	NA	NA	37.0673	NA	8483.48	1048.96	NA	NA	118.847	242.702	473.377	NA	253.631	NA	113.606	NA	133.622	NA	NA	1460.16	480.32	NA	48.2323	NA	146.748	146.315	NA
Protein N-terminal acetylation	(UniMod:1)AAATGAVAASAASGQAEGKK	2	Q9NWH9	SLTM	SAFB-like transcription modulator	Protein N-terminal	NA	NA	NA	147.41	51.8928	96.6233	66.6396	89.0537	60.5734	116.709	NA	NA	180.815	188.043	80.3391	237.244	NA	208.6	138.236	77.331	1791.6	70.7132	NA	63.1209	156.276	22.8348	56.7357	NA	NA	13.9726	NA	288.148	159.365	NA	NA	126.505	125.05	NA	NA	NA	18.0261	40.6112	29.0436
Protein N-terminal acetylation	(UniMod:1)AELNTHVNVK	2	Q9NUQ6	SPATS2L	SPATS2-like protein	Protein N-terminal	133.289	233.437	NA	159.461	NA	20.9993	NA	NA	NA	NA	NA	NA	73.2587	227.348	136.991	29.2033	NA	NA	NA	266.732	520.389	106.743	NA	166.009	406.335	NA	NA	NA	59.4286	72.9674	87.0344	NA	NA	50.1827	NA	189.557	135.468	NA	169.636	NA	113.987	NA	NA
Protein N-terminal acetylation	(UniMod:1)AELTVEVR	2	P51114	FXR1	Fragile X mental retardation syndrome-related protein 1	Protein N-terminal	777.727	763.682	504.044	572.693	346.293	596.449	825.88	528.704	NA	892.737	454.377	530.38	NA	901.568	1285.84	938.57	255.482	NA	NA	587.885	NA	412.75	1695.6	380.416	NA	NA	729.98	NA	NA	NA	451.939	NA	NA	NA	NA	NA	NA	NA	358.979	NA	340.886	348.912	NA
Protein N-terminal acetylation	(UniMod:1)MEELVVEVR	2	Q06787	FMR1	Synaptic functional regulator FMR1	Protein N-terminal	NA	227.756	NA	163.595	462.672	117.731	359.532	45.3076	NA	755.939	43.6902	135.669	NA	20.3234	239.393	324.462	NA	NA	141.803	NA	253.942	470.079	NA	105.787	33.5763	37.6681	296.005	NA	376.022	172.827	367.29	NA	NA	169.146	160.421	56.7759	89.5355	NA	139.169	NA	167.224	437.836	147.311
Protein N-terminal acetylation	(UniMod:1)MEPGPDGPAASGPAAIR	2	P19623	SRM	Spermidine synthase	Protein N-terminal	417.37	488.603	NA	NA	NA	374.672	164.423	NA	NA	NA	NA	NA	NA	NA	NA	259.333	NA	NA	NA	262.255	1307.92	1410.98	NA	417.938	NA	595.601	NA	NA	NA	457.095	343.681	NA	NA	NA	NA	453.044	555.956	NA	NA	NA	319.28	813.325	316.862
Protein N-terminal acetylation	(UniMod:1)AAVVENVVK	2	Q92785	DPF2	Zinc finger protein ubi-d4	Protein N-terminal	NA	404.817	NA	196.254	99.2913	NA	508.723	215.254	NA	NA	NA	238.185	171.867	437.36	598.127	612.369	NA	NA	NA	646.695	NA	421.897	NA	190.468	434.846	135.596	295.567	NA	127.617	NA	265.733	NA	NA	379.363	NA	443.589	211.104	NA	198.292	NA	211.273	85.0689	355.927
Protein N-terminal acetylation	(UniMod:1)AEGGAADLDTQR	2	Q9Y4E8	USP15	Ubiquitin carboxyl-terminal hydrolase 15	Protein N-terminal	157.923	173.182	NA	NA	NA	NA	115.925	NA	238.872	32.3238	NA	76.5925	NA	NA	107.524	130.616	NA	NA	109.362	83.1184	637.736	1030.55	NA	NA	NA	419.112	211.96	NA	64.5813	102.465	NA	NA	315.47	NA	NA	1351.14	162.72	NA	NA	NA	23.3276	108.59	NA
Protein N-terminal acetylation	(UniMod:1)AETLSGLGDSGAAGAAALSSASSETGTRR	3	Q15424	SAFB	Scaffold attachment factor B1	Protein N-terminal	NA	64.5618	NA	119.075	8.97094	58.1983	239.347	NA	80.108	NA	89.7638	83.3218	NA	NA	13.0979	329.737	NA	NA	28.5392	50.507	2966.52	181.57	NA	NA	64.8256	4.98213	150.26	NA	NA	NA	NA	NA	NA	84.711	NA	178.986	NA	NA	56.4377	NA	22.2674	NA	173.171
Protein N-terminal acetylation	(UniMod:1)SAIQNLHSFDPFADASK	2	P41567	EIF1	Eukaryotic translation initiation factor 1	Protein N-terminal	47.1822	NA	NA	NA	NA	NA	NA	NA	NA	NA	NA	NA	191.188	90.8318	143.028	265.049	NA	NA	10.3677	112.655	1191.78	105.503	NA	NA	114.603	NA	33.3014	NA	NA	153.611	68.4954	NA	NA	NA	NA	41.8596	146.757	NA	NA	NA	NA	45.722	NA
Protein N-terminal acetylation	(UniMod:1)SSSGLNSEKVAALIQK	3	Q13867	BLMH	Bleomycin hydrolase	Protein N-terminal	NA	NA	NA	NA	NA	436.484	NA	NA	1833.67	NA	NA	NA	NA	NA	NA	NA	92.074	NA	NA	NA	NA	NA	26230.2	NA	NA	158.735	NA	NA	NA	NA	NA	NA	NA	74.6644	NA	171.538	NA	4240.45	NA	NA	68.7585	NA	NA
Protein N-terminal acetylation	(UniMod:1)AGTGLVAGEVVVDALPYFDQGYEAPGVR	3	O75934	BCAS2	Pre-mRNA-splicing factor SPF27	Protein N-terminal	146.585	220.877	NA	455.452	46.891	207.394	127.865	133.32	NA	717.117	72.023	112.91	NA	68.8225	25.8667	294.874	NA	NA	NA	NA	NA	631.376	NA	NA	NA	NA	270.938	NA	NA	NA	NA	NA	NA	NA	NA	305.107	NA	NA	NA	NA	NA	NA	NA
Protein N-terminal acetylation	(UniMod:1)AAAEAGGDDAR	2	A6NDG6	PGP	Glycerol-3-phosphate phosphatase	Protein N-terminal	835.246	NA	NA	NA	NA	NA	NA	NA	NA	398.936	NA	299.511	NA	NA	NA	997.265	NA	NA	NA	NA	NA	527.903	NA	631.612	476.228	NA	1153.01	NA	420.98	255.774	NA	NA	NA	372.903	NA	608.156	NA	NA	348.241	NA	NA	157.366	367.037
Protein N-terminal acetylation	(UniMod:1)ADLEEQLSDEEKVR	2	P47755	CAPZA2	F-actin-capping protein subunit alpha-2	Protein N-terminal	92.1007	173.253	NA	176.844	NA	35.9988	NA	102.392	NA	142.073	NA	NA	NA	NA	169.198	102.817	NA	NA	NA	107.881	2654.4	483.531	NA	NA	156.565	121.637	100.202	NA	NA	312.872	105.452	NA	117.921	NA	NA	737.264	329.357	127.056	NA	NA	NA	NA	153.591
Protein N-terminal acetylation	(UniMod:1)AEASPHPGR	2	Q9BV68	RNF126	E3 ubiquitin-protein ligase RNF126	Protein N-terminal	758.42	509.736	NA	302.424	NA	NA	459.953	NA	NA	NA	NA	264.578	NA	NA	179.223	558.511	NA	NA	294.22	203.333	2444.17	656.421	NA	350.785	334.673	514	453.399	NA	456.91	398.628	38.6325	NA	220.788	529.014	NA	276.738	NA	NA	194.823	NA	83.9704	300.795	NA
Protein N-terminal acetylation	(UniMod:1)MDNLSSEEIQQR	2	O00161	SNAP23	Synaptosomal-associated protein 23	Protein N-terminal	409.973	NA	NA	124.695	125.667	NA	121.432	198.59	278.037	66.199	NA	65.7072	NA	196.532	98.4454	313.193	NA	NA	118.817	161.822	NA	269.743	NA	NA	53.6235	NA	53.241	NA	228.694	NA	75.4337	NA	251.223	NA	NA	70.9865	50.4477	NA	53.564	NA	NA	40.6012	195.978
Protein N-terminal acetylation	(UniMod:1)AAAAVSESWPELELAER	2	Q8N1G4	LRRC47	Leucine-rich repeat-containing protein 47	Protein N-terminal	NA	127.96	NA	91.0879	NA	NA	175.67	60.0633	NA	412.708	NA	228.593	NA	137.953	255.324	354.08	NA	NA	109.697	135.65	10587.7	463.178	NA	266.847	NA	164.84	250.069	NA	NA	NA	NA	NA	130.081	43.6966	NA	690.793	NA	NA	NA	NA	221.491	NA	79.5429
Protein N-terminal acetylation	(UniMod:1)ASSAASSEHFEK	2	Q9UEU0	VTI1B	Vesicle transport through interaction with t-SNAREs homolog 1B	Protein N-terminal	87.3505	NA	NA	NA	NA	NA	83.114	8.85323	NA	55.5079	215.009	170.14	NA	27.7137	NA	14.4168	NA	NA	NA	42.9614	1291.93	262.555	NA	146.174	177.112	NA	149.65	NA	NA	91.9855	NA	NA	247.377	NA	NA	194.074	179.538	NA	116.578	NA	31.8104	NA	NA
Protein N-terminal acetylation	(UniMod:1)ATSLGSNTYNR	2	Q9NW64	RBM22	Pre-mRNA-splicing factor RBM22	Protein N-terminal	NA	NA	NA	NA	NA	NA	456.823	NA	NA	647.298	NA	NA	NA	NA	466.697	710.282	NA	NA	NA	NA	NA	586.645	NA	305.897	NA	NA	NA	NA	NA	NA	NA	NA	NA	NA	295.909	440.09	296.624	581.515	278.653	NA	299.512	NA	NA
Protein N-terminal acetylation	(UniMod:1)MQNVINTVK	2	Q9NT62	ATG3	Ubiquitin-like-conjugating enzyme ATG3	Protein N-terminal	NA	427.844	NA	208.175	72.5245	179.142	43.6858	164.203	NA	NA	NA	196.216	NA	73.4412	528.383	NA	NA	NA	NA	634.933	NA	266.681	NA	670.54	NA	74.3448	NA	NA	316.558	107.122	269.888	NA	322.902	170.507	NA	434.13	144.358	NA	NA	NA	79.8403	NA	387.444
Protein N-terminal acetylation	(UniMod:1)SASVVSVISRFLEEYLSSTPQR	3	P61803	DAD1	Dolichyl-diphosphooligosaccharide--protein glycosyltransferase subunit DAD1	Protein N-terminal	840.089	876.642	NA	177.482	205.829	511.384	704.567	1033.82	291.686	651.723	204.153	181.944	130.213	276.512	1135.17	356.607	496.967	NA	150.415	NA	9634.71	681.449	613.678	NA	152.803	633.76	1196.45	656.304	NA	803.168	596.725	NA	479.042	297.976	145.368	1524.41	748.92	508.678	522.145	13.8272	390.81	361.709	406.959
Protein N-terminal acetylation	(UniMod:1)SDKPDMAEIEKFDK	2	P62328	TMSB4X	Thymosin beta-4	Protein N-terminal	NA	NA	NA	46.3549	NA	56.5982	NA	NA	NA	NA	NA	NA	NA	38.594	57.6169	128.075	NA	NA	74.915	147.501	242.433	38.9332	NA	19.9328	NA	NA	394.963	NA	71.1085	266.643	NA	NA	186.281	107.422	NA	12.6844	NA	NA	NA	NA	NA	205.749	189.786
Protein N-terminal acetylation	(UniMod:1)SHQTGIQASEDVKEIFAR	3	Q12792	TWF1	Twinfilin-1	Protein N-terminal	414.368	297.797	190.079	212.162	166.931	56.4498	222.131	NA	NA	188.031	NA	NA	NA	NA	183.826	NA	NA	NA	203.793	113.848	11065	500.779	NA	NA	40.516	396.156	112.458	NA	221.006	NA	NA	NA	NA	145.895	NA	1243.32	NA	NA	NA	NA	58.9155	NA	NA
Protein N-terminal acetylation	(UniMod:1)AASAAAAELQASGGPR	2	Q9HCN4	GPN1	GPN-loop GTPase 1	Protein N-terminal	395.627	NA	NA	51.9175	NA	NA	NA	NA	NA	NA	NA	48.0929	359.036	NA	NA	NA	NA	NA	NA	34.9459	924.886	125.434	NA	34.394	NA	NA	203.096	NA	NA	NA	12.1617	NA	NA	NA	NA	170.588	NA	NA	NA	NA	95.6255	NA	NA
Protein N-terminal acetylation	(UniMod:1)AEYGTLLQDLTNNITLEDLEQLK	3	Q15121	PEA15	Astrocytic phosphoprotein PEA-15	Protein N-terminal	138.677	86.456	NA	NA	31.5342	NA	22.2131	NA	NA	341.311	NA	336.057	NA	95.6641	36.0612	NA	NA	NA	NA	NA	111.193	102.288	NA	NA	NA	NA	NA	NA	NA	NA	NA	NA	NA	193.123	NA	83.3462	NA	NA	61.8515	NA	20.2929	NA	NA
Protein N-terminal acetylation	(UniMod:1)MISAAQLLDELMGR	2	O95232	LUC7L3	Luc7-like protein 3	Protein N-terminal	143.14	276.859	NA	170.818	128.168	NA	NA	180.233	NA	73.9922	NA	NA	NA	102.233	114.338	253.059	NA	NA	75.5839	126.677	2212.79	456.746	NA	146.174	132.65	185.217	102.782	NA	104.773	123.812	32.6125	NA	NA	259.681	NA	303.532	NA	NA	316.534	NA	98.7679	92.5433	423.661
Protein N-terminal acetylation	(UniMod:1)TSEVIEDEKQFYSK	2	Q9BV86	NTMT1	N-terminal Xaa-Pro-Lys N-methyltransferase 1	Protein N-terminal	NA	231.513	NA	219.723	145.247	130.486	161.416	61.1046	NA	97.9988	NA	72.0235	NA	262.768	NA	172.555	NA	NA	NA	327.768	186.416	270.737	NA	138.04	NA	NA	NA	NA	179.317	NA	NA	NA	NA	130.993	86.562	184.639	198.052	NA	185.15	NA	NA	140.925	NA
Protein N-terminal acetylation	(UniMod:1)ADVLSVLR	2	Q6P1J9	CDC73	Parafibromin	Protein N-terminal	1115.76	475.182	579.342	848.255	862.631	761.761	958.674	743.578	NA	1165.33	531.228	NA	1453.43	670.478	1079.5	982.392	345.182	NA	269.392	991.384	NA	514.113	500.869	409.322	647.164	NA	530.781	NA	251.917	358.627	NA	NA	NA	184.66	NA	219.004	82.2979	NA	316.029	199.772	283.603	246.501	481.733
Protein N-terminal acetylation	(UniMod:1)ALLAEHLLKPLPADK	3	Q9NZD2	GLTP	Glycolipid transfer protein	Protein N-terminal	NA	NA	NA	NA	NA	NA	115.387	NA	NA	NA	NA	NA	352.922	209.831	NA	NA	NA	NA	NA	NA	36908.4	2374.09	NA	NA	NA	885.869	NA	206.829	NA	NA	245.534	NA	NA	15.8745	NA	4980.1	1803.61	NA	NA	NA	124.808	NA	NA
Protein N-terminal acetylation	(UniMod:1)AAAAAEQQQFYLLLGNLLSPDNVVRK	3	O00410	IPO5	Importin-5	Protein N-terminal	200.484	502.595	NA	939.397	207.939	166.049	154.012	149.637	NA	456.634	NA	261.049	NA	143.803	740.116	361.202	NA	NA	NA	NA	1494.42	776.201	NA	NA	69.4561	181.552	319.312	NA	NA	NA	83.4824	NA	NA	159.181	NA	406.225	160.657	NA	100.458	38.0248	221.492	196.518	76.9263
Protein N-terminal acetylation	(UniMod:1)AAAVAVAAASR	2	Q7Z5L9	IRF2BP2	Interferon regulatory factor 2-binding protein 2	Protein N-terminal	884.403	1075.08	1227.1	1167.68	748.06	881.266	1098.44	983.125	NA	873.218	1352.78	NA	857.557	1182.21	1141.69	818.955	769.367	782.662	NA	1023.05	NA	748.907	1004.9	NA	266.247	48.3976	975.692	NA	278.217	NA	NA	NA	NA	NA	NA	45.8902	NA	786.832	NA	183.209	266.521	NA	672.621
Protein N-terminal acetylation	(UniMod:1)MMGHRPVLVLSQNTK	3	P49368	CCT3	T-complex protein 1 subunit gamma	Protein N-terminal	483.735	1622.37	NA	542.513	825.059	709.724	459.886	782.737	NA	831.826	NA	765.94	NA	1225.37	1352.41	1138.29	NA	NA	436.783	691.834	15397.5	2207.46	NA	702.653	889.912	595.131	825.071	NA	560.542	419.079	434.196	NA	1073.65	762.815	NA	2383.11	1039.84	NA	872.609	132.437	884.998	352.481	772.198
Protein N-terminal acetylation	(UniMod:1)SLVIPEKFQHILR	2	P62269	RPS18	40S ribosomal protein S18	Protein N-terminal	NA	199.749	NA	2458.7	NA	NA	NA	NA	NA	414.335	NA	148.782	NA	1324.74	476.701	777.619	NA	NA	116.832	NA	18902	3661.65	NA	1376.38	NA	716.9	NA	NA	NA	NA	NA	NA	2554.23	303.743	NA	1727.9	980.3	NA	NA	105.144	295.137	NA	NA
Protein N-terminal acetylation	(UniMod:1)MEQVNELK	2	P31948	STIP1	Stress-induced-phosphoprotein 1	Protein N-terminal	479.628	NA	NA	251.843	NA	NA	NA	141.217	NA	NA	NA	NA	NA	NA	567.951	374.313	NA	NA	NA	424.493	NA	569.455	NA	NA	339.947	NA	282.829	NA	43.1403	158.117	392.779	NA	399.635	144.696	NA	600.958	395.689	NA	319.408	NA	212.158	NA	NA
Protein N-terminal acetylation	(UniMod:1)SGSSSVAAMKK	2	P63218	GNG5	Guanine nucleotide-binding protein G(I)/G(S)/G(O) subunit gamma-5	Protein N-terminal	128.276	84.6278	NA	NA	174.785	NA	3.88728	90.2679	NA	281.856	NA	95.0861	NA	96.4846	93.9312	182.556	NA	NA	82.9412	NA	768.723	98.6809	NA	34.3938	286.789	61.2977	344.998	NA	219.937	260.237	18.6502	NA	NA	NA	NA	45.6567	107.245	NA	NA	NA	NA	NA	NA
Protein N-terminal acetylation	(UniMod:1)SLYPSLEDLKVDK	2	O00560	SDCBP	Syntenin-1	Protein N-terminal	NA	129.874	NA	NA	145.171	76.9177	88.8527	NA	524.6	NA	NA	173.339	NA	95.6123	NA	172.554	NA	NA	165.02	NA	988.729	NA	NA	110.217	109.683	NA	186.628	NA	NA	NA	NA	NA	NA	NA	NA	NA	NA	NA	NA	NA	NA	NA	NA
Protein N-terminal acetylation	(UniMod:1)TGYTPDEKLR	2	O95139	NDUFB6	NADH dehydrogenase [ubiquinone] 1 beta subcomplex subunit 6	Protein N-terminal	NA	NA	NA	226.576	NA	NA	NA	NA	NA	201.606	NA	NA	NA	NA	NA	NA	239.663	NA	NA	NA	5108.46	350.728	NA	126.111	NA	NA	NA	NA	238.572	NA	NA	NA	NA	NA	NA	516.619	NA	NA	NA	NA	NA	NA	NA
Protein N-terminal acetylation	(UniMod:1)GTPQKDVIIK	2	P53611	RABGGTB	Geranylgeranyl transferase type-2 subunit beta	Protein N-terminal	NA	88.4809	NA	261.972	50.1195	142.114	NA	61.8422	NA	100.928	NA	90.0502	NA	NA	NA	472.048	NA	NA	NA	51.5536	1783.09	436.017	NA	NA	NA	NA	NA	NA	132.168	84.9994	201.668	NA	NA	78.0295	NA	397.089	NA	NA	289.447	NA	131.007	159.147	NA
Protein N-terminal acetylation	(UniMod:1)AFKDTGKTPVEPEVAIHR	3	P60866	RPS20	40S ribosomal protein S20	Protein N-terminal	194.526	177.592	NA	109.45	212.388	158.667	78.7871	51.9475	267.81	72.9909	NA	212.026	62.5381	96.8141	292.101	154.833	NA	NA	121.667	241.624	6788.4	616.541	NA	31.8155	NA	140.695	158.103	NA	NA	40.3649	139.488	NA	74.3412	299.144	NA	1163.03	369.567	NA	64.4284	NA	56.4635	83.5303	NA
Protein N-terminal acetylation	(UniMod:1)AGEKVEKPDTK	3	Q02878	RPL6	60S ribosomal protein L6	Protein N-terminal	NA	99.359	NA	451.181	12.4848	149.599	372.929	373.872	NA	NA	NA	226.858	NA	88.7349	186.352	514.698	96.0649	NA	421.84	113.43	3539.94	572.118	NA	478.421	246.182	302.622	234.937	NA	NA	409.107	NA	NA	19.867	144.197	NA	429.998	NA	NA	NA	NA	396.818	NA	NA
Protein N-terminal acetylation	(UniMod:1)ALKDYALEKEK	3	P33993	MCM7	DNA replication licensing factor MCM7	Protein N-terminal	425.028	1049.69	649.031	530.257	325.304	258.188	644.877	550.097	NA	588.753	152.801	743.869	602.102	431.757	837.973	799.665	NA	239.147	NA	828.556	NA	386.427	351.965	611.575	108.62	NA	NA	NA	255.946	664.123	NA	NA	347.368	NA	NA	NA	416.117	NA	214.871	NA	208.965	253.607	457.069
Protein N-terminal acetylation	(UniMod:1)MENGYTYEDYKNTAEWLLSHTK	3	P00491	PNP	Purine nucleoside phosphorylase	Protein N-terminal	NA	103.725	NA	63.0428	155.014	NA	NA	NA	445.19	17.5922	NA	83.4206	NA	NA	NA	NA	NA	NA	NA	NA	685.531	NA	NA	NA	NA	779.518	NA	NA	NA	NA	NA	NA	NA	NA	NA	875.631	NA	NA	NA	NA	61.0365	NA	NA
Protein N-terminal acetylation	(UniMod:1)MEVVEAAAAQLETLK	2	Q96HR8	NAF1	H/ACA ribonucleoprotein complex non-core subunit NAF1	Protein N-terminal	61.2091	NA	NA	NA	NA	NA	NA	NA	NA	NA	NA	NA	NA	NA	NA	NA	NA	NA	NA	NA	90.3685	NA	NA	NA	NA	NA	NA	NA	NA	192.51	NA	NA	NA	103.584	NA	NA	97.9325	NA	155.185	NA	40.5584	NA	NA
Protein N-terminal acetylation	(UniMod:1)AAADGDDSLYPIAVLIDELR	3	P30153	PPP2R1A	Serine/threonine-protein phosphatase 2A 65 kDa regulatory subunit A alpha isoform	Protein N-terminal	66.3097	NA	NA	NA	98.3536	NA	57.3056	159.401	NA	NA	NA	NA	NA	NA	NA	NA	NA	NA	103.944	NA	2205.86	226.356	NA	120.183	NA	191.35	NA	NA	NA	268	NA	NA	221.235	40.3804	NA	NA	NA	NA	NA	NA	NA	NA	NA
Protein N-terminal acetylation	(UniMod:1)ALKDYALEK	2	P33993	MCM7	DNA replication licensing factor MCM7	Protein N-terminal	292.686	635.984	168.534	773.788	172.87	229.417	370.05	NA	240.789	583.993	202.3	261.383	97.2055	298.858	673.451	417.612	238.841	NA	NA	615.556	NA	305.98	842.279	366.779	208.078	NA	682.792	NA	NA	235.32	NA	NA	NA	NA	NA	NA	268.935	NA	261.041	104.238	165.366	NA	NA
Protein N-terminal acetylation	(UniMod:1)ASMGTLAFDEYGRPFLIIK	3	P48643	CCT5	T-complex protein 1 subunit epsilon	Protein N-terminal	321.188	NA	NA	NA	NA	NA	128.882	NA	NA	152.593	NA	NA	NA	NA	162.453	193.173	NA	NA	NA	142.25	363.002	454.949	NA	233.736	NA	NA	246.466	NA	269.137	NA	485.017	NA	440.922	NA	NA	172.811	58.8813	NA	213.185	NA	34.5275	NA	NA
Protein N-terminal acetylation	(UniMod:1)MEHFDASLSTYFK	2	Q9NYP7	ELOVL5	Elongation of very long chain fatty acids protein 5	Protein N-terminal	NA	138.09	NA	NA	NA	154.118	49.9132	NA	NA	215.444	NA	NA	NA	161.363	304.479	306.527	NA	NA	NA	225.836	1138.28	161.056	NA	NA	79.3798	NA	112.443	NA	206.636	116.05	88.8109	NA	NA	50.3011	NA	161.815	46.2849	NA	94.5964	NA	154.581	217.552	NA
Protein N-terminal acetylation	(UniMod:1)SGFLEELLGEK	2	Q6DKJ4	NXN	Nucleoredoxin	Protein N-terminal	363.429	NA	NA	NA	NA	NA	65.5287	NA	NA	131.738	NA	NA	NA	NA	183.399	271.432	NA	NA	NA	NA	935.915	145.297	NA	NA	58.6516	297.313	236.426	NA	NA	122.26	NA	NA	NA	NA	NA	184.985	88.054	NA	59.3247	NA	139.17	NA	NA
Protein N-terminal acetylation	(UniMod:1)TNQYGILFK	2	Q9GZS3	WDR61	WD repeat-containing protein 61	Protein N-terminal	464.158	301.334	NA	198.867	NA	382.389	287.602	168.663	NA	133.707	NA	NA	170.433	152.625	80.3386	439.222	NA	NA	25.8634	NA	NA	544.834	NA	NA	NA	60.1758	116.76	NA	NA	NA	89.1123	NA	NA	305.65	NA	604.554	417.628	NA	NA	NA	NA	203.174	NA
Protein N-terminal acetylation	(UniMod:1)ALDGPEQMELEEGK	2	P62195	PSMC5	26S proteasome regulatory subunit 8	Protein N-terminal	32.8794	74.9339	NA	NA	NA	NA	96.1847	NA	NA	NA	NA	105.338	NA	NA	89.057	133.501	NA	NA	NA	NA	2956.99	145.575	NA	70.6442	NA	NA	96.3723	NA	NA	NA	NA	NA	NA	196.105	NA	788.207	121.357	NA	NA	NA	NA	NA	140.256
Protein N-terminal acetylation	(UniMod:1)ASAVSPANLPAVLLQPR	3	P51610	HCFC1	Host cell factor 1	Protein N-terminal	93.248	170.205	347.237	236.171	249.199	263.685	NA	219.464	NA	362.275	132.728	NA	165.685	NA	204.498	367.459	NA	201.713	NA	315.05	180.636	226.699	NA	NA	127.235	113.352	419.543	NA	NA	NA	109.237	NA	169.511	54.6205	NA	221.722	563.05	118.578	44.5692	NA	90.6711	177.245	NA
Protein N-terminal acetylation	(UniMod:1)SAEVETSEGVDESEKK	2	P30519	HMOX2	Heme oxygenase 2	Protein N-terminal	190.004	NA	NA	NA	NA	NA	38.1326	NA	NA	NA	NA	29.4891	161.706	164.641	41.3866	86.501	NA	NA	NA	36.5172	2198.65	79.6726	NA	41.6896	NA	54.0779	NA	NA	NA	NA	NA	NA	87.1588	NA	NA	188.509	110.632	NA	NA	NA	25.4484	NA	NA
Protein N-terminal acetylation	(UniMod:1)SMILSASVIR	2	Q96IW7	SEC22A	Vesicle-trafficking protein SEC22a	Protein N-terminal	222.634	163.633	NA	337.459	NA	241.592	547.889	146.295	NA	573.918	NA	128.248	NA	128.258	326.484	455.078	NA	NA	194.687	238.533	453.873	698.881	NA	403.455	NA	314.942	154.404	NA	95.8411	229.77	186.502	NA	615.825	212.071	NA	657.25	456.074	NA	206.01	NA	NA	118.832	496.878
Protein N-terminal acetylation	(UniMod:1)AAYKLVLIR	2	P18669	PGAM1	Phosphoglycerate mutase 1	Protein N-terminal	112.216	70.5716	NA	NA	NA	676.396	857.634	243.073	10584.7	706.543	NA	NA	NA	NA	NA	NA	NA	NA	NA	171.293	1339.64	357.604	NA	NA	NA	50.553	211.126	NA	293.248	NA	NA	NA	63.2328	243.514	895.725	784.406	643.501	NA	435.175	295.234	105.902	260.943	119.584
Protein N-terminal acetylation	(UniMod:1)AESSESFTMASSPAQR	2	P49736	MCM2	DNA replication licensing factor MCM2	Protein N-terminal	NA	248.881	NA	246.56	224.367	99.3429	136.695	144.456	NA	126.626	29.6564	29.1876	NA	99.3588	222.666	181.726	NA	NA	NA	NA	NA	231.029	NA	NA	245.604	NA	34.8439	NA	298.505	243.493	127.535	NA	181.581	NA	NA	101.494	185.578	NA	257.599	NA	NA	409.626	411.362
Protein N-terminal acetylation	(UniMod:1)AGGEAGVTLGQPHLSR	3	P41091	EIF2S3	Eukaryotic translation initiation factor 2 subunit 3	Protein N-terminal	NA	NA	NA	365.774	NA	519.257	NA	NA	NA	295.568	624.092	NA	NA	NA	NA	NA	451.628	NA	373.691	NA	NA	429.612	NA	NA	NA	193.765	135.62	NA	NA	NA	NA	NA	NA	NA	NA	NA	NA	NA	168.444	NA	100.401	91.4436	NA
Protein N-terminal acetylation	(UniMod:1)ATDELATK	2	Q96C19	EFHD2	EF-hand domain-containing protein D2	Protein N-terminal	NA	456.377	NA	NA	NA	NA	501.809	NA	NA	53.2055	253.432	NA	NA	NA	240.79	NA	NA	NA	432.976	297.934	NA	NA	NA	NA	223.092	NA	NA	NA	NA	NA	218.56	NA	NA	NA	NA	NA	NA	NA	NA	NA	NA	257.35	NA
Protein N-terminal acetylation	(UniMod:1)MDEDVLTTLK	2	Q9NP72	RAB18	Ras-related protein Rab-18	Protein N-terminal	507.263	282.317	NA	NA	80.3481	115.99	17.9093	81.979	NA	462.127	NA	106.199	NA	476.183	279.873	900.771	NA	NA	74.9146	252.668	NA	1705.08	NA	180.199	579.074	1037.2	398.65	43.9499	308.016	364.716	244.285	NA	753.479	422.731	183.815	1688.64	492.608	NA	98.0745	NA	156.314	293.884	NA
Protein N-terminal acetylation	(UniMod:1)AAPLSVEVEFGGGAELLFDGIKK	3	Q9BTM9	URM1	Ubiquitin-related modifier 1	Protein N-terminal	135.808	214.187	334.25	351.947	61.5443	215.843	128.382	234.001	NA	NA	NA	NA	281.868	220.889	256.639	288.783	170.883	215.026	NA	361.89	248.001	2291.35	2429.2	809.125	500.469	177.547	320.713	NA	293.708	169.999	NA	302.655	NA	230.23	355.539	207.622	488.671	145.776	NA	63.6625	362.308	NA	135.275
Protein N-terminal acetylation	(UniMod:1)ASVAVDPQPSVVTR	2	Q99541	PLIN2	Perilipin-2	Protein N-terminal	2400.43	1207.47	NA	2120.27	864.293	1600.36	1393.1	1243.67	496.148	531.828	375.339	442.298	NA	NA	2629.85	875.843	NA	NA	608.888	248.639	NA	1424.73	252.336	1133.26	1942.7	NA	1134.57	NA	612.657	1462.77	831.12	NA	901.847	261.969	NA	210.476	1112.05	405.28	353.265	NA	235.236	1320.34	607.462
Protein N-terminal acetylation	(UniMod:1)MEGQSVEELLAK	2	Q15050	RRS1	Ribosome biogenesis regulatory protein homolog	Protein N-terminal	NA	NA	NA	NA	NA	68.696	59.4663	NA	NA	37.3774	NA	NA	NA	NA	78.0057	163.477	NA	NA	NA	NA	356.614	340.431	NA	NA	121.934	NA	353.791	NA	141.873	NA	22.9797	NA	48.0355	239.147	NA	157.318	NA	NA	105.444	NA	124.387	216.52	NA
Protein N-terminal acetylation	(UniMod:1)SEPGGGGGEDGSAGLEVSAVQNVADVSVLQK	3	Q14204	DYNC1H1	Cytoplasmic dynein 1 heavy chain 1	Protein N-terminal	184.385	31.99	NA	416.887	92.0624	NA	202.284	NA	237.755	101.684	121.804	167.04	270.589	201.143	NA	189.367	NA	NA	NA	NA	3965.83	511.127	232.378	NA	NA	310.565	NA	NA	NA	NA	NA	NA	NA	NA	NA	1034.53	NA	NA	52.7557	NA	134.479	89.8506	NA
Protein N-terminal acetylation	(UniMod:1)SETAPAAPAAAPPAEKAPVK	2	P16403	H1-2	Histone H1.2	Protein N-terminal	NA	NA	NA	NA	278.082	158.902	NA	NA	80.7647	139.141	NA	NA	338.405	196.049	NA	140.983	NA	NA	93.6437	NA	630.064	NA	NA	NA	NA	NA	NA	NA	NA	NA	NA	NA	NA	184.54	571.886	659.551	182.78	NA	220.261	83.8991	148.87	25.389	19.1957
Protein N-terminal acetylation	(UniMod:1)AAEAADLGLGAAVPVELR	2	Q9Y5Q8	GTF3C5	General transcription factor 3C polypeptide 5	Protein N-terminal	NA	NA	NA	63.9703	NA	NA	NA	NA	NA	NA	47.6623	25.7117	NA	99.975	NA	NA	NA	67.5747	NA	NA	716.784	16.1668	NA	NA	NA	8.5786	34.7831	NA	NA	NA	102.577	NA	NA	NA	NA	121.138	NA	NA	NA	NA	92.1336	111.448	NA
Protein N-terminal acetylation	(UniMod:1)AAQIPESDQIK	2	Q9Y5J7	TIMM9	Mitochondrial import inner membrane translocase subunit Tim9	Protein N-terminal	NA	NA	NA	NA	NA	NA	NA	NA	NA	183.073	NA	365.373	NA	294.33	NA	NA	NA	476.968	409.355	NA	NA	NA	NA	NA	NA	NA	NA	NA	NA	NA	NA	NA	NA	NA	NA	NA	NA	NA	NA	NA	NA	NA	NA
Protein N-terminal acetylation	(UniMod:1)MDPLFQQTHK	2	O14653	GOSR2	Golgi SNAP receptor complex member 2	Protein N-terminal	NA	79.9028	NA	372.882	NA	61.6481	140.982	NA	NA	NA	NA	187.621	NA	59.9438	308.74	262.456	NA	NA	146.095	295.386	5279.49	532.823	NA	267.855	170.263	234.353	NA	NA	212.552	206.482	NA	NA	NA	202.877	NA	523.875	485.354	NA	182.351	NA	81.2158	781.819	NA
Protein N-terminal acetylation	(UniMod:1)MEDSASASLSSAAATGTSTSTPAAPTAR	3	O76021	RSL1D1	Ribosomal L1 domain-containing protein 1	Protein N-terminal	NA	114.195	NA	187.887	NA	NA	NA	NA	NA	122.24	NA	NA	NA	NA	NA	NA	NA	NA	NA	207.707	1428.28	NA	NA	NA	NA	NA	398.597	NA	NA	113.818	53.5086	NA	NA	176.356	NA	51.9142	NA	NA	NA	NA	NA	NA	NA
Protein N-terminal acetylation	(UniMod:1)MEPSSLELPADTVQR	2	Q16719	KYNU	Kynureninase	Protein N-terminal	NA	242.681	NA	NA	NA	NA	NA	NA	914.931	NA	NA	109.1	NA	NA	NA	NA	NA	NA	NA	NA	2999.18	323.908	NA	NA	NA	NA	NA	NA	NA	NA	NA	NA	NA	NA	NA	2381.15	91.4407	NA	NA	NA	NA	NA	NA
Protein N-terminal acetylation	(UniMod:1)SGDGATEQAAEYVPEK	2	Q12996	CSTF3	Cleavage stimulation factor subunit 3	Protein N-terminal	177.251	NA	NA	NA	NA	153.538	6.24743	138.305	135.264	46.7698	NA	81.428	246.579	NA	114.422	NA	NA	NA	NA	146.07	NA	42.6858	NA	NA	NA	NA	115.045	NA	NA	NA	NA	NA	NA	NA	NA	152.77	NA	NA	NA	NA	NA	58.032	120.36
Protein N-terminal acetylation	(UniMod:1)SSMNPEYDYLFK	2	P62820	RAB1A	Ras-related protein Rab-1A	Protein N-terminal	NA	88.2148	NA	96.4181	NA	130.096	NA	NA	NA	NA	NA	NA	NA	NA	NA	42.468	NA	NA	75.5004	253.95	1030.95	1016.58	NA	64.0978	NA	359.429	259.859	NA	230.844	488.378	231.382	NA	NA	181.77	NA	582.646	410.919	NA	NA	NA	52.2672	NA	NA
Protein N-terminal acetylation	(UniMod:1)AGYEYVSPEQLAGFDK	2	Q9C0D9	SELENOI	Ethanolaminephosphotransferase 1	Protein N-terminal	165.776	NA	NA	NA	92.1008	NA	NA	NA	NA	127.127	NA	91.0404	NA	73.9034	NA	NA	105.393	NA	NA	NA	4863.67	444.342	NA	NA	NA	NA	191.175	NA	NA	NA	NA	NA	NA	NA	NA	658.354	162.844	NA	124.006	NA	65.7582	50.448	NA
Protein N-terminal acetylation	(UniMod:1)SAPLDAALHALQEEQAR	3	P80217	IFI35	Interferon-induced 35 kDa protein	Protein N-terminal	NA	NA	NA	NA	96.0089	190.443	122.079	NA	NA	328.367	NA	162.228	NA	NA	237.263	NA	NA	NA	61.1469	NA	5316.79	582.653	NA	NA	NA	104.525	NA	NA	NA	NA	229.722	NA	NA	136.551	NA	997.39	411.221	NA	NA	NA	NA	NA	NA
Protein N-terminal acetylation	(UniMod:1)AAPAQQTTQPGGGKR	2	Q9NXG2	THUMPD1	THUMP domain-containing protein 1	Protein N-terminal	127.2	25.7373	NA	158.128	31.8859	NA	300.809	104.155	83.2268	94.5876	NA	142.393	NA	64.8706	620.597	NA	NA	NA	NA	NA	1841.79	88.186	NA	344.339	246.182	148.436	NA	NA	335.381	280.226	78.1536	NA	326.092	72.7627	NA	175.508	404.62	NA	NA	210.864	NA	106.337	NA
Protein N-terminal acetylation	(UniMod:1)AAVDLEKLR	2	P17858	PFKL	ATP-dependent 6-phosphofructokinase, liver type	Protein N-terminal	42.0812	349.022	NA	NA	NA	NA	362.489	NA	669.628	351.946	168.406	NA	NA	NA	NA	31.6833	NA	NA	NA	268.718	2212.3	362.35	NA	NA	NA	NA	NA	NA	NA	NA	NA	NA	NA	NA	NA	132.026	NA	NA	NA	NA	NA	NA	NA
Protein N-terminal acetylation	(UniMod:1)ASSAQSGGSSGGPAVPTVQR	3	Q7KZF4	SND1	Staphylococcal nuclease domain-containing protein 1	Protein N-terminal	1213.26	NA	NA	1528.76	NA	NA	NA	NA	NA	312.368	NA	NA	1754.19	1585.26	NA	2258.4	706.969	NA	NA	NA	NA	1660.99	NA	193.596	NA	NA	1827.55	NA	NA	NA	NA	NA	NA	NA	NA	1147.24	447.889	4735.82	NA	NA	NA	NA	NA
Protein N-terminal acetylation	(UniMod:1)SDQEAKPSTEDLGDKK	3	P63165	SUMO1	Small ubiquitin-related modifier 1	Protein N-terminal	84.1624	54.722	NA	73.4348	NA	245.117	73.6271	NA	NA	NA	NA	124.784	64.3247	NA	NA	164.232	NA	NA	NA	6.80222	1179.74	NA	NA	162.589	NA	35.6946	229.088	NA	NA	120.804	NA	NA	186.707	NA	NA	111.567	40.6402	NA	23.1942	NA	NA	NA	148.531
Protein N-terminal acetylation	(UniMod:1)AATAAEAVASGSGEPR	2	Q9NWT6	HIF1AN	Hypoxia-inducible factor 1-alpha inhibitor	Protein N-terminal	NA	NA	NA	NA	NA	NA	NA	NA	51.8732	118.347	NA	101.862	NA	NA	149.646	241.373	NA	NA	NA	NA	755.772	97.8462	NA	NA	NA	NA	NA	NA	NA	NA	NA	NA	NA	NA	NA	85.7374	NA	NA	NA	NA	NA	NA	NA
Protein N-terminal acetylation	(UniMod:1)AESIIIR	2	Q8TAT6	NPLOC4	Nuclear protein localization protein 4 homolog	Protein N-terminal	828.445	NA	NA	383.354	385.438	545.984	456.621	574.839	262.083	NA	435.695	480.085	NA	775.181	NA	680.568	NA	NA	862.515	NA	NA	444.998	NA	204.603	588.637	NA	341.85	NA	311.976	125.752	366.327	NA	NA	NA	NA	702.178	482.708	NA	298.078	NA	472.931	NA	NA
Protein N-terminal acetylation	(UniMod:1)ASGVAVSDGVIKVFNDMKVR	3	P23528	CFL1	Cofilin-1	Protein N-terminal	597.62	316.43	NA	198.051	NA	NA	NA	34.1054	23086.8	437.981	NA	NA	NA	NA	NA	NA	NA	NA	75.3607	NA	1960.83	54.4126	NA	NA	NA	44.3053	NA	NA	NA	NA	NA	NA	NA	NA	NA	966.662	281.393	NA	NA	NA	NA	NA	NA
Protein N-terminal acetylation	(UniMod:1)ATAAYEQLK	2	Q9NTJ5	SACM1L	Phosphatidylinositol-3-phosphatase SAC1	Protein N-terminal	NA	298.182	NA	NA	NA	NA	NA	NA	NA	281.2	NA	NA	NA	NA	539.447	769.21	NA	NA	NA	294.127	665.595	1029.47	NA	NA	496.534	175.066	NA	NA	NA	NA	NA	NA	749.9	NA	NA	1103.08	601.664	NA	NA	NA	NA	NA	NA
Protein N-terminal acetylation	(UniMod:1)MELVQVLKR	2	Q9UI09	NDUFA12	NADH dehydrogenase [ubiquinone] 1 alpha subcomplex subunit 12	Protein N-terminal	NA	179.738	NA	283.228	NA	NA	134.006	51.123	NA	NA	NA	NA	NA	NA	340.54	236.465	NA	NA	NA	260.888	8077.28	383.447	NA	NA	NA	151.166	99.4176	NA	NA	NA	NA	NA	NA	NA	NA	754.503	142.805	NA	76.3035	NA	89.8089	NA	124.023
Protein N-terminal acetylation	(UniMod:1)SILKIHAR	2	P06733	ENO1	Alpha-enolase	Protein N-terminal	NA	NA	NA	115.423	NA	1591.45	1311.43	179.451	23145.9	536.54	NA	NA	106.712	NA	271.764	188.423	726.166	213.006	814.398	NA	823.454	538.525	NA	NA	NA	NA	NA	NA	NA	71.1238	NA	NA	NA	237.99	574.317	4610.71	2190.05	719.554	739.102	NA	1443.79	204.828	NA
Protein N-terminal acetylation	(UniMod:1)SSTSPNLQK	2	O75351	VPS4B	Vacuolar protein sorting-associated protein 4B	Protein N-terminal	NA	358.016	NA	NA	NA	NA	NA	NA	NA	NA	NA	NA	NA	NA	406.792	NA	NA	NA	NA	242.031	NA	1592.15	NA	NA	NA	354.092	431.555	NA	NA	706.607	NA	NA	NA	NA	NA	2194.15	643.411	653.072	NA	NA	NA	NA	NA
Protein N-terminal acetylation	(UniMod:1)TSLAQQLQR	2	Q9H583	HEATR1	HEAT repeat-containing protein 1	Protein N-terminal	NA	NA	NA	NA	NA	NA	356.334	NA	NA	182.746	NA	NA	170.192	NA	NA	397.774	NA	NA	NA	NA	NA	115.73	NA	NA	NA	NA	230.732	NA	NA	NA	NA	NA	NA	NA	NA	NA	263.323	NA	NA	NA	247.944	NA	NA
Protein N-terminal acetylation	(UniMod:1)AAIAASEVLVDSAEEGSLAAAAELAAQKR	3	O95926	SYF2	Pre-mRNA-splicing factor SYF2	Protein N-terminal	NA	88.9904	NA	74.3998	75.9634	NA	111.622	NA	NA	119.379	129.45	189.8	NA	NA	99.8156	207.87	NA	NA	NA	NA	863.165	106.695	NA	256.131	118.075	NA	144.1	NA	103.571	NA	NA	NA	NA	85.8329	NA	71.7146	NA	NA	NA	NA	NA	96.7199	NA
Protein N-terminal acetylation	(UniMod:1)AFLDNPTIILAHIR	2	Q9BPZ7	MAPKAP1	Target of rapamycin complex 2 subunit MAPKAP1	Protein N-terminal	125.27	NA	NA	79.9622	NA	26.122	18.7423	55.5497	NA	14.3006	112.536	25.333	96.4875	NA	43.2126	162.972	NA	NA	NA	114.066	412.23	146.025	NA	NA	199.976	NA	NA	NA	NA	NA	90.1547	NA	NA	151.378	NA	82.7578	97.3194	NA	NA	NA	97.4197	25.7187	NA
Protein N-terminal acetylation	(UniMod:1)AGLTDLQR	2	O75935	DCTN3	Dynactin subunit 3	Protein N-terminal	NA	NA	NA	NA	576.514	NA	NA	345.731	NA	NA	NA	NA	NA	852.171	1190.16	NA	NA	NA	493.095	NA	NA	NA	NA	NA	NA	NA	686.939	NA	264.079	313.994	NA	NA	NA	NA	199.468	1013.1	NA	NA	474.803	NA	322.725	446.622	NA
Protein N-terminal acetylation	(UniMod:1)AGLTVRDPAVDR	2	P33240	CSTF2	Cleavage stimulation factor subunit 2	Protein N-terminal	877.021	750.685	NA	NA	NA	269.704	1149.87	1030.61	NA	535.03	NA	NA	919.555	NA	NA	462.638	NA	NA	860.56	2205.03	1253.2	NA	NA	1477.81	NA	NA	NA	NA	NA	455.726	NA	NA	NA	NA	NA	737.645	1145.8	NA	NA	NA	NA	NA	NA
Protein N-terminal acetylation	(UniMod:1)SDIGDWFR	2	Q9BUN8	DERL1	Derlin-1	Protein N-terminal	NA	NA	NA	150.692	NA	NA	NA	182.279	382.35	NA	154.107	NA	NA	59.1225	267.101	NA	NA	NA	NA	NA	1229.97	253.623	NA	NA	NA	431.529	NA	NA	NA	NA	161.862	NA	NA	NA	NA	323.698	217.877	NA	NA	NA	122.03	NA	NA
Protein N-terminal acetylation	(UniMod:1)SETAPAAPAAAPPAEKAPVKK	3	P16403	H1-2	Histone H1.2	Protein N-terminal	NA	325.576	NA	NA	545.784	114.506	NA	NA	386.051	160.666	NA	62.0519	262.66	NA	294.043	214.892	NA	NA	67.7801	209.078	10781.4	NA	NA	NA	NA	71.8085	231.535	NA	NA	NA	NA	NA	NA	141.282	282.266	559.147	NA	315.895	378.385	127.469	NA	205.748	NA
Protein N-terminal acetylation	(UniMod:1)SLYPSLEDLK	2	O00560	SDCBP	Syntenin-1	Protein N-terminal	NA	239.683	167.729	218.153	NA	NA	NA	NA	NA	NA	NA	NA	NA	NA	88.8561	NA	NA	NA	NA	119.842	NA	NA	NA	NA	NA	NA	NA	NA	NA	NA	NA	NA	NA	NA	NA	NA	NA	NA	NA	NA	91.9851	NA	NA
Protein N-terminal acetylation	(UniMod:1)SSLSEYAFR	2	Q9Y291	MRPS33	28S ribosomal protein S33, mitochondrial	Protein N-terminal	252.239	NA	NA	NA	NA	NA	243.833	250.526	NA	145.2	NA	69.7391	NA	NA	310.984	257.277	NA	NA	NA	NA	NA	231.741	NA	128.568	673.219	NA	NA	NA	NA	NA	211.475	NA	NA	NA	NA	184.482	204.331	NA	NA	NA	94.5697	NA	NA
Protein N-terminal acetylation	(UniMod:1)AATGANAEK	2	Q16831	UPP1	Uridine phosphorylase 1	Protein N-terminal	NA	NA	NA	NA	NA	NA	NA	NA	NA	NA	NA	476.525	791.55	NA	NA	NA	NA	NA	432.177	NA	NA	588.281	NA	NA	NA	NA	NA	NA	NA	NA	NA	NA	NA	NA	NA	1051.64	NA	NA	NA	NA	NA	NA	NA
Protein N-terminal acetylation	(UniMod:1)AGNFDSEER	2	P46108	CRK	Adapter molecule crk	Protein N-terminal	353.841	NA	NA	NA	NA	NA	331.844	364.368	NA	296.239	NA	NA	248.365	NA	454.098	NA	NA	NA	NA	387.006	NA	480.112	NA	NA	NA	NA	NA	NA	NA	261.801	204.545	NA	NA	NA	NA	977.53	892.006	NA	NA	NA	NA	175.947	NA
Protein N-terminal acetylation	(UniMod:1)AMESTATAAVAAELVSADK	2	P49321	NASP	Nuclear autoantigenic sperm protein	Protein N-terminal	NA	160.145	NA	123.768	22.5078	NA	103.476	12.1081	NA	264.22	NA	NA	NA	NA	53.7621	189.318	NA	NA	34.5591	102.869	81.3296	99.8961	NA	NA	122.32	NA	46.7657	NA	45.8598	111.004	21.9809	NA	NA	22.5514	NA	21.6991	53.3407	NA	67.107	69.1357	24.123	49.0449	82.6825
Protein N-terminal acetylation	(UniMod:1)SGSSSVAAMK	2	P63218	GNG5	Guanine nucleotide-binding protein G(I)/G(S)/G(O) subunit gamma-5	Protein N-terminal	283.105	320.15	NA	345.976	NA	NA	NA	375.663	NA	180.707	NA	229.875	NA	96.9812	319.589	NA	NA	NA	NA	144.087	NA	305.869	NA	429.401	NA	NA	36.5961	NA	NA	282.607	504.461	278.016	161.5	57.9368	NA	NA	162.416	NA	NA	NA	NA	392.09	NA
Protein N-terminal acetylation	(UniMod:1)SHQTGIQASEDVK	2	Q12792	TWF1	Twinfilin-1	Protein N-terminal	147.921	NA	NA	NA	NA	129.196	NA	68.0483	NA	NA	NA	NA	NA	124.198	NA	NA	NA	NA	NA	NA	1328.57	21.5774	NA	NA	NA	55.1562	NA	NA	NA	NA	NA	NA	NA	51.8897	NA	38.0754	77.8941	NA	NA	NA	NA	55.3937	NA
Protein N-terminal acetylation	(UniMod:1)AEGSAVSDPQHAAR	2	Q9H2C0	GAN	Gigaxonin	Protein N-terminal	NA	245.981	NA	192.028	NA	53.3983	NA	NA	51.9141	285.26	NA	51.6554	NA	24.2231	NA	NA	NA	NA	NA	NA	3468.99	608.755	NA	NA	NA	721.96	NA	NA	NA	NA	NA	NA	NA	104.56	NA	818.428	229.296	NA	14.2501	NA	86.5364	NA	NA
Protein N-terminal acetylation	(UniMod:1)SHTILLVQPTKRPEGR	4	P84090	ERH	Enhancer of rudimentary homolog	Protein N-terminal	690.831	1660.26	NA	1207.13	1210.42	1197.9	873.317	1565.8	NA	NA	NA	1058.88	386.618	843.19	1465.63	1058.57	756.542	NA	1066.15	557.525	45723.9	4137.22	NA	499.588	353.452	1010.15	1873.3	NA	1207.8	476.578	176.511	NA	915.714	1166.74	NA	6257.72	1669.35	NA	1007.5	NA	701.578	1065.77	1321.35
Protein N-terminal acetylation	(UniMod:1)AAGVEAAAEVAATEIKMEEESGAPGVPSGNGAPGPK	4	P52272	HNRNPM	Heterogeneous nuclear ribonucleoprotein M	Protein N-terminal	NA	322.614	NA	294.429	273.699	NA	NA	202.464	NA	632.522	NA	228.114	NA	130.156	199.995	324.171	NA	NA	NA	318.869	365.576	656.6	NA	122.789	356.503	NA	765.485	NA	257.098	NA	451.693	NA	NA	223.36	NA	88.5128	286.857	NA	NA	NA	103.782	212.615	NA
Protein N-terminal acetylation	(UniMod:1)AELQMLLEEEIPSGK	2	Q8IZP0	ABI1	Abl interactor 1	Protein N-terminal	162.587	NA	NA	NA	NA	NA	124.07	NA	NA	70.6435	NA	NA	167.959	NA	137.854	58.5676	NA	NA	NA	79.1208	NA	723.314	NA	NA	NA	141.976	NA	NA	NA	NA	133.438	NA	NA	NA	NA	NA	297.917	NA	188.308	NA	NA	235.644	NA
Protein N-terminal acetylation	(UniMod:1)ASSSGNDDDLTIPR	2	Q01658	DR1	Protein Dr1	Protein N-terminal	381.631	177.82	NA	694.193	NA	NA	579.4	NA	NA	241.577	NA	NA	NA	NA	467.457	730.571	NA	NA	415.623	NA	NA	NA	NA	NA	NA	NA	NA	NA	NA	NA	NA	NA	NA	301.826	NA	462.818	NA	NA	NA	NA	383.737	NA	NA
Protein N-terminal acetylation	(UniMod:1)MFSFNMFDHPIPR	2	Q92890	UFD1	Ubiquitin recognition factor in ER-associated degradation protein 1	Protein N-terminal	NA	244.19	NA	NA	169.957	19.7995	47.8507	98.2848	NA	196.917	NA	NA	NA	120.093	101.691	230.592	NA	NA	NA	NA	660.162	261.854	NA	NA	202.194	103.32	127.288	NA	NA	333.012	137.213	NA	436.542	285.45	NA	475.285	316.124	NA	107.128	NA	36.0849	209.623	NA
Protein N-terminal acetylation	(UniMod:1)SEGESQTVLSSGSDPK	2	Q9UHY1	NRBP1	Nuclear receptor-binding protein	Protein N-terminal	135.17	74.0134	NA	54.757	NA	NA	NA	58.3272	NA	NA	NA	76.8439	NA	NA	NA	NA	NA	NA	NA	NA	50.44	57.3444	NA	NA	NA	NA	34.5346	NA	NA	NA	NA	NA	NA	NA	NA	101.446	NA	NA	NA	NA	NA	115.091	NA
Protein N-terminal acetylation	(UniMod:1)SLTSWFLVSSGGTR	2	Q5SW79	CEP170	Centrosomal protein of 170 kDa	Protein N-terminal	3.82558	NA	NA	NA	NA	NA	NA	NA	NA	204.956	NA	NA	NA	73.2362	134.101	294.562	NA	NA	98.3259	NA	NA	NA	NA	NA	131.195	NA	117.582	NA	229.568	NA	NA	NA	NA	NA	NA	NA	NA	NA	91.716	NA	73.1643	147.882	NA
Protein N-terminal acetylation	(UniMod:1)SWLFGINK	2	Q9NVI7	ATAD3A	ATPase family AAA domain-containing protein 3A	Protein N-terminal	230.808	85.9875	NA	102.908	NA	NA	NA	NA	NA	NA	NA	NA	NA	NA	143.214	378.187	NA	NA	269.782	192.849	NA	131.487	NA	NA	135.053	NA	NA	NA	NA	NA	234.015	NA	NA	NA	NA	128.598	NA	NA	NA	NA	281.877	64.8458	NA
Protein N-terminal acetylation	(UniMod:1)ATTGTPTADRGDAAATDDPAAR	3	Q86TI2	DPP9	Dipeptidyl peptidase 9	Protein N-terminal	233.359	NA	NA	210.654	159.85	96.9968	NA	NA	NA	NA	NA	189.205	NA	NA	84.3963	321.503	NA	NA	NA	139.386	NA	31.7798	NA	NA	NA	46.8898	NA	NA	158.018	316.293	NA	NA	NA	NA	NA	140.167	318.662	NA	NA	NA	62.1795	NA	NA
Protein N-terminal acetylation	(UniMod:1)TQQGAALQNYNNELVK	2	O43805	SSNA1	Sjoegren syndrome nuclear autoantigen 1	Protein N-terminal	NA	NA	NA	NA	NA	NA	82.3738	NA	NA	NA	NA	32.4579	NA	NA	NA	NA	NA	NA	NA	NA	768.623	NA	NA	NA	NA	NA	NA	NA	190.224	NA	87.7011	NA	NA	NA	NA	79.9361	NA	NA	NA	NA	NA	NA	NA
Protein N-terminal acetylation	(UniMod:1)AAAAASAPQQLSDEELFSQLRR	3	Q9Y2U8	LEMD3	Inner nuclear membrane protein Man1	Protein N-terminal	NA	124.373	NA	77.8762	57.1336	NA	196.766	120.256	238.544	183.312	NA	NA	NA	NA	NA	NA	NA	255.565	NA	NA	644.799	253.139	NA	NA	NA	NA	140.348	NA	NA	NA	NA	NA	NA	88.1733	NA	264.385	NA	NA	180.642	NA	NA	NA	NA
Protein N-terminal acetylation	(UniMod:1)MEVTGVSAPTVTVFISSSLNTFR	3	Q99426	TBCB	Tubulin-folding cofactor B	Protein N-terminal	121.462	38.0002	NA	132.575	73.3062	85.5975	NA	38.1904	NA	NA	NA	NA	NA	NA	26.7796	109.523	NA	NA	NA	NA	247.89	352.405	203.481	NA	NA	111.032	247.031	NA	NA	NA	18.3172	NA	NA	NA	NA	92.5403	NA	NA	NA	NA	33.1028	43.0842	NA
Protein N-terminal acetylation	(UniMod:1)SQAEFEKAAEEVR	2	P07108	DBI	Acyl-CoA-binding protein	Protein N-terminal	NA	80.1689	NA	NA	NA	NA	NA	NA	592.219	41.1915	NA	NA	NA	NA	NA	NA	NA	NA	NA	NA	1256.2	276.391	435.927	NA	NA	NA	NA	NA	NA	NA	NA	NA	NA	NA	NA	261.665	253.589	NA	NA	NA	NA	NA	NA
Protein N-terminal acetylation	(UniMod:1)SSSAGSGHQPSQSR	2	Q13542	EIF4EBP2	Eukaryotic translation initiation factor 4E-binding protein 2	Protein N-terminal	NA	130.722	124.841	NA	NA	129.212	121.406	NA	56.0587	17.5445	NA	126.33	NA	13.1384	185.023	97.8999	NA	NA	NA	NA	1965.6	109.636	NA	NA	NA	69.3115	78.8848	NA	NA	214.245	NA	NA	NA	NA	NA	198.7	NA	NA	NA	NA	NA	NA	NA
Protein N-terminal acetylation	(UniMod:1)STATGPEAAPKPSAK	2	Q8TE68	EPS8L1	Epidermal growth factor receptor kinase substrate 8-like protein 1	Protein N-terminal	NA	295.531	124.638	NA	42.5144	27.1992	NA	NA	47.4409	24.0283	NA	NA	NA	NA	NA	NA	NA	NA	NA	NA	6719.79	453.29	NA	NA	NA	208.527	20.1966	22.2544	NA	NA	50.6221	NA	NA	NA	215.934	736.98	166.378	NA	NA	NA	NA	NA	NA
Protein N-terminal acetylation	(UniMod:1)ADEKPKEGVK	2	P61956	SUMO2	Small ubiquitin-related modifier 2	Protein N-terminal	NA	NA	NA	175.801	NA	214.863	206.892	NA	43.337	308.42	NA	16.0309	NA	101.358	230.605	208.987	NA	NA	NA	292.073	4323.87	362.633	NA	NA	NA	NA	258.289	NA	211.606	NA	NA	NA	531.923	NA	NA	327.458	210.257	NA	184.107	NA	174.523	199.484	NA
Protein N-terminal acetylation	(UniMod:1)AGLSDLELR	2	Q8NC56	LEMD2	LEM domain-containing protein 2	Protein N-terminal	NA	NA	NA	274.161	55.1681	143.195	NA	196.55	NA	NA	NA	NA	258.884	37.5161	115.842	204.438	NA	NA	NA	NA	NA	332.618	NA	NA	NA	144.619	NA	NA	NA	256.162	NA	NA	NA	NA	NA	345.907	NA	NA	NA	NA	NA	NA	219.265
Protein N-terminal acetylation	(UniMod:1)GDAPSPEEKLHLITR	3	P54577	YARS1	Tyrosine--tRNA ligase, cytoplasmic	Protein N-terminal	NA	NA	NA	NA	NA	NA	NA	NA	1119.72	NA	NA	NA	NA	NA	NA	NA	NA	NA	NA	NA	834.473	NA	NA	NA	NA	NA	NA	NA	NA	NA	NA	NA	NA	NA	NA	237.366	NA	NA	NA	NA	NA	NA	NA
Protein N-terminal acetylation	(UniMod:1)MNHSPLK	2	Q13835	PKP1	Plakophilin-1	Protein N-terminal	NA	2416.13	NA	185.498	489.467	NA	271.76	NA	NA	NA	NA	221.402	NA	1869.43	582.838	NA	484.689	2854.2	NA	NA	35096.2	3631.3	NA	NA	NA	7957.45	NA	NA	NA	NA	NA	NA	NA	NA	NA	4883.86	875.839	NA	106.168	NA	1361.49	NA	NA
Protein N-terminal acetylation	(UniMod:1)AKVEQVLSLEPQHELK	3	O95292	VAPB	Vesicle-associated membrane protein-associated protein B/C	Protein N-terminal	NA	NA	NA	NA	NA	NA	NA	NA	418.827	NA	NA	NA	NA	NA	NA	NA	NA	NA	NA	NA	1988.57	NA	NA	NA	NA	NA	NA	NA	NA	NA	NA	NA	NA	NA	NA	NA	NA	NA	NA	NA	NA	NA	NA
Protein N-terminal acetylation	(UniMod:1)SATVVDAVNAAPLSGSK	2	O95391	SLU7	Pre-mRNA-splicing factor SLU7	Protein N-terminal	319.764	71.3958	NA	NA	NA	76.7476	70.2491	82.652	NA	NA	21.1832	NA	149.199	NA	24.1929	119.632	NA	NA	NA	23.1378	610.632	69.0421	585.458	190.569	47.7509	NA	170.627	NA	117.138	NA	NA	NA	NA	NA	NA	132.338	129.962	NA	98.639	NA	NA	NA	184.203
Protein N-terminal acetylation	(UniMod:1)AAADGGGPGGASVGTEEDGGGVGHR	3	A6NHR9	SMCHD1	Structural maintenance of chromosomes flexible hinge domain-containing protein 1	Protein N-terminal	250.647	224.013	NA	136.342	186.809	144.501	215.632	NA	NA	162.103	307.387	NA	664.279	208.812	456.847	251.957	114.222	NA	NA	188.961	NA	39.5489	NA	NA	NA	NA	137.367	NA	NA	46.2839	NA	NA	NA	NA	NA	43.8867	55.316	NA	125.117	182.634	NA	NA	NA
Protein N-terminal acetylation	(UniMod:1)AALRQPQVAELLAEAR	3	P51570	GALK1	Galactokinase	Protein N-terminal	NA	NA	NA	NA	NA	NA	NA	NA	312.102	NA	NA	NA	NA	NA	NA	178.812	NA	NA	NA	NA	2555.68	31.8809	NA	105.016	NA	NA	NA	NA	NA	NA	NA	NA	NA	73.3476	NA	350.068	NA	NA	NA	NA	NA	NA	NA
Protein N-terminal acetylation	(UniMod:1)ADDVDQQQTTNTVEEPLDLIR	3	P62310	LSM3	U6 snRNA-associated Sm-like protein LSm3	Protein N-terminal	NA	NA	NA	94.9978	216.276	92.7969	NA	137.471	587.048	NA	NA	NA	NA	NA	NA	NA	NA	NA	NA	NA	NA	NA	NA	NA	NA	NA	178.554	NA	NA	NA	NA	NA	NA	NA	NA	50.6235	NA	NA	NA	NA	37.9737	NA	NA
Protein N-terminal acetylation	(UniMod:1)ADSRDPASDQMQHWK	3	P04040	CAT	Catalase	Protein N-terminal	NA	213.133	NA	105.573	NA	NA	NA	NA	771.443	NA	NA	NA	NA	NA	NA	NA	NA	NA	NA	NA	5823.08	NA	NA	NA	NA	4779.66	NA	NA	NA	NA	NA	NA	NA	157.037	NA	1024.67	NA	NA	66.166	NA	70.9769	NA	NA
Protein N-terminal acetylation	(UniMod:1)AELQMLLEEEIPSGKR	2	Q8IZP0	ABI1	Abl interactor 1	Protein N-terminal	NA	156.599	NA	NA	NA	177.595	NA	82.1095	NA	264.515	NA	NA	NA	NA	63.2897	NA	NA	NA	NA	108.538	121.713	716.663	NA	68.7882	66.0799	NA	220.33	NA	49.8531	118.767	23.269	NA	NA	NA	NA	227.093	298.964	NA	59.0219	NA	NA	91.6638	NA
Protein N-terminal acetylation	(UniMod:1)AETVADTR	2	O60493	SNX3	Sorting nexin-3	Protein N-terminal	876.635	483.8	NA	355.86	519.723	196.19	645.311	451.813	NA	497.417	NA	638.568	NA	357.209	240.61	NA	NA	NA	NA	702.336	NA	497.535	NA	503.192	NA	NA	638.234	NA	298.461	NA	NA	NA	NA	NA	NA	NA	902.955	NA	685.778	NA	248.099	494.204	533.481
Protein N-terminal acetylation	(UniMod:1)AGAQPGVHALQLEPPTVVETLR	3	Q01970	PLCB3	1-phosphatidylinositol 4,5-bisphosphate phosphodiesterase beta-3	Protein N-terminal	367.104	NA	240.016	488.809	NA	559.001	658.701	NA	760.177	165.529	995.144	110.139	434.696	372.902	442.047	543.184	103.322	NA	NA	136.045	678.713	714.815	928.868	NA	NA	NA	728.974	NA	NA	68.1159	NA	NA	NA	NA	NA	193.5	NA	760.856	NA	209.28	NA	243.478	269.328
Protein N-terminal acetylation	(UniMod:1)ATNWGSLLQDK	2	P48637	GSS	Glutathione synthetase	Protein N-terminal	NA	NA	NA	NA	NA	61.7979	NA	1318.55	NA	NA	96.9128	NA	NA	NA	NA	NA	NA	NA	511.086	NA	NA	NA	NA	NA	NA	353.332	NA	590.106	NA	NA	NA	NA	NA	NA	NA	NA	NA	4192.95	NA	145.185	35.7205	NA	NA
Protein N-terminal acetylation	(UniMod:1)AVEELQSIIKR	2	Q92990	GLMN	Glomulin	Protein N-terminal	6.88281	NA	NA	NA	39.2711	NA	118.605	106.261	94.7175	132.193	NA	18.6407	NA	NA	31.3442	119.692	NA	141.922	NA	NA	1528.79	180.896	NA	NA	NA	NA	NA	NA	110.956	62.1001	NA	NA	NA	NA	NA	65.4339	94.8275	NA	NA	NA	NA	NA	NA
Protein N-terminal acetylation	(UniMod:1)AVTGWLESLR	2	Q9BVM2	DPCD	Protein DPCD	Protein N-terminal	NA	130.107	NA	NA	NA	NA	187.932	99.9891	NA	NA	99.5607	230.27	NA	47.2932	163.518	352.622	NA	NA	NA	204.872	304.676	335.036	NA	33.3516	714.112	NA	58.791	NA	370.523	123.424	338.989	NA	258.272	NA	NA	245.391	NA	NA	394.301	NA	122.57	93.6417	NA
Protein N-terminal acetylation	(UniMod:1)MGPPGPALPATMNNSSSETRGHPHSASSPSER	4	Q15003	NCAPH	Condensin complex subunit 2	Protein N-terminal	NA	440.032	NA	NA	2805.63	NA	457.863	NA	NA	100.261	NA	68.3851	NA	469.572	997.995	NA	NA	NA	NA	NA	178.602	NA	NA	NA	NA	683.837	71.5359	NA	NA	NA	NA	NA	NA	731.939	NA	NA	NA	NA	347.518	NA	NA	426.045	NA
Protein N-terminal acetylation	(UniMod:1)SSTQFNKGPSYGLSAEVK	3	Q99439	CNN2	Calponin-2	Protein N-terminal	126.243	137.363	NA	NA	NA	183.794	NA	NA	NA	NA	NA	69.8199	NA	NA	45.5962	102.817	NA	NA	86.8431	NA	NA	87.1012	NA	NA	NA	1041.02	69.0177	NA	NA	21.735	NA	NA	NA	43.3552	NA	86.2215	NA	NA	NA	NA	NA	NA	NA
Protein N-terminal acetylation	(UniMod:1)AAGGDHGSPDSYR	2	P30566	ADSL	Adenylosuccinate lyase	Protein N-terminal	NA	NA	NA	96.4761	NA	NA	NA	123.4	NA	148.175	NA	77.9778	NA	NA	92.6633	150.558	NA	NA	NA	NA	734.926	16.6228	NA	NA	NA	NA	NA	NA	80.0395	161.848	NA	NA	NA	200.536	NA	22.9156	25.4002	NA	NA	NA	NA	NA	NA
Protein N-terminal acetylation	(UniMod:1)AANYSSTSTR	2	Q9BTV4	TMEM43	Transmembrane protein 43	Protein N-terminal	228.31	223.057	NA	NA	NA	NA	NA	217.946	NA	100.099	NA	NA	NA	NA	NA	103.413	NA	NA	NA	223.459	NA	785.169	NA	NA	NA	319.743	445.192	NA	313.503	204.348	250.446	NA	NA	NA	NA	874.274	346.889	NA	NA	31.9752	NA	425.738	NA
Protein N-terminal acetylation	(UniMod:1)ANSANTNTVPK	2	P52655	GTF2A1	Transcription initiation factor IIA subunit 1	Protein N-terminal	40.8856	NA	NA	NA	NA	NA	NA	NA	NA	NA	NA	NA	NA	NA	NA	NA	NA	NA	NA	82.7006	NA	NA	NA	147.607	NA	NA	NA	NA	NA	NA	NA	NA	NA	NA	NA	NA	NA	NA	NA	NA	113.83	57.1524	NA
Protein N-terminal acetylation	(UniMod:1)STLYVSPHPDAFPSLR	3	P26640	VARS1	Valine--tRNA ligase	Protein N-terminal	180.064	23.1199	NA	240.755	NA	72.7976	240.774	NA	NA	NA	NA	71.9051	538.887	143.085	NA	224.163	83.53	NA	NA	505.506	NA	67.5638	NA	NA	107.656	NA	NA	NA	36.0694	NA	NA	NA	NA	NA	NA	328.936	NA	NA	NA	NA	NA	NA	NA
Protein N-terminal acetylation	(UniMod:1)AAESGSDFQQR	2	Q96BP3	PPWD1	Peptidylprolyl isomerase domain and WD repeat-containing protein 1	Protein N-terminal	879.509	339.624	465.534	507.693	254.4	470.143	374.707	208.988	343.148	912.278	422.502	427.792	805.218	605.582	401.896	789.062	NA	NA	NA	183.302	NA	444.868	NA	NA	NA	NA	238.535	NA	NA	NA	220.583	NA	NA	NA	NA	271.686	NA	NA	NA	NA	34.9242	109.564	NA
Protein N-terminal acetylation	(UniMod:1)ADSRDPASDQMQHWKEQR	4	P04040	CAT	Catalase	Protein N-terminal	NA	589.608	NA	NA	3858.02	NA	NA	NA	2369.4	571.074	NA	349.859	NA	113.369	NA	NA	2557.32	NA	511.533	NA	1963.15	NA	1960.84	NA	NA	1160.8	NA	365.942	NA	NA	NA	NA	NA	NA	NA	564.295	NA	15928.9	334.574	NA	1598.67	NA	NA
Protein N-terminal acetylation	(UniMod:1)AELDLMAPGPLPR	2	O95361	TRIM16	Tripartite motif-containing protein 16	Protein N-terminal	NA	202.969	NA	NA	NA	NA	NA	NA	NA	NA	NA	NA	NA	NA	NA	NA	NA	NA	NA	NA	NA	2172.56	NA	230.412	NA	321.224	NA	NA	NA	NA	NA	NA	NA	NA	NA	2436.68	NA	NA	NA	NA	NA	NA	NA
Protein N-terminal acetylation	(UniMod:1)MEVTGDAGVPESGEIR	2	O00273	DFFA	DNA fragmentation factor subunit alpha	Protein N-terminal	NA	161.124	NA	NA	NA	NA	NA	NA	NA	NA	NA	NA	NA	NA	105.495	119.358	NA	NA	NA	NA	378.734	108.334	NA	NA	NA	NA	150.306	NA	NA	380.364	NA	NA	NA	NA	NA	389.626	NA	NA	NA	NA	NA	NA	NA
Protein N-terminal acetylation	(UniMod:1)TTTTTFKGVDPNSR	2	Q9UK76	JPT1	Jupiter microtubule associated homolog 1	Protein N-terminal	NA	NA	NA	NA	NA	NA	NA	NA	NA	NA	NA	NA	NA	NA	NA	NA	NA	NA	NA	NA	NA	NA	NA	NA	NA	NA	NA	NA	NA	NA	NA	NA	NA	NA	NA	NA	NA	NA	NA	NA	NA	NA	NA
Protein N-terminal acetylation	(UniMod:1)ADDIDIEAMLEAPYKK	2	Q14498	RBM39	RNA-binding protein 39	Protein N-terminal	NA	NA	NA	63.0431	NA	NA	34.8007	NA	NA	NA	5.56059	NA	NA	46.2409	NA	9.79216	NA	NA	NA	NA	454.705	45.3832	NA	NA	91.0645	NA	NA	NA	43.9706	NA	33.7483	NA	NA	17.1428	NA	71.3992	123.333	NA	NA	NA	NA	NA	NA
Protein N-terminal acetylation	(UniMod:1)AGLTLFVGR	2	Q9NW13	RBM28	RNA-binding protein 28	Protein N-terminal	364.452	NA	NA	NA	NA	141.16	NA	70.1283	NA	262.333	NA	NA	NA	NA	NA	NA	NA	NA	202.189	NA	NA	NA	NA	NA	314.384	NA	NA	NA	193.387	143.218	NA	NA	NA	NA	NA	32.5485	NA	NA	141.49	NA	NA	NA	NA
Protein N-terminal acetylation	(UniMod:1)ALSMPLNGLKEEDKEPLIELFVK	3	Q9Y696	CLIC4	Chloride intracellular channel protein 4	Protein N-terminal	NA	NA	NA	NA	39.0757	NA	NA	74.992	NA	256.596	NA	230.371	NA	NA	NA	NA	NA	NA	NA	NA	NA	NA	NA	NA	NA	NA	NA	NA	NA	NA	NA	NA	NA	NA	NA	169.245	NA	NA	114.203	NA	NA	NA	NA
Protein N-terminal acetylation	(UniMod:1)MELFLAGR	2	Q7Z4W1	DCXR	L-xylulose reductase	Protein N-terminal	255.356	36.449	NA	148.503	NA	NA	105.697	NA	NA	183.269	NA	NA	NA	NA	NA	210.851	NA	NA	NA	63.905	NA	271.165	NA	NA	NA	299.816	NA	NA	NA	NA	30.1956	NA	NA	9.94876	NA	26.1664	96.7322	NA	NA	NA	177.541	155.63	NA
Protein N-terminal acetylation	(UniMod:1)SETAPAETATPAPVEKSPAK	3	P16401	H1-5	Histone H1.5	Protein N-terminal	54.5142	NA	NA	130.721	NA	NA	NA	NA	NA	NA	NA	36.9108	NA	NA	NA	NA	NA	NA	NA	NA	NA	NA	NA	125.068	NA	NA	NA	NA	NA	NA	NA	NA	74.7684	NA	NA	311.175	NA	NA	NA	NA	NA	NA	NA
Protein N-terminal acetylation	(UniMod:1)ADFDDRVSDEEK	2	P52907	CAPZA1	F-actin-capping protein subunit alpha-1	Protein N-terminal	150.95	145.66	NA	NA	NA	25.0551	53.3114	32.809	NA	179.647	NA	NA	NA	55.0935	146.603	426.309	NA	NA	277.494	NA	3263.07	233.627	NA	NA	592.239	58.3837	125.959	NA	395.629	NA	NA	NA	NA	NA	NA	852.001	311.576	NA	NA	NA	NA	NA	NA
Protein N-terminal acetylation	(UniMod:1)MDADDSRAPK	2	Q01813	PFKP	ATP-dependent 6-phosphofructokinase, platelet type	Protein N-terminal	93.6065	114.25	NA	58.1753	NA	NA	127.61	NA	NA	56.4476	NA	55.2176	NA	NA	234.051	NA	NA	NA	NA	154.18	1668.55	106.495	NA	75.5621	141.018	NA	147.323	NA	NA	NA	NA	NA	NA	NA	NA	NA	NA	NA	NA	NA	NA	110.898	NA
Protein N-terminal acetylation	(UniMod:1)SFLFSSR	2	Q9H8S9	MOB1A	MOB kinase activator 1A	Protein N-terminal	NA	204.602	NA	NA	NA	158.842	220.27	145.4	NA	123.574	NA	NA	NA	NA	NA	92.0881	100.506	NA	NA	NA	NA	30.1672	NA	NA	NA	NA	NA	NA	NA	NA	NA	NA	NA	NA	NA	143.915	NA	NA	57.9096	NA	142.06	103.314	NA
Protein N-terminal acetylation	(UniMod:1)SMPDAMPLPGVGEELK	2	O43865	AHCYL1	S-adenosylhomocysteine hydrolase-like protein 1	Protein N-terminal	NA	103.375	NA	341.375	NA	NA	147.347	119.3	NA	116.376	NA	81.4482	NA	247.819	278.16	176.187	NA	NA	NA	92.0093	1369.27	447.269	NA	126.53	NA	NA	74.9284	NA	NA	164.565	NA	NA	NA	231.312	NA	302.405	NA	NA	260.87	NA	104.055	183.061	NA
Protein N-terminal acetylation	(UniMod:1)VDREQLVQKAR	3	P61981	YWHAG	14-3-3 protein gamma	Protein N-terminal	359.753	71.9771	NA	176.148	NA	NA	294.302	NA	26474.2	284.716	NA	NA	NA	NA	84.7222	241.396	NA	NA	NA	131.044	1263.93	310.992	NA	NA	NA	NA	93.7364	NA	NA	NA	NA	NA	NA	NA	NA	5050.08	678.977	NA	257.808	NA	95.47	NA	NA
Protein N-terminal acetylation	(UniMod:1)AILFAVVAR	2	P51809	VAMP7	Vesicle-associated membrane protein 7	Protein N-terminal	NA	NA	NA	NA	NA	NA	NA	NA	NA	NA	NA	NA	NA	NA	NA	33.0803	NA	NA	NA	59.1911	324.322	26.7959	NA	NA	NA	NA	NA	NA	NA	NA	NA	NA	NA	NA	NA	61.5868	NA	NA	NA	NA	NA	NA	NA
Protein N-terminal acetylation	(UniMod:1)AQNLKDLAGR	2	Q99623	PHB2	Prohibitin-2	Protein N-terminal	NA	NA	NA	NA	NA	NA	NA	520.071	NA	NA	NA	NA	NA	NA	258.999	NA	NA	111.553	NA	NA	2043.4	82.0927	NA	NA	439.702	NA	262.064	NA	NA	NA	NA	NA	NA	NA	NA	720.846	NA	NA	NA	NA	162.926	NA	155.291
Protein N-terminal acetylation	(UniMod:1)SADGAEADGSTQVTVEEPVQQPSVVDR	3	O60664	PLIN3	Perilipin-3	Protein N-terminal	NA	NA	NA	NA	NA	NA	NA	NA	NA	NA	NA	NA	NA	NA	NA	NA	NA	NA	NA	NA	83.0955	NA	NA	NA	NA	NA	NA	NA	NA	NA	NA	NA	NA	NA	NA	46.7432	NA	NA	NA	NA	NA	NA	NA
Protein N-terminal acetylation	(UniMod:1)SDTSESGAGLTR	2	Q9UNF1	MAGED2	Melanoma-associated antigen D2	Protein N-terminal	720.083	241.044	504.992	278.139	NA	NA	589.56	NA	NA	264.064	NA	NA	NA	276.904	558.14	NA	NA	NA	NA	NA	NA	129.259	NA	NA	NA	NA	192.972	NA	NA	213.226	NA	NA	NA	NA	NA	NA	NA	NA	NA	NA	NA	70.2314	426.755
Protein N-terminal acetylation	(UniMod:1)AASGESGTSGGGGSTEEAFMTFYSEVK	3	O75937	DNAJC8	DnaJ homolog subfamily C member 8	Protein N-terminal	NA	NA	NA	NA	NA	65.8996	33.875	70.0015	NA	172.98	NA	NA	NA	199.339	35.9091	51.0175	NA	NA	59.7934	NA	300.913	94.8201	NA	NA	NA	NA	111.751	NA	NA	117.991	76.7658	NA	92.4471	NA	NA	NA	NA	NA	120.444	NA	NA	40.4465	NA
Protein N-terminal acetylation	(UniMod:1)AASQVLGEK	2	Q9Y5Z9	UBIAD1	UbiA prenyltransferase domain-containing protein 1	Protein N-terminal	NA	NA	NA	NA	NA	NA	NA	NA	NA	NA	NA	NA	NA	NA	131.691	NA	NA	NA	NA	NA	NA	NA	NA	NA	NA	NA	NA	NA	NA	NA	NA	NA	NA	NA	NA	NA	NA	NA	NA	NA	NA	NA	NA
Protein N-terminal acetylation	(UniMod:1)AAVKEPLEFHAK	3	Q03701	CEBPZ	CCAAT/enhancer-binding protein zeta	Protein N-terminal	NA	NA	NA	NA	52.9083	108.796	95.5161	NA	NA	NA	NA	NA	NA	NA	39.7127	91.3366	NA	NA	119.542	89.2639	339.962	NA	NA	169.779	NA	NA	108.537	NA	NA	NA	NA	NA	NA	NA	NA	NA	NA	NA	NA	NA	22.7974	NA	NA
Protein N-terminal acetylation	(UniMod:1)ATFVELSTK	2	C9JRZ8	AKR1B15	Aldo-keto reductase family 1 member B15	Protein N-terminal	NA	4759.35	311.304	NA	NA	NA	NA	NA	7772.65	NA	NA	NA	NA	NA	NA	NA	113.491	NA	NA	NA	10602.1	7063.3	NA	NA	NA	NA	NA	NA	NA	NA	NA	NA	NA	NA	NA	8883.5	3371.61	NA	NA	NA	NA	NA	NA
Protein N-terminal acetylation	(UniMod:1)SNTQAERSIIGMIDMFHKYTR	4	P31151	S100A7	Protein S100-A7	Protein N-terminal	NA	NA	NA	NA	NA	NA	NA	NA	24044.8	1061.92	NA	NA	128.649	NA	NA	NA	NA	NA	86.5086	NA	1925.51	336.249	NA	134.448	NA	NA	NA	163.599	140.155	138.172	139.544	NA	NA	NA	NA	3682.36	690.297	NA	NA	NA	67.0669	NA	178.97
Protein N-terminal acetylation	(UniMod:1)SSFSESALEK	2	Q9NQG5	RPRD1B	Regulation of nuclear pre-mRNA domain-containing protein 1B	Protein N-terminal	NA	404.355	NA	414.412	NA	NA	320.176	NA	NA	NA	NA	NA	NA	400.269	625.049	355.665	NA	639.936	NA	746.572	NA	367.569	NA	187.866	414.789	NA	698.025	NA	NA	926.967	416.522	NA	44.8611	510.359	NA	554.983	135.891	NA	NA	NA	NA	NA	NA
Protein N-terminal acetylation	(UniMod:1)ATGANATPLDFPSKK	2	Q15637	SF1	Splicing factor 1	Protein N-terminal	NA	71.6859	NA	8.69707	NA	NA	80.7078	NA	NA	NA	116.146	NA	54.9442	NA	39.517	87.6954	NA	73.4706	NA	117.355	481.762	80.6811	NA	NA	NA	NA	130.078	NA	NA	123.812	NA	NA	NA	NA	NA	24.8902	NA	NA	NA	NA	NA	NA	NA
Protein N-terminal acetylation	(UniMod:1)AVDITLLFR	2	Q9P2W9	STX18	Syntaxin-18	Protein N-terminal	NA	56.3216	NA	NA	NA	81.3973	NA	58.3269	NA	143.216	NA	NA	NA	NA	132.68	NA	NA	NA	164.74	NA	960.627	75.9285	NA	222.518	NA	38.2555	NA	NA	NA	NA	NA	NA	NA	NA	NA	75.5033	NA	NA	NA	NA	NA	NA	NA
Protein N-terminal acetylation	(UniMod:1)MTENSTSAPAAKPK	2	P07305	H1-0	Histone H1.0	Protein N-terminal	NA	NA	NA	NA	NA	NA	NA	55.0289	NA	NA	NA	34.0411	NA	NA	53.5591	8.04659	NA	NA	NA	112.177	54.4079	10.818	NA	NA	NA	NA	NA	NA	104.773	NA	NA	NA	NA	NA	NA	NA	NA	NA	NA	NA	33.6661	NA	NA
Protein N-terminal acetylation	(UniMod:1)SISSDEVNFLVYR	2	Q9BZK7	TBL1XR1	F-box-like/WD repeat-containing protein TBL1XR1	Protein N-terminal	NA	27.1429	NA	32.4486	NA	55.6189	NA	NA	NA	NA	129.548	NA	NA	NA	61.7819	NA	NA	NA	NA	NA	112.992	78.922	NA	NA	NA	NA	NA	NA	NA	NA	NA	NA	NA	143.233	NA	62.3014	NA	NA	NA	NA	61.5004	NA	NA
Protein N-terminal acetylation	(UniMod:1)AAAAVSSAKR	2	P49914	MTHFS	5-formyltetrahydrofolate cyclo-ligase	Protein N-terminal	NA	NA	NA	NA	NA	NA	NA	NA	NA	NA	NA	NA	NA	NA	NA	NA	NA	NA	NA	NA	NA	NA	NA	NA	NA	NA	NA	NA	NA	NA	NA	NA	NA	NA	NA	NA	NA	NA	NA	NA	NA	NA	NA
Protein N-terminal acetylation	(UniMod:1)AAPEGSGLGEDARLDQETAQWLR	3	Q96G03	PGM2	Phosphoglucomutase-2	Protein N-terminal	NA	171.204	NA	204.65	212.051	NA	NA	NA	4166.93	688.051	NA	NA	NA	156.84	NA	NA	NA	NA	NA	NA	9884.4	NA	NA	NA	NA	525.935	NA	NA	NA	NA	NA	NA	NA	NA	NA	2172.53	646.306	NA	NA	NA	151.1	NA	NA
Protein N-terminal acetylation	(UniMod:1)ADQAPFDTDVNTLTR	2	P09467	FBP1	Fructose-1,6-bisphosphatase 1	Protein N-terminal	NA	219.438	NA	NA	NA	NA	NA	NA	6312.77	NA	NA	NA	NA	NA	NA	NA	NA	NA	NA	NA	NA	NA	NA	NA	NA	NA	73.2319	NA	NA	NA	NA	NA	NA	NA	NA	NA	NA	NA	NA	NA	NA	NA	NA
Protein N-terminal acetylation	(UniMod:1)SDTAVADTR	2	Q9UMY4	SNX12	Sorting nexin-12	Protein N-terminal	NA	NA	NA	NA	NA	NA	406.609	NA	NA	539.505	NA	NA	NA	247.062	NA	NA	NA	NA	NA	NA	NA	664.935	NA	476.209	NA	NA	232.543	NA	NA	909.347	NA	NA	NA	NA	NA	NA	NA	NA	NA	NA	NA	NA	NA
Protein N-terminal acetylation	(UniMod:1)SETVPPAPAASAAPEKPLAGKK	3	Q02539	H1-1	Histone H1.1	Protein N-terminal	NA	1315.16	NA	358.787	778.539	NA	NA	NA	NA	NA	NA	61.3035	NA	167.257	659.557	673.229	110.38	NA	257.213	NA	NA	71.5338	NA	629.511	NA	NA	1099.71	NA	980.815	431.595	308.173	NA	NA	774.081	NA	352.835	270.259	NA	493.264	NA	236.543	193.439	NA
Protein N-terminal acetylation	(UniMod:1)SQAEFEK	2	P07108	DBI	Acyl-CoA-binding protein	Protein N-terminal	828.091	NA	NA	461.387	NA	NA	641.136	NA	1229.62	NA	NA	NA	NA	NA	NA	NA	NA	NA	NA	NA	NA	1043.82	NA	NA	NA	NA	NA	NA	NA	NA	NA	204.103	NA	NA	NA	1305.66	2662.92	NA	NA	NA	NA	NA	NA
Protein N-terminal acetylation	(UniMod:1)TTNAGPLHPYWPQHLR	3	Q15125	EBP	3-beta-hydroxysteroid-Delta(8),Delta(7)-isomerase	Protein N-terminal	NA	NA	66.0445	85.003	NA	NA	201.34	374.616	NA	NA	NA	NA	NA	NA	NA	NA	NA	NA	NA	NA	10807.2	NA	NA	NA	NA	877.083	NA	NA	NA	NA	NA	NA	NA	109.046	NA	2255.74	NA	511.474	NA	NA	116.903	189.922	NA
Protein N-terminal acetylation	(UniMod:1)ASILDEYENSLSR	2	Q9P253	VPS18	Vacuolar protein sorting-associated protein 18 homolog	Protein N-terminal	21.473	NA	NA	333.411	NA	NA	111.691	NA	NA	NA	277.5	105.697	NA	NA	127.843	235.136	NA	NA	NA	NA	1906.9	281.925	NA	NA	NA	NA	NA	NA	41.2222	NA	NA	NA	NA	136.691	NA	94.4548	NA	NA	NA	NA	NA	NA	NA
Protein N-terminal acetylation	(UniMod:1)ASVTLSEAEK	2	Q15024	EXOSC7	Exosome complex component RRP42	Protein N-terminal	NA	NA	NA	NA	NA	NA	NA	NA	NA	112.561	381.296	NA	NA	NA	NA	NA	NA	NA	NA	NA	NA	NA	NA	NA	NA	NA	NA	NA	NA	NA	NA	NA	NA	NA	NA	NA	NA	NA	NA	NA	NA	NA	NA
Protein N-terminal acetylation	(UniMod:1)MDKNELVQKAK	3	P63104	YWHAZ	14-3-3 protein zeta/delta	Protein N-terminal	NA	23.9942	NA	NA	NA	NA	NA	NA	27618.3	154.63	NA	NA	NA	NA	NA	92.982	NA	NA	NA	NA	1395.13	152.595	NA	NA	NA	126.632	NA	NA	NA	NA	NA	NA	NA	16.6788	NA	2488.59	407.581	NA	NA	NA	NA	NA	NA
Protein N-terminal acetylation	(UniMod:1)VDKNIYIIQGEINIVVGAIKR	3	Q92538	GBF1	Golgi-specific brefeldin A-resistance guanine nucleotide exchange factor 1	Protein N-terminal	129.822	NA	50.5208	NA	NA	NA	NA	NA	NA	154.754	44.1536	36.0697	488.474	27.9191	NA	156.908	NA	NA	NA	27.925	60.052	676.801	729.603	NA	NA	NA	20.9161	NA	NA	NA	NA	NA	NA	NA	NA	NA	152.12	NA	NA	NA	20.6768	NA	NA
Protein N-terminal acetylation	(UniMod:1)VDMMDLPR	2	P35244	RPA3	Replication protein A 14 kDa subunit	Protein N-terminal	NA	NA	NA	NA	229.901	NA	643.758	NA	360.088	255.474	NA	NA	NA	NA	175.335	359.359	NA	NA	NA	228.793	1185.95	500.829	NA	300.287	382.045	178.061	194.643	NA	493.048	NA	329.901	NA	NA	263.494	NA	689.158	NA	NA	204.554	NA	262.803	410.682	261.504
Protein N-terminal acetylation	(UniMod:1)AAATGPSFWLGNETLKVPLALFALNR	3	P12955	PEPD	Xaa-Pro dipeptidase	Protein N-terminal	NA	117.297	NA	NA	NA	NA	NA	359.874	199.198	7.89718	84.7328	NA	NA	NA	99.6123	NA	212.96	NA	212.482	NA	747.023	173.969	NA	NA	NA	212.013	NA	NA	NA	NA	NA	NA	NA	176.348	132.195	38.2926	NA	NA	NA	NA	4.77161	NA	NA
Protein N-terminal acetylation	(UniMod:1)AAAVAAAGAGEPQSPDELLPK	3	Q9NS69	TOMM22	Mitochondrial import receptor subunit TOM22 homolog	Protein N-terminal	NA	NA	NA	NA	NA	NA	NA	NA	NA	NA	NA	NA	NA	NA	NA	NA	NA	NA	NA	NA	NA	NA	NA	NA	NA	NA	NA	NA	NA	NA	NA	NA	NA	NA	NA	NA	NA	NA	NA	NA	NA	NA	NA
Protein N-terminal acetylation	(UniMod:1)AAHGGSAASSALK	2	O94888	UBXN7	UBX domain-containing protein 7	Protein N-terminal	424.477	NA	NA	404.138	142.861	NA	261.62	NA	102.74	NA	NA	NA	NA	NA	NA	94.0405	NA	NA	NA	NA	192.743	119.907	NA	NA	498.668	NA	NA	NA	167.98	335.34	NA	NA	NA	NA	NA	NA	NA	NA	NA	NA	NA	NA	148.944
Protein N-terminal acetylation	(UniMod:1)ASGVAVSDGVIKVFNDMK	3	P23528	CFL1	Cofilin-1	Protein N-terminal	NA	NA	NA	NA	NA	NA	NA	NA	NA	NA	NA	130.128	NA	NA	NA	NA	NA	NA	NA	NA	NA	NA	NA	NA	NA	NA	NA	NA	NA	NA	NA	NA	NA	NA	NA	NA	NA	NA	NA	NA	NA	NA	NA
Protein N-terminal acetylation	(UniMod:1)MEDYQAAEETAFVVDEVSNIVK	3	P63172	DYNLT1	Dynein light chain Tctex-type 1	Protein N-terminal	NA	NA	NA	NA	NA	NA	NA	NA	NA	54.636	NA	NA	NA	NA	116.172	NA	NA	NA	NA	NA	NA	134.378	NA	NA	112.866	49.6432	NA	NA	NA	102.465	NA	NA	NA	47.9883	NA	NA	NA	NA	100.458	NA	NA	10.2215	NA
Protein N-terminal acetylation	(UniMod:1)VDKNIYIIQGEINIVVGAIK	3	Q92538	GBF1	Golgi-specific brefeldin A-resistance guanine nucleotide exchange factor 1	Protein N-terminal	205.305	81.6712	106.819	150.03	NA	172.794	111.575	NA	NA	NA	198.545	NA	231.949	81.2935	266.997	100.771	219.233	230.129	253.478	80.1947	544.4	351.513	996.558	107.351	NA	NA	NA	NA	NA	155.881	91.7947	NA	NA	NA	NA	NA	82.9035	NA	88.5323	NA	107.36	166.905	NA
Protein N-terminal acetylation	(UniMod:1)AAIAASEVLVDSAEEGSLAAAAELAAQK	3	O95926	SYF2	Pre-mRNA-splicing factor SYF2	Protein N-terminal	217.101	52.929	NA	NA	134.772	NA	NA	NA	NA	NA	NA	NA	NA	76.5721	NA	58.7848	90.6129	NA	NA	72.3185	290.33	NA	NA	40.6473	NA	NA	NA	NA	109.239	NA	NA	NA	NA	NA	NA	NA	NA	NA	NA	NA	90.13	NA	NA
Protein N-terminal acetylation	(UniMod:1)AERGELDLTGAK	2	P13984	GTF2F2	General transcription factor IIF subunit 2	Protein N-terminal	195.103	NA	NA	135.356	126.293	NA	33.8632	47.7894	NA	57.9732	161.723	NA	172.426	NA	106.459	NA	NA	NA	NA	NA	NA	NA	155.235	NA	76.5945	NA	NA	NA	NA	147.875	NA	NA	NA	NA	NA	NA	NA	NA	NA	NA	NA	NA	NA
Protein N-terminal acetylation	(UniMod:1)ASSVGNVADSTEPTKR	2	O15294	OGT	UDP-N-acetylglucosamine--peptide N-acetylglucosaminyltransferase 110 kDa subunit	Protein N-terminal	NA	NA	NA	42.415	NA	NA	NA	NA	NA	45.7683	19.0649	13.273	NA	NA	106.915	NA	NA	NA	NA	NA	310.509	NA	NA	NA	NA	NA	97.9605	NA	NA	NA	72.6029	NA	NA	NA	NA	40.2072	NA	NA	21.2236	NA	NA	NA	NA
Protein N-terminal acetylation	(UniMod:1)MDDSEVESTASILASVK	2	O60716	CTNND1	Catenin delta-1	Protein N-terminal	NA	17.0614	NA	144.628	16.8807	46.9986	NA	NA	NA	42.7172	NA	23.7496	NA	NA	41.9955	63.7023	NA	NA	NA	NA	7.08706	NA	NA	NA	17.364	NA	NA	NA	48.4362	NA	NA	NA	NA	NA	NA	NA	NA	NA	30.9259	NA	24.355	89.4656	NA
Protein N-terminal acetylation	(UniMod:1)MEAVLTEELDEEEQLLRR	3	Q8N6M0	OTUD6B	Deubiquitinase OTUD6B	Protein N-terminal	119.23	144.7	NA	NA	NA	203.292	210.655	473.537	NA	173.919	200.446	NA	NA	NA	21.7945	311.748	NA	NA	NA	242.493	NA	211.024	NA	136.794	270.588	192.354	205.193	NA	NA	235.204	246.266	NA	NA	NA	NA	208.969	115.994	NA	197.075	NA	112.033	230.324	NA
Protein N-terminal acetylation	(UniMod:1)SGTSSPEAVKK	2	Q7Z3U7	MON2	Protein MON2 homolog	Protein N-terminal	NA	NA	NA	91.5508	NA	NA	NA	NA	NA	134.683	NA	NA	NA	NA	66.8472	NA	NA	NA	NA	83.7745	2130.94	103.936	NA	183.434	112.287	126.563	110.279	NA	128.733	NA	71.0484	NA	NA	NA	NA	352.943	161.961	NA	NA	NA	NA	NA	NA
Protein N-terminal acetylation	(UniMod:1)AELSEEALLSVLPTIRVPK	3	P45974	USP5	Ubiquitin carboxyl-terminal hydrolase 5	Protein N-terminal	NA	8.43369	NA	NA	NA	47.1984	NA	NA	NA	NA	NA	NA	NA	NA	NA	NA	NA	NA	NA	NA	226.218	73.1755	NA	NA	NA	62.8695	NA	NA	NA	NA	NA	NA	NA	NA	NA	134.067	NA	NA	NA	NA	NA	NA	NA
Protein N-terminal acetylation	(UniMod:1)MELLGEYVGQEGKPQK	2	Q9BXV9	GON7	EKC/KEOPS complex subunit GON7	Protein N-terminal	NA	111.553	NA	NA	NA	NA	19.4366	NA	NA	NA	NA	NA	NA	NA	101.438	NA	NA	NA	67.7805	89.0261	2052.55	111.17	NA	57.8445	341.451	64.9311	233.347	NA	NA	NA	NA	NA	NA	NA	NA	149.917	NA	NA	NA	NA	NA	NA	NA
Protein N-terminal acetylation	(UniMod:1)SETVPPAPAASAAPEKPLAGK	3	Q02539	H1-1	Histone H1.1	Protein N-terminal	436.114	NA	NA	210.451	208.544	344.79	NA	NA	NA	155.898	NA	NA	NA	NA	336.774	416.634	NA	NA	NA	136.522	NA	NA	NA	88.7206	NA	NA	851.065	NA	496.039	NA	350.682	NA	NA	133.821	NA	198.163	NA	NA	555.911	NA	NA	281.366	NA
Protein N-terminal acetylation	(UniMod:1)SSVAVLTQESFAEHR	3	Q00341	HDLBP	Vigilin	Protein N-terminal	NA	NA	NA	NA	1078.27	NA	NA	1108.09	NA	NA	231.823	726.427	NA	475.238	NA	NA	NA	NA	NA	NA	NA	NA	NA	NA	NA	NA	NA	NA	NA	NA	NA	NA	984.378	NA	NA	1408.9	2127.36	NA	2142.82	NA	NA	NA	NA
Protein N-terminal acetylation	(UniMod:1)AAAAAAGAASGLPGPVAQGLKEALVDTLTGILSPVQEVR	4	Q96P70	IPO9	Importin-9	Protein N-terminal	203.114	331.889	NA	210.326	23.2517	68.7224	60.1607	79.5844	NA	163.553	NA	115.597	NA	93.8884	188.773	NA	NA	NA	NA	58.4754	3293.61	325.777	NA	92.1078	NA	35.4978	149.373	NA	NA	NA	81.2621	NA	NA	NA	NA	128.47	NA	NA	90.554	NA	49.7371	NA	NA
Protein N-terminal acetylation	(UniMod:1)AAAAAAGEARR	2	P09417	QDPR	Dihydropteridine reductase	Protein N-terminal	NA	NA	NA	NA	NA	NA	NA	NA	126.415	NA	NA	NA	NA	NA	NA	NA	NA	NA	NA	NA	NA	NA	NA	NA	339.947	NA	NA	107.312	NA	NA	NA	NA	NA	NA	NA	NA	NA	NA	NA	NA	NA	NA	NA
Protein N-terminal acetylation	(UniMod:1)ADAFGDELFSVFEGDSTTAAGTK	3	P42285	MTREX	Exosome RNA helicase MTR4	Protein N-terminal	NA	67.1789	NA	304.147	148.996	83.9974	223.566	164.826	NA	199.842	136.342	NA	477.076	96.3299	110.95	229.104	NA	233.737	NA	NA	NA	180.74	NA	NA	NA	NA	57.4721	NA	NA	104.794	NA	NA	NA	NA	NA	NA	49.9538	131.096	NA	NA	103.98	NA	NA
Protein N-terminal acetylation	(UniMod:1)ADDPSAADR	2	P62495	ETF1	Eukaryotic peptide chain release factor subunit 1	Protein N-terminal	1223.43	578.279	NA	NA	NA	NA	NA	NA	NA	834.487	NA	NA	NA	489.738	NA	565.039	NA	NA	NA	616.937	NA	NA	NA	NA	437.225	NA	787.357	NA	NA	NA	NA	NA	NA	NA	NA	576.272	NA	NA	NA	NA	NA	NA	NA
Protein N-terminal acetylation	(UniMod:1)ADGKAGDEKPEK	3	Q8WW12	PCNP	PEST proteolytic signal-containing nuclear protein	Protein N-terminal	NA	NA	NA	NA	NA	NA	NA	NA	NA	NA	NA	NA	NA	NA	NA	NA	NA	NA	NA	NA	308.864	NA	NA	57.9091	NA	NA	NA	NA	NA	NA	NA	NA	NA	NA	NA	48.6631	NA	NA	NA	NA	NA	NA	NA
Protein N-terminal acetylation	(UniMod:1)ADLSLADALTEPSPDIEGEIKR	3	P27816	MAP4	Microtubule-associated protein 4	Protein N-terminal	NA	NA	NA	NA	NA	NA	NA	NA	NA	NA	NA	NA	NA	NA	NA	NA	NA	NA	NA	NA	NA	NA	NA	NA	NA	NA	NA	NA	NA	NA	NA	NA	NA	NA	NA	NA	NA	NA	NA	NA	NA	NA	NA
Protein N-terminal acetylation	(UniMod:1)AEVQVLVLDGRGHLLGR	3	P40429	RPL13A	60S ribosomal protein L13a	Protein N-terminal	NA	NA	NA	NA	NA	NA	NA	NA	NA	190.134	NA	NA	NA	NA	139.732	78.9008	NA	NA	NA	NA	5622.78	151.5	NA	NA	NA	215.966	NA	NA	NA	NA	NA	NA	NA	122.506	NA	747.327	117.758	NA	NA	NA	NA	NA	NA
Protein N-terminal acetylation	(UniMod:1)MDLYSTPAAALDR	2	Q9Y6K5	OAS3	2'-5'-oligoadenylate synthase 3	Protein N-terminal	NA	NA	NA	411.862	NA	808.069	351.932	651.999	NA	440.269	NA	NA	NA	NA	450.08	645.429	NA	NA	NA	NA	NA	1211.6	NA	NA	375.614	142.388	1234.22	NA	NA	1027.08	NA	NA	910.723	561.518	NA	1353.39	1123.89	NA	197.933	NA	111.106	1105.63	128.21
Protein N-terminal acetylation	(UniMod:1)MEEASEGGGNDR	2	Q9BV40	VAMP8	Vesicle-associated membrane protein 8	Protein N-terminal	NA	NA	NA	105.689	NA	NA	NA	NA	NA	NA	NA	NA	NA	NA	NA	NA	NA	NA	NA	NA	NA	81.0469	NA	42.7317	NA	NA	31.2997	NA	NA	NA	NA	NA	NA	NA	NA	446.006	NA	NA	13.8046	NA	NA	140.375	NA
Protein N-terminal acetylation	(UniMod:1)MNNSGADEIGK	2	Q96EP5	DAZAP1	DAZ-associated protein 1	Protein N-terminal	NA	NA	NA	NA	NA	NA	NA	NA	NA	NA	NA	168.265	NA	NA	NA	NA	NA	NA	NA	115.525	NA	266.466	NA	NA	NA	NA	NA	NA	NA	285.714	NA	NA	NA	NA	NA	NA	NA	NA	125.016	NA	105.504	66.4969	NA
Protein N-terminal acetylation	(UniMod:1)STGPTAATGSNRR	2	Q15836	VAMP3	Vesicle-associated membrane protein 3	Protein N-terminal	NA	NA	NA	114.96	NA	NA	NA	NA	NA	NA	NA	NA	NA	NA	166.764	NA	NA	NA	NA	NA	109.597	NA	NA	NA	NA	56.3059	NA	NA	NA	NA	NA	NA	NA	NA	NA	72.2631	16.9335	NA	NA	NA	43.905	NA	NA
Protein N-terminal acetylation	(UniMod:1)AASGSGMAQK	2	Q92905	COPS5	COP9 signalosome complex subunit 5	Protein N-terminal	NA	126.796	NA	NA	NA	218.071	NA	NA	NA	69.4151	NA	90.248	NA	NA	239.081	174.397	NA	NA	335.18	97.4789	NA	237.095	NA	NA	NA	NA	NA	NA	NA	137.056	NA	NA	284.671	110.704	NA	150.401	284.129	NA	NA	NA	NA	177.611	NA
Protein N-terminal acetylation	(UniMod:1)AEVSIDQSK	2	Q8IVM0	CCDC50	Coiled-coil domain-containing protein 50	Protein N-terminal	NA	146.534	NA	NA	NA	NA	306.409	385.166	NA	257.827	175.278	NA	NA	NA	526.198	585.824	NA	370.502	NA	510.282	NA	386.879	513.065	NA	NA	NA	382.771	NA	NA	NA	NA	NA	NA	NA	NA	NA	NA	NA	NA	NA	182.078	NA	NA
Protein N-terminal acetylation	(UniMod:1)SGGSADYNR	2	Q14240	EIF4A2	Eukaryotic initiation factor 4A-II	Protein N-terminal	NA	NA	NA	NA	NA	NA	92.3229	137.834	NA	NA	NA	NA	NA	NA	207.355	212.735	NA	NA	NA	165.222	NA	116.3	NA	78.1676	350.751	NA	157.718	NA	NA	NA	NA	NA	159.791	NA	NA	108.526	NA	NA	NA	NA	NA	268.485	NA
Protein N-terminal acetylation	(UniMod:1)SHTILLVQPTKRPEGR	3	P84090	ERH	Enhancer of rudimentary homolog	Protein N-terminal	NA	103.143	NA	93.8686	NA	NA	NA	NA	NA	NA	NA	240.332	NA	226.516	426.679	78.6773	92.7487	NA	393.302	NA	12015.8	920.829	NA	NA	85.1706	62.9487	215.438	NA	NA	NA	220.852	NA	NA	521.455	NA	1440.07	NA	NA	38.3538	NA	196.28	NA	NA
Protein N-terminal acetylation	(UniMod:1)AAFRDIEEVSQGLLSLLGANR	3	Q8NBT2	SPC24	Kinetochore protein Spc24	Protein N-terminal	197.236	149.48	NA	NA	364.324	159.204	338.395	209.027	NA	345.59	NA	NA	227.817	320.847	305.392	68.8738	NA	NA	231.145	183.959	79.5381	83.9465	NA	231.499	321.507	NA	428.948	NA	246.151	115.856	129.053	NA	NA	336.078	NA	109.253	NA	NA	95.2243	NA	249.699	145.529	NA
Protein N-terminal acetylation	(UniMod:1)AAPVDLELK	2	O60925	PFDN1	Prefoldin subunit 1	Protein N-terminal	NA	NA	NA	NA	145.324	NA	NA	NA	NA	NA	NA	NA	NA	NA	NA	NA	NA	NA	NA	NA	NA	47.2738	NA	NA	NA	70.3858	NA	NA	NA	282.554	NA	NA	NA	NA	NA	91.0194	NA	NA	155.267	NA	65.0207	NA	NA
Protein N-terminal acetylation	(UniMod:1)ADLDKLNIDSIIQR	3	P36873	PPP1CC	Serine/threonine-protein phosphatase PP1-gamma catalytic subunit	Protein N-terminal	NA	NA	NA	NA	NA	NA	NA	NA	373.036	51.7752	NA	NA	NA	NA	NA	NA	NA	NA	NA	NA	530.551	173.39	NA	NA	NA	NA	NA	NA	NA	NA	127.887	NA	NA	NA	NA	122.914	NA	NA	NA	NA	NA	NA	NA
Protein N-terminal acetylation	(UniMod:1)AEAHQAVAFQFTVTPDGIDLR	3	P50416	CPT1A	Carnitine O-palmitoyltransferase 1, liver isoform	Protein N-terminal	NA	NA	NA	52.3231	34.4158	NA	NA	NA	NA	NA	NA	NA	NA	NA	NA	NA	NA	NA	NA	NA	NA	NA	NA	NA	NA	NA	NA	NA	NA	NA	NA	NA	NA	NA	284.148	NA	NA	NA	29.1066	NA	NA	NA	NA
Protein N-terminal acetylation	(UniMod:1)MFSWVSK	2	Q9H4M9	EHD1	EH domain-containing protein 1	Protein N-terminal	NA	83.9491	NA	187.082	NA	NA	62.1966	323.706	NA	541.971	NA	NA	NA	NA	71.9963	NA	220.026	NA	NA	180.199	NA	402.262	NA	NA	NA	NA	NA	NA	NA	NA	68.384	NA	174.317	NA	NA	560.919	278.702	NA	NA	NA	146.836	98.4777	96.0264
Protein N-terminal acetylation	(UniMod:1)SSPSPGKR	2	P62256	UBE2H	Ubiquitin-conjugating enzyme E2 H	Protein N-terminal	NA	166.347	NA	NA	NA	NA	NA	NA	NA	NA	NA	NA	NA	NA	NA	208.316	NA	NA	NA	NA	2430.83	209.939	NA	NA	NA	NA	NA	NA	NA	NA	NA	NA	NA	NA	NA	184.377	NA	NA	NA	NA	NA	NA	NA
Protein N-terminal acetylation	(UniMod:1)AESSDKLYRVEYAK	3	P09874	PARP1	Poly [ADP-ribose] polymerase 1	Protein N-terminal	NA	NA	NA	184.031	NA	332.811	51.9918	NA	NA	NA	NA	NA	NA	NA	111.175	NA	26.8689	NA	NA	NA	NA	213.376	NA	NA	NA	NA	NA	NA	NA	NA	NA	NA	317.872	NA	NA	NA	NA	NA	NA	NA	238.659	NA	NA
Protein N-terminal acetylation	(UniMod:1)ASEELQKDLEEVKVLLEK	3	Q9HB71	CACYBP	Calcyclin-binding protein	Protein N-terminal	NA	NA	NA	NA	NA	NA	NA	NA	NA	NA	NA	NA	107.208	NA	NA	NA	NA	NA	NA	NA	131.818	NA	NA	NA	NA	NA	NA	NA	NA	NA	NA	NA	NA	NA	NA	31.9503	NA	NA	NA	NA	122.154	NA	NA
Protein N-terminal acetylation	(UniMod:1)MELSDANLQTLTEYLKK	3	P55060	CSE1L	Exportin-2	Protein N-terminal	NA	193.082	NA	462.506	NA	NA	378.64	NA	NA	591.46	NA	NA	NA	118.245	NA	534.118	NA	NA	NA	198.577	NA	NA	NA	NA	NA	NA	113.75	NA	NA	NA	492.145	NA	NA	NA	NA	206.252	NA	NA	NA	NA	218.672	158.158	NA
Protein N-terminal acetylation	(UniMod:1)MENTENSVDSK	2	P42574	CASP3	Caspase-3	Protein N-terminal	122.338	99.799	NA	NA	NA	NA	NA	NA	NA	NA	NA	NA	NA	NA	132.478	20.1164	NA	NA	NA	NA	435.423	112.121	NA	163.11	23.1519	NA	NA	NA	NA	NA	43.5172	NA	NA	NA	NA	114.746	NA	NA	NA	NA	14.542	170.001	NA
Protein N-terminal acetylation	(UniMod:1)MERPDK	2	Q3ZAQ7	VMA21	Vacuolar ATPase assembly integral membrane protein VMA21	Protein N-terminal	596.797	332.148	NA	194.785	NA	NA	249.896	NA	NA	NA	NA	NA	NA	NA	708.78	NA	NA	NA	NA	261.706	2216.03	257.051	NA	341.66	319.544	NA	654.726	NA	NA	514.509	NA	NA	676.865	30.8858	NA	NA	379.864	NA	NA	NA	NA	263.94	480.829
Protein N-terminal acetylation	(UniMod:1)SFFNFR	2	Q9H2G2	SLK	STE20-like serine/threonine-protein kinase	Protein N-terminal	NA	241.184	NA	NA	164.575	NA	NA	NA	NA	189.497	NA	NA	NA	205.286	173.863	259.026	NA	NA	NA	NA	328.042	114.219	NA	NA	NA	99.9577	216.258	NA	NA	NA	NA	NA	NA	NA	NA	93.6227	NA	323.138	NA	NA	NA	NA	NA
Protein N-terminal acetylation	(UniMod:1)SNTQAER	2	P31151	S100A7	Protein S100-A7	Protein N-terminal	NA	NA	NA	124.886	NA	NA	NA	NA	NA	720.471	NA	NA	NA	NA	NA	NA	NA	NA	NA	NA	8003.44	NA	NA	NA	NA	NA	NA	NA	NA	NA	NA	NA	NA	NA	NA	6890.93	521.658	NA	NA	NA	NA	NA	NA
Protein N-terminal acetylation	(UniMod:1)AAATGDPGLSK	2	O95352	ATG7	Ubiquitin-like modifier-activating enzyme ATG7	Protein N-terminal	NA	313.319	NA	NA	NA	NA	NA	NA	NA	NA	NA	NA	NA	NA	NA	NA	NA	NA	NA	1624.77	NA	873.336	NA	NA	NA	NA	NA	NA	NA	NA	NA	NA	NA	NA	NA	642.11	NA	NA	NA	NA	NA	NA	8839.93
Protein N-terminal acetylation	(UniMod:1)AAVVEVEVGGGAAGER	2	Q9H920	RNF121	RING finger protein 121	Protein N-terminal	NA	NA	NA	74.8632	NA	NA	70.3416	NA	NA	NA	NA	NA	NA	NA	NA	NA	NA	NA	NA	NA	914.625	112.461	NA	NA	NA	NA	NA	NA	NA	NA	NA	NA	NA	NA	NA	174.721	NA	168.82	NA	NA	NA	NA	NA
Protein N-terminal acetylation	(UniMod:1)ATALSEEELDNEDYYSLLNVR	3	Q9NVH1	DNAJC11	DnaJ homolog subfamily C member 11	Protein N-terminal	NA	189.937	NA	62.8111	NA	NA	NA	NA	NA	NA	NA	NA	NA	NA	NA	NA	NA	NA	NA	NA	NA	NA	NA	NA	NA	NA	NA	NA	NA	NA	NA	NA	NA	NA	NA	NA	NA	NA	NA	NA	NA	NA	NA
Protein N-terminal acetylation	(UniMod:1)ATATIALQVNGQQGGGSEPAAAAAVVAAGDK	3	Q9UHX1	PUF60	Poly(U)-binding-splicing factor PUF60	Protein N-terminal	NA	61.1688	NA	NA	NA	NA	NA	NA	75.635	NA	NA	NA	NA	NA	95.9606	59.0084	NA	NA	NA	NA	1208.04	49.1359	NA	NA	NA	NA	NA	NA	NA	NA	NA	NA	NA	NA	NA	18.8271	NA	NA	NA	NA	NA	NA	NA
Protein N-terminal acetylation	(UniMod:1)TTAARPTFEPAR	2	Q9P013	CWC15	Spliceosome-associated protein CWC15 homolog	Protein N-terminal	NA	NA	NA	69.5323	NA	NA	NA	NA	NA	NA	NA	NA	NA	168.104	108.398	NA	NA	NA	NA	NA	NA	NA	NA	NA	NA	NA	NA	NA	NA	NA	NA	NA	NA	NA	NA	NA	NA	NA	NA	NA	NA	87.8083	NA
Protein N-terminal acetylation	(UniMod:1)AAAAVSESWPELELAERER	3	Q8N1G4	LRRC47	Leucine-rich repeat-containing protein 47	Protein N-terminal	NA	214.817	NA	NA	NA	NA	NA	76.9447	NA	NA	46.8677	NA	NA	NA	NA	NA	NA	NA	NA	NA	NA	273.27	NA	NA	NA	84.2188	150.314	NA	NA	NA	NA	NA	NA	NA	NA	NA	NA	NA	NA	NA	NA	NA	NA
Protein N-terminal acetylation	(UniMod:1)MDGSGEQPR	2	Q07812	BAX	Apoptosis regulator BAX	Protein N-terminal	NA	653.755	NA	NA	NA	257.301	686.285	759.699	NA	539.861	NA	NA	NA	294.203	208.206	NA	NA	NA	NA	NA	NA	NA	NA	NA	129.439	NA	NA	NA	NA	595.039	475.627	NA	369.536	NA	NA	378.947	NA	NA	174.257	NA	NA	358.415	1021.03
Protein N-terminal acetylation	(UniMod:1)MDNLSDTLKK	2	P52306	RAP1GDS1	Rap1 GTPase-GDP dissociation stimulator 1	Protein N-terminal	NA	203.766	NA	NA	NA	NA	NA	NA	NA	131.012	NA	NA	NA	NA	NA	NA	NA	NA	NA	NA	1503.03	117.518	NA	NA	408.028	75.6483	NA	NA	NA	418.569	NA	NA	NA	NA	NA	291.413	NA	NA	NA	NA	91.8205	NA	NA
Protein N-terminal acetylation	(UniMod:1)MESYDIIANQPVVIDNGSGVIK	3	P42025	ACTR1B	Beta-centractin	Protein N-terminal	NA	NA	NA	NA	NA	NA	NA	NA	NA	99.5465	NA	NA	NA	NA	NA	NA	NA	NA	NA	NA	2092.38	NA	NA	NA	NA	NA	NA	NA	NA	NA	NA	NA	NA	NA	NA	493.389	NA	NA	NA	NA	NA	NA	NA
Protein N-terminal acetylation	(UniMod:1)MNVGVAHSEVNPNTR	2	Q53FV1	ORMDL2	ORM1-like protein 2	Protein N-terminal	NA	NA	NA	NA	NA	NA	NA	NA	NA	NA	NA	NA	NA	52.5537	NA	NA	NA	NA	NA	NA	1501.5	15.4795	NA	NA	NA	NA	NA	NA	NA	NA	NA	NA	NA	NA	NA	151.712	NA	NA	NA	NA	NA	97.5987	NA
Protein N-terminal acetylation	(UniMod:1)STLFPSLFPR	2	P60006	ANAPC15	Anaphase-promoting complex subunit 15	Protein N-terminal	15.3023	NA	NA	NA	NA	106.397	NA	NA	NA	NA	NA	NA	NA	NA	NA	102.929	NA	NA	NA	114.686	NA	195.066	NA	NA	NA	NA	NA	NA	NA	NA	NA	NA	NA	NA	NA	218.881	NA	NA	29.1066	NA	124.061	NA	146.526
Protein N-terminal acetylation	(UniMod:1)AALTAEHFAALQSLLK	3	Q9P000	COMMD9	COMM domain-containing protein 9	Protein N-terminal	NA	NA	NA	NA	63.9278	NA	NA	NA	NA	NA	NA	NA	NA	61.586	NA	43.8089	NA	NA	NA	NA	633.044	16.4176	NA	NA	NA	123.999	55.9131	NA	NA	NA	NA	NA	NA	NA	NA	75.6352	NA	NA	NA	NA	81.6631	NA	NA
Protein N-terminal acetylation	(UniMod:1)AVAVGRPSNEELR	2	Q9NVA2	SEPTIN11	Septin-11	Protein N-terminal	99.4156	187.238	NA	129.272	NA	51.3983	273.221	76.0695	159.668	NA	NA	199.622	84.4264	NA	191.558	58.8405	NA	NA	NA	NA	NA	NA	NA	NA	NA	NA	NA	NA	NA	NA	NA	NA	NA	NA	NA	NA	NA	NA	NA	NA	NA	NA	NA
Protein N-terminal acetylation	(UniMod:1)MTMDKSELVQK	2	P31946	YWHAB	14-3-3 protein beta/alpha	Protein N-terminal	NA	NA	NA	NA	NA	NA	NA	86.2755	NA	172.537	NA	NA	NA	NA	NA	NA	NA	NA	NA	85.2067	215.537	44.7468	NA	NA	NA	NA	82.2253	NA	129.163	124.001	140.625	NA	NA	233.381	NA	NA	68.6512	NA	NA	222.488	21.423	174.095	NA
Protein N-terminal acetylation	(UniMod:1)SELDQLR	2	P62873	GNB1	Guanine nucleotide-binding protein G(I)/G(S)/G(T) subunit beta-1	Protein N-terminal	1425.74	NA	NA	NA	NA	NA	NA	NA	NA	NA	NA	NA	NA	NA	NA	NA	NA	NA	253.84	NA	NA	NA	NA	NA	NA	NA	NA	NA	NA	NA	NA	NA	NA	NA	NA	NA	NA	NA	NA	NA	NA	NA	NA
Protein N-terminal acetylation	(UniMod:1)ASSDIQVKELEKR	3	P16949	STMN1	Stathmin	Protein N-terminal	NA	NA	NA	NA	NA	NA	NA	NA	671.813	NA	NA	NA	NA	NA	NA	NA	NA	NA	NA	NA	NA	NA	NA	NA	NA	NA	NA	NA	NA	NA	NA	NA	NA	NA	NA	NA	NA	NA	NA	NA	NA	NA	NA
Protein N-terminal acetylation	(UniMod:1)SDAAVDTSSEITTKDLK	2	P06454	PTMA	Prothymosin alpha	Protein N-terminal	NA	NA	NA	NA	NA	NA	NA	NA	383.468	NA	NA	NA	NA	NA	NA	NA	NA	NA	NA	NA	122.813	NA	NA	NA	NA	NA	NA	NA	NA	NA	NA	NA	NA	NA	NA	31.352	NA	NA	NA	NA	NA	NA	NA
Protein N-terminal acetylation	(UniMod:1)SELDQLRQEAEQLKNQIR	3	P62873	GNB1	Guanine nucleotide-binding protein G(I)/G(S)/G(T) subunit beta-1	Protein N-terminal	10.2015	NA	NA	NA	NA	NA	97.4848	NA	NA	NA	NA	NA	NA	NA	NA	NA	NA	NA	NA	NA	1428.39	NA	NA	NA	NA	NA	NA	NA	NA	NA	NA	NA	NA	NA	NA	27.1038	NA	NA	NA	NA	NA	NA	NA
Protein N-terminal acetylation	(UniMod:1)AELGAGGDGHR	2	Q14244	MAP7	Ensconsin	Protein N-terminal	NA	NA	NA	158.534	NA	NA	NA	NA	NA	NA	NA	NA	NA	NA	NA	NA	NA	NA	NA	NA	6749.14	729.54	60.5117	NA	NA	514.255	NA	NA	NA	NA	NA	NA	NA	NA	NA	1222.88	NA	NA	NA	NA	NA	NA	NA
Protein N-terminal acetylation	(UniMod:1)MDVHDLFR	2	Q9Y2R4	DDX52	Probable ATP-dependent RNA helicase DDX52	Protein N-terminal	NA	NA	NA	NA	NA	NA	NA	NA	NA	NA	NA	NA	NA	NA	NA	198.565	NA	NA	167.889	131.748	1480.91	205.951	NA	NA	NA	86.9348	NA	NA	NA	NA	NA	NA	NA	71.787	NA	125.385	116.558	NA	NA	NA	NA	NA	NA
Protein N-terminal acetylation	(UniMod:1)MELVQVLK	2	Q9UI09	NDUFA12	NADH dehydrogenase [ubiquinone] 1 alpha subcomplex subunit 12	Protein N-terminal	NA	NA	NA	NA	NA	NA	NA	NA	NA	NA	NA	NA	NA	NA	NA	NA	NA	NA	NA	NA	NA	127.186	NA	NA	NA	101.046	NA	NA	NA	NA	NA	NA	NA	NA	NA	93.537	93.6982	NA	NA	NA	NA	NA	NA
Protein N-terminal acetylation	(UniMod:1)MVNPTVFFDIAVDGEPLGR	3	P62937	PPIA	Peptidyl-prolyl cis-trans isomerase A	Protein N-terminal	NA	NA	NA	NA	NA	NA	NA	NA	NA	NA	NA	NA	NA	NA	NA	NA	NA	NA	NA	NA	NA	NA	NA	NA	NA	NA	NA	NA	NA	NA	NA	NA	NA	NA	NA	NA	NA	NA	NA	NA	NA	NA	NA
Protein N-terminal acetylation	(UniMod:1)SDTAVADTRR	2	Q9UMY4	SNX12	Sorting nexin-12	Protein N-terminal	NA	NA	NA	136.978	NA	NA	NA	42.3564	NA	NA	NA	148.138	NA	141.86	NA	NA	NA	NA	NA	NA	2101.39	268.862	NA	NA	NA	NA	NA	NA	107.607	NA	NA	NA	NA	NA	NA	229.375	NA	NA	NA	NA	NA	NA	NA
Protein N-terminal acetylation	(UniMod:1)SFFGFGQSVEVEILLNDAESR	3	Q4G0F5	VPS26B	Vacuolar protein sorting-associated protein 26B	Protein N-terminal	NA	NA	NA	NA	111.167	NA	NA	30.075	NA	NA	NA	NA	NA	NA	NA	148.861	NA	NA	NA	246.834	NA	NA	NA	NA	NA	198.685	237.284	NA	NA	NA	NA	NA	NA	NA	NA	NA	NA	NA	NA	NA	NA	NA	NA
Protein N-terminal acetylation	(UniMod:1)SGNGNAAATAEENSPK	2	P08397	HMBS	Porphobilinogen deaminase	Protein N-terminal	NA	NA	NA	NA	NA	NA	NA	NA	NA	NA	NA	NA	NA	NA	NA	185.06	NA	NA	NA	NA	359.569	NA	NA	NA	NA	NA	NA	NA	NA	NA	NA	NA	NA	NA	NA	NA	NA	NA	NA	NA	NA	NA	NA
Protein N-terminal acetylation	(UniMod:1)ALHVPKAPGFAQMLK	3	P50990	CCT8	T-complex protein 1 subunit theta	Protein N-terminal	NA	NA	NA	NA	NA	NA	NA	40.9677	NA	137.305	NA	NA	NA	NA	NA	NA	NA	NA	NA	NA	3258.9	258.459	NA	NA	NA	NA	NA	NA	NA	NA	NA	NA	NA	NA	NA	338.049	NA	NA	NA	NA	NA	NA	NA
Protein N-terminal acetylation	(UniMod:1)EESEPERK	2	Q9UJV9	DDX41	Probable ATP-dependent RNA helicase DDX41	Protein N-terminal	NA	108.116	NA	429.99	NA	NA	159.841	388.27	NA	781.064	NA	NA	NA	NA	NA	580.647	NA	NA	NA	NA	NA	NA	NA	NA	839.834	560.335	NA	NA	886.535	964.428	NA	NA	NA	282.062	NA	NA	NA	NA	NA	NA	NA	NA	563.686
Protein N-terminal acetylation	(UniMod:1)MESYHKPDQQK	2	P29401	TKT	Transketolase	Protein N-terminal	NA	60.4901	NA	NA	NA	NA	NA	NA	41.7775	NA	NA	63.9259	NA	NA	NA	NA	NA	NA	NA	NA	1607.79	23.9228	NA	NA	NA	51.7785	NA	NA	NA	219.97	NA	NA	NA	NA	NA	96.2902	NA	NA	NA	NA	NA	NA	NA
Protein N-terminal acetylation	(UniMod:1)METMASPGKDNYR	2	O60684	KPNA6	Importin subunit alpha-7	Protein N-terminal	NA	15.2361	NA	NA	NA	NA	NA	73.2562	NA	40.4287	NA	76.4441	NA	NA	60.8629	129.721	NA	NA	NA	NA	856.761	73.0079	NA	NA	NA	11.3877	96.7597	NA	NA	NA	48.9569	NA	114.93	NA	NA	45.7117	NA	NA	58.7182	NA	NA	27.2573	NA
Protein N-terminal acetylation	(UniMod:1)MQNDAGEFVDLYVPRK	2	P63220	RPS21	40S ribosomal protein S21	Protein N-terminal	NA	51.5719	NA	NA	NA	103.248	NA	NA	NA	NA	NA	19.1463	NA	NA	151.751	NA	NA	NA	NA	NA	2511.49	9.32286	NA	NA	NA	16.7258	NA	NA	NA	NA	NA	NA	NA	NA	NA	63.2337	NA	NA	NA	NA	NA	NA	NA
Protein N-terminal acetylation	(UniMod:1)SEGDSVGESVHGKPSVVYR	3	O15258	RER1	Protein RER1	Protein N-terminal	NA	NA	NA	NA	NA	NA	NA	NA	NA	NA	NA	NA	NA	NA	NA	NA	NA	NA	NA	NA	884.006	NA	NA	NA	NA	47.3559	NA	NA	NA	NA	NA	NA	NA	NA	NA	109.323	NA	NA	NA	NA	NA	NA	NA
Protein N-terminal acetylation	(UniMod:1)TSMTQSLR	2	Q9NPJ3	ACOT13	Acyl-coenzyme A thioesterase 13	Protein N-terminal	NA	NA	NA	NA	NA	NA	NA	NA	NA	NA	NA	NA	NA	NA	NA	NA	NA	NA	NA	NA	NA	NA	NA	NA	NA	NA	NA	NA	NA	NA	NA	NA	NA	NA	NA	NA	17.7801	NA	NA	NA	NA	NA	NA
Protein N-terminal acetylation	(UniMod:1)AAPEPLRPR	2	Q15599	SLC9A3R2	Na(+)/H(+) exchange regulatory cofactor NHE-RF2	Protein N-terminal	NA	NA	38.4588	216.767	NA	58.048	NA	NA	NA	NA	NA	NA	NA	NA	136.56	NA	NA	NA	NA	NA	NA	132.045	600.704	NA	NA	NA	NA	NA	NA	NA	NA	NA	NA	NA	NA	NA	NA	NA	37.1411	NA	NA	NA	NA
Protein N-terminal acetylation	(UniMod:1)ASEDIAKLAETLAK	2	P46060	RANGAP1	Ran GTPase-activating protein 1	Protein N-terminal	NA	NA	NA	NA	NA	NA	NA	NA	NA	NA	NA	NA	NA	NA	NA	NA	NA	NA	NA	NA	NA	NA	NA	NA	NA	NA	NA	NA	NA	NA	NA	NA	NA	NA	NA	NA	NA	NA	NA	NA	NA	NA	NA
Protein N-terminal acetylation	(UniMod:1)AVTITLKTLQQQTFKIR	3	P54725	RAD23A	UV excision repair protein RAD23 homolog A	Protein N-terminal	NA	112.449	NA	93.8688	67.8209	NA	225.611	106.239	NA	218.162	NA	242.246	NA	NA	64.3621	NA	NA	168.936	118.671	NA	382.923	77.706	NA	NA	NA	NA	NA	NA	NA	NA	NA	NA	NA	NA	802.443	685.1	346.528	NA	91.0589	NA	211.172	NA	NA
Protein N-terminal acetylation	(UniMod:1)MEPAAGSSMEPSADWLATAAAR	3	P42771	CDKN2A	Cyclin-dependent kinase inhibitor 2A	Protein N-terminal	NA	505.252	NA	73.721	NA	96.6972	79.1343	NA	NA	NA	NA	NA	621.519	NA	411.878	465.361	NA	NA	NA	272.538	NA	84.4448	NA	NA	NA	NA	522.08	NA	125.04	75.6999	NA	NA	NA	365.179	NA	NA	313.701	NA	NA	202.116	NA	44.8426	NA
Protein N-terminal acetylation	(UniMod:1)MEQLSSANTR	2	P30740	SERPINB1	Leukocyte elastase inhibitor	Protein N-terminal	NA	498.87	NA	NA	NA	NA	NA	NA	NA	NA	NA	NA	NA	NA	NA	NA	NA	NA	NA	NA	NA	1351.02	NA	NA	NA	NA	NA	NA	NA	NA	NA	NA	NA	NA	NA	3332.91	1805.69	NA	NA	NA	NA	NA	NA
Protein N-terminal acetylation	(UniMod:1)SVPAFIDISEEDQAAELR	3	Q7L2H7	EIF3M	Eukaryotic translation initiation factor 3 subunit M	Protein N-terminal	NA	NA	NA	NA	NA	NA	NA	NA	1018.24	NA	NA	NA	NA	NA	NA	NA	NA	NA	NA	NA	NA	NA	NA	NA	NA	NA	NA	NA	NA	NA	NA	NA	NA	NA	NA	NA	301.306	NA	NA	NA	NA	NA	NA
Protein N-terminal acetylation	(UniMod:1)AAEPNKTEIQTLFK	2	Q8N6H7	ARFGAP2	ADP-ribosylation factor GTPase-activating protein 2	Protein N-terminal	NA	NA	NA	153.898	NA	152.166	NA	NA	NA	NA	NA	NA	76.8326	NA	NA	161.826	NA	73.8181	NA	212.899	2601.43	NA	NA	NA	NA	158.163	NA	NA	NA	NA	NA	NA	NA	NA	NA	338.889	NA	NA	NA	NA	NA	NA	NA
Protein N-terminal acetylation	(UniMod:1)ADVINVSVNLEAFSQAISAIQALR	3	Q6P2C8	MED27	Mediator of RNA polymerase II transcription subunit 27	Protein N-terminal	NA	73.6739	NA	NA	41.733	NA	NA	74.6015	NA	NA	NA	NA	NA	NA	NA	NA	NA	NA	44.0349	NA	371.594	114.616	NA	NA	NA	NA	NA	NA	NA	NA	NA	NA	NA	NA	NA	89.1097	NA	NA	NA	NA	NA	NA	NA
Protein N-terminal acetylation	(UniMod:1)MDLLFGR	2	O43633	CHMP2A	Charged multivesicular body protein 2a	Protein N-terminal	NA	86.4453	NA	NA	NA	NA	NA	49.9945	NA	NA	NA	NA	NA	NA	NA	NA	NA	NA	NA	NA	NA	194.257	NA	63.0553	NA	NA	NA	NA	NA	NA	NA	NA	NA	NA	NA	90.0412	NA	NA	NA	NA	NA	NA	NA
Protein N-terminal acetylation	(UniMod:1)METEQPEETFPNTETNGEFGK	3	P61978	HNRNPK	Heterogeneous nuclear ribonucleoprotein K	Protein N-terminal	NA	NA	NA	NA	NA	NA	NA	NA	NA	NA	NA	NA	NA	NA	NA	202.452	NA	NA	NA	NA	NA	NA	NA	NA	NA	NA	NA	NA	NA	NA	NA	NA	NA	151.08	NA	504.064	NA	NA	NA	NA	NA	NA	NA
Protein N-terminal acetylation	(UniMod:1)MVADPPRDSK	2	Q15758	SLC1A5	Neutral amino acid transporter B(0)	Protein N-terminal	NA	NA	NA	NA	NA	NA	NA	NA	NA	74.3072	NA	NA	NA	NA	174.341	484.043	NA	NA	NA	NA	NA	NA	NA	NA	NA	NA	NA	NA	NA	NA	367.317	NA	NA	NA	NA	NA	NA	NA	NA	NA	NA	NA	NA
Protein N-terminal acetylation	(UniMod:1)AALGPSSQNVTEYVVR	3	P35269	GTF2F1	General transcription factor IIF subunit 1	Protein N-terminal	173.346	132.146	NA	141.324	NA	235.103	325.286	NA	NA	185.457	81.5548	NA	NA	NA	358.491	260.836	NA	NA	NA	NA	NA	43.7997	NA	NA	NA	NA	NA	NA	NA	NA	NA	NA	NA	NA	NA	NA	NA	NA	NA	NA	361.54	NA	NA
Protein N-terminal acetylation	(UniMod:1)ADDPSAADRNVEIWK	2	P62495	ETF1	Eukaryotic peptide chain release factor subunit 1	Protein N-terminal	NA	215.895	NA	47.7455	NA	NA	NA	68.2654	NA	NA	NA	NA	NA	NA	35.7062	NA	NA	NA	82.2728	NA	955.304	252.395	NA	NA	NA	484.618	42.5516	NA	NA	NA	NA	NA	NA	NA	NA	585.317	NA	NA	120.469	NA	NA	NA	NA
Protein N-terminal acetylation	(UniMod:1)AQFAFESDLHSLLQLDAPIPNAPPAR	3	Q12834	CDC20	Cell division cycle protein 20 homolog	Protein N-terminal	NA	NA	NA	NA	NA	NA	NA	NA	NA	NA	NA	NA	NA	NA	NA	NA	NA	NA	NA	NA	NA	NA	NA	NA	NA	NA	NA	NA	NA	NA	NA	NA	NA	NA	NA	NA	NA	NA	NA	NA	NA	NA	NA
Protein N-terminal acetylation	(UniMod:1)ASGADSKGDDLSTAILKQK	3	P55072	VCP	Transitional endoplasmic reticulum ATPase	Protein N-terminal	NA	NA	NA	NA	NA	NA	NA	NA	938.743	NA	NA	NA	NA	NA	NA	NA	NA	NA	NA	NA	129.108	NA	NA	NA	NA	NA	NA	NA	NA	NA	NA	NA	NA	NA	NA	NA	NA	NA	NA	NA	NA	NA	NA
Protein N-terminal acetylation	(UniMod:1)ASGAGGVGGGGGGK	2	P49790	NUP153	Nuclear pore complex protein Nup153	Protein N-terminal	NA	NA	NA	NA	NA	NA	267.298	NA	NA	NA	NA	NA	NA	NA	308.979	188.083	NA	NA	NA	252.935	NA	112.555	NA	NA	NA	NA	NA	NA	NA	NA	NA	NA	NA	NA	NA	196.183	NA	NA	NA	NA	NA	NA	NA
Protein N-terminal acetylation	(UniMod:1)ASSSTVPLGFHYETK	2	Q9BXK5	BCL2L13	Bcl-2-like protein 13	Protein N-terminal	NA	NA	NA	NA	NA	NA	NA	NA	NA	NA	NA	NA	NA	NA	NA	97.4528	NA	NA	NA	NA	969.373	21.1083	NA	NA	NA	119.459	NA	NA	83.8187	NA	NA	NA	NA	NA	NA	240.695	NA	NA	NA	NA	NA	NA	NA
Protein N-terminal acetylation	(UniMod:1)MEELIVELR	2	Q8N556	AFAP1	Actin filament-associated protein 1	Protein N-terminal	NA	NA	NA	NA	NA	NA	NA	NA	NA	NA	NA	NA	NA	NA	NA	NA	NA	NA	NA	NA	NA	NA	NA	NA	NA	NA	NA	NA	NA	NA	NA	NA	NA	NA	NA	NA	NA	NA	NA	NA	NA	NA	NA
Protein N-terminal acetylation	(UniMod:1)SAFEKPQIIAHIQK	3	Q96MX6	WDR92	WD repeat-containing protein 92	Protein N-terminal	221.971	118.605	NA	87.0054	NA	NA	NA	NA	NA	NA	NA	NA	NA	101.187	102.959	NA	NA	NA	NA	71.3635	685.045	112.46	NA	31.2671	NA	NA	83.6444	NA	NA	NA	NA	NA	NA	NA	NA	48.6633	NA	NA	NA	NA	NA	NA	NA
Protein N-terminal acetylation	(UniMod:1)THFNKGPSYGLSAEVK	3	Q15417	CNN3	Calponin-3	Protein N-terminal	246.544	NA	NA	NA	226.926	347.449	157.366	NA	NA	400.468	184.607	NA	NA	NA	467.956	NA	NA	NA	143.694	NA	1147.82	NA	NA	NA	498.709	NA	NA	NA	NA	NA	NA	NA	NA	NA	NA	NA	NA	NA	NA	NA	NA	NA	NA
Protein N-terminal acetylation	(UniMod:1)AAAAASHLNLDALR	2	Q13049	TRIM32	E3 ubiquitin-protein ligase TRIM32	Protein N-terminal	NA	NA	NA	NA	NA	NA	NA	NA	NA	NA	NA	NA	NA	28.9454	NA	NA	NA	NA	NA	NA	139.004	NA	NA	NA	NA	NA	NA	NA	NA	NA	NA	NA	NA	76.469	NA	NA	NA	NA	NA	NA	NA	NA	NA
Protein N-terminal acetylation	(UniMod:1)MDEMATTQISKDELDELKEAFAK	3	P13797	PLS3	Plastin-3	Protein N-terminal	NA	NA	NA	NA	NA	NA	NA	NA	NA	NA	NA	NA	NA	NA	NA	NA	NA	NA	NA	NA	1530.81	165.296	NA	68.7879	NA	155.803	NA	NA	NA	NA	NA	NA	NA	NA	NA	171.104	NA	NA	NA	NA	NA	140.903	NA
Protein N-terminal acetylation	(UniMod:1)MMIHGFQSSHR	3	O75663	TIPRL	TIP41-like protein	Protein N-terminal	NA	NA	NA	NA	NA	NA	NA	NA	NA	121.335	NA	NA	NA	NA	NA	210.383	NA	NA	NA	NA	838.298	NA	NA	NA	124.634	NA	73.0144	NA	115.421	NA	NA	NA	164.704	NA	NA	155.813	NA	NA	83.2765	NA	66.0755	135.407	NA
Protein N-terminal acetylation	(UniMod:1)MNAEPERK	2	P53004	BLVRA	Biliverdin reductase A	Protein N-terminal	NA	NA	NA	NA	NA	NA	NA	NA	NA	NA	NA	NA	NA	NA	NA	NA	NA	NA	NA	NA	3344.76	NA	NA	NA	NA	NA	NA	NA	NA	NA	NA	NA	NA	NA	NA	NA	NA	NA	196.773	NA	NA	NA	NA
Protein N-terminal acetylation	(UniMod:1)SETAPAAPAAPAPAEKTPVKK	3	P10412	H1-4	Histone H1.4	Protein N-terminal	NA	87.6329	NA	NA	528.978	NA	NA	NA	379.878	NA	NA	NA	NA	NA	NA	NA	NA	NA	NA	NA	16976.7	NA	NA	NA	NA	129.555	NA	NA	NA	NA	NA	NA	NA	NA	NA	1082.85	NA	NA	NA	NA	NA	NA	NA
Protein N-terminal acetylation	(UniMod:1)SFFQLLMK	2	Q9C002	NMES1	Normal mucosa of esophagus-specific gene 1 protein	Protein N-terminal	NA	NA	NA	NA	NA	NA	NA	NA	NA	NA	NA	NA	NA	NA	63.0942	NA	NA	NA	NA	NA	1071.69	81.0324	NA	NA	NA	NA	NA	NA	NA	NA	NA	NA	NA	NA	NA	64.3676	NA	NA	NA	NA	NA	NA	NA
Protein N-terminal acetylation	(UniMod:1)AASTDMAGLEESFRK	2	Q9BW30	TPPP3	Tubulin polymerization-promoting protein family member 3	Protein N-terminal	NA	279.759	NA	NA	NA	NA	NA	NA	372.223	NA	NA	NA	NA	NA	NA	NA	NA	NA	NA	NA	10097.1	515.884	NA	NA	NA	525.125	NA	NA	NA	NA	NA	NA	NA	NA	NA	715.725	47.5549	NA	NA	NA	186.063	NA	NA
Protein N-terminal acetylation	(UniMod:1)ALTSFLPAPTQLSQDQLEAEEK	3	Q13573	SNW1	SNW domain-containing protein 1	Protein N-terminal	NA	NA	NA	NA	NA	NA	NA	NA	NA	NA	NA	NA	NA	NA	NA	NA	NA	NA	NA	NA	NA	NA	NA	NA	NA	NA	NA	NA	NA	NA	NA	NA	NA	NA	NA	NA	NA	NA	NA	NA	NA	NA	NA
Protein N-terminal acetylation	(UniMod:1)AQSGGEARPGPK	2	Q9BRS8	LARP6	La-related protein 6	Protein N-terminal	NA	NA	174.726	138.369	NA	180.33	54.8386	NA	NA	NA	NA	43.145	NA	49.2688	58.2436	146.402	NA	NA	23.4978	NA	NA	35.287	NA	NA	NA	NA	133.513	NA	NA	241.275	29.3076	NA	99.5488	NA	NA	NA	NA	NA	NA	NA	NA	NA	NA
Protein N-terminal acetylation	(UniMod:1)SASAPAAEGEGTPTQPASEK	2	P35659	DEK	Protein DEK	Protein N-terminal	379.051	NA	NA	NA	NA	NA	NA	NA	NA	NA	NA	NA	NA	NA	63.2975	NA	NA	NA	NA	116.713	NA	NA	NA	NA	NA	NA	NA	NA	NA	NA	NA	NA	NA	NA	NA	NA	NA	NA	NA	NA	NA	NA	273.909
Protein N-terminal acetylation	(UniMod:1)SGKDRIEIFPSR	3	Q9Y5K8	ATP6V1D	V-type proton ATPase subunit D	Protein N-terminal	NA	NA	NA	NA	NA	NA	82.7436	NA	NA	NA	NA	NA	NA	NA	NA	NA	NA	NA	NA	NA	3286.46	NA	NA	NA	NA	NA	NA	NA	NA	NA	NA	NA	NA	NA	NA	389.78	NA	NA	NA	NA	NA	NA	NA
Protein N-terminal acetylation	(UniMod:1)AAAAASAPQQLSDEELFSQLR	3	Q9Y2U8	LEMD3	Inner nuclear membrane protein Man1	Protein N-terminal	NA	NA	NA	NA	NA	NA	90.343	13.3605	NA	NA	NA	NA	NA	NA	NA	NA	NA	NA	NA	NA	420.44	NA	NA	NA	NA	NA	NA	NA	NA	NA	NA	NA	NA	NA	NA	116.313	NA	NA	NA	NA	263.828	NA	NA
Protein N-terminal acetylation	(UniMod:1)AAAAQLSLTQLSSGNPVYEK	3	P42566	EPS15	Epidermal growth factor receptor substrate 15	Protein N-terminal	NA	NA	NA	NA	NA	NA	NA	NA	NA	NA	NA	NA	NA	NA	NA	NA	NA	NA	NA	NA	274.256	NA	NA	NA	NA	NA	NA	NA	NA	NA	NA	NA	NA	NA	NA	142.74	NA	NA	NA	NA	NA	NA	NA
Protein N-terminal acetylation	(UniMod:1)AEEEVAKLEK	2	Q9P2R3	ANKFY1	Rabankyrin-5	Protein N-terminal	53.1732	NA	NA	NA	NA	NA	166.598	NA	NA	18.5457	NA	NA	NA	NA	NA	NA	NA	NA	NA	153.825	834.68	80.7099	NA	38.4975	NA	NA	NA	NA	NA	NA	NA	NA	NA	NA	NA	155.056	NA	NA	NA	NA	NA	NA	NA
Protein N-terminal acetylation	(UniMod:1)ASQNRDPAATSVAAAR	3	O00762	UBE2C	Ubiquitin-conjugating enzyme E2 C	Protein N-terminal	NA	NA	NA	NA	NA	151.533	NA	NA	NA	NA	NA	NA	NA	NA	50.4496	NA	NA	NA	NA	NA	NA	NA	NA	205.807	NA	NA	185.302	NA	NA	NA	11.8799	NA	NA	NA	NA	NA	NA	NA	247.594	NA	141.11	NA	NA
Protein N-terminal acetylation	(UniMod:1)AVLLETTLGDVVIDLYTEERPR	3	Q8WUA2	PPIL4	Peptidyl-prolyl cis-trans isomerase-like 4	Protein N-terminal	209.052	NA	NA	51.6858	NA	14.7027	30.358	66.7233	NA	28.1762	NA	NA	NA	NA	119.33	NA	NA	NA	NA	114.564	NA	145.15	NA	NA	NA	NA	NA	NA	NA	NA	NA	NA	NA	NA	NA	NA	NA	NA	NA	NA	NA	NA	NA
Protein N-terminal acetylation	(UniMod:1)MDAGFFR	2	Q8IYB3	SRRM1	Serine/arginine repetitive matrix protein 1	Protein N-terminal	NA	NA	NA	NA	NA	NA	317.025	NA	NA	NA	NA	NA	NA	NA	NA	NA	NA	NA	NA	NA	NA	288.63	NA	165.455	NA	NA	NA	NA	NA	NA	NA	NA	NA	NA	NA	324.58	186.286	NA	NA	NA	146.03	NA	NA
Protein N-terminal acetylation	(UniMod:1)MDPLSELQDDLTLDDTSEALNQLK	3	Q07960	ARHGAP1	Rho GTPase-activating protein 1	Protein N-terminal	NA	65.531	NA	60.2618	NA	NA	NA	NA	NA	NA	NA	NA	NA	NA	89.2655	NA	NA	NA	NA	NA	130.18	62.153	NA	NA	NA	NA	87.9811	NA	NA	NA	NA	NA	NA	NA	NA	NA	59.8317	NA	NA	NA	NA	NA	NA
Protein N-terminal acetylation	(UniMod:1)MNNQKQQK	2	Q7L1Q6	BZW1	Basic leucine zipper and W2 domain-containing protein 1	Protein N-terminal	NA	NA	NA	NA	NA	NA	NA	NA	NA	216.255	NA	NA	NA	NA	NA	NA	NA	NA	NA	141.881	8438.08	NA	NA	195.847	NA	NA	NA	NA	NA	NA	238.897	NA	NA	NA	NA	380.084	NA	NA	NA	NA	NA	NA	NA
Protein N-terminal acetylation	(UniMod:1)MVEADRPGK	2	O75526	RBMXL2	RNA-binding motif protein, X-linked-like-2	Protein N-terminal	NA	NA	NA	NA	NA	NA	NA	NA	NA	NA	NA	NA	NA	NA	NA	NA	NA	NA	NA	NA	NA	NA	NA	NA	NA	NA	NA	NA	NA	NA	NA	NA	NA	NA	NA	NA	NA	NA	NA	NA	NA	NA	NA
Protein N-terminal acetylation	(UniMod:1)SNVPHKSSLPEGIRPGTVLR	4	P47929	LGALS7B	Galectin-7	Protein N-terminal	NA	1288.19	NA	NA	463.906	569.606	NA	NA	NA	NA	NA	NA	NA	NA	NA	NA	226.876	NA	NA	NA	39414.2	1131.05	NA	NA	NA	1236.22	NA	NA	NA	NA	NA	NA	NA	NA	NA	2707.03	NA	NA	NA	NA	NA	NA	NA
Protein N-terminal acetylation	(UniMod:1)AAGGDHGSPDSYRSPLASR	3	P30566	ADSL	Adenylosuccinate lyase	Protein N-terminal	NA	NA	NA	NA	NA	NA	NA	NA	NA	NA	NA	NA	NA	NA	NA	NA	NA	NA	NA	NA	291.342	NA	NA	NA	NA	46.0451	NA	NA	NA	NA	NA	NA	NA	NA	NA	NA	NA	NA	NA	NA	NA	NA	NA
Protein N-terminal acetylation	(UniMod:1)ASNNTASIAQAR	2	P59768	GNG2	Guanine nucleotide-binding protein G(I)/G(S)/G(O) subunit gamma-2	Protein N-terminal	NA	NA	NA	NA	NA	NA	NA	NA	NA	NA	NA	NA	NA	NA	NA	NA	NA	NA	NA	NA	NA	NA	NA	NA	NA	NA	NA	NA	NA	NA	NA	NA	NA	NA	NA	NA	NA	NA	NA	NA	NA	105.051	NA
Protein N-terminal acetylation	(UniMod:1)AVVPASLSGQDVGSFAYLTIK	3	Q9H993	ARMT1	Damage-control phosphatase ARMT1	Protein N-terminal	NA	NA	NA	NA	NA	NA	182.76	NA	NA	55.7801	NA	NA	NA	NA	NA	NA	NA	NA	NA	NA	NA	NA	NA	NA	NA	NA	NA	NA	NA	NA	NA	NA	NA	NA	NA	36.8564	NA	NA	NA	NA	NA	NA	NA
Protein N-terminal acetylation	(UniMod:1)AALTAEHFAALQSLLK	2	Q9P000	COMMD9	COMM domain-containing protein 9	Protein N-terminal	NA	NA	NA	NA	NA	75.1977	NA	NA	NA	NA	NA	NA	NA	NA	NA	NA	NA	NA	NA	NA	120.321	NA	NA	NA	NA	NA	NA	NA	NA	NA	88.5887	NA	NA	NA	NA	NA	NA	NA	NA	NA	NA	NA	NA
Protein N-terminal acetylation	(UniMod:1)ADMQNLVERLER	2	Q01518	CAP1	Adenylyl cyclase-associated protein 1	Protein N-terminal	NA	NA	NA	NA	NA	NA	NA	NA	752.312	NA	NA	NA	NA	NA	NA	NA	NA	NA	NA	NA	NA	NA	NA	NA	NA	NA	NA	NA	NA	NA	NA	NA	NA	NA	NA	NA	NA	NA	NA	NA	NA	NA	NA
Protein N-terminal acetylation	(UniMod:1)AEFTSYKETASSR	2	Q86V48	LUZP1	Leucine zipper protein 1	Protein N-terminal	31.561	NA	NA	NA	NA	40.7988	NA	NA	NA	NA	NA	NA	NA	NA	239.85	83.148	NA	NA	NA	125.403	194.59	25.6378	NA	NA	NA	NA	NA	NA	NA	NA	NA	NA	NA	81.3459	NA	NA	NA	NA	NA	NA	NA	NA	NA
Protein N-terminal acetylation	(UniMod:1)ASQSQGIQQLLQAEKR	2	O75348	ATP6V1G1	V-type proton ATPase subunit G 1	Protein N-terminal	NA	NA	NA	NA	NA	NA	NA	NA	NA	NA	NA	78.3738	NA	NA	NA	NA	NA	NA	NA	NA	1351.78	46.4384	NA	NA	NA	NA	NA	NA	NA	NA	NA	NA	NA	NA	NA	71.4461	NA	NA	NA	NA	NA	NA	NA
Protein N-terminal acetylation	(UniMod:1)ASRLLLNNGAK	2	P15121	AKR1B1	Aldo-keto reductase family 1 member B1	Protein N-terminal	NA	NA	NA	NA	NA	NA	208.501	NA	963.342	NA	NA	NA	NA	NA	NA	NA	NA	NA	NA	NA	NA	NA	NA	NA	NA	NA	NA	NA	NA	NA	NA	NA	NA	NA	NA	NA	NA	NA	117.011	NA	NA	95.1808	NA
Protein N-terminal acetylation	(UniMod:1)ATLKDQLIYNLLKEEQTPQNK	4	P00338	LDHA	L-lactate dehydrogenase A chain	Protein N-terminal	171.313	91.4652	NA	630.619	972.347	NA	NA	NA	NA	653.658	NA	NA	NA	NA	NA	NA	NA	NA	NA	NA	7675.75	NA	NA	NA	NA	NA	523.799	NA	NA	NA	NA	NA	NA	NA	NA	599.486	NA	NA	NA	NA	28.9275	NA	NA
Protein N-terminal acetylation	(UniMod:1)AVEELQSIIK	2	Q92990	GLMN	Glomulin	Protein N-terminal	NA	NA	NA	NA	NA	NA	160.292	99.4226	NA	NA	NA	NA	NA	NA	NA	141.108	NA	NA	NA	NA	NA	NA	NA	84.9925	NA	NA	NA	NA	NA	NA	NA	NA	NA	NA	NA	49.9396	155.364	NA	NA	NA	15.9052	NA	NA
Protein N-terminal acetylation	(UniMod:1)AYHSGYGAHGSK	3	O95070	YIF1A	Protein YIF1A	Protein N-terminal	NA	NA	NA	NA	NA	NA	NA	49.734	NA	NA	NA	NA	NA	60.9699	NA	43.4736	NA	NA	NA	NA	1556.1	176.082	NA	NA	NA	NA	NA	NA	NA	NA	NA	NA	NA	NA	NA	NA	NA	NA	NA	NA	NA	NA	NA
Protein N-terminal acetylation	(UniMod:1)MDVFKK	2	O76070	SNCG	Gamma-synuclein	Protein N-terminal	NA	NA	NA	NA	NA	NA	NA	NA	NA	NA	NA	NA	NA	NA	NA	NA	NA	NA	NA	NA	NA	NA	NA	NA	NA	NA	NA	NA	NA	NA	NA	NA	NA	NA	NA	NA	NA	NA	NA	NA	NA	NA	NA
Protein N-terminal acetylation	(UniMod:1)MLLSVTSRPGISTFGYNR	3	Q15434	RBMS2	RNA-binding motif, single-stranded-interacting protein 2	Protein N-terminal	NA	NA	NA	NA	NA	NA	NA	NA	NA	NA	NA	NA	NA	NA	NA	NA	NA	NA	NA	NA	NA	NA	NA	NA	NA	NA	NA	NA	NA	NA	NA	NA	NA	NA	NA	NA	NA	NA	NA	NA	NA	NA	NA
Protein N-terminal acetylation	(UniMod:1)SAPLDAALHALQEEQAR	2	P80217	IFI35	Interferon-induced 35 kDa protein	Protein N-terminal	NA	NA	NA	NA	NA	NA	NA	NA	NA	NA	NA	NA	NA	NA	NA	NA	NA	NA	NA	NA	254.205	NA	NA	NA	NA	NA	NA	NA	NA	NA	NA	NA	NA	NA	NA	67.3111	NA	NA	NA	NA	NA	NA	NA
Protein N-terminal acetylation	(UniMod:1)SLSNKLTLDKLDVK	2	P00558	PGK1	Phosphoglycerate kinase 1	Protein N-terminal	NA	NA	NA	NA	NA	NA	9.13632	NA	45.9636	NA	NA	NA	NA	NA	NA	NA	NA	NA	NA	NA	50.1542	13.6031	NA	NA	NA	39.4518	NA	NA	NA	NA	NA	NA	NA	NA	NA	20.1036	NA	NA	NA	NA	NA	NA	NA
Protein N-terminal acetylation	(UniMod:1)AAAMDVDTPSGTNSGAGKK	2	P62877	RBX1	E3 ubiquitin-protein ligase RBX1	Protein N-terminal	NA	NA	NA	NA	41.1078	NA	NA	NA	NA	NA	NA	NA	NA	NA	NA	NA	NA	NA	NA	NA	1284.24	NA	NA	NA	NA	NA	NA	NA	NA	NA	NA	NA	NA	NA	NA	162.276	93.4165	NA	39.0108	NA	52.2044	NA	NA
Protein N-terminal acetylation	(UniMod:1)AAGTSSYWEDLRK	2	O95249	GOSR1	Golgi SNAP receptor complex member 1	Protein N-terminal	NA	NA	NA	15.3451	NA	NA	NA	NA	NA	NA	NA	NA	NA	NA	NA	16.0931	NA	NA	NA	NA	413.329	69.2862	NA	NA	99.5536	19.454	NA	NA	NA	NA	108.294	NA	NA	NA	NA	125.179	39.7937	NA	NA	NA	NA	NA	NA
Protein N-terminal acetylation	(UniMod:1)AALGEPVRLER	2	Q9NUP9	LIN7C	Protein lin-7 homolog C	Protein N-terminal	NA	NA	NA	NA	NA	NA	NA	NA	NA	NA	NA	NA	NA	NA	NA	NA	NA	NA	NA	NA	1028.83	NA	NA	123.375	125.792	NA	94.1478	NA	NA	NA	NA	NA	NA	NA	NA	NA	85.7963	NA	NA	NA	NA	NA	NA
Protein N-terminal acetylation	(UniMod:1)ADHSFSDGVPSDSVEAAK	2	Q99733	NAP1L4	Nucleosome assembly protein 1-like 4	Protein N-terminal	NA	NA	NA	NA	NA	NA	NA	NA	NA	NA	NA	NA	NA	NA	NA	NA	NA	NA	NA	NA	NA	NA	NA	NA	NA	NA	NA	NA	NA	NA	NA	NA	NA	NA	NA	NA	NA	NA	NA	NA	NA	NA	NA
Protein N-terminal acetylation	(UniMod:1)ADSGLLLK	2	Q5SY16	NOL9	Polynucleotide 5'-hydroxyl-kinase NOL9	Protein N-terminal	NA	NA	NA	NA	NA	NA	NA	NA	NA	NA	NA	NA	NA	NA	NA	58.7843	NA	NA	NA	88.6673	NA	NA	NA	NA	90.6782	NA	NA	NA	NA	NA	92.8069	NA	NA	NA	NA	NA	NA	NA	NA	NA	NA	NA	NA
Protein N-terminal acetylation	(UniMod:1)AFSPWQILSPVQWAK	2	O75410	TACC1	Transforming acidic coiled-coil-containing protein 1	Protein N-terminal	NA	NA	NA	NA	NA	NA	NA	NA	NA	NA	NA	NA	NA	NA	NA	NA	NA	NA	NA	NA	NA	NA	NA	NA	91.4505	NA	NA	NA	NA	113.721	NA	NA	NA	NA	NA	57.6881	NA	NA	71.3514	NA	NA	89.6858	NA
Protein N-terminal acetylation	(UniMod:1)AHYNFK	2	Q9BZE4	GTPBP4	Nucleolar GTP-binding protein 1	Protein N-terminal	NA	NA	NA	140.687	NA	NA	NA	NA	NA	NA	NA	NA	NA	NA	NA	NA	NA	NA	NA	139.624	473.774	NA	NA	NA	NA	NA	NA	NA	NA	NA	NA	NA	NA	NA	NA	NA	NA	NA	NA	NA	NA	NA	NA
Protein N-terminal acetylation	(UniMod:1)AVADLALIPDVDIDSDGVFKYVLIR	3	Q9NRX4	PHPT1	14 kDa phosphohistidine phosphatase	Protein N-terminal	NA	NA	NA	NA	NA	NA	NA	NA	NA	NA	NA	NA	NA	NA	NA	NA	NA	NA	NA	NA	464.516	254.258	NA	NA	NA	53.276	NA	NA	NA	NA	NA	NA	NA	NA	NA	NA	NA	NA	NA	NA	NA	NA	NA
Protein N-terminal acetylation	(UniMod:1)SYGRPPPDVEGMTSLK	2	Q01130	SRSF2	Serine/arginine-rich splicing factor 2	Protein N-terminal	NA	NA	NA	144.687	NA	NA	NA	NA	NA	82.4785	NA	NA	NA	NA	NA	NA	NA	NA	NA	NA	NA	NA	NA	NA	NA	NA	216.253	NA	NA	116.05	NA	NA	NA	NA	NA	199.092	NA	NA	NA	NA	NA	56.493	NA
Protein N-terminal acetylation	(UniMod:1)AHITINQYLQQVYEAIDSR	3	Q5JVF3	PCID2	PCI domain-containing protein 2	Protein N-terminal	NA	NA	NA	NA	NA	NA	NA	NA	NA	NA	NA	NA	NA	NA	NA	NA	NA	NA	NA	NA	NA	NA	NA	NA	NA	NA	NA	NA	NA	NA	NA	NA	NA	NA	NA	244.271	NA	NA	NA	NA	NA	NA	60.1802
Protein N-terminal acetylation	(UniMod:1)SGYSSDRDR	2	P17844	DDX5	Probable ATP-dependent RNA helicase DDX5	Protein N-terminal	NA	78.0115	NA	NA	NA	NA	145.282	NA	NA	NA	NA	106.081	NA	NA	NA	NA	NA	NA	NA	NA	707.429	161.284	NA	NA	98.3956	NA	NA	NA	NA	NA	NA	NA	NA	NA	NA	151.627	NA	NA	NA	NA	NA	NA	NA
Protein N-terminal acetylation	(UniMod:1)ARDYDHLFK	3	Q15286	RAB35	Ras-related protein Rab-35	Protein N-terminal	NA	NA	NA	NA	NA	NA	NA	NA	NA	NA	NA	NA	NA	NA	NA	NA	NA	NA	NA	NA	298.262	NA	NA	NA	NA	NA	NA	NA	NA	NA	NA	NA	NA	NA	NA	78.5468	NA	NA	NA	NA	NA	NA	NA
Protein N-terminal acetylation	(UniMod:1)ARYEEVSVSGFEEFHR	3	Q9BRA2	TXNDC17	Thioredoxin domain-containing protein 17	Protein N-terminal	NA	NA	NA	NA	NA	NA	NA	NA	NA	NA	NA	NA	NA	NA	NA	NA	NA	NA	NA	NA	NA	NA	NA	NA	NA	NA	NA	NA	NA	NA	NA	NA	NA	NA	NA	100.769	NA	NA	NA	NA	NA	NA	NA
Protein N-terminal acetylation	(UniMod:1)MHSLATAAPVPTTLAQVDREK	3	Q92600	CNOT9	CCR4-NOT transcription complex subunit 9	Protein N-terminal	NA	NA	NA	NA	NA	NA	NA	NA	NA	NA	NA	NA	NA	NA	NA	NA	NA	NA	NA	NA	2697.2	NA	NA	NA	NA	143.485	59.1158	NA	NA	122.648	18.6503	NA	NA	NA	NA	45.931	NA	NA	NA	NA	NA	NA	NA
Protein N-terminal acetylation	(UniMod:1)SELDQLRQEAEQLK	2	P62873	GNB1	Guanine nucleotide-binding protein G(I)/G(S)/G(T) subunit beta-1	Protein N-terminal	NA	NA	NA	NA	NA	NA	NA	NA	NA	NA	NA	NA	NA	NA	NA	NA	NA	NA	NA	NA	388.707	NA	NA	NA	196.792	NA	NA	NA	NA	NA	NA	NA	NA	NA	NA	57.9455	NA	NA	NA	NA	NA	NA	NA
Protein N-terminal acetylation	(UniMod:1)SELEQLRQEAEQLR	3	P62879	GNB2	Guanine nucleotide-binding protein G(I)/G(S)/G(T) subunit beta-2	Protein N-terminal	NA	NA	NA	NA	NA	NA	NA	NA	NA	NA	NA	NA	NA	NA	NA	NA	NA	NA	NA	NA	904.04	NA	NA	NA	NA	NA	NA	NA	NA	NA	NA	NA	NA	NA	NA	NA	NA	NA	NA	NA	NA	NA	NA
Protein N-terminal acetylation	(UniMod:1)SSTQFNK	2	Q99439	CNN2	Calponin-2	Protein N-terminal	NA	NA	NA	NA	NA	NA	NA	NA	NA	NA	NA	NA	NA	NA	NA	NA	NA	NA	NA	NA	NA	NA	NA	NA	NA	NA	NA	NA	NA	NA	NA	NA	217.469	NA	NA	NA	214.066	NA	NA	NA	NA	NA	NA
Protein N-terminal acetylation	(UniMod:1)TDQENNNNISSNPFAALFGSLADAK	3	Q14139	UBE4A	Ubiquitin conjugation factor E4 A	Protein N-terminal	NA	NA	NA	NA	NA	NA	NA	NA	NA	NA	NA	NA	NA	NA	NA	NA	NA	NA	NA	NA	NA	393.32	NA	NA	NA	NA	NA	NA	NA	NA	NA	NA	NA	50.3293	NA	560.678	NA	NA	NA	NA	NA	NA	NA
Protein N-terminal acetylation	(UniMod:1)AAAAAAAGDSDSWDADAFSVEDPVRK	3	O75822	EIF3J	Eukaryotic translation initiation factor 3 subunit J	Protein N-terminal	NA	NA	NA	NA	NA	NA	NA	NA	NA	NA	NA	NA	NA	NA	NA	NA	NA	NA	NA	NA	586.089	NA	NA	NA	NA	NA	NA	NA	NA	NA	NA	NA	NA	NA	NA	145.604	NA	NA	NA	NA	NA	NA	NA
Protein N-terminal acetylation	(UniMod:1)AAAADSFSGGPAGVR	2	Q96E14	RMI2	RecQ-mediated genome instability protein 2	Protein N-terminal	NA	NA	NA	NA	NA	NA	NA	NA	NA	NA	NA	NA	NA	NA	NA	NA	NA	NA	NA	NA	NA	NA	NA	NA	NA	NA	NA	NA	NA	NA	NA	NA	NA	NA	NA	NA	NA	NA	NA	NA	NA	NA	NA
Protein N-terminal acetylation	(UniMod:1)AEPLQPDPGAAEDAAAQAVETPGWK	3	Q9Y5Z4	HEBP2	Heme-binding protein 2	Protein N-terminal	NA	NA	NA	NA	NA	NA	NA	NA	NA	NA	NA	NA	NA	NA	NA	NA	NA	NA	NA	NA	1712.12	139.78	NA	NA	NA	NA	NA	NA	NA	NA	NA	NA	NA	NA	NA	279.968	40.1616	NA	NA	NA	NA	NA	NA
Protein N-terminal acetylation	(UniMod:1)AESDWDTVTVLRK	2	O60869	EDF1	Endothelial differentiation-related factor 1	Protein N-terminal	NA	NA	NA	NA	27.1967	NA	NA	NA	NA	NA	NA	18.4059	NA	NA	NA	NA	NA	NA	NA	NA	1002.53	60.9798	NA	NA	NA	NA	NA	NA	NA	NA	NA	NA	NA	66.4961	NA	60.6185	NA	NA	NA	NA	NA	NA	NA
Protein N-terminal acetylation	(UniMod:1)GVQVETISPGDGR	2	P62942	FKBP1A	Peptidyl-prolyl cis-trans isomerase FKBP1A	Protein N-terminal	NA	NA	NA	NA	NA	NA	NA	NA	NA	134.097	NA	NA	NA	NA	NA	NA	NA	NA	NA	NA	NA	NA	NA	NA	NA	NA	NA	NA	NA	NA	NA	NA	NA	NA	148.66	NA	NA	NA	NA	NA	NA	NA	NA
Protein N-terminal acetylation	(UniMod:1)MDWVMK	2	P31942	HNRNPH3	Heterogeneous nuclear ribonucleoprotein H3	Protein N-terminal	NA	156.653	NA	NA	NA	NA	NA	NA	NA	140.373	NA	NA	NA	NA	NA	NA	NA	NA	NA	92.844	NA	27.7926	NA	NA	NA	NA	NA	NA	NA	NA	NA	NA	NA	NA	NA	201.197	NA	NA	NA	NA	NA	NA	NA
Protein N-terminal acetylation	(UniMod:1)MEEETHTDAK	2	Q9NQT4	EXOSC5	Exosome complex component RRP46	Protein N-terminal	NA	NA	NA	NA	NA	NA	NA	NA	NA	NA	NA	NA	NA	NA	NA	NA	NA	NA	NA	NA	NA	NA	NA	NA	NA	NA	NA	NA	NA	NA	NA	NA	NA	NA	NA	NA	NA	NA	NA	NA	NA	NA	NA
Protein N-terminal acetylation	(UniMod:1)MEGAKPTLQLVYQAVQALYHDPDPSGKER	4	Q9Y5L0	TNPO3	Transportin-3	Protein N-terminal	NA	169.456	NA	NA	NA	NA	NA	NA	NA	NA	NA	NA	NA	NA	NA	NA	NA	NA	NA	NA	710.338	NA	NA	NA	76.7873	NA	NA	NA	79.3525	NA	NA	NA	NA	NA	NA	148.497	29.8453	NA	18.7835	NA	181.452	NA	NA
Protein N-terminal acetylation	(UniMod:1)METLSFPR	2	Q9BZD4	NUF2	Kinetochore protein Nuf2	Protein N-terminal	NA	NA	NA	NA	NA	339.652	NA	NA	NA	NA	NA	NA	NA	NA	NA	NA	NA	NA	NA	NA	NA	NA	NA	NA	NA	NA	164.039	NA	174.609	NA	NA	NA	NA	193.681	NA	NA	NA	NA	58.8193	NA	198.127	NA	NA
Protein N-terminal acetylation	(UniMod:1)SHPSPQAK	2	Q08752	PPID	Peptidyl-prolyl cis-trans isomerase D	Protein N-terminal	NA	NA	NA	NA	NA	NA	NA	NA	NA	NA	NA	NA	NA	NA	NA	NA	NA	NA	NA	NA	NA	NA	NA	NA	NA	NA	NA	NA	NA	NA	NA	NA	NA	NA	NA	NA	NA	NA	NA	NA	NA	NA	NA
Protein N-terminal acetylation	(UniMod:1)AAVPELLQQQEEDRSK	2	Q9Y5X3	SNX5	Sorting nexin-5	Protein N-terminal	NA	NA	NA	NA	11.7939	NA	NA	NA	NA	147.621	NA	NA	NA	NA	33.4745	NA	NA	NA	NA	NA	359.468	NA	NA	NA	NA	NA	NA	NA	NA	NA	NA	NA	NA	NA	NA	NA	NA	NA	NA	NA	NA	NA	NA
Protein N-terminal acetylation	(UniMod:1)AEAVLIDLFGLK	2	Q8IV20	LACC1	Purine nucleoside phosphorylase LACC1	Protein N-terminal	NA	NA	NA	NA	NA	NA	62.0116	NA	NA	70.941	NA	NA	NA	NA	NA	NA	NA	NA	NA	NA	116.445	NA	NA	NA	NA	NA	NA	NA	NA	NA	NA	NA	NA	NA	NA	NA	NA	NA	NA	NA	NA	NA	NA
Protein N-terminal acetylation	(UniMod:1)ASKEMFEDTVEER	2	Q16576	RBBP7	Histone-binding protein RBBP7	Protein N-terminal	NA	NA	NA	NA	NA	NA	NA	NA	NA	NA	NA	NA	NA	NA	NA	NA	NA	NA	NA	NA	69.2267	NA	NA	NA	NA	NA	NA	NA	NA	NA	NA	NA	NA	NA	NA	NA	NA	NA	NA	NA	NA	NA	NA
Protein N-terminal acetylation	(UniMod:1)ATVTATTKVPEIRDVTR	3	Q9Y230	RUVBL2	RuvB-like 2	Protein N-terminal	NA	NA	NA	NA	NA	NA	NA	NA	NA	NA	NA	NA	NA	NA	NA	NA	NA	NA	NA	NA	NA	NA	NA	NA	NA	NA	NA	NA	NA	NA	NA	NA	NA	NA	NA	NA	NA	NA	NA	NA	NA	NA	NA
Protein N-terminal acetylation	(UniMod:1)MESALAVPR	2	Q96EM0	L3HYPDH	Trans-3-hydroxy-L-proline dehydratase	Protein N-terminal	NA	108.959	NA	NA	NA	NA	NA	NA	NA	NA	NA	143.184	NA	NA	NA	NA	NA	NA	NA	247.744	NA	58.0477	NA	NA	NA	NA	NA	NA	NA	NA	NA	NA	NA	NA	NA	NA	163.883	NA	NA	NA	NA	NA	NA
Protein N-terminal acetylation	(UniMod:1)MNSLSEANTKFMFDLFQQFRK	3	P29508	SERPINB3	Serpin B3	Protein N-terminal	NA	NA	NA	NA	NA	NA	NA	NA	NA	NA	NA	NA	NA	NA	NA	NA	NA	NA	NA	NA	NA	NA	NA	NA	NA	NA	NA	NA	NA	NA	NA	NA	NA	NA	NA	575.322	148.592	NA	NA	NA	NA	NA	NA
Protein N-terminal acetylation	(UniMod:1)MTELETAMGMIIDVFSR	2	P25815	S100P	Protein S100-P	Protein N-terminal	NA	NA	NA	NA	NA	NA	NA	NA	NA	NA	NA	NA	NA	NA	NA	NA	NA	NA	NA	NA	188.095	NA	NA	NA	NA	NA	NA	NA	NA	NA	NA	NA	NA	NA	NA	NA	NA	NA	NA	NA	NA	NA	NA
Protein N-terminal acetylation	(UniMod:1)SKGPAVGIDLGTTYSCVGVFQHGK	3	P11142	HSPA8	Heat shock cognate 71 kDa protein	Protein N-terminal	NA	NA	NA	NA	NA	NA	NA	NA	NA	NA	NA	NA	NA	NA	NA	NA	NA	NA	NA	NA	NA	NA	NA	NA	NA	NA	NA	NA	NA	NA	NA	NA	NA	NA	NA	NA	NA	NA	NA	NA	NA	NA	NA
Protein N-terminal acetylation	(UniMod:1)SLLQSALDFLAGPGSLGGASGR	3	O14976	GAK	Cyclin-G-associated kinase	Protein N-terminal	NA	NA	NA	NA	NA	NA	NA	NA	NA	85.0527	NA	NA	NA	NA	NA	NA	NA	NA	NA	NA	1529.33	71.1454	NA	NA	NA	NA	NA	NA	NA	NA	NA	NA	NA	NA	NA	108.176	94.1219	NA	NA	NA	NA	34.2915	NA
Protein N-terminal acetylation	(UniMod:1)SLPLNPKPFLNGLTGKPVMVK	3	P62306	SNRPF	Small nuclear ribonucleoprotein F	Protein N-terminal	NA	NA	NA	NA	NA	NA	NA	NA	NA	NA	NA	NA	NA	NA	NA	NA	NA	NA	NA	NA	NA	NA	NA	NA	NA	NA	NA	NA	NA	NA	NA	NA	NA	NA	NA	NA	NA	NA	NA	NA	NA	NA	NA
Protein N-terminal acetylation	(UniMod:1)AQQQMTSSQK	2	Q712K3	UBE2R2	Ubiquitin-conjugating enzyme E2 R2	Protein N-terminal	NA	NA	NA	NA	NA	NA	NA	NA	NA	NA	NA	NA	NA	NA	NA	NA	NA	NA	NA	NA	NA	108.283	NA	85.1376	NA	NA	NA	NA	NA	NA	NA	NA	NA	NA	NA	205.151	NA	NA	NA	NA	NA	NA	NA
Protein N-terminal acetylation	(UniMod:1)ATETVELHKLK	3	P82979	SARNP	SAP domain-containing ribonucleoprotein	Protein N-terminal	NA	NA	NA	NA	NA	NA	NA	NA	NA	NA	NA	NA	NA	NA	NA	NA	NA	NA	NA	NA	NA	NA	NA	NA	NA	NA	NA	NA	NA	NA	NA	NA	NA	NA	NA	NA	NA	NA	NA	NA	NA	NA	NA
Protein N-terminal acetylation	(UniMod:1)SDKSELKAELER	2	Q13409	DYNC1I2	Cytoplasmic dynein 1 intermediate chain 2	Protein N-terminal	NA	NA	NA	143.7	NA	NA	NA	NA	NA	90.7737	NA	NA	NA	NA	79.6896	NA	NA	NA	NA	NA	302.203	33.7059	NA	NA	NA	NA	NA	NA	NA	NA	NA	NA	NA	NA	NA	17.5507	NA	NA	NA	NA	NA	NA	NA
Protein N-terminal acetylation	(UniMod:1)SGSMATAEASGSDGKGQEVETSVTYYR	3	O43169	CYB5B	Cytochrome b5 type B	Protein N-terminal	NA	NA	NA	NA	NA	NA	NA	NA	NA	NA	NA	NA	NA	NA	NA	NA	NA	NA	NA	NA	203.204	NA	NA	NA	NA	NA	NA	NA	NA	NA	NA	NA	NA	NA	NA	39.8482	NA	NA	NA	NA	NA	NA	NA
Protein N-terminal acetylation	(UniMod:1)AAAAPAAAAASSEAPAASATAEPEAGDQDSR	3	Q15283	RASA2	Ras GTPase-activating protein 2	Protein N-terminal	NA	NA	NA	NA	NA	90.4476	NA	NA	NA	NA	NA	NA	NA	NA	69.8911	NA	NA	NA	NA	NA	696.818	NA	NA	NA	NA	NA	78.9363	NA	NA	NA	NA	NA	NA	NA	NA	60.2071	NA	NA	NA	NA	NA	NA	NA
Protein N-terminal acetylation	(UniMod:1)ADKPDMGEIASFDKAK	2	P63313	TMSB10	Thymosin beta-10	Protein N-terminal	NA	NA	NA	NA	NA	106.997	NA	NA	NA	NA	NA	NA	NA	NA	NA	NA	NA	NA	NA	116.473	NA	NA	NA	NA	NA	NA	NA	NA	NA	NA	NA	NA	NA	NA	NA	NA	NA	NA	NA	NA	NA	257.837	NA
Protein N-terminal acetylation	(UniMod:1)ATLIYVDKENGEPGTR	2	O95997	PTTG1	Securin	Protein N-terminal	NA	NA	NA	15.7608	NA	NA	90.6329	NA	NA	NA	NA	NA	NA	NA	NA	NA	31.4786	NA	NA	64.2036	NA	NA	273.721	NA	NA	NA	NA	NA	161.969	NA	NA	NA	NA	NA	NA	NA	NA	NA	NA	NA	130.953	NA	NA
Protein N-terminal acetylation	(UniMod:1)ATLLSHPQQRPPFLR	3	Q70J99	UNC13D	Protein unc-13 homolog D	Protein N-terminal	NA	NA	NA	132.575	NA	NA	NA	NA	NA	NA	NA	NA	NA	NA	201.049	NA	NA	NA	NA	NA	811.346	NA	NA	NA	NA	NA	NA	NA	NA	NA	NA	NA	NA	NA	NA	NA	NA	NA	NA	NA	NA	NA	NA
Protein N-terminal acetylation	(UniMod:1)MNVGTAHSEVNPNTR	2	Q8N138	ORMDL3	ORM1-like protein 3	Protein N-terminal	NA	NA	NA	NA	NA	NA	NA	NA	NA	NA	NA	NA	NA	NA	NA	NA	NA	NA	NA	NA	182.881	NA	NA	NA	NA	NA	NA	NA	NA	NA	NA	NA	NA	NA	NA	64.2196	56.7275	NA	NA	NA	NA	46.821	NA
Protein N-terminal acetylation	(UniMod:1)AASQVLGEKINILSGETVK	3	Q9Y5Z9	UBIAD1	UbiA prenyltransferase domain-containing protein 1	Protein N-terminal	NA	NA	NA	NA	NA	NA	NA	NA	NA	NA	NA	NA	NA	NA	NA	NA	NA	NA	NA	NA	NA	NA	NA	NA	NA	NA	NA	NA	NA	NA	NA	NA	NA	NA	NA	NA	NA	NA	NA	NA	NA	NA	NA
Protein N-terminal acetylation	(UniMod:1)AGILFEDIFDVKDIDPEGKK	3	P52434	POLR2H	DNA-directed RNA polymerases I, II, and III subunit RPABC3	Protein N-terminal	NA	NA	NA	NA	NA	NA	52.5712	NA	NA	NA	NA	NA	NA	NA	NA	NA	NA	NA	NA	NA	475.944	NA	NA	NA	NA	NA	NA	NA	NA	NA	175.624	NA	NA	317.385	NA	NA	291.538	NA	NA	NA	NA	NA	NA
Protein N-terminal acetylation	(UniMod:1)MEADASVDMFSK	2	O14530	TXNDC9	Thioredoxin domain-containing protein 9	Protein N-terminal	NA	93.4496	NA	NA	NA	NA	NA	NA	NA	135.541	NA	NA	NA	NA	NA	15.1991	NA	NA	NA	NA	NA	NA	NA	NA	NA	NA	NA	NA	NA	NA	NA	NA	NA	NA	NA	NA	NA	NA	NA	NA	NA	NA	NA
Protein N-terminal acetylation	(UniMod:1)MEELDALLEELER	2	O60711	LPXN	Leupaxin	Protein N-terminal	NA	NA	NA	NA	NA	NA	NA	NA	NA	NA	NA	NA	NA	NA	NA	NA	NA	NA	NA	NA	277.477	NA	NA	NA	NA	NA	NA	NA	NA	NA	NA	NA	NA	NA	NA	NA	NA	NA	NA	NA	NA	NA	NA
Protein N-terminal acetylation	(UniMod:1)MNHQQQQQQQK	2	Q93009	USP7	Ubiquitin carboxyl-terminal hydrolase 7	Protein N-terminal	NA	NA	NA	NA	NA	NA	NA	NA	NA	NA	NA	54.426	NA	NA	NA	NA	NA	NA	NA	NA	460.677	16.1831	NA	NA	NA	NA	40.0849	NA	NA	NA	NA	NA	NA	NA	NA	45.9509	NA	NA	NA	NA	NA	NA	NA
Protein N-terminal acetylation	(UniMod:1)MNNHVSSKPSTMK	3	O95573	ACSL3	Long-chain-fatty-acid--CoA ligase 3	Protein N-terminal	NA	NA	NA	NA	NA	NA	NA	NA	NA	NA	NA	NA	NA	NA	NA	NA	NA	NA	NA	NA	252.067	160.423	NA	NA	NA	NA	345.95	NA	NA	276.344	NA	NA	NA	NA	NA	NA	NA	NA	NA	NA	NA	NA	NA
Protein N-terminal acetylation	(UniMod:1)MTEQAISFAKDFLAGGIAAAISK	3	P12236	SLC25A6	ADP/ATP translocase 3	Protein N-terminal	NA	NA	NA	138.601	NA	NA	NA	NA	NA	NA	NA	NA	NA	NA	NA	NA	NA	NA	NA	NA	NA	NA	NA	NA	NA	NA	NA	NA	NA	NA	NA	NA	NA	NA	NA	NA	NA	NA	36.9895	NA	NA	NA	NA
Protein N-terminal acetylation	(UniMod:1)SDKLPYKVADIGLAAWGR	3	P23526	AHCY	Adenosylhomocysteinase	Protein N-terminal	NA	NA	NA	NA	NA	NA	NA	NA	NA	NA	NA	68.5273	NA	NA	NA	NA	NA	NA	NA	NA	226.831	NA	NA	NA	NA	NA	NA	NA	NA	NA	NA	NA	NA	NA	NA	NA	NA	NA	NA	NA	NA	NA	NA
Protein N-terminal acetylation	(UniMod:1)SEKSVEAAAELSAK	2	P20962	PTMS	Parathymosin	Protein N-terminal	NA	NA	NA	NA	NA	NA	NA	NA	NA	NA	NA	NA	NA	NA	NA	NA	NA	NA	NA	NA	NA	NA	NA	NA	NA	NA	NA	NA	NA	NA	NA	NA	NA	NA	NA	NA	NA	NA	NA	NA	NA	NA	NA
Protein N-terminal acetylation	(UniMod:1)SNVPHKSSLPEGIRPGTVLR	3	P47929	LGALS7B	Galectin-7	Protein N-terminal	NA	NA	NA	NA	NA	NA	NA	NA	NA	NA	NA	NA	NA	NA	NA	NA	NA	NA	NA	NA	4121.07	48.6359	NA	NA	NA	67.4959	NA	NA	NA	NA	NA	NA	NA	NA	NA	274.238	NA	NA	NA	NA	NA	NA	NA
Protein N-terminal acetylation	(UniMod:1)AHQTGIHATEELKEFFAK	4	Q6IBS0	TWF2	Twinfilin-2	Protein N-terminal	NA	138.713	NA	NA	NA	NA	NA	NA	NA	NA	NA	NA	NA	NA	NA	NA	NA	NA	NA	NA	1065.78	140.449	NA	NA	NA	200.916	NA	NA	NA	NA	NA	NA	NA	NA	NA	NA	NA	NA	NA	NA	NA	NA	NA
Protein N-terminal acetylation	(UniMod:1)AQDQGEKENPMRELR	3	P62913	RPL11	60S ribosomal protein L11	Protein N-terminal	NA	NA	NA	NA	NA	NA	NA	NA	NA	NA	NA	NA	NA	NA	NA	NA	NA	NA	NA	NA	351.251	NA	NA	NA	NA	NA	NA	NA	NA	NA	NA	NA	NA	NA	NA	NA	NA	NA	NA	NA	NA	NA	NA
Protein N-terminal acetylation	(UniMod:1)MEAVLNELVSVEDLLKFEKK	3	Q9Y3D6	FIS1	Mitochondrial fission 1 protein	Protein N-terminal	NA	90.8807	NA	NA	NA	NA	NA	NA	NA	NA	NA	NA	NA	NA	NA	NA	NA	NA	NA	NA	962.526	NA	NA	NA	NA	NA	NA	NA	NA	NA	NA	NA	NA	94.8058	NA	46.5891	NA	NA	NA	NA	NA	NA	NA
Protein N-terminal acetylation	(UniMod:1)MFAVHLMAFYFSK	2	Q2TB90	HKDC1	Hexokinase HKDC1	Protein N-terminal	NA	NA	NA	NA	NA	NA	NA	NA	NA	NA	NA	NA	NA	NA	NA	NA	NA	NA	NA	NA	NA	NA	NA	NA	NA	NA	NA	NA	NA	NA	NA	NA	NA	NA	NA	NA	NA	NA	NA	NA	NA	NA	NA
Protein N-terminal acetylation	(UniMod:1)SDNGELEDKPPAPPVR	2	Q13177	PAK2	Serine/threonine-protein kinase PAK 2	Protein N-terminal	NA	NA	NA	NA	NA	NA	NA	NA	NA	NA	NA	NA	NA	NA	NA	NA	NA	NA	NA	NA	NA	NA	NA	NA	NA	NA	NA	NA	NA	NA	NA	NA	NA	NA	NA	NA	NA	NA	NA	NA	NA	NA	NA
Protein N-terminal acetylation	(UniMod:1)SQWYELQQLDSK	2	P42224	STAT1	Signal transducer and activator of transcription 1-alpha/beta	Protein N-terminal	NA	NA	NA	NA	NA	NA	NA	NA	NA	NA	NA	NA	NA	NA	NA	NA	NA	NA	NA	NA	323.324	NA	NA	NA	NA	NA	NA	NA	NA	NA	NA	NA	NA	NA	NA	NA	NA	NA	NA	NA	NA	NA	NA
Protein N-terminal acetylation	(UniMod:1)SSEPPPPPQPPTHQASVGLLDTPR	3	Q9Y2V2	CARHSP1	Calcium-regulated heat-stable protein 1	Protein N-terminal	NA	NA	NA	NA	NA	NA	NA	NA	NA	NA	NA	NA	NA	NA	NA	NA	NA	NA	NA	NA	NA	NA	NA	NA	NA	NA	NA	NA	NA	NA	NA	NA	NA	NA	NA	NA	NA	NA	NA	NA	NA	NA	NA
Protein N-terminal acetylation	(UniMod:1)STDTGVSLPSYEEDQGSK	2	Q9Y241	HIGD1A	HIG1 domain family member 1A, mitochondrial	Protein N-terminal	NA	NA	NA	NA	NA	NA	NA	NA	NA	NA	NA	NA	NA	NA	NA	NA	NA	NA	NA	NA	NA	NA	NA	NA	NA	NA	NA	NA	NA	NA	NA	NA	NA	NA	NA	NA	NA	NA	NA	NA	NA	NA	NA
Protein N-terminal acetylation	(UniMod:1)TDRYTIHSQLEHLQSK	4	Q9BWJ5	SF3B5	Splicing factor 3B subunit 5	Protein N-terminal	NA	NA	NA	NA	NA	NA	NA	NA	NA	NA	NA	NA	NA	NA	NA	NA	NA	NA	NA	NA	1730.61	NA	NA	NA	NA	NA	NA	NA	NA	NA	NA	NA	NA	NA	NA	204.124	NA	NA	NA	NA	NA	NA	NA
Protein N-terminal acetylation	(UniMod:1)TEWETAAPAVAETPDIKLFGK	3	P46782	RPS5	40S ribosomal protein S5	Protein N-terminal	NA	NA	NA	NA	NA	NA	NA	NA	NA	NA	NA	NA	NA	NA	NA	NA	NA	NA	NA	NA	NA	NA	NA	NA	NA	NA	NA	NA	NA	NA	NA	NA	NA	NA	NA	NA	NA	NA	NA	NA	NA	NA	NA
Protein N-terminal acetylation	(UniMod:1)TQFLPPNLLALFAPR	3	P08621	SNRNP70	U1 small nuclear ribonucleoprotein 70 kDa	Protein N-terminal	105.84	NA	NA	NA	NA	NA	NA	NA	NA	36.2331	NA	NA	NA	NA	NA	NA	NA	NA	NA	NA	NA	NA	NA	NA	NA	NA	NA	NA	NA	NA	NA	NA	NA	NA	NA	NA	NA	NA	NA	NA	NA	NA	NA
Protein N-terminal acetylation	(UniMod:1)AGVEEVAASGSHLNGDLDPDDREEGAASTAEEAAKK	4	P50579	METAP2	Methionine aminopeptidase 2	Protein N-terminal	NA	88.6027	NA	NA	NA	NA	28.8772	NA	NA	NA	NA	NA	NA	NA	NA	NA	NA	NA	NA	NA	144.043	NA	NA	NA	NA	NA	NA	NA	NA	NA	NA	NA	NA	NA	NA	117.458	NA	NA	NA	NA	NA	NA	NA
Protein N-terminal acetylation	(UniMod:1)MEDVNSNVNADQEVR	2	Q9P270	SLAIN2	SLAIN motif-containing protein 2	Protein N-terminal	NA	NA	NA	NA	NA	NA	NA	NA	NA	NA	NA	NA	NA	NA	NA	NA	NA	NA	NA	NA	160.561	NA	NA	NA	NA	NA	NA	NA	NA	NA	NA	NA	NA	NA	NA	31.2722	NA	NA	NA	NA	NA	NA	NA
Protein N-terminal acetylation	(UniMod:1)MEMEKEFEQIDK	2	P18031	PTPN1	Tyrosine-protein phosphatase non-receptor type 1	Protein N-terminal	NA	57.0003	NA	NA	NA	105.647	NA	NA	NA	NA	NA	NA	NA	NA	NA	NA	NA	NA	NA	NA	484.196	NA	NA	NA	NA	NA	23.7426	NA	NA	NA	NA	NA	NA	NA	NA	NA	NA	NA	NA	NA	NA	NA	NA
Protein N-terminal acetylation	(UniMod:1)MESNKDEAER	2	Q9NXW2	DNAJB12	DnaJ homolog subfamily B member 12	Protein N-terminal	NA	NA	NA	NA	NA	NA	NA	NA	NA	NA	NA	NA	NA	NA	NA	122.179	NA	NA	NA	155.556	681.358	NA	NA	NA	NA	NA	NA	NA	NA	NA	NA	NA	NA	NA	NA	57.2606	NA	NA	NA	NA	NA	NA	NA
Protein N-terminal acetylation	(UniMod:1)MIAAQLLAYYFTELKDDQVK	3	P19367	HK1	Hexokinase-1	Protein N-terminal	NA	115.358	NA	NA	NA	NA	NA	NA	NA	NA	NA	NA	NA	NA	NA	NA	NA	NA	NA	NA	325.346	NA	NA	NA	NA	NA	NA	NA	NA	NA	NA	NA	NA	NA	NA	NA	NA	NA	NA	NA	NA	NA	NA
Protein N-terminal acetylation	(UniMod:1)MIAAQLLAYYFTELKDDQVKK	3	P19367	HK1	Hexokinase-1	Protein N-terminal	NA	NA	NA	NA	NA	NA	NA	NA	NA	NA	NA	NA	NA	NA	NA	NA	NA	NA	NA	NA	1305.97	NA	NA	NA	NA	NA	NA	NA	NA	NA	NA	NA	NA	NA	NA	148.806	NA	NA	NA	NA	38.8353	NA	NA
Protein N-terminal acetylation	(UniMod:1)SETAPAETATPAPVEKSPAKK	3	P16401	H1-5	Histone H1.5	Protein N-terminal	NA	NA	NA	NA	NA	NA	NA	NA	NA	NA	NA	NA	NA	NA	NA	NA	NA	NA	NA	NA	1131.93	NA	NA	NA	NA	NA	NA	NA	NA	NA	NA	NA	NA	NA	NA	174.635	NA	NA	NA	NA	NA	NA	NA
Protein N-terminal acetylation	(UniMod:1)SGLRVYSTSVTGSR	2	Q9H299	SH3BGRL3	SH3 domain-binding glutamic acid-rich-like protein 3	Protein N-terminal	NA	NA	NA	NA	NA	NA	NA	NA	NA	NA	NA	NA	NA	NA	NA	NA	NA	NA	NA	NA	304.068	NA	NA	NA	NA	NA	NA	NA	NA	NA	NA	NA	NA	NA	NA	190.842	NA	NA	NA	NA	NA	NA	NA
Protein N-terminal acetylation	(UniMod:1)AHQTGIHATEELKEFFAK	3	Q6IBS0	TWF2	Twinfilin-2	Protein N-terminal	NA	NA	NA	NA	NA	NA	NA	NA	NA	NA	NA	NA	NA	NA	NA	NA	NA	NA	NA	NA	245.175	NA	NA	NA	NA	108.092	NA	NA	NA	NA	NA	NA	NA	NA	NA	NA	NA	NA	NA	NA	NA	NA	NA
Protein N-terminal acetylation	(UniMod:1)SGASSSEQNNNSYETK	2	O60825	PFKFB2	6-phosphofructo-2-kinase/fructose-2,6-bisphosphatase 2	Protein N-terminal	NA	NA	NA	NA	NA	NA	NA	NA	NA	NA	NA	NA	NA	NA	NA	NA	NA	NA	NA	NA	304.759	66.726	NA	NA	NA	NA	NA	NA	NA	NA	NA	NA	NA	NA	NA	NA	NA	NA	NA	NA	NA	NA	NA
Protein N-terminal acetylation	(UniMod:1)TDRYTIHSQLEHLQSK	3	Q9BWJ5	SF3B5	Splicing factor 3B subunit 5	Protein N-terminal	NA	NA	NA	NA	NA	NA	NA	NA	NA	NA	NA	NA	NA	NA	NA	NA	NA	NA	NA	NA	654.098	NA	NA	NA	NA	NA	NA	NA	NA	NA	NA	NA	NA	NA	NA	66.0094	NA	NA	NA	NA	NA	NA	NA
Protein N-terminal acetylation	(UniMod:1)ADLLGSILSSMEKPPSLGDQETR	3	O75391	SPAG7	Sperm-associated antigen 7	Protein N-terminal	NA	NA	NA	NA	NA	NA	NA	NA	NA	NA	NA	NA	NA	NA	NA	NA	NA	NA	NA	NA	NA	NA	NA	NA	NA	NA	NA	NA	NA	NA	NA	NA	NA	NA	NA	NA	NA	NA	NA	NA	NA	NA	NA
Protein N-terminal acetylation	(UniMod:1)ADQLTEEQIAEFKEAFSLFDKDGDGTITTK	4	P0DP23	CALM1	Calmodulin-1	Protein N-terminal	NA	NA	NA	NA	NA	NA	NA	NA	NA	NA	NA	NA	NA	NA	NA	NA	NA	NA	NA	NA	NA	NA	NA	NA	NA	NA	NA	NA	NA	NA	NA	NA	NA	NA	NA	NA	NA	NA	NA	NA	NA	NA	NA
Protein N-terminal acetylation	(UniMod:1)ADVFPGNDSTASQDVANR	2	P17252	PRKCA	Protein kinase C alpha type	Protein N-terminal	NA	NA	NA	NA	NA	NA	NA	NA	NA	NA	NA	NA	NA	NA	NA	NA	NA	NA	NA	NA	NA	NA	NA	NA	NA	NA	NA	NA	NA	NA	NA	NA	NA	NA	NA	NA	NA	NA	NA	NA	NA	NA	NA
Protein N-terminal acetylation	(UniMod:1)AEQEPTAEQLAQIAAENEEDEHSVNYKPPAQK	4	P52565	ARHGDIA	Rho GDP-dissociation inhibitor 1	Protein N-terminal	NA	NA	NA	NA	NA	NA	NA	NA	NA	NA	NA	NA	NA	NA	NA	NA	NA	NA	NA	NA	NA	NA	NA	NA	NA	NA	NA	NA	NA	NA	NA	NA	NA	NA	NA	NA	NA	NA	NA	NA	NA	NA	NA
Protein N-terminal acetylation	(UniMod:1)ASMGTLAFDEYGRPFLIIKDQDR	3	P48643	CCT5	T-complex protein 1 subunit epsilon	Protein N-terminal	NA	NA	NA	NA	NA	NA	NA	NA	NA	NA	NA	NA	NA	NA	NA	NA	NA	NA	NA	NA	NA	NA	NA	NA	NA	NA	NA	NA	NA	NA	NA	NA	NA	NA	NA	NA	NA	NA	NA	NA	NA	NA	NA
Protein N-terminal acetylation	(UniMod:1)ATNFLAHEKIWFDK	3	P29692	EEF1D	Elongation factor 1-delta	Protein N-terminal	NA	NA	NA	NA	NA	NA	NA	NA	NA	NA	NA	NA	NA	NA	NA	NA	NA	NA	NA	NA	NA	NA	NA	NA	NA	NA	NA	NA	NA	NA	NA	NA	NA	NA	NA	NA	NA	NA	NA	NA	NA	NA	NA
Protein N-terminal acetylation	(UniMod:1)MEVLRPQLIR	2	Q8N9N2	ASCC1	Activating signal cointegrator 1 complex subunit 1	Protein N-terminal	NA	NA	NA	NA	NA	NA	NA	NA	NA	NA	NA	NA	NA	NA	NA	NA	NA	NA	NA	NA	883.386	39.4022	NA	NA	NA	NA	NA	NA	NA	NA	NA	NA	NA	NA	NA	NA	NA	NA	NA	NA	NA	NA	NA
Protein N-terminal acetylation	(UniMod:1)SGDHLHNDSQIEADFR	3	P11387	TOP1	DNA topoisomerase 1	Protein N-terminal	NA	NA	NA	NA	NA	NA	NA	NA	NA	NA	NA	NA	NA	NA	NA	NA	NA	NA	NA	NA	5449.98	NA	NA	NA	NA	NA	NA	NA	NA	NA	NA	NA	NA	NA	NA	NA	NA	NA	NA	NA	NA	NA	NA
Protein N-terminal acetylation	(UniMod:1)MDLIGFGYAALVTFGSIFGYKR	3	Q9Y6G1	TMEM14A	Transmembrane protein 14A	Protein N-terminal	NA	NA	NA	NA	NA	NA	NA	NA	NA	NA	NA	NA	NA	NA	NA	NA	NA	NA	NA	NA	174.324	NA	NA	NA	NA	NA	NA	NA	NA	NA	NA	NA	NA	NA	NA	NA	NA	NA	NA	NA	NA	NA	NA
Protein N-terminal acetylation	(UniMod:1)MELIQDTSRPPLEYVK	2	P0DMM9	SULT1A3	Sulfotransferase 1A3	Protein N-terminal	NA	NA	NA	NA	NA	NA	NA	NA	NA	NA	NA	NA	NA	NA	NA	NA	NA	NA	NA	NA	NA	NA	NA	NA	NA	NA	NA	NA	NA	NA	NA	NA	NA	NA	NA	NA	NA	NA	NA	NA	NA	NA	NA
Protein N-terminal acetylation	(UniMod:1)MMSDASDMLAAALEQMDGIIAGSK	3	Q86W92	PPFIBP1	Liprin-beta-1	Protein N-terminal	NA	NA	NA	NA	NA	NA	NA	NA	NA	NA	NA	NA	NA	NA	NA	NA	NA	NA	NA	NA	179.974	NA	NA	NA	NA	NA	NA	NA	NA	NA	NA	NA	NA	NA	NA	NA	NA	NA	NA	NA	NA	NA	NA
Protein N-terminal acetylation	(UniMod:1)MNLDSLSLALSQISYLVDNLTKK	3	A5YKK6	CNOT1	CCR4-NOT transcription complex subunit 1	Protein N-terminal	NA	NA	NA	NA	NA	NA	NA	NA	NA	NA	NA	NA	NA	NA	NA	NA	NA	NA	NA	NA	284.321	NA	NA	NA	NA	NA	NA	NA	NA	NA	NA	NA	NA	NA	NA	NA	NA	NA	NA	NA	NA	NA	NA
Protein N-terminal acetylation	(UniMod:1)SGTNLDGNDEFDEQLR	2	O43719	HTATSF1	HIV Tat-specific factor 1	Protein N-terminal	NA	NA	NA	NA	NA	NA	NA	NA	NA	NA	NA	NA	NA	NA	NA	NA	NA	NA	NA	NA	NA	NA	NA	NA	NA	NA	NA	NA	NA	NA	NA	NA	NA	NA	NA	NA	NA	NA	NA	NA	NA	NA	NA
Phosphorylation	NT(UniMod:21)GIICTIGPASR	2	P14618	PKM	Pyruvate kinase PKM	T45	3152.38	2821.65	490.184	4638.27	1842.59	2697.55	2803.5	1950.55	NA	3195.8	1218.38	2594.24	936.215	2386.11	2530.31	4047.46	NA	802.974	3698.76	4036.54	NA	1505.71	1293.57	3877.12	2537.52	NA	7480.03	412.205	3136.1	4526.22	5532.9	NA	4721.36	4506.26	839.983	873.148	3198.33	782.369	3294.89	1104.44	1686.96	3087.75	3075.28
Phosphorylation	ELNDVIS(UniMod:21)IWEK	2	Q13439	GOLGA4	Golgin subfamily A member 4	S1045	6523.5	4444.56	9461.4	15816.3	6145.55	8891.86	12124.7	8825.44	NA	7926.3	14334.2	14175.9	22352.2	7198.07	10129.2	13435.5	9390.52	21039.7	16144.1	16647.6	552.521	9990.34	59991.4	51913.8	57997.2	10899	28692.5	32616.4	45674.1	53373.4	29515	72167.4	65149.7	27111.4	71507.5	11217.4	36192.5	50758	31315.4	44040.5	19346.5	32520.6	58170.6
Phosphorylation	FGANAILGVS(UniMod:21)LAVCK	2	P06733	ENO1	Alpha-enolase	S115	3194.66	1934.07	2050.35	2132.16	2074.15	1051.25	857.886	2171.38	NA	763.616	1217.13	782.827	1651.23	1556.25	856.549	2865.47	621.457	1822.8	2901.68	1395.73	NA	986.577	928.244	1014.67	2232.28	425.031	2769.89	520.243	794.944	874.158	821.788	1176.35	1353.18	1676.33	2468.85	549.249	1653.16	596.589	1484.05	1088.41	1548.01	1424.63	816.852
Phosphorylation	NMITGTS(UniMod:21)QADCAVLIVAAGVGEFEAGISK	3	P68104	EEF1A1	Elongation factor 1-alpha 1	S107	446.337	457.175	206.29	364.146	151.458	94.9473	59.5593	119.736	NA	372.629	143.781	NA	168.853	213.705	417.451	311.787	NA	124.499	162.967	110.26	NA	2543.25	NA	430.052	116.628	NA	NA	NA	206.627	NA	656.66	NA	NA	474.324	209.055	185.599	55.2458	NA	294.704	309.958	149.482	471.894	231.433
Phosphorylation	AEEDEILNRS(UniMod:21)PR	3	P27824	CANX	Calnexin	S583	690.565	456.867	NA	1143.15	NA	467.283	1220.34	209.882	93.7323	795.918	NA	793.371	NA	908.885	555.909	1117.46	NA	NA	327.461	434.696	3088.59	685.84	NA	1179.19	NA	NA	1302.44	NA	NA	83.2525	NA	NA	601.652	NA	NA	1482.87	859.3	NA	306.346	182.344	602.808	789.502	989.658
Phosphorylation	VPT(UniMod:21)ANVSVVDLTCR	2	P04406	GAPDH	Glyceraldehyde-3-phosphate dehydrogenase	T237	1837.7	NA	NA	417.316	NA	1501.72	813.566	1593.72	NA	1497.04	168.086	NA	712.861	1174.18	NA	316.525	227.8	NA	711.265	142.542	NA	NA	NA	296.658	202.041	1192.91	1257.55	79.3937	569.707	NA	18.808	NA	435.857	2125.12	NA	792.07	531.481	NA	585.713	NA	NA	1202.58	829.614
Phosphorylation	AVCMLS(UniMod:21)NTTAIAEAWAR	2	P0DPH7	TUBA3C	Tubulin alpha-3C chain	S379	149.197	771.185	NA	564.316	524.733	439.388	726.418	577.61	NA	1199.31	NA	569.067	118.599	370.852	363.126	312.699	NA	NA	NA	167.401	NA	315.777	NA	NA	184.83	255.488	1792.84	NA	421.498	214.246	1592.6	NA	1061.78	977.915	114.083	515.867	899.239	NA	630.792	72.5926	913.284	674.84	852.991
Phosphorylation	Y(UniMod:21)VEPIEDVPCGNIVGLVGVDQFLVK	3	P13639	EEF2	Elongation factor 2	Y457	151.748	86.4345	NA	617.041	316.946	230.343	39.7062	96.6914	NA	563.733	NA	420.756	258.401	366.181	348.541	342.078	123.666	271.033	233.604	243.72	22.8741	422.999	NA	71.6541	48.6192	287.573	1199.07	NA	200.615	356.59	245.623	NA	408.451	410.778	371.182	88.8285	174.898	NA	258.145	NA	370.964	492.519	308.269
Phosphorylation	VPTANVS(UniMod:21)VVDLTCR	2	P04406	GAPDH	Glyceraldehyde-3-phosphate dehydrogenase	S241	2457.95	1669.13	NA	1065.29	1594.27	806.853	886.079	1341.03	NA	NA	285.275	1032.22	444.472	1221.09	1015.28	919.64	421.349	NA	NA	NA	NA	NA	NA	NA	NA	NA	1448.89	NA	NA	719.882	NA	NA	930.354	1536	653.647	1148.4	NA	NA	334.166	425.19	648.384	821.777	1433.54
Phosphorylation	NMITGTSQADCAVLIVAAGVGEFEAGIS(UniMod:21)K	3	P68104	EEF1A1	Elongation factor 1-alpha 1	S128	176.295	251.341	511.042	394.945	239.379	NA	228.796	NA	NA	397.614	288.258	334.435	NA	447.733	90.8376	433.174	NA	NA	215.046	NA	NA	283.317	NA	43.7742	NA	NA	1303.39	NA	NA	228.219	458.916	NA	NA	630.529	NA	185.49	379.69	NA	234.066	NA	274.392	479.423	NA
Phosphorylation	SGAQASSTPLS(UniMod:21)PTR	2	P02545	LMNA	Prelamin-A/C	S22	1624.64	515.607	203.844	483.794	352.55	715.752	299.275	272.587	172.304	210.851	481.239	487.237	765.509	547.835	343.278	782.287	277.089	552.362	177.923	451.196	1465.17	2680.34	581.161	2702.38	274.38	848.473	501.407	NA	141.529	43.0819	NA	NA	91.2176	NA	44.2217	3357.92	475.943	415.928	430.938	387.991	1610.14	72.3182	542.843
Phosphorylation	LSPS(UniMod:21)PTSQR	2	P02545	LMNA	Prelamin-A/C	S392	1140.31	1634.1	940.742	1073.19	1237.9	795.265	1385.09	1595.61	1036.76	1437.48	1827.22	385.527	333.554	1362.19	1121.1	2127.49	1051.03	433.452	623.396	1394.24	7162.34	4947.79	1617.83	NA	1613	4315.61	1519.74	NA	833.054	957.891	NA	NA	192.261	664.399	NA	5010.53	1014.35	NA	558.177	352.794	776.422	171.221	757.744
Phosphorylation	KQS(UniMod:21)LGELIGTLNAAK	3	P60174	TPI1	Triosephosphate isomerase	S21	1562.52	741.726	NA	1346.91	813.492	787.831	1735.6	976.732	NA	1095.21	1056.24	1374.31	975.73	779.561	798.894	974.295	NA	42.9684	1602.73	959.434	1911.8	181.628	NA	265.655	654.667	NA	761.609	NA	447.213	355.469	NA	NA	1017.18	201.56	239.22	261.781	1814.35	NA	239.253	NA	114.697	183.656	408.392
Phosphorylation	VNQIGS(UniMod:21)VTESLQACK	2	P06733	ENO1	Alpha-enolase	S349	108.312	596.058	NA	660.704	225.032	406.388	NA	256.455	NA	556.783	NA	347.416	NA	NA	NA	NA	NA	NA	NA	NA	NA	NA	NA	NA	NA	NA	NA	NA	NA	NA	NA	NA	395.389	270.219	NA	233.931	209.975	NA	256.97	NA	249.958	362.769	NA
Phosphorylation	CS(UniMod:21)GPGLSPGMVR	2	P21333	FLNA	Filamin-A	S1454	NA	458.309	NA	520.592	NA	121.932	NA	NA	NA	625.372	NA	NA	NA	NA	469.187	NA	NA	NA	NA	450.089	NA	635.488	NA	580.562	487.726	NA	1011.42	NA	250.713	1396.51	629.688	NA	1118.01	1649.87	NA	NA	993.698	NA	636.267	NA	NA	408.751	120.011
Phosphorylation	CT(UniMod:21)GGEVGATSALAPK	2	P30050	RPL12	60S ribosomal protein L12	T18	213.245	346.75	NA	397.721	NA	222.922	424.975	122.904	NA	180.746	NA	98.9567	NA	124.839	NA	443.173	NA	NA	NA	200.523	NA	184.666	NA	251.179	354.997	NA	206.934	NA	180.003	545.241	507.611	NA	NA	NA	NA	92.9299	223.353	NA	208.812	89.8762	50.1015	568.243	NA
Phosphorylation	LCYVALDFEQEMAT(UniMod:21)AASSSSLEK	3	P60709	ACTB	Actin, cytoplasmic 1	T229	697.847	615.789	NA	NA	NA	600.533	247.931	239.163	NA	485.765	NA	NA	NA	232.59	541.111	485.301	NA	NA	240.519	221.535	NA	655.537	NA	NA	NA	NA	759.25	NA	369.625	455.125	503.447	NA	291.74	516.02	NA	262.503	257.812	NA	577.179	NA	171.051	252.66	351.588
Phosphorylation	GRGGGS(UniMod:21)GNFMGRGGNFGGGGGNFGR	3	P51991	HNRNPA3	Heterogeneous nuclear ribonucleoprotein A3	S220	NA	NA	5358.26	4630.66	75670.2	160353	16494.7	NA	46655.6	5216.98	30599.8	NA	5672.16	3271.96	3026.09	4745.69	2996.71	NA	6558.38	3215.59	NA	NA	6515.97	13129.9	NA	NA	6738.76	NA	4585.17	NA	NA	7012.18	5275.54	NA	18804.6	2494.46	NA	7031.53	4451.58	1860.68	NA	3018.53	NA
Phosphorylation	QLS(UniMod:21)SGVSEIR	2	P04792	HSPB1	Heat shock protein beta-1	S82	1735.55	3506.37	NA	765.527	507.547	646.203	740.226	828.552	349.971	1391.48	468.453	1041.81	NA	867.153	1877.86	1104.86	NA	NA	635.843	323.705	3462.13	22614.8	1250.52	1206.31	1694.44	5805.88	2527.78	652.363	626.925	1375.27	2472.8	102.688	923.482	1859.73	228.636	29165	9253.88	NA	964.347	542.663	2326.52	1979.89	1908.47
Phosphorylation	CQLEINFNT(UniMod:21)LQTK	2	O43707	ACTN4	Alpha-actinin-4	T359	173.107	NA	NA	406.798	NA	NA	NA	NA	NA	891.566	NA	842.399	NA	NA	NA	NA	NA	NA	NA	NA	NA	166.136	NA	NA	NA	NA	591.669	NA	NA	1464.51	NA	NA	NA	882.004	NA	419.515	400.556	NA	NA	NA	114.02	378.086	NA
Phosphorylation	T(UniMod:21)IAECLADELINAAK	2	P46782	RPS5	40S ribosomal protein S5	T168	343.58	NA	NA	135.45	137.879	NA	173.165	NA	NA	138.068	NA	NA	NA	183.885	124.275	43.7533	NA	NA	NA	160.269	NA	NA	NA	274.402	NA	NA	87.57	NA	59.7721	85.5694	58.8373	NA	NA	59.086	NA	NA	306.495	NA	56.6973	NA	123.912	101.72	337.01
Phosphorylation	DLT(UniMod:21)TAGAVTQCYR	2	Q02543	RPL18A	60S ribosomal protein L18a	T101	NA	NA	NA	NA	NA	NA	NA	NA	NA	464.93	NA	NA	NA	NA	NA	NA	NA	NA	NA	NA	NA	NA	NA	NA	NA	NA	762.112	NA	NA	NA	NA	NA	NA	106.361	NA	NA	347.279	NA	79.8408	NA	167.535	209.676	NA
Phosphorylation	ET(UniMod:21)VSEESNVLCLSK	2	P13639	EEF2	Elongation factor 2	T582	391.938	NA	NA	333.664	129.867	61.4831	NA	NA	63.4872	NA	NA	207.128	NA	367.199	121.624	129.787	NA	NA	54.3467	NA	NA	NA	NA	NA	NA	NA	142.876	NA	NA	NA	173.843	NA	NA	115.202	NA	NA	NA	NA	70.0377	NA	53.9121	NA	172.08
Phosphorylation	ATVTPS(UniMod:21)PVKGK	2	Q9H1E3	NUCKS1	Nuclear ubiquitous casein and cyclin-dependent kinase substrate 1	S181	80.9742	222.935	204.577	352.891	302.871	252.332	339.058	160.399	NA	225.838	207.595	NA	NA	NA	830.195	398.249	165.599	NA	NA	178.89	378.11	201.988	NA	NA	498.731	NA	12.0254	NA	634.491	NA	NA	NA	NA	209.15	NA	110.868	197.091	121.992	189.192	NA	NA	158.982	NA
Phosphorylation	VIGS(UniMod:21)GCNLDSAR	2	P00338	LDHA	L-lactate dehydrogenase A chain	S161	874.433	451.009	NA	221.82	NA	147.295	485.563	NA	NA	351.159	86.3603	146.317	NA	319.366	137.139	191.961	NA	NA	267.493	NA	NA	NA	NA	518.361	281.441	NA	637.589	NA	NA	622.798	161.056	NA	837.24	270.415	NA	NA	591.194	NA	NA	NA	11.9289	320.626	839.402
Phosphorylation	AGDLLEDS(UniMod:21)PKRPK	3	P51858	HDGF	Hepatoma-derived growth factor	S165	1393.32	659.429	122.323	1175.45	742.364	763.701	1347.43	944.94	736.417	199.341	347.133	426.189	1372.11	1009.92	1472.82	774.115	897.93	688.595	NA	958.171	4644.98	1441.93	1838.06	784.051	432.168	NA	1320.53	NA	173.132	NA	NA	NA	NA	229.002	628.04	369.126	598.738	1200.48	376.872	106.294	746.039	712.938	NA
Phosphorylation	GCIVDANLS(UniMod:21)VLNLVIVK	2	P62753	RPS6	40S ribosomal protein S6	S107	125.287	140.029	NA	NA	149.26	112.997	61.498	24.3465	NA	NA	NA	NA	NA	153.519	168.387	NA	NA	NA	NA	NA	NA	NA	NA	NA	NA	NA	96.615	NA	NA	23.9221	NA	NA	NA	231.895	NA	85.4801	44.0271	NA	90.8066	NA	128.037	122.658	NA
Phosphorylation	ACANPAAGS(UniMod:21)VILLENLR	2	P00558	PGK1	Phosphoglycerate kinase 1	S115	192.554	82.6946	NA	NA	NA	114.401	397.246	127.157	NA	535.167	155.697	NA	NA	332.07	154.244	304.866	NA	192.532	NA	160.695	NA	148.866	NA	219.913	213.912	NA	490.76	NA	161.282	598.161	366.896	NA	385.534	439.019	269.209	54.1051	386.304	NA	233.13	NA	60.3074	561.343	NA
Phosphorylation	NCIVLIDS(UniMod:21)TPYR	2	P62241	RPS8	40S ribosomal protein S8	S106	NA	391.7	NA	NA	NA	NA	553.22	NA	NA	738.168	NA	NA	NA	NA	NA	273.61	NA	NA	NA	649.331	NA	NA	NA	NA	NA	NA	NA	NA	NA	342.732	1485.96	NA	299.594	597.729	NA	NA	267.549	NA	493.182	NA	NA	NA	198.333
Phosphorylation	AGKPVICAT(UniMod:21)QMLESMIK	3	P14618	PKM	Pyruvate kinase PKM	T328	260.283	375.719	NA	191.909	NA	74.7975	272.534	108.321	NA	686.419	NA	304.756	NA	258.689	NA	10.0582	NA	NA	72.9081	184.439	NA	169.526	NA	169.303	NA	328.047	1045.05	NA	283.42	108.869	204.93	NA	NA	232.427	NA	49.3612	207.717	NA	324.493	NA	242.827	211.305	241.244
Phosphorylation	T(UniMod:21)GSQGQCTQVR	2	P62857	RPS28	40S ribosomal protein S28	T21	NA	NA	NA	NA	NA	67.9977	NA	66.8331	NA	NA	NA	NA	239.744	NA	178.42	50.4027	NA	NA	280.93	NA	NA	NA	NA	NA	194.09	NA	180.417	NA	NA	NA	600.933	NA	307.905	167.373	NA	85.8386	NA	NA	NA	NA	NA	296.013	NA
Phosphorylation	ASGQAFELILS(UniMod:21)PR	2	P16949	STMN1	Stathmin	S25	NA	NA	NA	NA	NA	NA	278.814	NA	NA	NA	NA	NA	NA	86.2204	98.4405	108.297	NA	NA	154.215	NA	NA	172.136	NA	887.314	137.368	NA	293.567	NA	390.236	333.787	NA	NA	NA	203.944	NA	340.203	NA	NA	438.186	NA	1209.48	283.092	81.239
Phosphorylation	VCT(UniMod:21)LAIIDPGDSDIIR	2	P62888	RPL30	60S ribosomal protein L30	T93	NA	NA	NA	NA	NA	NA	NA	NA	NA	NA	NA	90.6939	NA	NA	NA	NA	NA	NA	NA	NA	NA	NA	NA	NA	NA	NA	NA	NA	NA	NA	120.604	NA	NA	NA	NA	NA	39.5116	NA	84.894	NA	154.935	NA	NA
Phosphorylation	Y(UniMod:21)HTVNGHNCEVR	3	P09651	HNRNPA1	Heterogeneous nuclear ribonucleoprotein A1	Y167	1572.37	406.367	NA	562.576	354.648	NA	538.148	384.115	NA	569.574	319.792	1120.12	606.616	841.877	591.745	1101.67	325.451	1197.3	915.319	185.449	NA	469.612	NA	NA	795.352	NA	2555.41	NA	841.786	1795.98	336.425	NA	522.22	990.298	NA	345.636	315.099	NA	606.76	NA	776.669	1071.21	650.594
Phosphorylation	LSS(UniMod:21)PVLHR	2	Q16643	DBN1	Drebrin	S142	362.121	99.2654	NA	486.32	73.6966	220.938	127.853	NA	NA	121.286	NA	235.358	285.887	840.716	NA	66.1605	NA	NA	150.684	13.1719	235.672	NA	NA	NA	452.254	NA	138.031	NA	529.42	NA	NA	NA	578.342	383.516	NA	49.7501	585.691	NA	184.037	NA	214.868	270.923	135.506
Phosphorylation	SIQFVDWCPT(UniMod:21)GFK	2	P68363	TUBA1B	Tubulin alpha-1B chain	T349	498.688	NA	126.049	300.901	117.578	78.8879	157.657	47.2606	NA	192.99	NA	41.0743	NA	NA	NA	NA	NA	NA	NA	NA	NA	64.5857	NA	NA	NA	NA	NA	NA	NA	NA	NA	NA	NA	NA	NA	66.0345	216.025	NA	NA	NA	236.565	NA	185.686
Phosphorylation	KVVVS(UniMod:21)PTKK	2	P19338	NCL	Nucleolin	S67	368.48	941.466	1127.64	1205.81	395.888	748.883	1707.72	714.006	360.666	301.374	649.184	223.913	1319.51	874.455	1194.26	1648.14	125.889	540.594	NA	549.482	4468.91	789.339	2080.67	504.793	600.635	NA	488.247	NA	184.64	NA	NA	NA	NA	491.603	1084.99	671.489	920.548	1833.29	837.632	277.357	703.545	425.38	NA
Phosphorylation	AEEDEILNRS(UniMod:21)PR	2	P27824	CANX	Calnexin	S583	NA	42.6532	NA	71.097	NA	66.3979	NA	NA	NA	NA	NA	NA	NA	110.855	NA	NA	NA	NA	NA	NA	692.102	161.361	NA	NA	NA	NA	NA	NA	242.868	NA	NA	NA	324.709	110.022	NA	159.009	286.679	NA	170.278	NA	222.673	NA	148.884
Phosphorylation	VPTANVSVVDLT(UniMod:21)CR	2	P04406	GAPDH	Glyceraldehyde-3-phosphate dehydrogenase	T246	NA	NA	NA	NA	NA	844.929	NA	NA	NA	1494.07	NA	1529.47	NA	113.256	789.826	NA	NA	NA	NA	210.989	NA	NA	NA	NA	499.467	871.585	NA	NA	NA	NA	NA	NA	NA	NA	NA	NA	528.308	NA	NA	NA	NA	1168.32	NA
Phosphorylation	DEILPTT(UniMod:21)PISEQK	2	P23396	RPS3	40S ribosomal protein S3	T221	1067.61	NA	119.532	458.334	277.344	800.668	611.299	538.662	385.803	329.587	462.549	NA	511.371	752.479	524.647	322.365	NA	393.22	NA	981.34	10989.8	8221.47	1089.02	237.239	NA	255.766	831.009	NA	388.09	411.413	274.132	NA	335.296	NA	NA	14757	1276.24	857.869	635.889	309.776	582.527	334.694	414.26
Phosphorylation	KQS(UniMod:21)LGELIGTLNAAK	2	P60174	TPI1	Triosephosphate isomerase	S21	84.0032	NA	NA	NA	NA	NA	81.2588	119.589	NA	94.9086	195.109	240.865	NA	NA	NA	NA	NA	NA	NA	17.9704	288.513	NA	NA	NA	NA	NA	117.582	NA	NA	NA	NA	NA	NA	NA	NA	NA	404.48	NA	NA	NA	NA	NA	284.544
Phosphorylation	LELQGPRGS(UniMod:21)PNAR	3	P19338	NCL	Nucleolin	S563	2338.28	1107.41	2473.06	933.206	1086.28	1967.18	1414.31	266.519	516.673	901.476	1175.87	424.999	1634.57	1886.54	786.482	1297.78	456.634	522.965	392.039	1316.54	1162.36	867.47	1942.83	1382.9	656.01	NA	1740.81	NA	NA	373.835	NA	688.111	NA	NA	80.3557	213.352	786.813	2284.9	NA	452.501	294.304	NA	NA
Phosphorylation	ASAVSELS(UniMod:21)PR	2	Q9Y2W1	THRAP3	Thyroid hormone receptor-associated protein 3	S243	1752.12	74.0298	NA	1262.43	343.865	NA	476.841	588.807	NA	701.78	NA	NA	NA	351.785	797.608	604.385	421.832	NA	NA	NA	NA	465.925	291.46	NA	155.89	NA	1091.56	NA	NA	NA	NA	NA	NA	NA	NA	NA	360.118	833.105	NA	319.4	294.434	NA	410.164
Phosphorylation	ILYS(UniMod:21)QCGDVMR	2	P14649	MYL6B	Myosin light chain 6B	S87	NA	172.985	NA	252.233	NA	66.5904	307.032	NA	NA	NA	NA	NA	NA	NA	211.041	215.124	NA	NA	NA	NA	NA	111.185	NA	NA	NA	NA	378.65	NA	NA	NA	NA	NA	NA	NA	NA	NA	224.076	NA	NA	NA	NA	136.286	NA
Phosphorylation	Y(UniMod:21)VECSALTQK	2	P60953	CDC42	Cell division control protein 42 homolog	Y154	NA	NA	NA	NA	NA	NA	NA	NA	NA	214.945	NA	NA	NA	NA	260.534	256.544	NA	NA	NA	530.502	NA	381.547	NA	461.581	NA	NA	447.253	NA	NA	401.651	NA	NA	NA	NA	NA	NA	219.545	NA	122.566	NA	NA	161.565	255.722
Phosphorylation	GQKCEFQDAY(UniMod:21)VLLSEK	3	P10809	HSPD1	60 kDa heat shock protein, mitochondrial	Y243	170.875	NA	NA	NA	NA	159.145	NA	NA	NA	NA	NA	108.951	NA	NA	267.365	NA	NA	NA	NA	NA	NA	237.779	NA	71.9144	NA	NA	350.562	NA	86.5663	NA	NA	NA	NA	NA	NA	NA	NA	NA	123.399	NA	NA	NA	NA
Phosphorylation	LNQPGT(UniMod:21)PTR	2	P36507	MAP2K2	Dual specificity mitogen-activated protein kinase kinase 2	T394	600.127	537.748	NA	262.368	NA	NA	366.954	167.343	NA	NA	NA	430.371	NA	411.219	498.512	727.455	NA	291.548	351.302	340.489	602.713	532.085	NA	336.642	390.901	NA	328.09	NA	NA	815.06	300.128	NA	219.695	NA	NA	NA	NA	NA	NA	NA	294.941	NA	NA
Phosphorylation	LCY(UniMod:21)VALDFEQEMATAASSSSLEK	3	P60709	ACTB	Actin, cytoplasmic 1	Y218	NA	NA	42.2849	696.252	NA	NA	NA	NA	NA	NA	NA	694.516	NA	NA	NA	NA	NA	272.685	241.857	138.73	NA	NA	NA	NA	NA	NA	NA	NA	NA	NA	NA	NA	NA	NA	NA	NA	422.499	NA	NA	NA	NA	NA	NA
Phosphorylation	ET(UniMod:21)PHSPGVEDAPIAK	3	Q9UHB6	LIMA1	LIM domain and actin-binding protein 1	T487	503.073	338.777	587.664	520.726	231.956	456.784	241.303	NA	139.367	344.927	NA	NA	NA	521.181	NA	NA	198.687	723.874	NA	296.639	NA	286.887	NA	NA	NA	NA	148.262	NA	NA	NA	210.62	NA	NA	NA	NA	362.168	284.693	439.032	NA	NA	NA	NA	232.137
Phosphorylation	AVCMLS(UniMod:21)NTTAVAEAWAR	2	Q9BQE3	TUBA1C	Tubulin alpha-1C chain	S379	NA	75.2251	NA	NA	NA	59.3982	NA	NA	NA	85.2436	NA	NA	NA	NA	NA	NA	NA	NA	NA	NA	NA	NA	NA	NA	NA	NA	NA	NA	NA	NA	NA	NA	NA	53.0529	NA	NA	NA	NA	NA	NA	NA	NA	NA
Phosphorylation	T(UniMod:21)VFAEHISDECK	2	P39023	RPL3	60S ribosomal protein L3	T104	NA	NA	NA	NA	NA	NA	NA	NA	NA	NA	NA	NA	NA	NA	NA	NA	NA	NA	NA	NA	NA	135.563	NA	76.3437	NA	NA	NA	NA	NA	NA	NA	NA	NA	332.65	NA	58.9145	76.7653	NA	NA	NA	70.7782	40.2264	NA
Phosphorylation	S(UniMod:21)DAAVDTSSEITTK	3	P06454	PTMA	Prothymosin alpha	S2	NA	NA	NA	NA	NA	NA	NA	231.853	NA	280.234	NA	NA	NA	443.445	NA	90.3772	NA	NA	NA	433.931	1208.06	257.893	NA	59.2118	NA	NA	NA	NA	777.008	534.604	378.809	NA	NA	NA	NA	71.4999	304.587	NA	80.9521	NA	228.687	NA	NA
Phosphorylation	LSGFS(UniMod:21)FKK	2	P29966	MARCKS	Myristoylated alanine-rich C-kinase substrate	S170	1459.5	569.224	NA	513.727	258.023	148.795	NA	258.444	NA	570.345	NA	263.105	NA	668.23	581.085	528.199	NA	NA	529.263	522.914	NA	293.727	NA	NA	951.194	NA	961.118	NA	306.255	982.471	181.5	NA	261.476	1138.2	NA	411.627	341.54	NA	591.79	84.6908	116.293	589.829	431.277
Phosphorylation	GQKCEFQDAY(UniMod:21)VLLSEKK	3	P10809	HSPD1	60 kDa heat shock protein, mitochondrial	Y243	NA	NA	NA	NA	NA	NA	NA	NA	NA	83.1456	NA	NA	NA	NA	NA	152.27	NA	NA	NA	NA	NA	12.665	NA	NA	NA	NA	67.4246	NA	NA	NA	NA	NA	NA	NA	NA	NA	148.768	NA	55.7874	NA	NA	NA	NA
Phosphorylation	S(UniMod:21)ESPKEPEQLRK	3	P09651	HNRNPA1	Heterogeneous nuclear ribonucleoprotein A1	S4	724.193	176.055	269.125	NA	NA	222.855	129.946	63.3008	NA	41.5856	64.5422	NA	NA	272.654	115.267	208.135	151.995	NA	55.0712	32.2209	NA	423.914	NA	NA	NA	NA	30.9734	NA	NA	10.8675	NA	NA	138.428	NA	115.258	679.779	NA	NA	143.872	NA	137.108	NA	NA
Phosphorylation	LS(UniMod:21)SPVLHR	2	Q16643	DBN1	Drebrin	S141	NA	352.786	NA	NA	84.4033	NA	NA	131.236	NA	NA	NA	NA	NA	NA	258.258	NA	NA	NA	NA	NA	NA	NA	NA	710.239	NA	NA	NA	NA	NA	NA	95.9629	NA	NA	244.652	NA	NA	NA	NA	553.795	NA	NA	NA	NA
Phosphorylation	SGPKPFSAPKPQTS(UniMod:21)PSPK	3	Q01518	CAP1	Adenylyl cyclase-associated protein 1	S308	233.359	385.482	NA	342.869	NA	273.342	785.343	591.125	643.886	NA	NA	NA	805.846	NA	NA	154.637	196.044	NA	429.868	76.3758	4308.62	471.872	586.529	NA	224.289	NA	NA	NA	NA	NA	NA	NA	NA	320.427	114.788	NA	567.352	NA	91.7169	NA	168.264	NA	NA
Phosphorylation	ETPHS(UniMod:21)PGVEDAPIAK	3	Q9UHB6	LIMA1	LIM domain and actin-binding protein 1	S490	NA	NA	479.565	NA	NA	NA	143.682	122.73	NA	NA	551.886	NA	176.335	NA	704.446	492.516	72.8498	NA	NA	NA	613.333	NA	444.795	46.9005	NA	NA	NA	NA	NA	NA	NA	NA	264.633	NA	156.187	NA	NA	925.201	NA	173.955	172.502	248.94	NA
Phosphorylation	S(UniMod:21)YCAEIAHNVSSK	2	P62910	RPL32	60S ribosomal protein L32	S94	NA	NA	NA	NA	NA	NA	NA	NA	NA	NA	NA	NA	NA	NA	NA	NA	NA	NA	NA	NA	NA	NA	NA	NA	NA	NA	93.7368	NA	NA	NA	380.166	NA	NA	143.184	NA	NA	NA	NA	NA	NA	NA	NA	NA
Phosphorylation	LGETVPAVPT(UniMod:21)VGFCVETVEYK	3	Q8IVW1	ARL17A	ADP-ribosylation factor-like protein 17	T48	458.078	NA	NA	NA	NA	288.188	NA	NA	NA	NA	NA	NA	NA	NA	728.626	NA	NA	NA	NA	NA	943.502	NA	NA	NA	NA	NA	NA	NA	NA	NA	NA	NA	NA	NA	NA	NA	NA	NA	441.042	NA	NA	NA	NA
Phosphorylation	ADQLT(UniMod:21)EEQIAEFK	3	P0DP23	CALM1	Calmodulin-1	T6	NA	NA	NA	NA	NA	NA	NA	NA	NA	286.9	310.308	93.8353	NA	NA	NA	NA	NA	NA	NA	NA	3324.99	203.108	NA	152.838	201.325	NA	NA	NA	NA	NA	NA	NA	348.634	NA	NA	NA	NA	NA	NA	NA	NA	NA	263.175
Phosphorylation	VCEEIAIIPS(UniMod:21)KK	2	P08708	RPS17	40S ribosomal protein S17	S43	NA	NA	NA	NA	NA	NA	NA	NA	NA	NA	NA	NA	NA	NA	NA	NA	NA	NA	NA	NA	NA	NA	61.3019	NA	NA	NA	NA	NA	NA	NA	NA	NA	NA	NA	NA	NA	NA	NA	NA	NA	NA	50.1182	NA
Phosphorylation	IVGPS(UniMod:21)GAAVPCKVEPGLGADNSVVR	3	P21333	FLNA	Filamin-A	S1012	356.479	NA	NA	NA	NA	163.195	NA	NA	NA	NA	NA	NA	NA	NA	NA	NA	NA	NA	NA	NA	NA	NA	NA	181.669	NA	NA	NA	NA	NA	118.066	NA	NA	NA	NA	NA	NA	NA	NA	NA	NA	NA	NA	NA
Phosphorylation	T(UniMod:21)LIQNCGASTIR	2	P49368	CCT3	T-complex protein 1 subunit gamma	T450	377.61	NA	NA	NA	NA	NA	NA	NA	NA	151.035	NA	NA	NA	NA	NA	354.023	NA	NA	NA	NA	NA	NA	NA	NA	NA	NA	159.786	NA	NA	NA	NA	NA	NA	NA	NA	NA	NA	NA	NA	NA	171.732	116.943	NA
Phosphorylation	AALLKAS(UniMod:21)PK	2	P50914	RPL14	60S ribosomal protein L14	S139	NA	NA	NA	518.246	NA	NA	NA	NA	NA	NA	NA	NA	NA	785.194	87.701	262.6	NA	NA	NA	253.43	3160	429.132	NA	1826.84	217.532	NA	NA	NA	NA	180.672	NA	NA	NA	566.595	NA	605.059	NA	NA	NA	38.0244	460.287	NA	NA
Phosphorylation	ALLVT(UniMod:21)ASQCQQPAENK	2	Q01518	CAP1	Adenylyl cyclase-associated protein 1	T89	NA	NA	NA	NA	NA	NA	NA	NA	NA	NA	NA	NA	NA	NA	NA	NA	NA	NA	NA	NA	NA	NA	NA	NA	NA	NA	NA	NA	NA	NA	NA	NA	NA	NA	NA	NA	NA	NA	NA	NA	NA	NA	NA
Phosphorylation	S(UniMod:21)LEKVCADLIR	2	P60866	RPS20	40S ribosomal protein S20	S31	NA	NA	NA	309.894	NA	NA	NA	NA	NA	NA	NA	NA	NA	176.206	NA	NA	NA	NA	NA	NA	NA	237.86	NA	NA	NA	NA	46.1379	NA	NA	NA	NA	NA	NA	NA	NA	100.613	NA	NA	NA	NA	NA	NA	NA
Phosphorylation	RVPS(UniMod:21)PTPAPK	2	Q9UQ35	SRRM2	Serine/arginine repetitive matrix protein 2	S2581	241.329	NA	NA	165.95	NA	114.771	136.661	96.7341	NA	178.799	82.6142	NA	NA	112.497	112.798	NA	NA	NA	NA	NA	1237.43	146.061	NA	5.86256	NA	NA	NA	NA	NA	NA	NA	NA	109.375	40.5265	NA	87.1347	NA	NA	NA	144.248	NA	NA	NA
Phosphorylation	DEILPT(UniMod:21)TPISEQK	2	P23396	RPS3	40S ribosomal protein S3	T220	NA	788.824	NA	NA	NA	NA	NA	NA	NA	NA	NA	313.177	NA	504.007	385.456	NA	NA	NA	753.398	NA	11377.9	NA	NA	NA	NA	917.344	NA	NA	NA	NA	NA	NA	NA	NA	NA	NA	NA	NA	NA	110.617	NA	NA	NA
Phosphorylation	ETVS(UniMod:21)EESNVLCLSK	2	P13639	EEF2	Elongation factor 2	S584	NA	NA	NA	450.367	124.789	NA	NA	NA	NA	NA	NA	NA	NA	NA	NA	121.352	NA	465.021	NA	NA	NA	NA	NA	157.768	NA	NA	NA	NA	60.5689	NA	NA	NA	NA	NA	NA	NA	NA	NA	NA	NA	NA	NA	NA
Phosphorylation	SGPKPFSAPKPQT(UniMod:21)SPSPK	3	Q01518	CAP1	Adenylyl cyclase-associated protein 1	T307	NA	NA	369.761	NA	229.425	100.797	NA	NA	785.995	95.3983	NA	365.895	186.274	477.462	254.127	751.246	NA	NA	NA	104.338	NA	NA	NA	NA	NA	NA	549.626	NA	NA	NA	NA	NA	NA	224.07	NA	591.434	671.661	833.672	NA	NA	305.523	249.092	NA
Phosphorylation	AS(UniMod:21)SHSSQTQGGGSVTK	3	P02545	LMNA	Prelamin-A/C	S403	230.808	NA	NA	147.408	270.09	NA	105.882	187.479	NA	299.018	206.716	124.685	237.226	NA	226.332	NA	NA	NA	NA	NA	7992.65	566.677	NA	NA	19.5344	NA	428.64	NA	NA	NA	NA	NA	NA	NA	NA	1074.99	295.77	NA	NA	NA	NA	NA	NA
Phosphorylation	RES(UniMod:21)PSPAPKPR	3	Q8IYB3	SRRM1	Serine/arginine repetitive matrix protein 1	S450	301.719	511.225	262.567	533.485	61.8958	422.54	504.475	449.029	596.473	139.307	NA	319.936	431.51	932.885	428.414	461.696	457.957	379.003	NA	79.712	2946.38	532.158	1323.26	73.9987	NA	239.177	178.428	NA	NA	NA	NA	NA	NA	NA	NA	245.101	411.397	1053.7	NA	NA	287.639	NA	NA
Phosphorylation	YHT(UniMod:21)VNGHNCEVR	3	P09651	HNRNPA1	Heterogeneous nuclear ribonucleoprotein A1	T169	651.302	137.314	NA	NA	NA	75.8972	NA	NA	NA	NA	NA	NA	NA	NA	99.6114	NA	NA	NA	NA	NA	NA	NA	NA	200.745	NA	NA	1070.59	NA	NA	NA	NA	NA	218.239	330.809	NA	NA	NA	NA	NA	NA	266.323	625.291	NA
Phosphorylation	QVQS(UniMod:21)LTCEVDALK	2	P08670	VIM	Vimentin	S325	NA	NA	NA	NA	NA	NA	NA	NA	NA	58.3547	NA	NA	NA	NA	NA	37.1595	NA	NA	NA	NA	NA	NA	NA	331.192	303.637	NA	321.968	NA	NA	NA	NA	NA	350.828	NA	NA	NA	246.1	NA	247.995	NA	NA	530.509	130.331
Phosphorylation	ACQSIY(UniMod:21)PLHDVFVR	2	P61247	RPS3A	40S ribosomal protein S3a	Y205	216.732	NA	NA	NA	NA	NA	64.4182	NA	NA	NA	NA	NA	NA	NA	51.7335	136.173	NA	NA	NA	NA	NA	12.4891	NA	NA	NA	NA	NA	NA	NA	114.109	77.6812	NA	NA	NA	NA	NA	NA	NA	NA	NA	16.8331	NA	NA
Phosphorylation	LPSS(UniMod:21)PVYEDAASFK	2	Q14247	CTTN	Src substrate cortactin	S418	NA	NA	NA	NA	NA	NA	NA	NA	NA	NA	NA	NA	NA	183.851	146.273	NA	NA	NA	NA	48.6898	NA	101.874	NA	NA	NA	NA	NA	NA	NA	NA	NA	NA	NA	NA	NA	318.555	NA	NA	NA	NA	NA	42.5347	NA
Phosphorylation	T(UniMod:21)NCNVAVINVGAPAAGMNAAVR	3	Q01813	PFKP	ATP-dependent 6-phosphofructokinase, platelet type	T409	NA	387.572	NA	NA	NA	NA	NA	NA	NA	120.498	NA	NA	NA	NA	NA	NA	NA	NA	NA	NA	NA	NA	NA	NA	NA	NA	367.425	NA	340.118	NA	NA	NA	681.89	332.344	NA	NA	NA	NA	NA	NA	NA	561.824	NA
Phosphorylation	AVCMLSNT(UniMod:21)TAVAEAWAR	2	Q9BQE3	TUBA1C	Tubulin alpha-1C chain	T381	NA	NA	NA	NA	NA	NA	NA	NA	NA	NA	NA	NA	NA	NA	NA	NA	NA	NA	NA	NA	NA	NA	NA	NA	NA	NA	NA	NA	NA	NA	NA	NA	NA	NA	NA	141.66	NA	NA	NA	NA	NA	NA	NA
Phosphorylation	ALY(UniMod:21)DTFSAFGNILSCK	2	P11940	PABPC1	Polyadenylate-binding protein 1	Y116	NA	NA	NA	NA	NA	NA	NA	NA	NA	NA	NA	NA	NA	NA	NA	NA	NA	NA	NA	NA	NA	NA	NA	NA	NA	NA	NA	NA	NA	NA	NA	NA	NA	NA	NA	NA	251.674	NA	NA	NA	NA	NA	NA
Phosphorylation	TVNST(UniMod:21)RETPPKSK	3	Q5SSJ5	HP1BP3	Heterochromatin protein 1-binding protein 3	T48	99.4643	563.847	NA	NA	242.941	332.588	213.19	NA	NA	NA	316.509	NA	NA	132.409	127.913	517.948	NA	NA	NA	NA	1731.04	361.393	NA	970.835	432.94	138.902	255.411	NA	NA	NA	194.637	NA	NA	270.552	NA	453.907	NA	NA	259.229	NA	400.557	182.112	NA
Phosphorylation	RPPS(UniMod:21)PEPSTK	2	Q01082	SPTBN1	Spectrin beta chain, non-erythrocytic 1	S2102	NA	NA	NA	242.1	NA	NA	NA	74.6013	NA	NA	NA	NA	143.167	NA	140.39	NA	NA	NA	NA	167.548	628.832	51.598	NA	NA	NA	NA	184.623	NA	NA	NA	NA	NA	NA	NA	86.091	54.0204	165.729	NA	NA	NA	32.9701	137.233	NA
Phosphorylation	AVLFCLS(UniMod:21)EDKK	2	P23528	CFL1	Cofilin-1	S41	NA	NA	NA	359.202	NA	NA	NA	NA	NA	NA	NA	NA	NA	NA	176.599	NA	NA	NA	NA	17.7216	NA	106.714	NA	NA	NA	NA	320.45	NA	NA	NA	NA	NA	95.8105	72.0312	NA	NA	173.144	NA	57.4044	NA	133.073	NA	NA
Phosphorylation	NFTKPQDGDVIAPLIT(UniMod:21)PQKK	3	Q9Y3Z3	SAMHD1	Deoxynucleoside triphosphate triphosphohydrolase SAMHD1	T592	NA	94.1863	NA	293.861	NA	124.747	223.772	NA	NA	NA	118.626	NA	88.0001	NA	182.487	261.247	NA	NA	NA	69.693	NA	162.621	NA	80.2523	23.5242	NA	NA	NA	121.605	NA	10.6573	NA	NA	79.5902	246.748	29.5571	167.847	NA	31.5321	104.279	111.707	330.935	NA
Phosphorylation	IES(UniMod:21)PKLER	2	Q92598	HSPH1	Heat shock protein 105 kDa	S809	NA	NA	NA	214.159	NA	NA	NA	NA	NA	NA	NA	NA	NA	300.539	99.003	NA	NA	NA	NA	NA	518.104	110.451	187.549	NA	NA	NA	NA	NA	NA	NA	NA	NA	312.745	NA	NA	NA	NA	NA	182.714	NA	146.91	NA	NA
Phosphorylation	T(UniMod:21)ATAVAHCK	2	P62249	RPS16	40S ribosomal protein S16	T18	NA	NA	NA	NA	NA	NA	NA	NA	NA	NA	NA	NA	NA	NA	111.784	NA	NA	NA	NA	NA	NA	NA	NA	NA	NA	NA	NA	NA	NA	NA	NA	NA	NA	NA	NA	25.9271	NA	NA	NA	NA	NA	NA	NA
Phosphorylation	GLGTDEDS(UniMod:21)LIEIICSR	2	A6NMY6	ANXA2P2	Putative annexin A2-like protein	S127	NA	NA	NA	NA	NA	NA	NA	NA	NA	108.128	NA	NA	NA	NA	NA	NA	NA	NA	NA	NA	NA	NA	NA	NA	NA	NA	NA	NA	NA	NA	NA	NA	NA	NA	NA	NA	NA	NA	NA	NA	NA	NA	NA
Phosphorylation	ATAPQTQHVS(UniMod:21)PMR	3	P29692	EEF1D	Elongation factor 1-delta	S133	NA	NA	NA	NA	NA	315.54	NA	NA	NA	NA	NA	NA	NA	143.7	NA	NA	NA	NA	NA	NA	391.003	225.879	NA	65.1395	NA	NA	495.334	NA	286.836	NA	108.016	NA	NA	NA	NA	189.044	NA	NA	24.6841	NA	164.377	NA	NA
Phosphorylation	VEELKET(UniMod:21)VK	2	A5YKK6	CNOT1	CCR4-NOT transcription complex subunit 1	T1121	629.296	106.847	145.781	NA	205.514	NA	303.649	284.64	NA	189.175	21.4479	255.148	NA	202.026	273.204	337.072	NA	NA	NA	268.27	NA	250.544	NA	NA	602.298	NA	136.713	NA	365.201	585.291	NA	NA	NA	205.51	NA	95.0927	NA	NA	NA	NA	166.978	NA	316.774
Phosphorylation	S(UniMod:21)GCIVNNLAEFTVDPK	2	O75369	FLNB	Filamin-B	S658	NA	NA	NA	NA	NA	NA	NA	NA	NA	NA	NA	NA	NA	NA	NA	NA	NA	NA	NA	NA	NA	NA	NA	NA	NA	NA	NA	NA	NA	NA	NA	NA	NA	NA	NA	NA	NA	NA	NA	NA	NA	NA	NA
Phosphorylation	NMIT(UniMod:21)GTSQADCAVLIVAAGVGEFEAGISK	3	P68104	EEF1A1	Elongation factor 1-alpha 1	T104	65.9914	NA	NA	NA	NA	323.258	NA	NA	NA	233.492	NA	NA	NA	NA	NA	NA	NA	NA	NA	NA	398.242	619.297	NA	NA	NA	NA	638.07	NA	NA	NA	NA	NA	NA	NA	NA	67.391	284.171	NA	NA	NA	NA	NA	NA
Phosphorylation	NMITGT(UniMod:21)SQADCAVLIVAAGVGEFEAGISK	3	P68104	EEF1A1	Elongation factor 1-alpha 1	T106	NA	NA	NA	238.786	NA	NA	NA	NA	NA	NA	NA	410.472	NA	NA	NA	NA	NA	NA	74.9815	NA	294.056	NA	NA	NA	NA	172.943	823.463	NA	NA	NA	NA	NA	NA	NA	NA	NA	NA	107.881	NA	NA	NA	NA	NA
Phosphorylation	LPS(UniMod:21)SPVYEDAASFK	2	Q14247	CTTN	Src substrate cortactin	S417	NA	NA	NA	NA	NA	NA	NA	NA	NA	NA	NA	NA	NA	NA	NA	NA	NA	NA	NA	51.5537	645.252	NA	NA	NA	NA	NA	NA	NA	NA	NA	NA	NA	NA	53.6941	NA	NA	139.984	NA	NA	NA	NA	NA	NA
Phosphorylation	AALAPAKES(UniMod:21)PR	2	Q13428	TCOF1	Treacle protein	S906	NA	NA	47.1172	NA	NA	NA	188.267	156.233	NA	107.01	71.8905	NA	NA	NA	23.2799	116.898	NA	NA	79.346	63.0101	487.626	NA	122.921	105.168	NA	NA	NA	NA	NA	NA	NA	NA	NA	NA	NA	NA	NA	NA	NA	NA	44.0044	120.46	NA
Phosphorylation	SLYASS(UniMod:21)PGGVYATR	2	P08670	VIM	Vimentin	S56	948.812	NA	NA	NA	NA	410.672	NA	NA	NA	220.568	NA	NA	NA	394.649	32.6122	80.0155	NA	NA	290.033	NA	NA	NA	NA	20254.8	1524.43	NA	405.846	NA	NA	NA	NA	NA	NA	NA	NA	NA	55.8805	NA	2287.21	84.4014	4057.37	NA	90.7177
Phosphorylation	VIVVGNPANT(UniMod:21)NCLTASK	2	P40925	MDH1	Malate dehydrogenase, cytoplasmic	T135	NA	NA	NA	NA	NA	NA	NA	NA	NA	NA	NA	NA	NA	NA	NA	NA	NA	NA	NA	NA	11.0485	NA	NA	NA	NA	NA	NA	NA	NA	NA	NA	NA	NA	NA	NA	NA	NA	NA	NA	NA	NA	NA	NA
Phosphorylation	ETVSEES(UniMod:21)NVLCLSK	2	P13639	EEF2	Elongation factor 2	S587	NA	NA	NA	NA	NA	NA	NA	NA	NA	NA	NA	NA	NA	NA	NA	NA	NA	NA	NA	160.927	NA	NA	NA	NA	NA	NA	NA	NA	NA	NA	NA	NA	NA	NA	NA	NA	NA	NA	NA	NA	NA	NA	NA
Phosphorylation	SES(UniMod:21)PKEPEQLRK	3	P09651	HNRNPA1	Heterogeneous nuclear ribonucleoprotein A1	S6	NA	NA	NA	271.812	NA	NA	NA	NA	NA	NA	NA	4.97029	NA	NA	NA	NA	NA	NA	NA	NA	5180.88	NA	58.4505	NA	NA	206.609	NA	NA	NA	NA	NA	NA	NA	115.532	NA	NA	53.1286	NA	41.1151	NA	NA	NA	102.219
Phosphorylation	QGS(UniMod:21)PVAAGAPAK	2	Q9NZI8	IGF2BP1	Insulin-like growth factor 2 mRNA-binding protein 1	S181	NA	NA	NA	46.1231	NA	NA	164.261	NA	NA	112.895	NA	155.065	212.629	NA	NA	235.667	NA	NA	38.4049	NA	NA	NA	NA	NA	NA	NA	191.584	NA	NA	161.491	88.5884	NA	99.6554	NA	NA	24.2518	NA	NA	NA	NA	NA	18.6294	NA
Phosphorylation	GLGT(UniMod:21)DEDSLIEIICSR	2	A6NMY6	ANXA2P2	Putative annexin A2-like protein	T123	NA	NA	NA	NA	NA	NA	NA	NA	NA	34.4739	NA	NA	NA	NA	NA	NA	NA	NA	NA	NA	NA	NA	NA	NA	NA	NA	261.836	NA	NA	NA	NA	NA	NA	NA	NA	NA	NA	NA	NA	NA	NA	NA	NA
Phosphorylation	GGSISVQVNSIKFDS(UniMod:21)E	2	Q14978	NOLC1	Nucleolar and coiled-body phosphoprotein 1	S698	NA	NA	NA	NA	NA	NA	NA	NA	NA	NA	NA	NA	NA	NA	NA	NA	NA	NA	NA	NA	NA	NA	NA	NA	NA	NA	NA	NA	NA	NA	NA	NA	NA	NA	NA	NA	NA	NA	80.2453	NA	NA	NA	NA
Phosphorylation	SGCIVNNLAEFT(UniMod:21)VDPK	2	O75369	FLNB	Filamin-B	T669	NA	NA	NA	NA	NA	115.996	NA	NA	NA	NA	NA	NA	NA	NA	NA	NA	NA	NA	NA	NA	NA	NA	NA	NA	NA	NA	NA	NA	NA	NA	NA	NA	NA	NA	NA	NA	NA	NA	NA	NA	NA	NA	NA
Phosphorylation	SYS(UniMod:21)PDGKESPSDKK	3	P43243	MATR3	Matrin-3	S598	NA	81.4384	NA	NA	NA	NA	142.927	80.7584	NA	NA	NA	132.494	NA	NA	212.388	NA	NA	NA	NA	72.5569	1669.13	NA	NA	NA	NA	119.301	183.615	NA	NA	32.0202	NA	NA	NA	NA	NA	84.4359	NA	NA	NA	NA	NA	NA	NA
Phosphorylation	ADFCIIHY(UniMod:21)AGK	2	P35579	MYH9	Myosin-9	Y573	NA	NA	NA	NA	NA	NA	NA	NA	NA	NA	NA	NA	NA	NA	NA	NA	NA	NA	NA	NA	NA	52.5265	NA	131.257	NA	NA	115.783	NA	NA	127.014	139.377	NA	NA	NA	NA	NA	NA	NA	NA	NA	48.776	108.158	NA
Phosphorylation	T(UniMod:21)VSYNGILGPECGTK	2	P21980	TGM2	Protein-glutamine gamma-glutamyltransferase 2	T513	NA	NA	NA	NA	NA	71.3978	NA	NA	NA	NA	NA	259.484	NA	NA	NA	NA	NA	NA	NA	NA	NA	NA	NA	NA	NA	NA	NA	NA	NA	NA	NA	NA	NA	NA	NA	NA	NA	NA	NA	NA	NA	NA	NA
Phosphorylation	CKDDEFT(UniMod:21)HLYTLIVRPDNTYEVK	4	P27797	CALR	Calreticulin	T169	NA	225.651	NA	NA	NA	183.668	NA	56.0271	NA	NA	NA	NA	NA	NA	NA	168.978	NA	NA	NA	NA	NA	195.273	NA	98.7521	538.669	NA	352.338	NA	NA	NA	NA	NA	NA	NA	NA	NA	NA	NA	46.6824	NA	NA	NA	NA
Phosphorylation	ATAPQTQHVS(UniMod:21)PMR	2	P29692	EEF1D	Elongation factor 1-delta	S133	193.829	NA	NA	NA	NA	NA	NA	NA	NA	NA	NA	NA	NA	NA	NA	NA	NA	NA	123.743	NA	382.447	146.906	NA	71.7972	NA	NA	NA	NA	NA	NA	NA	NA	NA	NA	NA	156.141	NA	NA	NA	NA	103.516	NA	NA
Phosphorylation	CIPALDS(UniMod:21)LTPANEDQK	2	P10809	HSPD1	60 kDa heat shock protein, mitochondrial	S453	NA	NA	NA	NA	NA	NA	NA	NA	NA	NA	NA	NA	NA	NA	NA	NA	NA	NA	NA	NA	NA	NA	NA	NA	NA	NA	NA	NA	NA	NA	NA	NA	NA	NA	NA	NA	NA	NA	NA	NA	NA	NA	NA
Phosphorylation	S(UniMod:21)CGKDGFHIR	3	P27635	RPL10	60S ribosomal protein L10	S79	NA	NA	NA	NA	NA	NA	NA	NA	NA	NA	NA	NA	NA	NA	NA	66.9706	NA	NA	NA	NA	NA	NA	NA	NA	NA	NA	NA	NA	NA	NA	NA	NA	NA	NA	NA	NA	NA	NA	NA	NA	NA	NA	NA
Phosphorylation	EIS(UniMod:21)DDEAEEEK	2	P08238	HSP90AB1	Heat shock protein HSP 90-beta	S226	NA	NA	NA	NA	NA	NA	NA	NA	NA	NA	NA	NA	NA	NA	NA	NA	NA	NA	NA	NA	NA	NA	NA	NA	NA	NA	NA	NA	NA	NA	NA	NA	NA	NA	NA	NA	NA	NA	NA	NA	NA	NA	NA
Phosphorylation	VAVAT(UniMod:21)PAKK	2	P19338	NCL	Nucleolin	T76	250.885	162.785	525.579	NA	NA	NA	NA	NA	NA	NA	78.3775	NA	197.755	144.115	182.486	NA	NA	289.171	NA	162.477	NA	57.9066	NA	233.644	NA	NA	NA	NA	NA	NA	NA	NA	NA	NA	NA	NA	NA	NA	84.0853	NA	2004.16	56.8774	NA
Phosphorylation	ALPNNTSSS(UniMod:21)PQPK	2	P04637	TP53	Cellular tumor antigen p53	S315	NA	611.104	NA	1260.66	645.819	NA	1326.12	717.521	NA	498.221	NA	NA	NA	NA	1620.53	703.403	NA	NA	NA	609.534	NA	NA	NA	NA	NA	NA	NA	NA	899.685	NA	NA	NA	NA	NA	NA	NA	NA	NA	NA	NA	561.235	284.717	NA
Phosphorylation	SLGS(UniMod:21)VQAPSYGAR	2	P05783	KRT18	Keratin, type I cytoskeletal 18	S18	NA	NA	NA	NA	NA	NA	NA	NA	NA	NA	NA	NA	NA	NA	NA	NA	NA	NA	NA	NA	NA	NA	NA	NA	NA	NA	NA	NA	NA	NA	NA	NA	NA	NA	NA	NA	NA	NA	NA	NA	NA	NA	NA
Phosphorylation	EKLCY(UniMod:21)VALDFEQEMATAASSSSLEK	3	P60709	ACTB	Actin, cytoplasmic 1	Y218	NA	128.808	NA	NA	NA	NA	NA	NA	NA	NA	NA	NA	NA	NA	NA	NA	NA	NA	NA	NA	42.542	NA	NA	NA	NA	NA	NA	NA	NA	NA	NA	NA	NA	NA	NA	NA	NA	NA	NA	NA	NA	NA	NA
Phosphorylation	IDCFS(UniMod:21)EVPTSVFGEK	2	O00567	NOP56	Nucleolar protein 56	S386	NA	NA	NA	NA	NA	NA	NA	NA	435.315	NA	NA	NA	NA	NA	NA	NA	NA	NA	NA	NA	NA	NA	NA	NA	NA	NA	NA	NA	NA	NA	NA	NA	NA	NA	NA	NA	NA	NA	NA	NA	NA	NA	NA
Phosphorylation	MS(UniMod:21)SYAFFVQTCR	2	B2RPK0	HMGB1P1	Putative high mobility group protein B1-like 1	S14	NA	NA	NA	NA	NA	NA	NA	NA	NA	NA	NA	NA	NA	NA	NA	450.789	NA	NA	NA	NA	NA	NA	NA	NA	NA	NA	NA	NA	NA	NA	NA	NA	NA	NA	NA	NA	NA	NA	NA	NA	NA	NA	NA
Phosphorylation	QVQS(UniMod:21)LTCEVDALKGTNESLER	3	P08670	VIM	Vimentin	S325	NA	276.923	NA	62.3475	NA	NA	246.764	233.56	NA	NA	NA	27.0151	NA	NA	NA	NA	NA	NA	NA	195.475	NA	NA	NA	388.594	NA	NA	366.417	NA	NA	85.3875	NA	NA	NA	209.12	NA	NA	NA	NA	249.356	NA	221.623	412.157	NA
Phosphorylation	ALPNNTSS(UniMod:21)SPQPK	2	P04637	TP53	Cellular tumor antigen p53	S314	726.421	333.537	NA	NA	NA	NA	NA	NA	NA	NA	NA	256.528	NA	578.087	NA	NA	NA	NA	NA	NA	NA	405.749	NA	1208.99	NA	NA	NA	NA	NA	NA	NA	NA	NA	563.373	NA	60.0113	865.865	NA	128.15	NA	125.386	NA	195.386
Phosphorylation	S(UniMod:21)SSPAPADIAQTVQEDLR	2	Q13283	G3BP1	Ras GTPase-activating protein-binding protein 1	S230	NA	NA	NA	NA	NA	NA	NA	NA	NA	NA	NA	NA	NA	NA	NA	NA	NA	NA	NA	NA	NA	NA	NA	NA	NA	NA	NA	NA	NA	NA	NA	NA	NA	NA	NA	NA	NA	NA	NA	NA	NA	NA	NA
Phosphorylation	CKDDEFTHLYT(UniMod:21)LIVRPDNTYEVK	4	P27797	CALR	Calreticulin	T173	NA	NA	NA	NA	NA	NA	NA	NA	NA	NA	NA	NA	NA	NA	NA	NA	NA	NA	NA	NA	NA	NA	NA	NA	NA	NA	313.626	NA	NA	NA	NA	NA	NA	NA	NA	NA	50.8004	NA	NA	NA	16.1822	NA	NA
Phosphorylation	S(UniMod:21)GSMDPSGAHPSVR	2	Q07666	KHDRBS1	KH domain-containing, RNA-binding, signal transduction-associated protein 1	S18	NA	NA	NA	NA	NA	NA	NA	NA	NA	140.78	NA	NA	NA	30.1772	27.5911	NA	NA	NA	NA	47.7348	624.279	19.1148	NA	NA	82.7682	NA	83.0474	NA	NA	NA	NA	NA	NA	80.1756	NA	150.231	79.3756	NA	NA	NA	NA	NA	NA
Phosphorylation	PVSSAAS(UniMod:21)VYAGAGGSGSR	2	P05783	KRT18	Keratin, type I cytoskeletal 18	S34	NA	NA	NA	NA	NA	NA	NA	NA	NA	NA	NA	NA	NA	NA	NA	NA	NA	NA	NA	NA	NA	NA	NA	NA	NA	NA	NA	NA	NA	NA	NA	NA	NA	NA	NA	NA	NA	NA	NA	NA	NA	NA	NA
Phosphorylation	VQNMALY(UniMod:21)ADVGGK	3	P51571	SSR4	Translocon-associated protein subunit delta	Y67	NA	NA	NA	NA	190.689	881.04	NA	449.271	NA	697.201	NA	331.701	NA	598.614	816.674	NA	NA	NA	NA	1172.85	NA	235.62	NA	924.961	NA	NA	922.563	NA	1559.74	NA	NA	NA	NA	NA	NA	118.706	590.222	NA	NA	NA	NA	437.681	NA
Phosphorylation	SIRDT(UniMod:21)PAKNAQK	3	P06748	NPM1	Nucleophosmin	T199	228.576	NA	NA	NA	NA	NA	271.24	NA	NA	NA	408.646	NA	NA	NA	NA	NA	NA	NA	NA	NA	982.26	NA	NA	888.684	NA	NA	NA	NA	NA	NA	NA	NA	NA	NA	NA	NA	NA	NA	119.912	NA	1521.82	NA	NA
Phosphorylation	EKLCYVALDFEQEMAT(UniMod:21)AASSSSLEK	3	P60709	ACTB	Actin, cytoplasmic 1	T229	NA	NA	NA	NA	NA	NA	NA	NA	NA	NA	NA	NA	NA	NA	NA	NA	NA	NA	NA	NA	NA	NA	NA	NA	NA	NA	NA	NA	NA	NA	NA	NA	NA	NA	NA	NA	NA	NA	NA	NA	NA	NA	NA
Phosphorylation	IEDVGS(UniMod:21)DEEDDSGK	2	P08238	HSP90AB1	Heat shock protein HSP 90-beta	S255	NA	NA	NA	NA	NA	NA	NA	NA	NA	NA	NA	NA	NA	NA	NA	NA	NA	NA	NA	NA	NA	NA	NA	NA	NA	NA	NA	NA	NA	NA	NA	NA	NA	NA	NA	21.0609	NA	NA	NA	NA	NA	NA	NA
Phosphorylation	ASEDTTS(UniMod:21)GSPPKK	2	Q9BZZ5	API5	Apoptosis inhibitor 5	S462	NA	NA	NA	115.906	NA	177.694	NA	NA	56.9769	47.2938	NA	NA	196.548	NA	52.1896	96.5585	NA	NA	NA	41.052	349.39	30.9589	NA	NA	NA	NA	NA	NA	NA	NA	NA	NA	NA	NA	NA	NA	NA	NA	101.064	NA	NA	NA	NA
Phosphorylation	GLLYDS(UniMod:21)DEEDEERPAR	3	P49736	MCM2	DNA replication licensing factor MCM2	S139	135.489	157.078	NA	699.455	NA	NA	244.412	NA	NA	311.913	297.499	69.022	NA	NA	401.366	315.438	NA	NA	NA	NA	NA	NA	NA	NA	NA	NA	187.815	NA	NA	NA	NA	NA	NA	NA	NA	77.2999	81.2807	443.327	NA	NA	NA	NA	NA
Phosphorylation	VFLAYPQQAMWMMT(UniMod:21)AVSK	3	Q13535	ATR	Serine/threonine-protein kinase ATR	T2180	NA	NA	NA	228.993	136.296	NA	NA	NA	NA	NA	NA	NA	NA	NA	NA	NA	NA	NA	NA	NA	4515.04	NA	NA	NA	NA	50.5329	NA	NA	NA	NA	NA	NA	NA	NA	NA	74.0527	NA	NA	NA	NA	NA	NA	NA
Phosphorylation	ALVAT(UniMod:21)PGKK	2	P19338	NCL	Nucleolin	T121	434.606	NA	320.431	168.731	NA	NA	NA	NA	NA	NA	127.099	NA	517.256	NA	NA	NA	NA	NA	NA	NA	NA	NA	178.678	3782.66	NA	NA	NA	NA	NA	NA	NA	NA	NA	NA	NA	NA	NA	NA	465.439	NA	1453.46	NA	NA
Phosphorylation	VSGRT(UniMod:21)SPPLLDR	3	Q9UQ35	SRRM2	Serine/arginine repetitive matrix protein 2	T2397	241.181	NA	236.727	NA	NA	NA	NA	NA	NA	NA	NA	NA	119.938	146.164	340.762	363.618	NA	NA	NA	357.104	NA	206.447	NA	NA	NA	59.2515	40.6712	NA	NA	NA	NA	NA	NA	NA	NA	NA	NA	NA	NA	NA	NA	NA	NA
Phosphorylation	VNQIGSVT(UniMod:21)EAIQACK	2	P09104	ENO2	Gamma-enolase	T351	184.062	NA	NA	NA	NA	NA	NA	NA	NA	16.9247	NA	NA	NA	NA	184.617	NA	NA	NA	NA	NA	NA	NA	NA	88.0691	NA	NA	9.55867	NA	NA	NA	NA	NA	NA	NA	NA	NA	NA	NA	NA	NA	NA	NA	NA
Phosphorylation	ASEDTTSGS(UniMod:21)PPKK	2	Q9BZZ5	API5	Apoptosis inhibitor 5	S464	NA	NA	NA	NA	NA	NA	NA	107.712	NA	17.3484	NA	NA	264.558	39.4151	133.081	196.673	NA	NA	NA	NA	252.567	29.0239	NA	18.7603	200.651	NA	6.57803	NA	NA	133.127	NA	NA	NA	NA	NA	15.1973	NA	NA	NA	NA	NA	NA	NA
Phosphorylation	STAQQELDGKPAS(UniMod:21)PTPVIVASHTANKEEK	4	P35606	COPB2	Coatomer subunit beta'	S859	NA	48.0817	NA	120.638	137.939	103.997	NA	82.6302	NA	NA	NA	NA	NA	143.198	76.0784	NA	NA	NA	NA	NA	1190.62	64.703	NA	NA	NA	NA	NA	NA	NA	NA	NA	NA	NA	NA	NA	388.705	NA	NA	NA	NA	NA	NA	NA
Phosphorylation	SRT(UniMod:21)SPVTR	2	Q9UQ35	SRRM2	Serine/arginine repetitive matrix protein 2	T1986	NA	NA	NA	471.807	NA	206.443	NA	NA	NA	NA	464.969	184.73	434.523	179.831	NA	379.081	NA	NA	NA	157.863	2085.6	227.075	NA	NA	NA	330.394	NA	NA	80.7265	NA	NA	NA	NA	NA	NA	153.076	NA	NA	NA	NA	NA	NA	NA
Phosphorylation	LRLS(UniMod:21)PSPTSQR	2	P02545	LMNA	Prelamin-A/C	S390	NA	NA	NA	187.073	NA	369.588	NA	NA	NA	NA	NA	NA	NA	148.602	NA	NA	NA	NA	NA	NA	3351.06	519.724	NA	NA	NA	NA	NA	NA	NA	NA	142.215	NA	NA	NA	NA	1058.43	NA	NA	NA	NA	NA	NA	NA
Phosphorylation	ISMPDLDLHLKS(UniMod:21)PK	3	Q09666	AHNAK	Neuroblast differentiation-associated protein AHNAK	S2397	NA	NA	NA	NA	NA	NA	55.1161	NA	NA	NA	NA	NA	NA	NA	123.181	NA	NA	NA	NA	131.748	16782.5	839.353	NA	675.976	NA	NA	NA	NA	NA	NA	NA	NA	NA	149.841	NA	1045.5	NA	NA	252.895	NA	NA	272.572	NA
Phosphorylation	ALLVTAS(UniMod:21)QCQQPAENK	2	Q01518	CAP1	Adenylyl cyclase-associated protein 1	S91	NA	NA	NA	NA	NA	NA	NA	NA	NA	NA	NA	NA	NA	NA	NA	NA	NA	NA	NA	NA	NA	NA	NA	NA	NA	NA	NA	NA	NA	NA	NA	NA	NA	NA	NA	NA	NA	NA	NA	NA	NA	NA	NA
Phosphorylation	EILGT(UniMod:21)AQSVGCNVDGR	2	P30050	RPL12	60S ribosomal protein L12	T135	NA	NA	NA	NA	NA	NA	NA	NA	NA	NA	NA	NA	NA	NA	NA	NA	NA	NA	NA	NA	NA	NA	NA	NA	NA	NA	NA	NA	NA	NA	NA	NA	NA	NA	NA	NA	NA	NA	NA	NA	NA	NA	NA
Phosphorylation	TVSY(UniMod:21)NGILGPECGTK	2	P21980	TGM2	Protein-glutamine gamma-glutamyltransferase 2	Y516	NA	NA	NA	NA	NA	NA	NA	NA	NA	NA	NA	NA	NA	NA	NA	NA	NA	NA	NA	NA	NA	NA	NA	NA	NA	NA	NA	NA	NA	NA	NA	NA	NA	NA	NA	NA	NA	NA	NA	NA	NA	NA	NA
Phosphorylation	IEDVGS(UniMod:21)DEEDDSGKDK	3	P08238	HSP90AB1	Heat shock protein HSP 90-beta	S255	NA	NA	NA	NA	NA	NA	NA	NA	NA	NA	NA	NA	NA	NA	NA	NA	NA	NA	NA	NA	183.548	NA	NA	NA	NA	NA	NA	NA	NA	NA	NA	NA	NA	NA	NA	95.9701	NA	NA	NA	NA	NA	NA	NA
Phosphorylation	RNS(UniMod:21)SEASSGDFLDLK	3	Q9UK76	JPT1	Jupiter microtubule associated homolog 1	S87	NA	NA	NA	NA	NA	NA	NA	NA	NA	NA	NA	NA	NA	NA	NA	NA	NA	NA	NA	NA	NA	NA	NA	NA	NA	NA	NA	NA	NA	NA	NA	NA	NA	NA	NA	NA	NA	NA	NA	NA	NA	NA	NA
Phosphorylation	AHEPTYFT(UniMod:21)VDCAEAGQGDVSIGIK	3	P21333	FLNA	Filamin-A	T793	NA	NA	NA	NA	NA	NA	NA	NA	NA	NA	NA	NA	NA	NA	61.2684	NA	NA	NA	NA	NA	NA	NA	NA	NA	NA	NA	NA	NA	NA	NA	NA	NA	NA	NA	NA	NA	NA	NA	NA	NA	NA	NA	NA
Phosphorylation	S(UniMod:21)SSVGSSSSYPISPAVSR	2	Q15149	PLEC	Plectin	S4384	NA	NA	NA	NA	NA	NA	NA	NA	NA	NA	NA	NA	NA	NA	NA	NA	NA	NA	NA	NA	NA	NA	NA	NA	NA	NA	NA	NA	NA	NA	NA	NA	NA	NA	NA	NA	NA	NA	NA	NA	NA	NA	NA
Phosphorylation	GLLY(UniMod:21)DSDEEDEERPAR	3	P49736	MCM2	DNA replication licensing factor MCM2	Y137	NA	NA	597.518	NA	NA	475.954	NA	233.235	NA	327.414	NA	NA	284.101	52.348	485.419	NA	NA	NA	130.209	NA	NA	NA	559.479	NA	68.2981	NA	NA	NA	NA	NA	NA	NA	NA	NA	NA	NA	NA	NA	NA	NA	NA	NA	NA
Phosphorylation	S(UniMod:21)ESPKEPEQLR	2	P09651	HNRNPA1	Heterogeneous nuclear ribonucleoprotein A1	S4	NA	NA	NA	NA	NA	NA	NA	NA	NA	NA	NA	NA	NA	NA	NA	NA	NA	NA	NA	NA	558.962	NA	NA	NA	NA	NA	NA	NA	NA	NA	NA	NA	NA	NA	NA	37.5145	64.065	NA	NA	NA	NA	NA	NA
Phosphorylation	EKLCYVALDFEQEMATAAS(UniMod:21)SSSLEK	3	P60709	ACTB	Actin, cytoplasmic 1	S232	NA	NA	NA	NA	NA	NA	NA	NA	NA	NA	NA	NA	NA	NA	NA	NA	NA	NA	NA	NA	NA	NA	NA	NA	NA	NA	NA	NA	NA	NA	NA	NA	NA	NA	NA	NA	NA	NA	NA	NA	NA	NA	NA
Phosphorylation	S(UniMod:21)STPLPTISSSAENTR	2	P42166	TMPO	Lamina-associated polypeptide 2, isoform alpha	S158	NA	NA	NA	NA	NA	NA	NA	NA	NA	NA	NA	NA	NA	NA	NA	NA	NA	NA	NA	NA	345.229	NA	NA	NA	NA	NA	NA	NA	NA	NA	NA	NA	NA	NA	NA	225.186	NA	NA	NA	NA	NA	NA	NA
Phosphorylation	T(UniMod:21)RHSPTPQQSNR	3	Q8IYB3	SRRM1	Serine/arginine repetitive matrix protein 1	T411	NA	NA	NA	NA	NA	NA	NA	NA	NA	220.45	NA	NA	NA	NA	143.635	NA	NA	NA	NA	381.877	NA	170.79	NA	NA	NA	NA	298.965	NA	NA	NA	NA	NA	NA	NA	NA	226.393	181.995	513.571	NA	NA	183.466	NA	NA
Phosphorylation	DLSHIGDAVVIS(UniMod:21)CAK	2	P12004	PCNA	Proliferating cell nuclear antigen	S161	NA	NA	NA	NA	NA	NA	NA	NA	NA	NA	76.9878	NA	NA	NA	NA	NA	NA	NA	NA	NA	NA	NA	NA	116.071	NA	NA	142.25	NA	NA	NA	NA	NA	NA	NA	NA	NA	NA	NA	NA	NA	NA	NA	126.989
Phosphorylation	HVDSLSQRS(UniMod:21)PK	3	Q9UHD8	SEPTIN9	Septin-9	S85	NA	NA	NA	NA	42.5142	NA	NA	138.979	NA	NA	NA	NA	NA	60.6408	NA	NA	NA	NA	NA	NA	375.842	147.553	NA	NA	NA	NA	NA	NA	NA	NA	NA	NA	NA	NA	NA	NA	NA	NA	324.667	NA	NA	448.028	NA
Phosphorylation	DS(UniMod:21)NNLCLHFNPR	2	P09382	LGALS1	Galectin-1	S39	NA	NA	NA	NA	NA	NA	NA	NA	NA	129.534	NA	NA	NA	NA	NA	NA	NA	NA	NA	NA	NA	NA	NA	NA	NA	NA	NA	NA	NA	NA	NA	NA	NA	269.736	NA	NA	NA	NA	NA	NA	5.66624	NA	NA
Phosphorylation	S(UniMod:21)NSGRELTDEEILASVMIK	3	Q5JSH3	WDR44	WD repeat-containing protein 44	S342	NA	109.444	NA	61.652	NA	NA	NA	278.405	NA	153.038	NA	NA	NA	NA	NA	NA	NA	NA	NA	NA	622.112	238.641	NA	63.3159	NA	NA	43.0141	NA	NA	NA	NA	NA	NA	NA	NA	NA	NA	NA	NA	NA	NA	NA	NA
Phosphorylation	EAPAEGEAAEPGS(UniMod:21)PTAAEGEAASAASSTSSPK	3	P29966	MARCKS	Myristoylated alanine-rich C-kinase substrate	S118	NA	NA	NA	NA	NA	NA	NA	NA	NA	NA	NA	NA	NA	NA	NA	NA	NA	NA	NA	NA	NA	NA	NA	NA	NA	NA	NA	NA	NA	NA	NA	NA	NA	NA	NA	NA	NA	NA	NA	NA	NA	NA	NA
Phosphorylation	RLS(UniMod:21)YNTASNK	2	P49207	RPL34	60S ribosomal protein L34	S12	44.9503	18.9515	NA	120.291	NA	NA	NA	NA	NA	NA	NA	NA	NA	NA	31.0399	NA	NA	NA	NA	NA	NA	NA	NA	NA	NA	NA	NA	NA	NA	NA	NA	NA	NA	NA	NA	61.9596	NA	NA	NA	NA	NA	NA	NA
Phosphorylation	Y(UniMod:21)HTVNGHNCEVRK	3	P09651	HNRNPA1	Heterogeneous nuclear ribonucleoprotein A1	Y167	NA	61.4107	NA	216.94	264.538	NA	NA	NA	NA	NA	NA	284.202	NA	NA	NA	NA	NA	NA	NA	NA	418.335	145.843	NA	NA	NA	NA	NA	NA	NA	NA	NA	NA	NA	NA	NA	NA	NA	NA	NA	NA	NA	NA	NA
Phosphorylation	IGEGTY(UniMod:21)GVVYK	2	P06493	CDK1	Cyclin-dependent kinase 1	Y15	62.4842	NA	NA	NA	NA	NA	28.3218	NA	NA	68.0909	NA	NA	NA	NA	39.6622	NA	NA	NA	NA	66.8287	NA	NA	NA	NA	NA	NA	NA	NA	NA	NA	NA	NA	NA	197.488	NA	NA	NA	NA	NA	NA	NA	NA	NA
Phosphorylation	GGVTGS(UniMod:21)PEASISGSK	2	Q09666	AHNAK	Neuroblast differentiation-associated protein AHNAK	S5731	154.298	74.5178	NA	NA	NA	NA	48.4061	NA	NA	NA	NA	NA	NA	NA	NA	NA	NA	NA	NA	NA	129.859	NA	NA	NA	NA	NA	NA	NA	NA	NA	NA	NA	NA	NA	NA	70.4221	NA	NA	NA	NA	NA	NA	160.829
Phosphorylation	ALES(UniMod:21)PERPFLAILGGAK	3	P00558	PGK1	Phosphoglycerate kinase 1	S203	NA	NA	NA	NA	NA	NA	NA	NA	NA	NA	NA	75.9985	NA	NA	NA	NA	NA	NA	NA	118.144	NA	NA	NA	127.023	NA	NA	NA	NA	NA	NA	NA	NA	NA	NA	NA	NA	NA	NA	NA	NA	NA	99.64	NA
Phosphorylation	KAEGEPQEES(UniMod:21)PLKSK	3	Q9NYF8	BCLAF1	Bcl-2-associated transcription factor 1	S177	NA	81.4286	NA	NA	NA	NA	NA	68.0481	NA	NA	NA	89.0607	NA	NA	NA	NA	NA	NA	NA	NA	2105.16	64.97	NA	NA	NA	NA	NA	NA	NA	NA	NA	NA	NA	NA	NA	NA	NA	NA	NA	NA	NA	NA	NA
Phosphorylation	DCGAT(UniMod:21)WVVLGHSER	2	P60174	TPI1	Triosephosphate isomerase	T90	NA	NA	NA	NA	NA	NA	NA	NA	NA	NA	NA	NA	NA	NA	NA	NA	NA	NA	NA	NA	NA	NA	NA	NA	NA	NA	NA	NA	NA	NA	NA	NA	NA	NA	NA	NA	NA	NA	NA	NA	NA	NA	NA
Phosphorylation	ITDFIKFDT(UniMod:21)GNLCMVTGGANLGR	3	P62701	RPS4X	40S ribosomal protein S4, X isoform	T177	NA	NA	NA	NA	NA	NA	NA	NA	NA	NA	NA	NA	NA	NA	NA	NA	NA	NA	NA	NA	NA	NA	NA	NA	NA	NA	NA	NA	NA	NA	NA	NA	NA	NA	NA	NA	NA	NA	NA	NA	NA	NA	NA
Phosphorylation	LKDLFDYS(UniMod:21)PPLHK	3	Q9NYF8	BCLAF1	Bcl-2-associated transcription factor 1	S512	132.619	61.1684	NA	NA	30.6352	NA	273.221	NA	NA	NA	NA	NA	NA	NA	NA	NA	NA	NA	NA	145.352	993.611	NA	NA	NA	NA	NA	NA	NA	NA	NA	NA	NA	NA	NA	NA	53.2201	NA	NA	NA	NA	NA	NA	NA
Phosphorylation	DYDDMS(UniMod:21)PR	2	P61978	HNRNPK	Heterogeneous nuclear ribonucleoprotein K	S284	NA	NA	NA	NA	NA	NA	NA	NA	NA	NA	NA	NA	NA	NA	NA	NA	NA	NA	NA	NA	NA	NA	NA	664.054	NA	NA	NA	NA	NA	NA	NA	NA	NA	NA	NA	167.529	NA	NA	NA	NA	424.185	NA	NA
Phosphorylation	PGPTPSGTNVGS(UniMod:21)SGRSPSK	3	P60468	SEC61B	Protein transport protein Sec61 subunit beta	S13	NA	185.348	NA	NA	209.187	347.394	NA	NA	NA	NA	NA	NA	NA	NA	NA	NA	NA	NA	NA	NA	1713.39	NA	NA	NA	NA	NA	NA	NA	NA	NA	NA	NA	NA	NA	NA	NA	NA	NA	NA	NA	120.879	NA	NA
Phosphorylation	DMFS(UniMod:21)GEEFGPLTRLVLVNAIYFK	3	O75830	SERPINI2	Serpin I2	S167	NA	NA	NA	NA	NA	NA	NA	NA	NA	NA	NA	NA	NA	NA	NA	NA	NA	NA	NA	NA	NA	3389.85	NA	NA	NA	NA	NA	NA	NA	NA	NA	NA	NA	NA	NA	NA	NA	NA	NA	NA	NA	NA	NA
Phosphorylation	IISNASCT(UniMod:21)TNCLAPLAK	2	P04406	GAPDH	Glyceraldehyde-3-phosphate dehydrogenase	T153	NA	NA	NA	NA	NA	NA	NA	NA	NA	NA	NA	NA	NA	NA	NA	NA	NA	NA	NA	NA	NA	NA	NA	NA	NA	NA	NA	NA	NA	NA	NA	NA	NA	NA	NA	NA	NA	NA	NA	NA	NA	NA	NA
Phosphorylation	S(UniMod:21)CLLLQFTDKR	2	P61019	RAB2A	Ras-related protein Rab-2A	S20	NA	82.525	NA	NA	NA	NA	NA	NA	NA	216.541	NA	NA	NA	NA	78.87	NA	NA	NA	NA	NA	NA	NA	NA	NA	106.85	NA	151.808	NA	NA	NA	NA	NA	NA	NA	NA	NA	NA	NA	NA	NA	NA	NA	NA
Phosphorylation	QSVDKVTS(UniMod:21)PTKV	2	Q05682	CALD1	Caldesmon	S789	NA	NA	NA	200.62	NA	NA	170.105	NA	NA	NA	45.6761	NA	NA	NA	117.668	NA	NA	NA	NA	NA	NA	30.9589	NA	NA	NA	NA	NA	NA	NA	NA	NA	NA	NA	NA	NA	NA	NA	NA	NA	NA	NA	NA	NA
Phosphorylation	AASAPAKES(UniMod:21)PR	2	Q13428	TCOF1	Treacle protein	S381	NA	NA	NA	NA	NA	NA	NA	NA	NA	NA	NA	NA	NA	NA	NA	NA	NA	NA	NA	NA	NA	NA	NA	NA	NA	NA	NA	NA	NA	NA	NA	NA	NA	NA	NA	NA	NA	NA	NA	NA	NA	NA	NA
Phosphorylation	DAGYEFDICLT(UniMod:21)SVQK	2	Q8N0Y7	PGAM4	Probable phosphoglycerate mutase 4	T57	NA	NA	NA	NA	NA	NA	NA	NA	NA	NA	NA	NA	NA	NA	NA	NA	NA	NA	NA	NA	NA	NA	NA	NA	NA	NA	NA	NA	NA	NA	NA	NA	NA	NA	NA	NA	NA	NA	NA	NA	NA	NA	NA
Phosphorylation	LLRLGPKS(UniMod:21)SVLIAQQTDTSDPEK	3	P46060	RANGAP1	Ran GTPase-activating protein 1	S453	NA	NA	NA	NA	NA	NA	NA	NA	NA	NA	NA	NA	NA	NA	NA	NA	NA	NA	NA	NA	NA	NA	NA	NA	NA	NA	NA	NA	NA	NA	NA	NA	NA	NA	NA	NA	NA	NA	NA	NA	NA	NA	NA
Phosphorylation	AGDLLEDS(UniMod:21)PKRPK	2	P51858	HDGF	Hepatoma-derived growth factor	S165	NA	NA	NA	218.419	NA	NA	NA	NA	NA	NA	NA	NA	NA	NA	NA	NA	NA	NA	NA	NA	207.291	NA	NA	NA	NA	NA	43.7851	NA	NA	NA	NA	NA	NA	NA	NA	33.5657	NA	NA	NA	NA	NA	NA	NA
Phosphorylation	LPS(UniMod:21)GSGAASPTGSAVDIR	2	Q09666	AHNAK	Neuroblast differentiation-associated protein AHNAK	S210	NA	NA	NA	NA	NA	NA	NA	NA	NA	NA	NA	NA	NA	NA	NA	NA	NA	NA	NA	NA	85.6383	NA	NA	NA	NA	NA	NA	NA	NA	NA	NA	NA	NA	NA	NA	NA	NA	NA	NA	NA	NA	NA	NA
Phosphorylation	KGDRS(UniMod:21)PEPGQTWTR	3	Q09666	AHNAK	Neuroblast differentiation-associated protein AHNAK	S93	NA	27.3368	NA	NA	NA	NA	NA	NA	NA	NA	NA	NA	NA	NA	NA	NA	NA	NA	NA	NA	11600.5	243.149	NA	NA	NA	126.95	NA	NA	NA	NA	NA	NA	NA	NA	NA	343.493	NA	NA	NA	NA	NA	NA	NA
Phosphorylation	QVS(UniMod:21)ASELHTSGILGPETLR	3	P58107	EPPK1	Epiplakin	S2718	NA	NA	NA	NA	NA	NA	NA	NA	NA	NA	NA	NA	NA	NA	NA	NA	NA	NA	NA	NA	4300.51	NA	NA	NA	NA	NA	NA	NA	NA	NA	NA	NA	NA	NA	NA	NA	NA	NA	NA	NA	NA	NA	NA
Phosphorylation	TAS(UniMod:21)FSESRADEVAPAKK	3	P53396	ACLY	ATP-citrate synthase	S455	NA	NA	NA	NA	NA	NA	NA	NA	NA	NA	NA	NA	NA	NA	NA	NA	NA	NA	NA	NA	675.854	5.62889	NA	NA	NA	NA	NA	NA	NA	NA	NA	NA	NA	NA	NA	NA	NA	NA	NA	NA	NA	NA	NA
Phosphorylation	CSVIRDS(UniMod:21)LLQDGEFSMDLR	3	P07737	PFN1	Profilin-1	S77	NA	NA	NA	NA	NA	NA	NA	NA	NA	NA	NA	NA	NA	NA	NA	NA	NA	NA	NA	NA	NA	NA	NA	NA	NA	NA	NA	NA	NA	NA	NA	NA	NA	NA	NA	NA	NA	NA	NA	NA	NA	NA	NA
Phosphorylation	FDT(UniMod:21)GNLCMVTGGANLGR	2	P62701	RPS4X	40S ribosomal protein S4, X isoform	T177	NA	NA	NA	NA	NA	NA	NA	NA	NA	NA	NA	NA	NA	NA	NA	NA	NA	NA	NA	NA	NA	NA	NA	NA	NA	NA	NA	NA	NA	NA	NA	NA	NA	NA	NA	NA	NA	NA	NA	NA	NA	NA	NA
Phosphorylation	QSHSES(UniMod:21)PSLQSK	2	Q9UQ35	SRRM2	Serine/arginine repetitive matrix protein 2	S1083	NA	NA	NA	NA	NA	NA	NA	NA	NA	NA	NA	NA	NA	NA	35.8134	23.2456	NA	NA	NA	NA	84.9132	52.6536	NA	NA	NA	NA	NA	NA	NA	NA	NA	NA	NA	NA	NA	NA	NA	NA	NA	NA	NA	NA	NA
Phosphorylation	TRHS(UniMod:21)PTPQQSNR	3	Q8IYB3	SRRM1	Serine/arginine repetitive matrix protein 1	S414	NA	NA	NA	NA	NA	NA	NA	NA	102.679	NA	NA	NA	NA	NA	NA	81.7505	NA	NA	NA	NA	NA	NA	NA	NA	NA	NA	NA	NA	NA	NA	NA	NA	NA	45.2569	NA	NA	NA	NA	NA	NA	NA	NA	NA
Phosphorylation	VY(UniMod:21)THEVVTLWYR	3	P06493	CDK1	Cyclin-dependent kinase 1	Y160	NA	NA	NA	NA	NA	NA	NA	NA	NA	NA	NA	NA	NA	NA	NA	NA	NA	NA	NA	NA	NA	NA	NA	202.985	NA	NA	NA	NA	NA	NA	NA	NA	NA	NA	NA	NA	NA	NA	NA	NA	45.3297	NA	NA
Phosphorylation	RDS(UniMod:21)FDDRGPSLNPVLDYDHGSR	4	P43243	MATR3	Matrin-3	S188	NA	NA	NA	NA	NA	NA	NA	NA	NA	NA	NA	NA	NA	NA	NA	NA	NA	NA	NA	NA	1786.09	NA	NA	NA	NA	NA	NA	NA	NA	NA	NA	NA	NA	NA	NA	96.8322	NA	NA	NA	NA	NA	NA	NA
Phosphorylation	EDQS(UniMod:21)ILCTGESGAGK	2	P35579	MYH9	Myosin-9	S169	NA	NA	NA	NA	NA	NA	NA	NA	NA	NA	NA	NA	NA	NA	NA	NA	NA	NA	NA	NA	NA	NA	NA	NA	NA	NA	NA	NA	NA	NA	NA	NA	NA	NA	NA	NA	NA	NA	NA	NA	NA	NA	NA
Phosphorylation	SIRDT(UniMod:21)PAK	2	P06748	NPM1	Nucleophosmin	T199	NA	NA	NA	NA	NA	NA	NA	NA	NA	NA	NA	NA	NA	NA	NA	NA	NA	NA	NA	NA	NA	NA	NA	309.851	NA	NA	NA	NA	NA	NA	NA	NA	NA	NA	NA	NA	NA	NA	NA	NA	490.628	NA	NA
Phosphorylation	FAS(UniMod:21)DDEHDEHDENGATGPVKR	4	P05455	SSB	Lupus La protein	S366	NA	NA	NA	NA	NA	NA	NA	NA	NA	NA	NA	NA	NA	NA	NA	NA	NA	NA	NA	NA	783.833	81.4357	NA	NA	NA	NA	NA	NA	NA	NA	NA	NA	NA	NA	NA	NA	NA	NA	NA	NA	NA	NA	NA
Phosphorylation	ETPHS(UniMod:21)PGVEDAPIAK	2	Q9UHB6	LIMA1	LIM domain and actin-binding protein 1	S490	NA	NA	NA	NA	NA	NA	NA	NA	NA	NA	63.5495	NA	NA	NA	NA	NA	NA	NA	NA	NA	251.854	NA	NA	NA	NA	NA	NA	NA	NA	NA	NA	NA	NA	NA	NA	NA	NA	NA	NA	NA	NA	NA	NA
Phosphorylation	GPS(UniMod:21)WDPFRDWYPHSR	3	P04792	HSPB1	Heat shock protein beta-1	S15	NA	NA	NA	NA	NA	NA	NA	NA	NA	NA	NA	NA	NA	NA	NA	NA	NA	NA	NA	NA	4176.21	NA	NA	NA	NA	NA	NA	NA	NA	NA	NA	NA	NA	NA	NA	149.641	NA	NA	NA	NA	NA	NA	NA
Phosphorylation	QLCDNAGFDAT(UniMod:21)NILNK	2	Q99832	CCT7	T-complex protein 1 subunit eta	T458	NA	NA	NA	NA	NA	NA	NA	NA	NA	NA	NA	NA	NA	NA	NA	NA	NA	NA	NA	NA	NA	NA	NA	NA	NA	NA	NA	NA	NA	NA	NA	NA	NA	NA	NA	NA	NA	NA	NA	NA	NA	NA	NA
Phosphorylation	AT(UniMod:21)NESEDEIPQLVPIGK	2	O76021	RSL1D1	Ribosomal L1 domain-containing protein 1	T358	NA	NA	NA	NA	NA	NA	NA	NA	NA	NA	NA	NA	NA	NA	NA	NA	NA	NA	NA	NA	NA	NA	NA	NA	NA	NA	NA	NA	NA	NA	NA	NA	NA	NA	NA	NA	NA	NA	NA	NA	NA	NA	NA
Phosphorylation	ATNES(UniMod:21)EDEIPQLVPIGK	2	O76021	RSL1D1	Ribosomal L1 domain-containing protein 1	S361	NA	NA	NA	NA	NA	NA	NA	NA	NA	NA	NA	NA	NA	NA	NA	NA	NA	NA	NA	NA	NA	NA	NA	NA	NA	NA	NA	NA	NA	NA	NA	NA	NA	NA	NA	NA	NA	NA	NA	NA	NA	NA	NA
Phosphorylation	CLELFS(UniMod:21)ELAEDKENYKK	3	P08238	HSP90AB1	Heat shock protein HSP 90-beta	S417	NA	NA	NA	NA	NA	NA	NA	NA	NA	NA	NA	NA	NA	NA	NA	NA	NA	NA	NA	NA	NA	NA	NA	NA	NA	NA	NA	NA	NA	NA	NA	NA	NA	NA	NA	NA	NA	NA	NA	NA	NA	NA	NA
Phosphorylation	CSVIRDSLLQDGEFS(UniMod:21)MDLR	3	P07737	PFN1	Profilin-1	S85	NA	NA	NA	NA	NA	NA	NA	NA	NA	NA	NA	NA	NA	NA	NA	NA	NA	NA	NA	NA	NA	NA	NA	NA	NA	NA	NA	NA	NA	NA	NA	NA	NA	NA	NA	NA	NA	NA	NA	NA	NA	NA	NA
Phosphorylation	DAGYEFDICLT(UniMod:21)SVQKR	2	Q8N0Y7	PGAM4	Probable phosphoglycerate mutase 4	T57	NA	NA	NA	NA	NA	NA	NA	NA	NA	NA	NA	NA	NA	NA	NA	NA	NA	NA	NA	NA	NA	NA	NA	NA	NA	NA	NA	NA	NA	NA	NA	NA	NA	NA	NA	NA	NA	NA	NA	NA	NA	NA	NA
Phosphorylation	GEAAAERPGEAAVASS(UniMod:21)PSKANGQENGHVK	4	P29966	MARCKS	Myristoylated alanine-rich C-kinase substrate	S27	NA	NA	NA	NA	NA	NA	NA	NA	NA	NA	NA	NA	NA	NA	NA	NA	NA	NA	NA	NA	49.2655	NA	NA	NA	NA	NA	NA	NA	NA	NA	NA	NA	NA	NA	NA	NA	NA	NA	NA	NA	NA	NA	NA
Phosphorylation	LLKEGEEPTVY(UniMod:21)SDEEEPKDESAR	4	O00264	PGRMC1	Membrane-associated progesterone receptor component 1	Y180	NA	NA	NA	NA	NA	NA	NA	NA	NA	NA	NA	NA	NA	NA	NA	NA	NA	NA	NA	NA	1037.68	NA	NA	NA	NA	NA	NA	NA	NA	NA	NA	NA	NA	NA	NA	NA	NA	NA	NA	NA	NA	NA	NA
Phosphorylation	PGPTPSGTNVGSS(UniMod:21)GRSPSK	3	P60468	SEC61B	Protein transport protein Sec61 subunit beta	S14	NA	NA	NA	NA	NA	NA	NA	NA	NA	NA	NA	NA	NA	NA	NA	NA	NA	NA	NA	NA	NA	NA	NA	NA	NA	NA	NA	NA	NA	NA	NA	NA	NA	NA	NA	NA	NA	NA	NA	NA	NA	NA	NA
Methylation	EIAQDFK(UniMod:34)TDLR	2	P68431	H3C4	Histone H3.1	K79	5993.22	2477.85	230.768	3255.51	1556.44	2445.78	3510.86	1960.58	5680.35	3056.77	987.719	2900.07	1742.47	2945.13	2772.15	4130.58	367.516	868.749	2481.73	3126.01	4493.9	2544.78	NA	4245.57	3801.55	3052.54	5745.49	180.169	4847.26	4387.91	2922.07	641.6	5561.52	2452.12	249.923	2795.03	4148.51	639.286	2524.03	394.527	3814.05	3717.52	3310.79
Methylation	EIAQDFK(UniMod:34)TDLR	3	P68431	H3C4	Histone H3.1	K79	7879.11	3350.27	692.822	4677.85	3644.69	4652.64	5139.71	4297.44	6897.78	6136.75	2292.75	3832.15	1242.36	4276.63	3779.31	5036.02	380.122	1275.35	3485.34	5498.34	NA	3095.03	NA	6064.57	8752.55	NA	9912.5	NA	8526.24	8500.99	7060.06	1063.82	9007.23	3210.66	1016.76	3204.17	5789.68	NA	4107.17	1052.47	3773.47	5578.61	5075.18
Methylation	QSGYGGQTK(UniMod:34)PIFR	3	P83881	RPL36A	60S ribosomal protein L36a	K53	5916.71	4758.88	NA	4780.76	2480.58	4281.27	4574.26	3614.73	1457.57	3022.79	3294.85	3749.66	1009.03	3750.98	5830.01	4739.56	475.085	NA	3685.19	3708.45	31150.1	11759.9	1578.57	5152.88	4583.29	6887.21	5469.68	722.522	2213.98	3480.85	2340.08	260.632	3646.96	4231.15	724.74	13350	5779.37	639.43	3215.96	1513.1	2946.15	2825.65	2668.07
Methylation	K(UniMod:34)SAPATGGVK	2	P68431	H3C4	Histone H3.1	K27	4182.6	NA	NA	2458.12	4340.92	4367.18	2453.87	298.037	1365.57	2517.28	3316.41	4679.44	2509.96	4864.66	6199.86	7376.5	1147.59	5009.87	3605.63	3912.34	44774.3	5920.63	3442.48	6828.72	6048.41	1690.05	5910.83	860.141	8374.93	6693.28	1334.36	2255.93	7019.29	6433.28	6712.07	8759.69	8082.89	3477.43	8348.55	3679.23	4288.21	5956.14	3873.82
Methylation	MDSTEPPYSQK(UniMod:34)R	3	P68104	EEF1A1	Elongation factor 1-alpha 1	K165	1477.39	451.458	NA	438.879	778.961	1546.83	269.903	298.944	NA	295.709	NA	2731.11	NA	1704.46	445.412	6195.42	24.6205	1576.94	399.516	475.884	11396.7	4094	NA	2104.78	1368.02	5461.56	1695.94	109.483	NA	1125.49	4324.6	1240.76	623.086	846.171	252.745	4382.09	1937.56	NA	1009.16	290.783	1188.39	608.575	NA
Methylation	MVPTSDK(UniMod:34)GR	2	P13639	EEF2	Elongation factor 2	K407	2063.54	1306.4	NA	826.384	658.261	262.462	1568.07	493.779	284.822	661.578	283.688	1406.85	395.005	695.638	1662.76	1042.39	361.435	828.042	1662.17	759.341	11578.7	2143.17	NA	1897.1	1763.32	2256.98	2305.47	NA	574.757	2545.96	1427.48	NA	1778.18	1423.11	NA	1817.61	878.923	NA	591.047	212.358	572.452	1673.41	1028.12
Methylation	FSMPGFK(UniMod:34)GEGPEVDVNLPK	3	Q09666	AHNAK	Neuroblast differentiation-associated protein AHNAK	K2257	1246.18	2561.02	NA	939.58	559.566	155.395	468.839	53.1192	NA	NA	NA	363.69	NA	421.864	1092.27	965.587	NA	609.28	722.528	944.99	NA	2993.07	243.941	896.272	881.318	917.788	96.271	NA	449.321	298.439	676.871	NA	999.761	722.506	NA	4944.5	1723.55	NA	621.966	NA	391.139	917.074	721.464
Methylation	MDSTEPPYSQK(UniMod:34)R	2	P68104	EEF1A1	Elongation factor 1-alpha 1	K165	404.234	89.8096	NA	95.9046	97.9635	NA	54.7923	36.8016	NA	64.0756	NA	166.346	NA	NA	NA	137.183	NA	NA	NA	NA	3516.05	521.27	NA	211.478	NA	818.333	185.95	NA	NA	NA	446.392	NA	NA	270.528	NA	755.766	364.578	NA	288.861	NA	215.781	82.1015	NA
Methylation	DCVGPEVEK(UniMod:34)ACANPAAGSVILLENLR	4	P00558	PGK1	Phosphoglycerate kinase 1	K106	1212.8	NA	NA	NA	NA	659.307	1134.88	728.877	NA	932.442	NA	617.693	141.38	708.463	636.048	804.953	NA	NA	244.583	78.2255	NA	808.785	NA	NA	362.253	1088.66	1242	NA	60.459	1383.11	NA	NA	NA	1238.25	NA	1316.17	113.878	NA	511.499	NA	529.168	965.894	NA
Methylation	ISMPGFK(UniMod:34)GEGPDVDVNLPK	3	Q09666	AHNAK	Neuroblast differentiation-associated protein AHNAK	K2780	702.627	1302.52	NA	NA	NA	714.794	NA	693.139	NA	632.273	NA	NA	NA	742.403	1048.46	NA	NA	NA	NA	NA	NA	1675.1	271.185	NA	NA	973.609	503.406	NA	NA	NA	NA	NA	NA	NA	NA	4010.17	NA	NA	NA	136.111	NA	1006.62	NA
Methylation	K(UniMod:34)SAPSTGGVK	2	P84243	H3-3A	Histone H3.3	K28	638.044	NA	NA	NA	191.731	269.618	235.07	128.363	109.937	60.6428	NA	NA	NA	NA	398.243	585.282	NA	43.2438	428.873	321.926	5861.77	591.605	NA	261.34	NA	NA	376.514	NA	94.8105	153.697	NA	NA	352.99	387.782	235.676	919.611	377.633	368.136	368.504	145.126	166.924	297.492	NA
Methylation	MFIGGLSWDTSK(UniMod:34)K	2	O14979	HNRNPDL	Heterogeneous nuclear ribonucleoprotein D-like	K161	43.0377	63.6625	NA	NA	42.5144	NA	189.462	51.3836	NA	132.536	NA	41.9577	NA	NA	142.465	20.1164	NA	NA	130.21	NA	2512.77	20.5807	NA	44.1649	NA	38.2262	37.4446	NA	249.262	76.8492	NA	NA	NA	92.8554	NA	91.4054	97.9324	NA	74.7878	NA	NA	285.439	233.7
Methylation	EAIETQLAEYHK(UniMod:34)LAR	3	O14777	NDC80	Kinetochore protein NDC80 homolog	K417	75.5548	224.103	NA	430.787	NA	258.735	226.573	281.703	NA	452.491	1230.43	112.986	NA	741.282	110.196	346.363	NA	NA	111.313	557.302	694.28	345.974	NA	659.963	626.646	NA	630.794	NA	116.452	209.691	NA	NA	534.622	173.377	799.699	129.237	718.949	NA	534.378	NA	14.3853	477.728	NA
Methylation	SGETEDTFIADLVVGLCTGQIK(UniMod:34)TGAPCR	4	P06733	ENO1	Alpha-enolase	K394	NA	NA	NA	NA	NA	NA	NA	NA	560.356	NA	NA	NA	NA	NA	NA	NA	NA	NA	NA	NA	15414.2	NA	NA	NA	NA	NA	NA	NA	NA	NA	NA	NA	NA	NA	NA	NA	NA	NA	NA	NA	NA	NA	NA
Methylation	MFIGGLSWDTSK(UniMod:34)K	3	O14979	HNRNPDL	Heterogeneous nuclear ribonucleoprotein D-like	K161	140.327	262.583	NA	104.298	NA	NA	153.27	NA	NA	NA	NA	NA	25.4619	NA	132.592	221.843	NA	NA	NA	104.036	3102.78	333.668	NA	NA	NA	39.3824	371.35	NA	NA	NA	NA	NA	NA	NA	NA	NA	NA	NA	46.4895	NA	NA	127.054	NA
Methylation	GVDDLDFFIGDEAIDK(UniMod:34)PTYATK	3	Q9P1U1	ACTR3B	Actin-related protein 3B	K69	NA	NA	NA	NA	NA	NA	NA	NA	NA	NA	NA	NA	NA	NA	NA	NA	NA	NA	NA	NA	1423.42	NA	NA	NA	NA	NA	NA	NA	NA	NA	NA	NA	NA	NA	NA	52.984	NA	NA	NA	NA	NA	NA	NA
Methylation	TK(UniMod:34)ENILEEFSK	3	O43390	HNRNPR	Heterogeneous nuclear ribonucleoprotein R	K259	780.463	360.067	NA	806.626	NA	NA	NA	553.625	NA	609.429	NA	NA	405.024	NA	NA	NA	NA	NA	NA	NA	NA	NA	NA	NA	NA	NA	NA	NA	NA	NA	NA	NA	NA	NA	NA	NA	NA	NA	NA	NA	356.312	NA	NA
Methylation	GSFK(UniMod:34)YAWVLDK	3	P68104	EEF1A1	Elongation factor 1-alpha 1	K55	NA	NA	NA	NA	NA	121.596	NA	98.7519	NA	90.2226	NA	NA	NA	NA	98.0392	431.427	NA	NA	124.087	NA	NA	106.01	NA	113.864	NA	88.1943	122.515	NA	NA	NA	NA	NA	NA	NA	NA	431.745	NA	NA	86.0293	NA	NA	NA	NA
Methylation	QSGYGGQTK(UniMod:34)PIFR	2	P83881	RPL36A	60S ribosomal protein L36a	K53	NA	NA	NA	NA	NA	NA	NA	NA	NA	NA	NA	NA	NA	NA	43.8211	NA	NA	NA	NA	NA	2131.06	150.112	NA	NA	NA	NA	NA	NA	NA	NA	92.3631	NA	NA	NA	NA	169.277	73.3787	NA	NA	NA	42.4139	NA	NA
Methylation	GILTLK(UniMod:34)YPIEHGIVTNWDDMEK	4	P60709	ACTB	Actin, cytoplasmic 1	K68	NA	NA	NA	NA	NA	174.819	NA	NA	NA	NA	NA	NA	NA	NA	115.829	161.937	NA	NA	NA	265.547	NA	733.066	NA	NA	NA	514.899	377.403	NA	NA	88.5894	NA	NA	NA	NA	NA	1907.64	NA	NA	NA	NA	NA	NA	NA
Methylation	SALSGHLETVILGLLK(UniMod:34)TPAQYDASELK	4	A6NMY6	ANXA2P2	Putative annexin A2-like protein	K104	381.968	93.9058	NA	NA	NA	NA	NA	NA	NA	NA	NA	NA	NA	NA	NA	NA	NA	NA	63.2093	NA	158.569	NA	NA	NA	174.412	NA	NA	NA	NA	NA	NA	NA	NA	NA	NA	NA	775.353	NA	NA	NA	565.961	NA	NA
Methylation	DCVGAEVEK(UniMod:34)ACANPAPGSVILLENLR	4	P07205	PGK2	Phosphoglycerate kinase 2	K106	NA	NA	NA	NA	NA	NA	NA	NA	NA	NA	NA	NA	NA	NA	NA	NA	NA	NA	NA	NA	5480.26	654.799	NA	232.94	NA	NA	1941.11	NA	NA	NA	462.651	NA	NA	NA	NA	NA	NA	NA	898.033	NA	NA	NA	667.04
Methylation	TAELPPLK(UniMod:34)NGEVLLEALFLTVDPYMR	3	Q14914	PTGR1	Prostaglandin reductase 1	K33	NA	NA	NA	NA	57.9105	NA	NA	NA	NA	201.794	NA	NA	NA	NA	NA	NA	NA	NA	NA	NA	5536.18	NA	NA	NA	191.31	NA	NA	NA	NA	NA	NA	NA	NA	NA	NA	NA	NA	NA	NA	164.486	313.944	354.342	442.043
Methylation	GSFK(UniMod:34)YAWVLDK	2	P68104	EEF1A1	Elongation factor 1-alpha 1	K55	NA	NA	NA	NA	NA	NA	NA	NA	NA	NA	741.26	211.109	NA	NA	NA	NA	NA	NA	NA	NA	2465.1	NA	NA	202.943	NA	NA	NA	NA	NA	NA	NA	NA	NA	NA	NA	239.51	NA	NA	NA	NA	NA	NA	NA
Methylation	LGGK(UniMod:34)LSSEDKETMEK	3	P11021	HSPA5	Endoplasmic reticulum chaperone BiP	K585	NA	39.6965	NA	196.097	NA	NA	134.389	NA	NA	NA	NA	NA	NA	NA	NA	NA	NA	NA	NA	NA	4860.6	NA	NA	NA	NA	NA	NA	NA	NA	NA	NA	NA	NA	NA	NA	NA	NA	NA	NA	NA	NA	NA	NA
Methylation	VQK(UniMod:34)LLQDFFNGKELNK	4	P17066	HSPA6	Heat shock 70 kDa protein 6	K350	NA	145.523	NA	NA	NA	NA	NA	NA	NA	NA	NA	NA	NA	NA	NA	NA	NA	NA	NA	NA	5047.68	353.042	NA	NA	NA	163.607	NA	NA	NA	NA	NA	NA	NA	NA	NA	NA	NA	NA	NA	NA	NA	NA	NA
Methylation	SVVLMSHLGRPDGVPMPDK(UniMod:34)YSLEPVAVELK	5	P00558	PGK1	Phosphoglycerate kinase 1	K75	NA	NA	NA	NA	NA	NA	NA	NA	NA	NA	NA	NA	NA	NA	NA	NA	NA	NA	58.9174	NA	NA	NA	NA	173.266	NA	NA	NA	NA	NA	NA	NA	NA	NA	NA	NA	NA	NA	NA	NA	NA	NA	NA	NA
Methylation	MATLK(UniMod:34)DQLIYNLLK	2	P00338	LDHA	L-lactate dehydrogenase A chain	K5	NA	NA	NA	NA	NA	NA	NA	NA	NA	NA	NA	NA	NA	NA	NA	NA	NA	NA	NA	NA	NA	NA	NA	NA	NA	NA	NA	NA	NA	NA	NA	NA	NA	NA	NA	NA	NA	NA	NA	NA	NA	NA	NA
Methylation	HQGVMVGMGQK(UniMod:34)DSYVGDEAQSKR	4	P60709	ACTB	Actin, cytoplasmic 1	K50	NA	NA	NA	NA	NA	NA	NA	NA	NA	NA	NA	NA	NA	NA	NA	NA	NA	NA	NA	NA	NA	NA	NA	NA	NA	NA	NA	NA	NA	NA	NA	NA	NA	NA	NA	NA	NA	NA	NA	NA	NA	NA	NA
Dimethylation	RAEDGSVIDYELIDQDAQDLYDAGVK(UniMod:36)R	5	A6NMY6	ANXA2P2	Putative annexin A2-like protein	K204	NA	NA	NA	NA	NA	NA	NA	NA	NA	NA	NA	NA	NA	NA	NA	NA	NA	NA	NA	NA	NA	NA	NA	NA	NA	212.903	NA	NA	NA	NA	NA	NA	NA	NA	NA	NA	NA	NA	NA	NA	NA	NA	NA
Dimethylation	RAEDGSVIDYELIDQDAQDLYDAGVK(UniMod:36)R	4	A6NMY6	ANXA2P2	Putative annexin A2-like protein	K204	NA	NA	NA	NA	NA	NA	NA	NA	NA	NA	NA	NA	NA	NA	NA	NA	NA	NA	NA	NA	37450.5	NA	NA	NA	NA	313.99	NA	NA	NA	NA	NA	NA	NA	NA	NA	NA	NA	NA	NA	NA	NA	NA	NA
Dimethylation	MDSTEPPYSQK(UniMod:36)R	3	P68104	EEF1A1	Elongation factor 1-alpha 1	K165	16687.6	7957.51	1550.14	7431.39	6798.18	7042.15	6767.57	7314.67	1553.37	10194.5	1649.3	14448.4	4535.97	13686.8	12015.1	20416.7	1356.04	6884.35	7279.46	11338	65662.5	26230.5	1338.97	12298.4	14680.2	11326.9	23430	1314.44	13612.4	20363.8	20457.5	2270.19	18277	9906.6	3668.67	26201.8	14082.2	1551.12	10375.5	2414.1	6661.61	10413.2	6461.76
Dimethylation	GSFK(UniMod:36)YAWVLDK	3	P68104	EEF1A1	Elongation factor 1-alpha 1	K55	13425.1	12557	2007.95	9972.15	7720.07	9023.67	7849.34	8790.68	NA	9177.93	7793.53	8076.4	1882.72	11197.1	14575.3	16023.3	1045.33	1229.25	6288.81	9180.34	21402.8	22148.2	3781.23	12638.4	16111.2	15449.3	11503.9	1177.8	8629.13	11770.7	4586.46	44.0222	9082.55	9369.95	4600.92	24103.4	15717.3	119.888	9107.89	2666.64	6006.32	8615.02	5442.98
Dimethylation	GSFK(UniMod:36)YAWVLDK	2	P68104	EEF1A1	Elongation factor 1-alpha 1	K55	5252.78	4947	326.901	4183.27	3357.19	3328.29	2974.96	3899.59	NA	3591.09	2698.05	3253.8	261.029	4192.92	5661.04	6854.76	655.53	188.033	2524.15	4573.98	75523.7	9480.94	1871.14	5643.38	5272.79	7431.11	3790.16	602.551	3510.74	4738.5	1301.07	560.284	5887.46	4407.89	1581.95	13373.6	8728.65	340.768	5017.45	967.65	3026.23	4788.59	1566.62
Dimethylation	MDSTEPPYSQK(UniMod:36)R	2	P68104	EEF1A1	Elongation factor 1-alpha 1	K165	1916.54	696.632	NA	978.725	560.646	453.571	569.524	251.152	NA	1891.63	316.467	1105.65	NA	1435.36	768.443	1443.86	NA	942.988	102.578	519.545	24428.4	2889.99	NA	1006.08	1100.59	2280.46	1830.87	NA	1356.41	1509.86	2005.1	NA	1124.95	1694.49	421.048	4771.88	2664.84	NA	1513.29	611.483	756.277	1836.51	1418.76
Dimethylation	NVSVK(UniMod:36)DVR	2	P68104	EEF1A1	Elongation factor 1-alpha 1	K318	2589.73	472.953	NA	989.137	296.454	523.618	264.567	531.103	NA	579.281	487.476	639.796	1166.13	NA	616.249	1351.82	179.569	213.006	NA	1238.43	NA	521.207	1434.39	NA	NA	NA	354.137	NA	NA	NA	NA	NA	656.252	220.087	699.368	696.331	674.444	1270.33	NA	NA	261.795	202.231	592.938
Dimethylation	GITIDISLWK(UniMod:36)FETSK	3	P68104	EEF1A1	Elongation factor 1-alpha 1	K79	617.24	NA	NA	279.229	NA	NA	NA	304.828	NA	NA	NA	NA	NA	NA	NA	NA	NA	NA	NA	533.915	6384.82	661.728	NA	460.958	374.371	NA	298.394	NA	NA	NA	99.8008	201.602	105.957	NA	NA	305.41	NA	NA	175.923	NA	NA	NA	NA
Dimethylation	GSFK(UniMod:36)YAWVLDKLK	3	P68104	EEF1A1	Elongation factor 1-alpha 1	K55	2356.33	NA	NA	NA	2032.73	NA	2766.03	1357.49	NA	NA	NA	2039.98	NA	1044.71	3775.44	3757.9	476.462	NA	NA	NA	294652	17535.4	1872.19	4228.5	2799.37	16572.8	218.763	367.296	NA	NA	NA	NA	NA	49.4467	NA	NA	NA	NA	NA	NA	NA	NA	NA
Dimethylation	MDSTEPPYSQK(UniMod:36)RYEEIVK	4	P68104	EEF1A1	Elongation factor 1-alpha 1	K165	802.884	457.568	NA	351.215	NA	159.694	373.457	237.155	NA	522.476	NA	NA	NA	NA	433.33	607.189	NA	NA	41.5032	NA	16206.3	1658.91	NA	243.706	NA	737.814	989.164	NA	NA	NA	NA	NA	NA	NA	NA	2030.86	663.452	NA	NA	NA	NA	NA	NA
Dimethylation	QLIVGVNKMDSTEPPYSQK(UniMod:36)R	4	P68104	EEF1A1	Elongation factor 1-alpha 1	K165	58.3396	68.8266	NA	NA	NA	NA	NA	NA	NA	NA	NA	NA	NA	30.3824	43.0095	NA	NA	134.965	NA	107.881	6412.11	378.587	NA	NA	NA	225.125	NA	NA	88.1121	NA	NA	NA	NA	NA	NA	1188.51	NA	NA	NA	NA	NA	NA	NA
Dimethylation	GITIDISLWK(UniMod:36)FETSK	2	P68104	EEF1A1	Elongation factor 1-alpha 1	K79	NA	NA	NA	NA	NA	NA	NA	NA	NA	NA	NA	NA	NA	NA	NA	NA	NA	NA	NA	NA	279.373	NA	NA	NA	NA	NA	NA	NA	NA	NA	NA	NA	NA	NA	NA	NA	NA	NA	NA	NA	NA	NA	NA
Dimethylation	MDSTEPPYSQK(UniMod:36)RYEEIVK	3	P68104	EEF1A1	Elongation factor 1-alpha 1	K165	NA	NA	NA	NA	NA	NA	NA	NA	NA	NA	NA	NA	NA	NA	NA	NA	NA	NA	NA	NA	1113.25	NA	NA	NA	NA	NA	NA	NA	NA	NA	NA	NA	NA	NA	NA	NA	NA	NA	NA	NA	NA	NA	NA
Dimethylation	GITIDISLWK(UniMod:36)FETTK	3	Q05639	EEF1A2	Elongation factor 1-alpha 2	K79	NA	NA	NA	18196.1	NA	NA	5885.73	NA	3645.37	20902.5	NA	NA	13940.3	NA	NA	NA	NA	NA	NA	NA	NA	NA	NA	NA	21482.9	NA	27526.5	NA	10713	NA	NA	NA	NA	4468.6	NA	NA	NA	NA	3726.41	NA	NA	NA	NA
Dimethylation	MVPTSDK(UniMod:36)GR	2	P13639	EEF2	Elongation factor 2	K407	212.253	632.229	104.201	572.95	NA	NA	1301.5	271.959	383.914	697.11	NA	801.382	NA	NA	1224.54	321.415	NA	NA	503.127	1026.77	729.892	459.017	NA	739.793	NA	751.744	1021.27	NA	NA	880.413	260.658	NA	604.891	189.611	NA	358.514	NA	1092.65	357.245	NA	NA	379.247	818.452
Dimethylation	IISNASCTTNCLAPLAK(UniMod:36)VIHDNFGIVEGLMTTVHAITATQK	5	P04406	GAPDH	Glyceraldehyde-3-phosphate dehydrogenase	K162	NA	NA	NA	NA	NA	NA	NA	NA	NA	NA	NA	NA	NA	NA	NA	NA	NA	NA	NA	NA	7150.11	977.778	NA	NA	NA	1728.72	NA	NA	NA	NA	NA	NA	NA	NA	NA	863.275	NA	NA	NA	NA	NA	NA	NA
Dimethylation	K(UniMod:36)SAPSTGGVK	2	P84243	H3-3A	Histone H3.3	K28	385.976	390.149	NA	240.058	245.43	489.229	610.035	646.339	296.912	515.298	623.177	333.122	500.755	407.363	575.947	857.228	261.323	606.374	445.301	434.167	39883.7	2398.31	NA	577.447	329.658	1203.82	1331.62	NA	762.63	265.768	257.145	245.937	919.425	429.252	265.843	3869.44	194.004	303.856	531.68	586.599	651.837	520.47	286.214
Dimethylation	K(UniMod:36)SAPATGGVK	2	P68431	H3C4	Histone H3.1	K27	15309.3	3493.63	4319.12	7235.6	9550.7	9776.4	11415.4	6512.25	6703.63	9898.9	11255	9750.57	9896.14	12180.9	12869.7	13342.1	4939.4	12586.4	11414.3	7780.4	34388.5	23744	9575.75	13204.1	18148	2032.79	12151.3	4400.06	15548.9	15177.2	4475.06	6613.91	18004.2	11191.5	14147.9	34042.5	24490.3	10210.3	18842.2	9984.34	10595.5	12451.3	7873.59
Dimethylation	EIAQDFK(UniMod:36)TDLR	3	P68431	H3C4	Histone H3.1	K79	3322.81	1121.16	NA	1129.84	997.657	1249.97	2304.02	1788.46	3451.03	1872.37	955.524	1900.02	779.823	988.067	1838.21	2037.71	NA	314.273	796.477	2328.35	NA	865.339	NA	2773.19	3208.21	2606.06	3888.1	NA	1472.61	4389.35	2016.4	NA	2425.18	442.683	NA	990.256	1841.12	NA	1684.44	NA	2061.31	2130.41	2961.45
Dimethylation	EIAQDFK(UniMod:36)TDLR	2	P68431	H3C4	Histone H3.1	K79	NA	54.189	NA	NA	NA	NA	30.1087	216.362	298.86	235.421	NA	158.157	NA	NA	86.4248	81.1922	NA	NA	NA	216.789	944.576	100.344	NA	NA	209.436	264.107	358.319	NA	173.133	283.525	NA	NA	522.133	NA	NA	204.651	564.168	NA	129.872	NA	239.162	145.189	NA
Dimethylation	AFYPEEISSMVLTK(UniMod:36)LKETAEAFLGHPVTNAVITVPAYFNDSQR	5	P34931	HSPA1L	Heat shock 70 kDa protein 1-like	K128	NA	NA	NA	NA	NA	NA	NA	NA	NA	663.486	NA	NA	NA	NA	NA	NA	NA	NA	NA	NA	7031.79	NA	NA	NA	NA	NA	NA	NA	NA	NA	NA	NA	NA	NA	NA	1419.33	NA	NA	NA	NA	NA	NA	NA
Dimethylation	QATK(UniMod:36)DAGAIAGLNVLR	3	P17066	HSPA6	Heat shock 70 kDa protein 6	K161	NA	NA	NA	416.746	234.642	NA	NA	NA	2362.21	NA	NA	NA	NA	NA	346.702	NA	NA	NA	NA	NA	NA	3477.85	NA	NA	NA	NA	NA	NA	NA	NA	158.085	NA	NA	NA	NA	NA	543.412	NA	NA	NA	NA	NA	NA
Dimethylation	K(UniMod:36)YAALYQPLFDK	3	Q99733	NAP1L4	Nucleosome assembly protein 1-like 4	K94	980.358	181.906	NA	320.529	105.769	122.396	330.226	293.511	NA	NA	559.881	NA	NA	265.367	269.726	205.801	NA	NA	214.617	417.005	1926.78	228.451	NA	107.81	NA	70.8565	249.073	NA	NA	NA	217.615	NA	368.788	NA	NA	NA	NA	NA	NA	NA	133.073	NA	NA
Dimethylation	EAYFSVGLQGIAEK(UniMod:36)DIETVR	3	Q5JRX3	PITRM1	Presequence protease, mitochondrial	K399	NA	NA	NA	NA	NA	NA	NA	NA	NA	NA	NA	NA	NA	NA	NA	NA	NA	NA	NA	NA	NA	NA	NA	NA	NA	337.079	NA	NA	NA	NA	NA	NA	NA	NA	NA	127.764	NA	NA	NA	NA	NA	NA	NA
Dimethylation	DSRPSQAAGDNQGDEAK(UniMod:36)EQTFSGGTSQDTK	4	Q9Y2W1	THRAP3	Thyroid hormone receptor-associated protein 3	K202	NA	266.732	NA	NA	77.5263	278.284	308.763	106.312	63.7744	169.205	NA	158.13	17.2026	175.178	384.35	516.893	NA	NA	NA	NA	NA	182.388	NA	70.742	NA	NA	32.0679	NA	NA	NA	20.6484	NA	NA	NA	NA	170.926	49.6716	NA	53.7157	NA	43.561	NA	85.1244
Dimethylation	K(UniMod:36)IQALQQQADEAEDR	3	P67936	TPM4	Tropomyosin alpha-4 chain	K13	2597.83	2743.58	157.831	2128.22	2865.74	3337.96	2886.63	3070.98	1396.96	3328.57	526.569	3128.22	591.225	2919.04	4089.15	3388.53	179.815	268.854	2242.14	3081.24	41393.5	7714.43	550.164	3438.39	4634.71	3400.62	4114.75	343.252	4327.36	3637.5	1016.64	NA	3966.06	3860.9	1323.15	9942.92	5890.61	126.998	2440.79	1903.32	2797.34	3351.83	4073.52
Trimethylation	GITIDISLWK(UniMod:37)FETSK	3	P68104	EEF1A1	Elongation factor 1-alpha 1	K79	19107	8632.65	6331.36	16380.9	6937.53	9523.32	5666.01	7124.92	3576.95	18967.4	18990.7	8422.66	12786.4	6540.42	19470.3	24580.4	2712.11	6829.78	5395.81	3773.39	203427	54680.4	45597.1	14911.2	21066.7	34705.9	23624.9	3698.63	10348.1	18126.9	5008.91	5482.95	14445.4	3657.24	5579.76	26088.6	23962.1	611.209	3137.04	3844.98	9970.96	3958.42	6827.01
Trimethylation	MDSTEPPYSQK(UniMod:37)R	3	P68104	EEF1A1	Elongation factor 1-alpha 1	K165	11189.5	11084.4	812.445	13217.6	3165.84	4881.01	7661.9	5497.22	NA	10813.1	1118.87	10445.3	1400.52	9277.29	13391.5	8295.98	582.882	2249.86	8841.7	9286.1	50471.5	15978	833.077	6741.83	12487.7	11268.6	11603.6	864.697	12236.4	14152.7	11241.2	NA	13943	8025.32	3806.34	17028.3	9410.17	802.409	6279.29	1295.82	4790.11	7171.73	8620.37
Trimethylation	GITIDISLWK(UniMod:37)FETSK	2	P68104	EEF1A1	Elongation factor 1-alpha 1	K79	36.9642	290.527	447.817	197.721	70.4575	186.144	93.9433	80.6959	NA	204.502	167.612	422.299	NA	NA	290.751	526.67	NA	105.769	92.7523	NA	15355.1	1341.85	350.23	352.636	214.542	1168.19	361.389	NA	206.101	613.769	NA	126.565	184.092	35.7755	135.488	1373.43	221.134	NA	NA	NA	376.078	NA	148.161
Trimethylation	K(UniMod:37)SAPATGGVK	2	P68431	H3C4	Histone H3.1	K27	NA	NA	NA	NA	NA	863.434	931.539	NA	2718.43	2908.91	2576.89	3758.87	2666.08	2188.94	5351.71	4417.23	784.812	2370.18	2186.2	1819.9	48191.2	5472.67	1282.31	3313.98	3385.95	2715.01	2193.44	1116.18	2571.27	2278.14	1065.95	880.514	4405.33	2393.16	2446.45	11908.6	5542.35	2318.38	7135.11	1738.81	3769.53	2641.72	1365.7
Trimethylation	LQGK(UniMod:37)INDEDK	3	P11142	HSPA8	Heat shock cognate 71 kDa protein	K561	5722.93	262.316	1014.45	397.179	218.483	1487.96	3038.74	937.308	1155.28	966.442	6736.74	2623.6	8389.54	1616.38	1381.19	2494.31	352.753	5257.45	1421.3	204.729	356.568	NA	NA	NA	NA	NA	367.005	NA	NA	NA	NA	NA	205.719	1455.41	4776.6	586.853	1803.8	NA	1039.63	547.012	57.6597	1649.44	968.57
Trimethylation	LQGK(UniMod:37)INDEDKQK	3	P11142	HSPA8	Heat shock cognate 71 kDa protein	K561	1170.97	671.253	651.347	712.878	535.375	1237.77	1505.58	423.561	565.642	2208.84	158.079	1125.52	1072.83	1274.63	1470.55	1706.35	374.687	1000.75	672.432	575.954	7613.52	799.594	1221.02	NA	NA	860.261	943.294	NA	NA	NA	NA	NA	NA	571.759	NA	1989.7	NA	NA	NA	NA	678.611	700.563	NA
Trimethylation	LQGK(UniMod:37)INDEDK	2	P11142	HSPA8	Heat shock cognate 71 kDa protein	K561	67.9038	NA	NA	NA	NA	NA	183.048	NA	58.3967	NA	482.578	123.102	440.553	NA	NA	114.44	NA	153.376	28.093	NA	NA	NA	NA	NA	NA	NA	NA	NA	NA	NA	NA	NA	NA	82.5162	391.88	46.3098	77.8939	NA	17.2819	NA	NA	74.0408	NA
Trimethylation	K(UniMod:37)SAPSTGGVK	2	P84243	H3-3A	Histone H3.3	K28	NA	NA	NA	NA	NA	NA	NA	NA	NA	223.36	273.538	NA	NA	NA	174.675	NA	NA	NA	NA	NA	5848.72	NA	NA	NA	NA	201.092	NA	NA	NA	312.835	NA	NA	370.805	NA	NA	749.678	244.944	NA	354.191	25.318	NA	NA	NA
Trimethylation	DNMVK(UniMod:37)LNDGSQITYEK	3	O95831	AIFM1	Apoptosis-inducing factor 1, mitochondrial	K244	NA	NA	NA	NA	NA	NA	NA	NA	NA	NA	NA	NA	NA	NA	NA	NA	NA	NA	NA	NA	NA	NA	NA	NA	NA	NA	NA	NA	NA	NA	NA	NA	NA	NA	NA	NA	NA	NA	NA	NA	NA	114.634	NA
Trimethylation	LGGK(UniMod:37)LSSEDKETMEK	3	P11021	HSPA5	Endoplasmic reticulum chaperone BiP	K585	NA	216.661	NA	NA	NA	NA	129.722	242.919	NA	NA	NA	NA	NA	NA	NA	157.522	NA	NA	NA	NA	10656.3	824.79	NA	NA	NA	389.794	450.637	NA	NA	NA	NA	NA	NA	NA	NA	1184.04	NA	NA	NA	NA	NA	NA	NA
Trimethylation	LGGK(UniMod:37)LSSEDKETMEK	4	P11021	HSPA5	Endoplasmic reticulum chaperone BiP	K585	NA	NA	NA	NA	NA	NA	NA	NA	NA	NA	NA	NA	NA	NA	NA	645.51	NA	NA	NA	NA	NA	1725.29	NA	594.721	691.881	NA	NA	NA	NA	NA	NA	NA	351.918	NA	NA	1932.58	NA	NA	NA	NA	925.15	NA	NA
Trimethylation	MEYEWK(UniMod:37)PDEQGLQQILQLLK	3	Q92973	TNPO1	Transportin-1	K14	NA	NA	NA	NA	NA	NA	NA	NA	NA	126.459	NA	NA	NA	NA	NA	NA	NA	NA	NA	NA	NA	NA	NA	NA	NA	NA	NA	NA	NA	NA	NA	NA	NA	NA	NA	NA	NA	NA	NA	NA	NA	NA	NA
Trimethylation	ERGITIDISLWK(UniMod:37)FETSK	4	P68104	EEF1A1	Elongation factor 1-alpha 1	K79	NA	NA	NA	NA	NA	NA	NA	NA	NA	NA	NA	NA	NA	NA	NA	NA	NA	NA	NA	NA	3073.38	103.196	NA	NA	NA	249.96	NA	NA	NA	NA	NA	NA	NA	NA	NA	NA	NA	NA	NA	NA	NA	NA	NA
Trimethylation	GITIDISLWK(UniMod:37)FETTK	3	Q05639	EEF1A2	Elongation factor 1-alpha 2	K79	NA	NA	NA	NA	NA	NA	NA	NA	NA	NA	NA	NA	NA	NA	NA	NA	NA	NA	NA	NA	1665.57	NA	NA	NA	NA	NA	NA	NA	NA	NA	NA	NA	NA	NA	NA	NA	NA	NA	NA	NA	NA	NA	NA
Trimethylation	ATVEDEKLQGK(UniMod:37)INDEDK	3	P11142	HSPA8	Heat shock cognate 71 kDa protein	K561	NA	NA	NA	NA	NA	NA	NA	NA	128.369	NA	NA	NA	NA	NA	NA	NA	NA	NA	NA	NA	1912.11	NA	NA	NA	NA	NA	NA	NA	NA	NA	NA	NA	NA	NA	NA	253.533	NA	NA	NA	NA	NA	NA	NA
Trimethylation	SAVTALWGK(UniMod:37)VNVDEVGGEALGR	3	P68871	HBB	Hemoglobin subunit beta	K18	NA	NA	NA	NA	NA	NA	NA	NA	NA	NA	NA	NA	NA	NA	NA	NA	NA	NA	NA	NA	NA	NA	NA	NA	NA	NA	874.489	NA	232.405	NA	NA	NA	NA	NA	NA	NA	NA	NA	NA	NA	NA	NA	NA
Trimethylation	HVMTNLGEK(UniMod:37)LTDEEVDEMIR	4	P0DP23	CALM1	Calmodulin-1	K116	NA	NA	NA	NA	NA	NA	NA	NA	NA	NA	NA	NA	NA	NA	NA	NA	NA	NA	NA	NA	7774.31	NA	NA	NA	NA	NA	NA	NA	NA	NA	NA	NA	NA	NA	NA	NA	NA	NA	NA	NA	NA	NA	NA
Acetylation	MEEAVGK(UniMod:1)VEELIESEAPPK	3	Q96B23	C18orf25	Uncharacterized protein C18orf25	K9	NA	70.3777	NA	NA	NA	NA	NA	NA	NA	NA	NA	NA	NA	NA	15.0635	NA	NA	NA	NA	244.402	NA	52.7708	NA	157.98	NA	NA	NA	NA	NA	NA	75.7111	NA	NA	143.908	NA	64.818	NA	NA	NA	NA	69.1876	NA	NA
Acetylation	LGK(UniMod:1)DAVEDLESVGK	2	P81605	DCD	Dermcidin	K85	57.3835	3720.97	119.606	97.5191	58.012	88.0319	213.934	109.667	1663.33	746.709	194.62	350.449	220.614	112.086	124.743	107.343	952.819	66.55	303.455	331.212	542.678	61.3206	247.742	234.106	250.052	1339.01	953.472	308.159	461.63	287.647	868.306	375.252	399.202	78.0923	263.449	95.7828	477.524	264.563	414.504	157.866	290.587	210.145	234.8
Acetylation	SDK(UniMod:1)SELKAELER	3	Q13409	DYNC1I2	Cytoplasmic dynein 1 intermediate chain 2	K4	NA	NA	NA	NA	NA	NA	NA	NA	NA	NA	NA	1329.46	NA	NA	NA	NA	NA	NA	NA	NA	NA	NA	NA	NA	NA	NA	1616.85	NA	NA	945.473	NA	NA	NA	NA	NA	NA	NA	NA	NA	NA	NA	NA	NA
Acetylation	QFK(UniMod:1)SGSPVATFK	3	Q9BQ67	GRWD1	Glutamate-rich WD repeat-containing protein 1	K341	535.576	1150.53	745.717	773.139	NA	NA	NA	NA	NA	NA	NA	1477.86	1300.45	NA	1063.39	1117.88	2564.84	929.798	3752.93	NA	NA	NA	NA	320.076	NA	6582.76	NA	NA	537.06	1141.45	582.769	NA	680.045	NA	NA	414.205	2067.27	NA	507.919	NA	NA	NA	NA
Acetylation	QLATK(UniMod:1)AAR	2	P68431	H3C4	Histone H3.1	K23	4262.74	4936.47	2484.34	2942.52	3220.38	2155.73	3608.34	638.216	1798.42	1319.69	6652.8	2569.55	2281.03	3458.15	3538.06	5816.11	803.259	702.183	1186.81	3567.41	NA	5124.62	721.681	8858.73	4045.78	NA	6760.15	722.81	6255.68	3866.51	3531.66	748.749	3727.67	3235.3	800.395	4637.38	2358.08	NA	3761.79	95.9253	5091.58	2335.33	1845.74
Acetylation	STGGK(UniMod:1)APR	2	P68431	H3C4	Histone H3.1	K14	754.554	3564.96	NA	2618.02	4060.8	1267.5	5311.64	341.281	1427.67	1077.84	5765.27	NA	759.478	2220.34	4008.57	8075.32	NA	NA	2517.66	3388.6	2473.67	4249.2	NA	2087.16	3928.1	NA	7239.6	NA	7220.14	3439.13	4382.66	263.337	471.68	5103.72	1691.71	9338.21	3195.06	NA	5287.69	1132.76	924.018	2119.81	NA
Acetylation	KQLATK(UniMod:1)AAR	2	P68431	H3C4	Histone H3.1	K23	16889.8	22395.8	14518.5	15655.5	16759.7	11576.6	16702.3	10312.3	10958.3	8994.15	9479.23	13008.4	19350.3	19269	17630.8	23380.9	7321.22	14539.4	15400.3	17698.9	140305	23456.3	17454	41293.5	23773.4	13609.5	22134.5	9351.24	27351.2	24657.5	12148.9	13064.5	25722	22288.2	23844.9	33453.2	22613.5	10172.2	30499.9	13669.6	23324.8	16471	17064.8
Acetylation	KSTGGK(UniMod:1)APR	2	P68431	H3C4	Histone H3.1	K14	NA	NA	NA	NA	NA	NA	NA	NA	NA	NA	NA	NA	NA	NA	NA	NA	NA	NA	254.932	NA	NA	NA	NA	NA	NA	NA	NA	134.127	NA	NA	NA	NA	NA	NA	NA	4139.08	NA	NA	1660.83	NA	742.683	NA	NA
Acetylation	EVIDSIIK(UniMod:1)EK	2	P42357	HAL	Histidine ammonia-lyase	K158	2010.01	3731.22	8750.73	6876.7	23229.1	7173.36	7546.53	10831.6	21841.2	12615	11801.5	11304.9	13091.1	17394.3	7296.86	5938.82	32019.5	11559.3	10703.9	7709.02	27233.2	4979.21	9668.68	7148.18	6226.98	63355.7	7369.01	47821.4	7697.87	7012.96	7309.11	10099.8	6688.01	6811.2	9731.96	13320.7	4297.27	6859.21	10559.2	5392.42	21810.8	5884.58	6804.35
Acetylation	SREVIDSIIK(UniMod:1)EK	3	P42357	HAL	Histidine ammonia-lyase	K158	552.341	1187.77	2117.98	1681.93	2683.4	992.957	2523.52	546.555	NA	2868.3	1519.41	1002.46	1129.53	2710.62	1486.67	1755.02	3227.83	1299.41	2511.78	696.675	546.315	476.977	1336.64	1870.67	568.815	4679.45	1446.16	3282.67	319.409	222.107	1021.34	1381.02	1044.56	1177.7	1768.71	970.322	344.666	874.339	941.821	1123.62	1682.06	1558.3	334.797
Acetylation	SREVIDSIIK(UniMod:1)EK	2	P42357	HAL	Histidine ammonia-lyase	K158	NA	NA	NA	38.7207	NA	NA	117.755	75.6865	NA	173.764	129.217	47.6971	NA	NA	78.7157	NA	149.129	NA	213.253	NA	NA	65.2012	NA	160.049	NA	448.641	41.6267	176.092	178.887	179.702	NA	NA	126.893	NA	NA	NA	NA	NA	NA	NA	5.36803	106.608	156.468
Acetylation	ENPEK(UniMod:1)RYNVLGAETVLNQMR	3	Q1KMD3	HNRNPUL2	Heterogeneous nuclear ribonucleoprotein U-like protein 2	K479	NA	NA	NA	NA	NA	NA	NA	NA	NA	NA	NA	NA	NA	NA	NA	NA	NA	NA	NA	605.411	NA	NA	NA	1078.8	NA	NA	NA	NA	NA	NA	NA	NA	NA	NA	NA	NA	NA	NA	NA	NA	NA	NA	NA
Acetylation	SLDLDSIIAEVK(UniMod:1)AQYEDIAQK	3	P04264	KRT1	Keratin, type II cytoskeletal 1	K355	NA	NA	NA	NA	NA	NA	NA	NA	NA	NA	NA	NA	NA	NA	NA	NA	NA	NA	NA	NA	NA	NA	NA	NA	NA	NA	NA	NA	NA	NA	NA	NA	NA	NA	NA	NA	NA	NA	NA	NA	NA	NA	NA
Acetylation	ATLK(UniMod:1)DQLIYNLLK	3	P00338	LDHA	L-lactate dehydrogenase A chain	K5	NA	NA	NA	NA	NA	NA	NA	NA	NA	NA	NA	NA	NA	NA	NA	NA	NA	NA	NA	NA	NA	NA	NA	NA	NA	NA	NA	NA	NA	NA	NA	NA	NA	NA	NA	NA	NA	NA	NA	NA	NA	NA	NA
Acetylation	LEQLK(UniMod:1)PR	2	Q9Y490	TLN1	Talin-1	K2327	215.768	NA	NA	414.632	NA	NA	431.924	NA	NA	NA	175.029	NA	NA	NA	NA	NA	NA	NA	NA	NA	586.439	NA	NA	NA	NA	NA	NA	NA	NA	69.3705	79.5718	NA	NA	NA	NA	2861.39	468.878	NA	NA	NA	NA	NA	376.597
Acetylation	SDK(UniMod:1)PDMAEIEKFDK	3	P62328	TMSB4X	Thymosin beta-4	K4	NA	NA	NA	NA	NA	NA	NA	NA	NA	NA	NA	NA	1600.52	5167.47	NA	NA	NA	NA	NA	NA	NA	NA	NA	NA	NA	NA	NA	NA	NA	NA	NA	950.483	NA	NA	NA	NA	NA	NA	NA	1808.97	NA	NA	NA
Acetylation	MEYEWK(UniMod:1)PDEQGLQQILQLLK	3	Q92973	TNPO1	Transportin-1	K14	NA	55.6432	NA	NA	NA	NA	NA	NA	NA	NA	NA	NA	NA	NA	NA	NA	NA	NA	NA	NA	144.88	17.3558	NA	NA	NA	NA	56.53	NA	NA	NA	NA	NA	NA	48.0371	NA	104.268	NA	NA	29.1066	NA	31.6779	NA	NA
Acetylation	K(UniMod:1)GDLDTAAVK	2	Q02880	TOP2B	DNA topoisomerase 2-beta	K1262	NA	NA	NA	NA	NA	NA	NA	NA	NA	NA	NA	NA	NA	NA	NA	NA	NA	NA	NA	NA	NA	NA	NA	NA	NA	NA	NA	NA	NA	NA	NA	NA	992.438	NA	NA	NA	NA	NA	NA	NA	NA	NA	NA
Formylation	LGK(UniMod:122)DAVEDLESVGK	2	P81605	DCD	Dermcidin	K85	1011.03	3295.31	657.226	425.645	419.791	340.967	519.355	344.908	2856.99	2153.74	1600.51	1523.03	1356.5	486.57	313.431	195.381	1110.43	1486.76	539.725	106.688	2039.2	201.446	598.583	797.359	37.857	1086.89	1606.33	688.504	1133.79	78.4176	1637.91	685.935	534.051	489.127	1406.63	506.403	402.79	940.582	520.381	136.324	297.709	377.123	315.587
Formylation	SSLLEK(UniMod:122)GLDGAK	2	P81605	DCD	Dermcidin	K68	944.101	2719.6	1131.28	777.709	154.443	309.742	467.501	332.403	2373.54	1629.98	1982	1647.79	NA	530.822	401.511	323.232	2404.05	1093.22	1360.3	473.389	NA	276.8	1163.07	587.347	354.997	963.016	1032.41	1004.31	223.038	422.086	2374.92	385.446	593.072	596.604	869.509	546.123	570.227	1684.25	718.176	91.3851	454.808	399.205	1254.06
Formylation	AQYEDIAQK(UniMod:122)SK	2	P04264	KRT1	Keratin, type II cytoskeletal 1	K364	365.458	177.136	863.016	28.682	7353.1	1206.59	137.166	306.042	7459.87	142.078	47.6621	279.571	262.776	395.793	156.904	324.265	354.57	NA	371.007	14.2205	258.694	45.8226	114.74	305.775	NA	1219.17	857.018	1293.56	384.603	NA	2993.61	654.088	NA	2036.08	1791.45	340.242	73.0961	NA	864.175	173.714	260.174	133.256	393.319
Formylation	DSYVGDEAQSK(UniMod:122)R	2	P60709	ACTB	Actin, cytoplasmic 1	K61	1749.89	601.797	537.316	2338.03	365.096	653.344	521.062	209.005	712.018	807.084	653.551	1525.53	1065.08	1051.86	1065.62	652.664	225.383	388.461	1719.8	1234.74	626.913	399.398	NA	481.497	678.666	216.733	791.67	NA	878.37	294.173	NA	NA	844.037	312.46	NA	379.026	3924.05	NA	NA	NA	301.404	326.208	475.33
Formylation	EIAQDFK(UniMod:122)TDLR	2	P68431	H3C4	Histone H3.1	K79	705.295	NA	NA	497.422	NA	NA	585.146	209.443	367.214	110.117	86.851	433.576	150.761	144.522	94.8204	171.884	NA	NA	346.011	355.983	NA	NA	NA	312.531	241.697	283.753	2619.15	NA	355.885	NA	522.093	NA	NA	NA	288.382	NA	614.25	NA	NA	NA	288.093	354.711	NA
Formylation	APPSRTPQSGSAPTAK(UniMod:122)APPK	3	Q6P1N0	CC2D1A	Coiled-coil and C2 domain-containing protein 1A	K480	NA	559.567	NA	1097.07	490.206	914.176	400.727	189.612	NA	921.849	NA	344.157	269.807	592.46	783.822	495.728	NA	NA	93.309	462.496	8481.14	2099.78	369.48	129.368	NA	1242.19	NA	NA	NA	671.746	628.339	NA	253.817	466.786	398.937	2786.21	460.861	NA	NA	NA	97.7508	NA	701.927
Formylation	SLDLDSIIAEVK(UniMod:122)AQYEDIAQK	3	P04264	KRT1	Keratin, type II cytoskeletal 1	K355	NA	NA	NA	NA	2390.02	676.677	NA	126.202	NA	NA	122.333	NA	NA	483.298	NA	NA	NA	NA	NA	NA	NA	NA	NA	NA	NA	988.935	NA	NA	NA	NA	304.55	NA	NA	1117.62	NA	NA	NA	NA	665.407	NA	NA	NA	NA
Formylation	LLLPGELAK(UniMod:122)HAVSEGTK	3	A0A2R8Y619	H2BE1	Histone H2B type 2-E1	K105	1609.91	NA	NA	2337.88	1215.46	670.117	1469.85	NA	NA	583.473	156.311	599.963	NA	466.153	1058.68	742.942	NA	293.801	1833.99	2027.02	NA	84.697	NA	1696.3	921.181	NA	1023.26	NA	1040.17	962.695	640.768	NA	NA	203.599	NA	319.16	2487.01	NA	451.652	NA	928.049	763.87	NA
Formylation	AGYTDK(UniMod:122)VVIGMDVAASEFFR	3	P06733	ENO1	Alpha-enolase	K239	320.79	NA	NA	94.2164	247.07	NA	NA	NA	NA	245.41	NA	333.354	NA	NA	NA	242.195	NA	NA	345.646	364.783	424.724	549.673	NA	214.115	495.985	NA	NA	NA	282.417	NA	NA	NA	NA	NA	NA	255.014	541.98	NA	NA	NA	209.208	132.856	NA
Formylation	ILNETGK(UniMod:122)ILLEK	3	Q5T6V5	C9orf64	Queuosine salvage protein	K157	186.652	39.7837	NA	NA	NA	257.844	NA	111.837	NA	59.737	NA	186.191	NA	NA	NA	NA	NA	NA	NA	122.917	172.874	106.589	NA	238.737	NA	NA	195.721	NA	NA	44.0151	276.394	NA	NA	NA	NA	158.594	NA	NA	NA	NA	NA	NA	123.612
Formylation	VLSPADK(UniMod:122)TNVK	2	P69905	HBA2	Hemoglobin subunit alpha	K8	424.365	NA	358.063	157.696	560.163	NA	1611.71	NA	NA	NA	278.172	125.873	NA	129.736	NA	231.052	NA	199.877	NA	NA	NA	NA	NA	NA	NA	NA	5123.44	NA	NA	NA	NA	NA	NA	NA	NA	NA	310.447	NA	NA	NA	NA	363.715	NA
Formylation	NTNSVPETAPAAIPETK(UniMod:122)R	3	P55265	ADAR	Double-stranded RNA-specific adenosine deaminase	K384	NA	NA	NA	NA	NA	NA	NA	NA	NA	NA	NA	170.052	NA	NA	NA	NA	NA	NA	NA	NA	344.546	118.411	NA	NA	NA	NA	NA	NA	NA	NA	NA	NA	NA	NA	NA	85.1606	NA	NA	NA	NA	NA	NA	NA
Formylation	HAVSEGTK(UniMod:122)AVTK	2	A0A2R8Y619	H2BE1	Histone H2B type 2-E1	K113	126.243	NA	NA	169.897	47.8287	NA	88.4825	132.649	NA	NA	NA	NA	NA	NA	113.61	66.0967	NA	NA	243.035	68.7648	222.629	42.5978	NA	191.775	NA	28.5879	91.8868	NA	20.611	110.615	NA	NA	NA	NA	NA	22.9754	347.825	NA	NA	NA	3.03531	NA	NA
Formylation	K(UniMod:122)DLYANTVLSGGTTMYPGIADR	3	P60709	ACTB	Actin, cytoplasmic 1	K291	NA	NA	NA	NA	NA	NA	NA	NA	NA	NA	NA	211.94	NA	NA	82.7732	NA	NA	NA	352.468	34.7272	NA	NA	NA	NA	NA	NA	NA	NA	NA	NA	NA	NA	NA	NA	NA	122.063	214.138	NA	NA	NA	NA	165.183	NA
Formylation	EK(UniMod:122)MTQIMFEAFNTPAMYVAIQAVLSLYASGR	4	Q562R1	ACTBL2	Beta-actin-like protein 2	K119	NA	NA	NA	NA	NA	NA	NA	NA	NA	1299.15	NA	NA	NA	NA	NA	NA	NA	NA	NA	NA	1599.47	NA	NA	NA	NA	NA	NA	NA	NA	NA	NA	NA	NA	NA	NA	NA	252.38	NA	NA	NA	NA	NA	NA
Formylation	LLLPGELAK(UniMod:122)HAVSEGTK	2	A0A2R8Y619	H2BE1	Histone H2B type 2-E1	K105	NA	NA	NA	NA	211.323	NA	NA	NA	NA	NA	NA	104.047	NA	97.9734	NA	NA	NA	NA	333.788	244.788	192.768	NA	NA	NA	NA	NA	NA	NA	NA	NA	145.65	NA	NA	NA	NA	NA	365.892	NA	NA	NA	84.8283	NA	NA
Formylation	SAVTALWGK(UniMod:122)VNVDEVGGEALGR	3	P68871	HBB	Hemoglobin subunit beta	K18	NA	NA	NA	NA	NA	NA	NA	NA	NA	NA	NA	NA	NA	NA	NA	NA	NA	NA	NA	NA	NA	NA	NA	NA	NA	NA	1147.39	NA	NA	NA	NA	NA	NA	NA	NA	NA	NA	NA	NA	NA	NA	NA	NA
[truncated: 157 more columns]
