# Supplementary material for: Diversity of post-translational modifications and cell signaling revealed by single cell and single organelle mass spectrometry
Source: Commun Biol. 2024 Jul 19;7:884. doi: 10.1038/s42003-024-06579-7 (PMC11271535; doi:10.1038/s42003-024-06579-7)
Supplement: Supplementary file 7 — Supplementary Data 4 [file 42003_2024_6579_MOESM7_ESM.xlsx]

## Sheet: Sheet1
Supplementary Data 4. List of identified proteins from single nuclei of PEO1 cell lines along with their relative abundance
Mun et al., 2024. Diversity of post-translational modifications and cell signaling revealed by single cell and single organelle mass spectrometry
Protein Accession	Protein Name	Gene Symbol	PEO1_ctl_B15	PEO1_ctl_B16	PEO1_ctl_B17	PEO1_ctl_C15	PEO1_ctl_D16	PEO1_ctl_D17	PEO1_ctl_E16	PEO1_ctl_E17	PEO1_ctl_F17	PEO1_ctl_G15	PEO1_ctl_G16	PEO1_ctl_G17	PEO1_ctl_H15	PEO1_ctl_H16	PEO1_ctl_H17	PEO1_Treated_B18	PEO1_Treated_B19	PEO1_Treated_B20	PEO1_Treated_C18	PEO1_Treated_C19	PEO1_Treated_D18	PEO1_Treated_D19	PEO1_Treated_D20	PEO1_Treated_E18	PEO1_Treated_E19	PEO1_Treated_F19	PEO1_Treated_G19	PEO1_Treated_H18	PEO1_Treated_H19	PEO1_Treated_H20
P01876	Immunoglobulin heavy constant alpha 1	IGHA1	4492.11	7409.52	3943.35	12785.5	9967.74	20824.4	22242.6	11082.4	7822.87	7974.55	3785.3	6154.09	7326.75	8041.74	5540.1	6178.23	4903.64	5296.98	4012.94	1865.14	19880.7	5199.06	21365.3	10070.2	10956.5	8503.73	438378	4261.33	5692.29	7580.96
P01834	Immunoglobulin kappa constant	IGKC	1045.5	1116.85	407.185	1829.81	2054.85	3137.24	2050.31	951.205	712.63	195.223	383.895	536.587	1299.38	797.17	387.631	1325.22	846.434	1763.99	2011.07	961.562	3291.91	2747	2786.36	1367.36	1656.35	537.411	19303.1	245.702	727.79	1065.27
Q9UGM3	Deleted in malignant brain tumors 1 protein	DMBT1	57.5983	166.761	292.702	188.898	595.105	7378.55	742.342	692.211	774.432	765.726	135.182	773.042	329.1	459.245	555.962	65.0434	763.023	216.697	394.177	365.494	4766.55	2104.32	2803.31	3002.69	1118.66	814.717	11183.9	152.945	774.248	752.476
P61221	ATP-binding cassette sub-family E member 1	ABCE1	514.794	979.566	1926.66	967.703	27474.8	63188.7	2559.26	2549.63	2570.58	2927.04	1186.52	2649.63	518.287	1792.01	1055.19	2124.13	1041.6	1122.05	483.229	427.157	101088	78561.3	31845.8	3220.07	4271.71	2061.75	1935.96	1030.65	1378.84	1009.75
Q01130	Serine/arginine-rich splicing factor 2	SRSF2	2232.83	3553.73	1498.87	794.315	1873.3	3405.16	880.811	348.263	665.801	2088.55	686.108	418.645	369.319	478.907	1150.11	1490.57	359.732	360.633	175.531	1444.86	5933.7	12959	6366.11	594.162	1206.45	262.073	320.828	1791.93	159.008	771.075
P67936	Tropomyosin alpha-4 chain	TPM4	4612.36	5160.49	3025.59	5135.76	15987.9	23013.4	7040.46	7042.16	5792.32	8726.55	5632.89	5137.72	7690.94	8438.95	7453.76	4051.09	5083.23	5005.96	5894.37	6462.74	13877	41616.2	15708.5	7395.98	8736.1	5969.18	30135.5	5960.14	21807.8	9185.97
P18669	Phosphoglycerate mutase 1	PGAM1	2497.35	911.124	292.153	845.884	1761.99	3291.76	965.512	1151.99	636.131	908.12	656.847	301.202	397.999	519.455	461.993	1119.03	308.618	819.005	511.001	295.26	2277.58	2344.72	1244.56	925.814	936.634	597.851	3783.7	1270.63	5882.74	1254.74
P38646	Stress-70 protein, mitochondrial	HSPA9	1865.09	1326.5	267.891	254.695	1794.56	2091.74	773.644	785.452	779.256	1165	649.904	697.91	774.119	873.23	534.61	1892.72	672.674	646.666	451.107	369.845	4417.15	6130.68	1860.95	910.708	1123.22	259.359	684.127	870.652	563.792	807.542
P01040	Cystatin-A	CSTA	8556.6	27771	8218.46	2051.81	12059.3	14062.3	28976	15630.1	11679.7	13496.8	5103.07	7652.69	11658.2	6324.05	5070.6	91054.8	9788.01	14511.5	6764.44	1549.62	9766.9	12939.8	16281.4	9563.48	15351.2	7383.86	38177.5	3782.92	5520.67	7314.93
P14625	Endoplasmin	HSP90B1	1051.68	752.634	837.661	526.475	1145.6	2429.05	493.787	462.175	581.4	967.584	284.595	214.175	543.16	507.126	342.71	1104.96	571.923	563.739	381.051	745.319	2808.51	3708.72	1528.2	849.917	586.157	406.683	696.628	566.49	554.259	319.283
P08238	Heat shock protein HSP 90-beta	HSP90AB1	4550.96	2487.67	846.205	2748.46	5069.39	8556.8	2184.23	2413.97	2350.33	3599.35	1370.1	1865.88	2179.56	1475.15	1713.77	3622.87	1228.31	1010.46	1232.78	516.938	10171.4	21173.6	6741.16	1771.46	1645.67	1159.43	3087	2741.16	1158.74	1755.9
P62244	40S ribosomal protein S15a	RPS15A	1489.53	1105.54	479.694	534.566	2017.8	3604.14	1711.66	1573.65	953.905	1317.31	764.459	1134.33	934.383	473.197	467.48	1154.98	990.327	1344.22	615.578	405.662	4723.89	4820.42	4411.34	987.26	1406.26	902.197	985.525	760.636	704.141	998.643
P04075	Fructose-bisphosphate aldolase A	ALDOA	4385.98	3749.04	1572.12	7049.16	9757.89	13024	3390.75	4537.03	3573.8	3950.41	3320.64	3090.14	4359.97	5098.14	4237.99	4937.71	2254.98	2665.05	3658.37	2719.36	5211.39	8313.58	12185.6	4534.37	3974.01	4010.64	18782.5	3687.51	18910.8	5984.57
P07900	Heat shock protein HSP 90-alpha	HSP90AA1	8587.02	5268.9	2108.92	4897.68	9213.13	13661.9	3269.34	4639.06	4024.25	5605.03	2220.36	2092.18	3140.02	2229.76	1835.22	6871.57	2700.28	3535.1	2234.07	1660.47	15703.2	34237.5	10169.7	3598.59	3336.26	1977.72	4161.02	3413.68	2101.04	2600.79
Q01105	Protein SET	SET	1185.83	839.527	833.241	443.175	1590.99	2431.39	901.237	475.434	651.115	910.191	501.122	597.21	720.182	773.77	607.429	1357.92	757.508	850.421	886.274	380.725	2502.79	4704.68	2355.59	812.851	657.16	521.229	699.167	435.982	535.508	690.171
Q01469	Fatty acid-binding protein 5	FABP5	36479.9	28807.5	19504	31588	39104.9	40136.2	32712.3	16033.3	28141.4	32695.3	21516.8	29330.2	21236.3	26289.7	27191.8	50935.9	61478.3	61518.4	42180.1	33348.3	34259.1	42331.2	50585.6	31874.8	20818.5	21391.9	37973.8	25846.1	25310	40072.8
P46776	60S ribosomal protein L27a	RPL27A	5408.43	4318.55	1806.28	666.746	1846.13	3255.35	1265.22	1826.35	1027.82	2623.24	1573.65	882.29	1084.85	641.851	1369.55	6489.8	1229.07	1542.02	3067.29	944.837	5759.18	9618.7	2789.12	943.875	2362.52	757.795	974.564	1595.97	443.405	1157.07
P58107	Epiplakin	EPPK1	4030.72	762.168	942.664	2657.87	5169.09	1490.12	3029.66	2008.1	1249.42	1542.82	1827.47	2028.44	921.456	5697.26	3497.66	3366.36	2786.34	1926.57	3240.41	1568.22	1966.46	753.55	5384.33	4603.37	1882.98	6604.61	3442.42	3566.34	3430.01	3535.52
P02788	Lactotransferrin	LTF	2745.91	4304.91	2677.72	1084.32	5502.22	37370.6	11358.5	9080.38	5607.52	4906.39	2683.24	4823.65	5369.45	6281.44	4558.15	4477.18	1980	3716.14	2593.24	1990.02	14574.2	4049.85	14830.5	5170.11	10082.6	5029.4	62164.1	2127.03	2944.85	4313.78
P07858	Cathepsin B	CTSB	4813.16	1025.04	2680.29	2412.03	7228.96	5451.92	3102.93	3153.2	3640.3	2648.84	3420.8	3645.49	5907.99	4945.82	3720.64	8168.43	3367.3	5613.39	4034.55	1961.82	6561.03	8929.88	7760.06	2798.91	5153.12	3424.94	5608.24	2262.46	3062.08	3865.6
P68104	Elongation factor 1-alpha 1	EEF1A1	24944.4	16724.3	7944.89	19235.6	25670.3	33865.1	19469	30476.2	12016.7	16817.8	10438.3	11412.3	9072	13873.1	11828.8	21956.1	14812.6	13580.7	9580.36	8952.51	45148.4	66379.1	36953.4	19507.9	17557.2	10424.1	20334.5	13591.7	12956.2	18669
P31942	Heterogeneous nuclear ribonucleoprotein H3	HNRNPH3	1328.89	1516.02	1016.62	373.144	985.742	871.65	521.395	429.732	99.7979	781.267	365.024	424.435	644.21	368.522	201.734	1928.13	755.701	1519.23	349.417	429.161	1811.64	779.714	499.837	346.526	599.42	268.084	826.578	1419.37	261.292	595.837
Q9NZT1	Calmodulin-like protein 5	CALML5	13763	9636.26	6393.06	12992.2	10984.3	13860.4	6257.3	6254.59	8488.83	9683.34	6607.08	6775.53	5741.6	6482.65	5327.39	30791.2	6919.15	10723.9	5411.34	3807.45	10958.3	12063.2	20750.1	4581.55	6049.36	7359.85	19436.2	7001.99	4267.35	6745.99
P62979	Ubiquitin-40S ribosomal protein S27a	RPS27A	6779.68	19475.5	8294.48	10071.7	11014.8	15667.4	18743	16030.9	13873.2	15842.8	7348.74	11564.3	6187	5616.27	5369	62686.5	7716.53	10236.3	7912.03	2823.67	8455.67	5721.78	9865.16	12009	17842.5	10615.1	38101.8	4354.13	4009.94	5644.8
P06702	Protein S100-A9	S100A9	10905.6	14277.7	6656.94	14260.1	23708.2	57318.5	19904.1	15593.9	11746.9	13892	7862.8	11122.6	7934.17	8733.69	13885.6	11004.9	10418.1	23421.3	6154.68	5990.52	24438.7	42489.6	31660	13359.8	18356.8	19461.8	37793.8	10571.2	16745.9	13756.1
P06454	Prothymosin alpha	PTMA	6013.77	3292.84	1491.74	522.839	7242.78	10519.5	1799.61	1114.82	2667.64	7111.45	2526.33	1905.35	2578.18	3370.71	1335.76	1812.65	1739.08	1707.48	219.078	817.885	12506.4	24062.9	7317.63	2158.4	1659.01	1289.56	2884.71	1397.94	2320.84	2191.16
P18206	Vinculin	VCL	1573.74	1424.89	1234.38	1087.44	1401.64	2553.44	1234.99	1500.71	1057.24	1229.88	1428.69	1049.75	1867.63	1053.72	1352.64	3698.72	1282.39	971.516	1872.55	1095.16	2143.09	2900.9	1264.39	1983.04	790.446	1007.97	1078.98	2034.55	1428.16	1644.3
P11142	Heat shock cognate 71 kDa protein	HSPA8	16106.3	12782.6	4486.42	12708.4	12068.1	20141.6	7134.31	9756.95	6578.39	9050.86	4889.08	4828.79	6085.4	4904.86	4509.39	17740.8	7311.84	7335.46	7463.96	4377.77	18145.4	32922.6	14625.1	8257.27	6318.02	5246.73	12249.1	8051.83	5136.21	7332.1
P00338	L-lactate dehydrogenase A chain	LDHA	16279.3	12009.8	5074.67	5229.98	10101.9	14835.8	3559.22	3954.41	3274.21	4547.76	2208.82	3506.42	3996.92	2450.19	3052.5	21189.1	5136.88	7615.94	3899.76	3716.69	9021.73	22108.7	9965.92	3374.2	4038.36	2732.08	8268.26	4141.58	2505.27	4575.46
P50990	T-complex protein 1 subunit theta	CCT8	23470	16985.6	11212.2	31678.6	19396.7	21429.6	7595.76	5217.63	15083.2	29371.6	16706.6	12407	38818.9	9806.61	7231.87	20264.4	19703.9	56817	9235.8	34596.4	23102.8	35552.7	28004.6	6946.9	6995.93	9365.02	21797.1	28804.1	5152.41	11565.8
P06733	Alpha-enolase	ENO1	18054	15029.5	6885.22	11186.3	29334.6	39567.4	14102.3	10408.4	11871.7	18313.1	10830.3	11927.1	15244	11433.8	12022.5	29101.2	16137.8	13479.9	27376.6	11720.5	24957.6	33142.7	22842.4	20129.4	13366.7	10882.9	19560.9	8931.52	12335.4	14496.1
O75369	Filamin-B	FLNB	2489.96	2111.77	1310.15	1253.62	2381.67	4297.45	1010.25	996.487	738.966	771.432	751.831	942.205	727.413	678.663	795.59	4278.17	1181.26	1108.8	1431.89	1055.48	2746.96	3275.97	2390.21	887.585	1690.06	906.631	1622.74	661.177	709.313	975.705
P13639	Elongation factor 2	EEF2	10878.3	7068.19	4307.05	12229.6	14196.4	12518.8	9111.92	11811.6	7708.84	7159.67	7042.54	6422.38	9107.07	8480.19	8245.83	9572.93	8912.39	5099.87	12445.9	11136.8	11628.6	20765.4	15263	8718.32	7819.43	9115.58	9444.79	9119.4	10454.6	9953.97
P63261	Actin, cytoplasmic 2	ACTG1	82631.8	75575.8	36039.1	63399.5	60590	184276	48638.6	39527.9	41150.9	81380.9	36550.1	45837.3	32989.4	43603.9	42899.9	79172.6	58216.7	73282.2	32141.2	32981.5	75539.8	75999.5	68165.3	74004.9	47223.1	44220.1	173595	54253.9	113727	67340.3
P60842	Eukaryotic initiation factor 4A-I	EIF4A1	1484.84	448.999	734.829	903.52	1365.18	2178.99	884.845	1048.67	215.891	925.229	541.597	564.73	913.653	733.64	534.745	663.636	369.631	721.703	254.314	441.266	3863.3	3121.09	1387.36	576.806	619.59	688.738	1018.6	835.519	390.793	765.328
P63104	14-3-3 protein zeta/delta	YWHAZ	2174.21	1929.32	813.134	2803.79	2995	7294.4	1745.56	1646.09	1644.87	2657.05	941.409	1615.91	1630.94	1666.13	1276.82	2337.5	1217.92	2068.21	1514.37	670.252	5024.6	4521.62	5731.45	1175.55	1761.62	1587.21	3170.88	3283.01	1544.75	2390.54
P22392	Nucleoside diphosphate kinase B	NME2	4861.82	3965.09	1780.93	4055.68	5301.57	5384.77	3425.79	3242.44	3616.68	3599.27	3504.79	2948.23	2552.87	3475.39	3661.07	5597.32	3785.33	3562.66	3981.71	3711.64	4722.45	7191.58	5191.53	5215.87	2529.83	2993.02	3746.02	4706.94	3347.5	3471.34
P61626	Lysozyme C	LYZ	12481.1	12176	6780.31	9620.21	13634.4	39839.9	13272.9	11948	13729.1	18247.4	10678.2	16774.4	26969.3	23882.1	13692.2	9561.5	8850.28	10180.4	8463.55	8233.77	28613	18530.2	32510.8	14432.9	15793.8	14838.1	66788.6	12465.9	13255.4	17816
P55072	Transitional endoplasmic reticulum ATPase	VCP	1662.21	1842.84	853.577	1909.04	3839.35	3203.87	1919.9	1248.3	781.883	1222.86	626.882	533.284	1008.84	1213.27	684.819	2300.22	1403.58	1159.55	917.345	430.637	2756.95	3405.64	4693.71	762.482	962.661	776.13	2721.5	1604.11	478.715	1394.63
P23396	40S ribosomal protein S3	RPS3	6110.44	6669.33	3071.68	3083.16	3428.16	5875.47	3062.21	3783.81	1994.56	3165.58	1630.82	1278.08	1156.45	1494.63	1341.65	7155.59	2099.36	2002.61	1973.41	1651.95	6907.12	12724.9	4526.29	2093.67	3509.06	1594.87	1757.89	3126.52	643.266	2090.84
P52907	F-actin-capping protein subunit alpha-1	CAPZA1	4094.28	2148.57	1210.86	3517.58	3593.63	4801.27	1693.04	997.733	1858.53	2478.08	1649.71	2023.02	1839.88	3855.23	2196.74	2409.01	3186.48	2591.28	2668.4	2942.51	3092.59	2363.39	2861.14	3445.66	2335.13	2496.52	3160.26	3517.45	2277.21	3939.61
P62263	40S ribosomal protein S14	RPS14	4153.59	1667.97	603.654	2490.83	1477.78	2112.7	821.751	633.899	476.17	2307.5	1029.32	493.329	725.053	494.483	685.145	1968.63	910.836	764.192	542.709	424.058	3010.6	8918.73	1503.11	773.754	1333.67	490.374	408.568	561.237	754.648	432.81
P10599	Thioredoxin	TXN	4891.9	4608.51	3259.23	3728.42	7392.06	6896.11	6818.18	13451.9	4085.03	4663.59	5001.21	2872.28	2811.06	3020.34	6348.84	4664.84	4144.61	3813.46	5736.69	3408.98	7886.62	16582.3	8564.84	4672.34	8554.97	4227.05	4877.78	3107.03	5120.58	4802.76
P05783	Keratin, type I cytoskeletal 18	KRT18	183405	277125	69410.3	9444.98	35939.6	55778.6	19742.1	22284.6	17813.3	39141.2	10115.8	16994.7	6780.69	9974.2	10014.2	446281	84309.8	78407.5	37579.1	29667.5	51312	27779.3	29267.8	19437.6	29822.6	10334.2	13763.2	9648.33	7129.73	10441.8
P17931	Galectin-3	LGALS3	5991.57	4447.7	3374.14	7599.86	6022.99	5051.7	3742.19	8226.54	2912.72	3856.64	4094.75	3713.51	4806.54	9749.81	7295.38	9889.66	6786.18	1962.65	8310.1	4728.19	3637.88	3295.07	7710.53	7606.17	3388.37	5168.83	5918.21	8226.54	5073.28	8287.21
P11021	Endoplasmic reticulum chaperone BiP	HSPA5	5718.38	4854.27	1458.36	7942.24	4823.11	7916.73	4734.91	3641.56	4008.99	4582.89	3932.89	3484.14	4666.35	5274.39	5834.9	6158.8	4544.89	3128.85	4075.96	5081.88	6986.78	10808.8	6094.05	5045.92	3783.37	3447.67	6189.53	4966.4	4629.98	5761.67
P05109	Protein S100-A8	S100A8	2224.53	2992.09	1703.29	3210.69	3733.08	6304.69	3371.59	4152.75	1639.31	2219.09	954.205	1944.04	414.357	552.349	1076.52	1665.81	1955.59	5903.09	1427.55	817.684	4831.01	2282.81	3675.19	2788.65	5736.5	1492.07	2759.11	592.142	2490.99	1779.8
P62269	40S ribosomal protein S18	RPS18	1816.51	2403.77	849.158	1209.96	888.913	2430.62	745.16	648.396	597.683	1125.74	903.757	300.343	434.816	532.24	924.543	1354.44	468.825	834.137	417.425	658.154	3970.24	3869.76	1393.45	299.278	786.258	303.508	889.427	1135.73	230.064	738.44
P68371	Tubulin beta-4B chain	TUBB4B	3929.21	2843.51	1423.02	4384.44	3932.04	6573.95	2131.08	2412.91	2111.54	2088.82	1145.38	1067.46	1266.36	1209.77	963.501	4554.23	2115.64	1406.96	1056.63	727.812	5603.06	5953.22	4788.63	2141.12	1831.83	1561.67	3480.68	2339.2	785.534	2771.12
P23526	Adenosylhomocysteinase	AHCY	1054.92	589.117	651.455	722.668	1906.8	1793.31	793.005	1233.08	1472.84	668.921	980.458	795.07	875.837	688.744	1754.05	1060.79	843.739	733.818	844.968	754.755	2036.02	4436.4	1500.39	794.263	1090.94	566.538	858.093	576.731	577.402	822.078
P62280	40S ribosomal protein S11	RPS11	2419.54	2693.25	739.841	968.329	918.502	1917.99	1322.14	1076.5	919.765	1334.86	962.012	835.559	302.66	404.311	765.251	2931.92	1100.07	771.439	833.501	927.235	2123.91	3279.57	1971.42	924.479	1495.21	420.264	882.13	503.554	194.177	869.589
P31949	Protein S100-A11	S100A11	1218.98	1915.76	1097.2	3669.52	2761.8	2165	1208.01	2002.02	1632.06	1782.66	1556.92	1779.07	639.57	1568.84	2740.75	1810.98	1855.89	966.45	748.814	1273.12	1452.95	753.389	3272.59	3470.35	1816.84	2552.4	4617.4	1375.12	1633.89	2594.12
P26038	Moesin	MSN	2537.37	1084.44	467.1	1571.86	2814.91	5629.81	1222.64	2011.23	900.43	860.506	795.244	923.738	802.852	684.603	1049.91	2057.41	800.654	519.969	301.085	392.901	3397.17	6014.11	3670.89	1651.75	1307.52	570.257	2262.65	1067.15	390.948	1009.35
P10809	60 kDa heat shock protein, mitochondrial	HSPD1	7245.09	4968.35	1914.16	4354.79	3136.32	4466.69	2224.47	3482.78	3480.71	5304.86	2578.59	2052.51	3148.81	2821.79	2981.1	5166.5	2109.92	2114.67	1700.72	1826.28	8371.67	13139.8	5476.05	3033.35	4105.94	1916.42	3022.86	1986.21	2331.44	2489.09
P15924	Desmoplakin	DSP	108002	61659.6	78784.4	87477.2	82018.6	54072.2	84187.9	163276	64389.7	58837.1	71192.7	69655.3	66928.8	105216	127346	50982.4	137419	52356.4	107671	167782	51595.2	54126.5	80168.5	103182	68505.4	112563	71467.8	100681	123049	110751
P18077	60S ribosomal protein L35a	RPL35A	4864.32	2952.3	1110.06	1290.2	1372.52	3386.74	1008.96	1166.03	466.035	868.095	419.438	558.223	417.295	467.03	325.805	5960.92	1020.56	989.795	1892.77	1313.51	2637.45	2551.25	1670.45	828.225	1472.98	596.382	266.689	557.721	127.412	388.691
P14618	Pyruvate kinase PKM	PKM	20896.6	12222.7	4908.26	23622.6	18099.8	23635.1	15787.1	16303.1	14991.7	14231.5	12934.2	14171.2	12052.7	19159.2	28777.3	13070.7	17037.2	7509.08	18252.7	14449.9	13171	27884.9	21750.1	24593.2	11309.9	20172.2	16417	19515.9	26024.8	20090.3
O75874	Isocitrate dehydrogenase [NADP] cytoplasmic	IDH1	1258.2	1553.93	1169.07	715.462	2104.62	2269.63	1016.77	3274.5	1788.9	1073.73	1372.86	1181.18	1438.42	1082.43	2552.68	1746.37	1475.51	1503.01	1619.08	1201.75	3680.6	3710.88	1313.5	1392.71	1989.42	1202.46	1063.78	1242.57	1082.26	1194.57
P68363	Tubulin alpha-1B chain	TUBA1B	6685.24	5174.22	2909.81	5544.62	7752.63	11235.9	3600.34	5182.74	3422.3	4442.41	2075.26	2755.14	2461.09	3433.94	1868.25	7177.32	3184	3120.22	3536.05	1425.99	10037.5	13316.5	7190.73	3331.11	4079.75	2372.29	5241.03	3126.79	2457.8	3296.52
P59998	Actin-related protein 2/3 complex subunit 4	ARPC4	555.886	1381.58	330.366	1381.23	1807.48	3202.65	907.235	818.646	711.81	1113.88	450.701	362.478	873.774	949.57	809.306	1382.4	157.164	470.117	431.021	608.623	2438.46	1445.47	2323.97	926.26	966.149	902.412	2694.61	645.149	378.849	869.104
P26641	Elongation factor 1-gamma	EEF1G	2218.23	1300.55	581.55	1852.57	1707.24	2334.37	1541.36	1214.64	989.194	1302.3	734.103	389.908	1181.32	604.386	742.676	1569.96	750.088	715.176	539.103	378.032	3270.81	2814.61	2501.86	945.129	1026.88	745.241	997.62	2374.61	385.799	827.896
P50452	Serpin B8	SERPINB8	1481.41	779.344	386.123	1101.86	1165.34	1512.97	1158.37	1425.22	672.239	918.395	734.582	377.675	1000.57	791.896	834.181	939.323	1614.31	689.291	701.234	1069.02	1229.24	729.903	1046.68	2149.93	818.191	857.913	305.187	915.466	697.607	1370.76
Q02878	60S ribosomal protein L6	RPL6	1788.67	1523.97	662.617	952.205	814.702	1817.56	535.382	493.437	365.402	1217.65	528.202	249.429	463.931	552.725	410.03	1503.74	877.243	830.459	515.225	394.059	1774.86	3551.39	1070.5	406.612	594.185	295.818	253.205	525.717	222.584	220.11
P51991	Heterogeneous nuclear ribonucleoprotein A3	HNRNPA3	1185.07	1189.07	707.774	1645.78	648.635	1591.75	1064.16	677.558	662.176	1412.91	882.795	257.834	1040.34	606.821	507.522	1184.17	300.483	1203.43	651.445	779.461	3124.36	3145.32	613.592	480.473	1153.92	699.43	335.965	573.434	170.056	378.24
P60174	Triosephosphate isomerase	TPI1	6818.51	8369.38	2727.5	8006.13	10613.2	15829.2	6524.43	12016.7	7800.2	6755.26	5124.79	4278.92	5974.77	5168.9	4365.93	12268	5068.93	4661.93	8580.79	6078.5	11411.5	9411.43	12159.8	8085.7	5927.88	4472.9	8847.17	5659.11	8036.14	5137.72
P31943	Heterogeneous nuclear ribonucleoprotein H	HNRNPH1	2983.72	2714.65	879.614	1518.79	1955.11	3962.94	1136.57	1561.62	917.371	1699.36	1051.03	883.027	618.33	577.375	899.157	2749.97	910.082	1552.43	461.343	469.23	2637.59	4506.98	2847.39	1816.19	1386.91	733.67	1377.12	588.8	537.617	1657.76
P06576	ATP synthase subunit beta, mitochondrial	ATP5F1B	7487.43	8723.55	4695.89	5391.17	4577.94	8135.76	3111.92	2849.68	2620.02	8172.5	3211.54	3042.18	2084.64	2440.29	2115.34	7301.39	3221.53	3182.52	2561.8	2919.39	14221.3	11041.7	6887.88	2626.22	3008.71	2726.01	3726.93	1955.19	2658.27	3075.63
P63244	Receptor of activated protein C kinase 1	RACK1	3339.82	5519.84	3077.47	1849.89	3594.18	3155.01	3530.75	4530.79	2230.51	2785.75	1824.09	1808.09	723.346	1749.92	1883.57	4062.26	1595.68	2332	1733.44	2376.12	5134.77	5807.37	5283.98	1911.67	3288.55	1293.96	2111.48	2371.49	1445.11	2223.77
P07237	Protein disulfide-isomerase	P4HB	1177	1247.16	948.841	924.986	2231.83	5863.79	621.448	1003.81	889.426	1283.13	280.39	864.899	1097.22	945.721	977.855	2879.9	712.543	975.91	893.858	735.65	2301.38	2514.61	1944.49	1087.1	989.274	605.596	1137.92	1423.56	767.453	1986.99
P08865	40S ribosomal protein SA	RPSA	4066.42	4638	1230.46	1928.44	2239.29	3364.74	1089.81	672.857	941.759	2321.42	1132.49	1316.31	756.253	928.108	1409.43	2457.34	2466.05	2196.26	1068.69	1262.45	3904.35	4398.82	1743.8	1058.1	1247.19	1096.84	1580.68	1820.65	932.98	1588.04
P06748	Nucleophosmin	NPM1	5805.77	8269.73	2176.75	2909.07	2203.85	5322.95	2476.34	1666.72	1173.73	5588.58	3297.69	1552.2	2364.93	1764.96	1669.99	2290.27	980.878	1276	1464.52	3012.65	7366.25	18262.3	4256.11	1091	3252.54	912.976	1214.96	1834.01	731.815	1516.28
P25705	ATP synthase subunit alpha, mitochondrial	ATP5F1A	6666.79	6698.41	3379.06	4473.26	3474.6	8219.37	4064.44	3005.27	2034.94	6806.86	3489.36	2263.16	1591.78	1841.89	1818.95	5056.33	2093.76	1658.59	1444.27	1974.08	12516.2	13769.3	5294.36	3406.7	3751.51	1515.15	3175.84	1811.8	2167.4	1692.69
Q07020	60S ribosomal protein L18	RPL18	5529.73	6875.87	2993.52	2698.48	2875.61	6023.77	2593.51	1894.81	873.959	3277.41	1038.34	778.657	1029.22	547.6	707.361	6946.02	1972.32	1309.9	1037.42	1126.89	7095.58	8287.07	4320.43	1451.13	2326.3	347.542	1561.31	1282.21	624.376	947.673
P46781	40S ribosomal protein S9	RPS9	3138.5	3663.23	1848.73	1509.73	1754.27	4198.51	1650.08	2225.37	1464.82	2375.93	1060.54	1213.42	2197.25	888.379	1227.51	2551.82	1040.73	1442.29	760.161	1698.43	6021.18	5181.36	2862.73	1303.86	2380.36	1284.15	1471.52	825.064	786.964	1465.68
Q15149	Plectin	PLEC	6129.11	6358.67	3035.15	7694.09	6054.75	6188.69	4815.48	7211.96	4265.84	5339.6	4630.76	4050.85	4503.36	3911.28	5408.14	6485	5272.71	2716.56	5846.04	4376.59	6857.99	10448.3	4945.56	4945.16	4333.78	4752.42	4534.85	5805.06	4235.68	5662.08
O75223	Gamma-glutamylcyclotransferase	GGCT	3275.36	4247.29	2707.11	2147.09	1964.94	5204.29	6261.47	4560.99	6893.92	3517.77	3429.8	3366.43	3672.24	2827.52	2294.91	3366.62	3672.32	6017.88	3726.48	4341.04	3217.3	7975.71	4072.33	3223.7	3698.37	2946.56	4526.86	1910.92	2310.26	2315.27
P04083	Annexin A1	ANXA1	3339.13	2636.26	857.077	2591.24	3294.91	8562.72	1386.1	2295.63	1412.74	1727.94	1317.12	1168.56	1301.64	1184.04	1424.35	2773.95	1835.14	1541.2	1584.45	797.29	3408.42	4638.67	2171.58	2470.84	1961.18	1754.06	3853.3	1375.58	1515.92	3346.12
P15880	40S ribosomal protein S2	RPS2	5907.75	6145.71	1888.09	1511.67	2170.16	2510.7	2350.21	1518.11	1341.97	1113	882.636	615.393	1046.33	852.134	691.219	5414	2052.95	1509.76	1474.34	1040	3892.12	6568.27	1834.13	1262.28	1215.21	919.458	1084.04	1237.62	646.68	832.434
P46779	60S ribosomal protein L28	RPL28	2170.25	2065.31	949.598	738.671	1271.29	2239	611.584	896.933	223.425	1440.33	623.364	473.762	269.302	554.254	548.935	876.758	756.164	782.338	332.375	350.982	3076.51	3400.5	1690.55	713.098	1036.18	170.791	588.605	470.202	308.561	731.723
Q02543	60S ribosomal protein L18a	RPL18A	1657.06	1076.61	796.449	705.695	885.625	1301.29	658.732	565.93	555.073	630.533	310.594	339.129	217.227	303.875	125.42	1707.51	406.578	677.446	155.613	760.663	1663.69	1650.03	750.287	511.051	864.383	222.017	246.397	272.835	132.545	238.536
P47929	Galectin-7	LGALS7B	13580.6	16502.1	10261.8	175372	29382.8	14757.8	25643.5	52330	23640.2	20188.2	19862.5	23304.7	18663	42399.4	26659.7	16123.7	20108.5	21693	13811.4	13075	19476.3	55805.9	64527.6	18996.9	21960.7	25107.9	86677.9	57675.4	25099.9	57726.4
P04792	Heat shock protein beta-1	HSPB1	9074.43	10815.2	8633.57	33218.2	36099.7	18745.7	26664.1	56653.3	17110.3	20241.9	13977.8	13833	15755.4	26290.9	19944.6	16167.8	17087.6	12661	12731.1	9964.4	28615.1	34810.7	46403.6	23563.9	13982.1	18597.2	32318.2	18612.5	16645.9	27395.1
O43175	D-3-phosphoglycerate dehydrogenase	PHGDH	1183.53	747.572	167.463	1255.06	557.687	916.857	284.652	296.192	525.937	857.674	236.802	362.067	654.645	553.441	216.218	1200.3	283.715	499.812	383.523	255.842	1342.61	997.367	923.103	655.951	435.571	345.302	396.089	554.133	176.644	418.581
P35579	Myosin-9	MYH9	1098.76	853.846	839.853	1649.57	1670.95	2854.51	863.565	1585.39	776.146	868.454	687.041	578.646	899.349	838.401	773.385	1044.56	915.825	737.608	645.326	1094.43	1467.2	2590.53	1235.08	1526.37	833.979	972.7	1098.52	748.773	1068.41	929.584
P02545	Prelamin-A/C	LMNA	7327.62	7945.14	2800.86	7241.14	6552.14	7977.4	3355.32	4880.3	2675.12	3381.54	2559.2	2295.31	2972.3	3116.97	2013.1	10279	3921	3924.61	4429.07	4334.21	7014.1	3752.88	8755.33	2310.16	3543.61	1723.92	4733.23	3538.2	1759.76	3250.56
Q6UWP8	Suprabasin	SBSN	4535.77	6438.23	3364.38	6124.63	9401.37	9639.92	8466.26	7568.88	5282.33	8617.02	12634.2	9832.84	3005.57	11837.6	12199.9	19425.5	5455.4	3323.57	15048.1	3403.14	10915.1	6202.54	8754.38	8629.92	9244.98	5343.81	8851.55	4947.83	3459.39	5260.81
P01857	Immunoglobulin heavy constant gamma 1	IGHG1	28296.4	29081.7	17961.8	37987.2	32835.2	41464.2	37521.8	24730.2	19889.3	18978.4	9331.06	17435.9	13864.1	7156.41	14044.9	33355.4	16003.6	28539.3	15418.3	6930.32	39147.2	18432.2	32866	24645.3	27456.9	21786.8	45617.2	6691.62	14845.4	16616.2
Q6ZVX7	F-box only protein 50	NCCRP1	8142.18	6443.76	8565.87	5959.38	10209.7	8095.46	9425.61	11907.7	5346.27	6104.87	6256.37	9429.79	5850.5	7133.46	13070.3	6778.03	8981.12	7101.96	7351.75	8304.5	4966.97	6379.06	11308.7	8399.35	8546.1	9282.92	7581.92	6677.08	9959.63	9311.73
P49327	Fatty acid synthase	FASN	2570.21	2307.98	918.935	2120.12	1508.24	2025.19	1449.77	1940.16	1725.11	1071.23	1703.39	1245.07	1116.46	1631.68	1598.59	1825.82	1491.11	1741.07	1261.78	1532.2	1877.25	2200.02	2754.95	2827.9	1549.24	922.045	1180.41	1429.52	989.482	1093.23
P31947	14-3-3 protein sigma	SFN	1345.99	767.795	602.2	10485.2	2819.67	4642.41	1569.64	1836.28	1524.92	1072.41	610.528	1261.32	1292.08	1587.64	1450.98	1496.65	620.971	1684.86	617.796	520.211	2294.55	1033.66	2723.02	1093.82	1179.54	1568.08	5151.86	5261.35	1594.39	5454.51
P35268	60S ribosomal protein L22	RPL22	1967.62	2993.48	2008.66	2171.1	1161.23	3439.99	936.963	1226.7	1019.51	2819.04	1488.05	411.608	952.362	622.238	1000.11	2434.37	1149.86	190.469	584.378	643.639	5037.78	5340.73	2427.94	634.311	939.264	524.736	1263.57	1153.2	423.674	1028.83
P00558	Phosphoglycerate kinase 1	PGK1	3116.68	4363.88	1233.94	8735.39	6566.33	9534.07	3054.68	3147.32	7010.69	4065.14	4588.54	3725.89	4722.93	3516.18	3718.22	3252.88	3583.74	2934.08	3441.69	4285.22	4533.93	5121.7	6782.93	5414.11	2776.22	4098.02	6243.62	5586.29	6875.05	4785.44
P62316	Small nuclear ribonucleoprotein Sm D2	SNRPD2	3285.95	4386.71	1473.31	878.138	4258.51	5187.88	2216.72	1882.5	555.039	1951.51	1184.09	288.632	477.374	265.636	938.534	5964	1550.43	1267.49	1743.12	1418.05	4715.76	3385.33	2659.61	748.198	1565.61	468.261	1234.29	947.726	431.087	534.455
O00571	ATP-dependent RNA helicase DDX3X	DDX3X	1354.11	1069.82	485.878	2100.65	606.643	1146.96	690.656	730.43	942.759	484.618	572.498	343.806	515.548	557.924	360.044	1584.82	329.029	557.299	529.392	756.01	1381.11	1366.6	1226.88	366.73	629.612	637.026	737.277	512.236	421.922	680.373
Q09666	Neuroblast differentiation-associated protein AHNAK	AHNAK	1273.3	1206.19	797.706	510.348	2273.67	1733.63	1181.11	3980.9	933.281	1136.07	983.568	701.544	1185.62	1342.45	1385.59	1306.85	809.883	636.73	996.799	775.763	2830.68	2661.22	2458.83	1123.49	1872.57	602.374	1177.51	982.993	726.695	1187.31
P68431	Histone H3.1	H3C4	107075	82858.4	27133.3	15642.5	49576.9	106556	59395.8	41037.3	25251.4	26563.4	12676.8	17821.4	18102.5	5495.62	12709.1	211138	29886	22044.1	63619.6	35973.9	40594.6	13818	43701.4	29044.5	34570.6	15596.3	13833.9	14301.8	6191.08	19391.2
P30050	60S ribosomal protein L12	RPL12	7884	7089.76	1557.17	813.187	1710.4	3551.55	1612.77	1263.67	580.824	2470.12	1142.17	222.449	623.634	829.876	604.649	10822.8	1279.54	1079.72	638.541	1651.17	4555.42	3355.08	1899.31	493.32	1863.01	205.608	934.317	993.619	392.713	987.688
O43707	Alpha-actinin-4	ACTN4	3319.01	4066.47	1410.93	3126.61	3000.29	6290.92	1291.14	1358.78	787.409	1000.14	402.127	774.821	224.197	815.818	476.745	6647.18	1716.38	1316.95	1177.98	870.268	2930.15	2842.11	3397.77	1060.59	1578.97	735.262	1363.93	864.516	540.285	532.951
P09651	Heterogeneous nuclear ribonucleoprotein A1	HNRNPA1	1930.19	2621.19	590.745	1898.07	1602.22	3701.09	1875.33	1643.4	1085.78	1960.24	848.649	570.602	1606.62	663.936	1324.33	1990.99	618.449	605.627	1493.82	1129.57	3798.49	3396.54	1632.58	1559.7	2274.06	1097.7	1093.14	894.999	573.383	1050.29
Q9NY33	Dipeptidyl peptidase 3	DPP3	763.192	551.488	404.289	610.55	897.286	1207.88	599	552.77	832.68	511.815	660.708	390.857	744.154	566.293	1191.25	711.737	243.109	418.656	681.094	861.526	420.737	805.682	1015.59	854.977	895.749	522.166	624.148	762.017	726.313	595.706
P50395	Rab GDP dissociation inhibitor beta	GDI2	2140.4	901.33	541.731	2816.51	1958.13	3149.96	1547.91	2186.71	1906.32	1561.42	1726.05	1424.69	1657.11	2879.66	1832.13	1636.95	2238.29	1004.1	3144.04	1612.66	1132.68	1599.66	2008.57	2631.61	1441.02	1386.81	1999.05	2065.42	1429.18	1912.74
O14818	Proteasome subunit alpha type-7	PSMA7	2949.15	2642.57	3498.83	3154.69	3751.15	3684.3	2401	4386.17	3854.42	2884.72	3438.16	3196.89	3117.81	2783.73	5990.71	5761.59	3094.96	1868.41	3779.71	2910.76	2265.01	5505.27	2647.61	2655.88	3393.2	4128.14	2994.86	3352.82	2275.99	3261.02
P51659	Peroxisomal multifunctional enzyme type 2	HSD17B4	620.92	928.37	444.166	996.935	516.186	469.45	579.112	927.006	544.446	410.121	269.559	198.943	332.624	252.809	271.054	524.301	389.075	244.109	728.633	233.358	367.952	1747.36	903.741	425.588	574.833	231.938	445.112	227.219	149.693	279.412
P06744	Glucose-6-phosphate isomerase	GPI	4099.16	2227.07	607.751	503.293	2681.63	6847.08	1539.3	1947.58	433.759	888.16	805.863	905.454	1237.76	1257.86	753.258	3777.39	924.396	1329.52	1406.89	574.63	1944.76	1347.06	3424.21	1236.32	1125.63	1127.87	3234.52	1200.91	1816.08	1176.12
P05141	ADP/ATP translocase 2	SLC25A5	10853.1	11663.7	6266.85	2034.2	6625.76	8792.79	4673.17	3926.62	3762.64	6344.66	2692.26	3850.58	1577.14	1673.16	1659.03	15234.9	6001.27	6368.25	4030.46	4419.35	8248.32	4114.86	5195.36	4960.89	4883.05	2780.94	2632.04	924.881	1328.36	2157.7
P33778	Histone H2B type 1-B	H2BC3	5368.97	4670.9	2836	1938.27	992.025	4195.26	1597.58	1396.39	1067.91	1262.66	390.93	841.82	765.428	913.04	514.203	3404.39	2708.01	2481.26	2154.01	2784.4	3972.54	3371.56	1452	712.258	1146.18	597.929	620.772	281.529	489.625	1391.71
Q96P63	Serpin B12	SERPINB12	7841.29	9936.63	13526.3	6094.02	14066.6	12549.6	14804.8	13975.6	10224.9	8353.87	9409.83	10622.2	7246.22	9212.8	8732.16	8387.44	11909	7502.12	7117.77	16247.4	7671.38	5839.51	8744.32	12800.5	12491.2	13751	9050.49	4367.98	11104.6	12990.5
P07437	Tubulin beta chain	TUBB	3585.29	1676.17	1284.54	1655.26	1993.53	3431.19	1382.5	1788.6	988.508	982.462	784.327	809.948	533.267	571.882	554.859	3553.31	673.573	1316.82	1131.2	441.485	2598.59	2992.52	1623.51	1411.33	1310.53	627.507	1409.94	763.927	191.125	1035.84
P05089	Arginase-1	ARG1	17871	28221.7	28082.7	32125.1	48102.3	41374.2	30501.1	32244	37076.5	26976.7	51861.2	29108.1	23944.6	23966.3	63116.7	26845.6	39546.7	27383.6	30446.5	47803.4	37003.7	43365.8	36207.7	47063.9	35112.4	22750.9	22406.9	24230.1	26576.7	25820.9
P09382	Galectin-1	LGALS1	509.992	604.102	527.42	349.389	930.464	2852.93	349.767	183.204	385.191	930.484	461.397	233.556	330.812	623.534	248.992	413.71	111.134	538.359	336.629	28.6899	1423.03	2331.91	1082.04	320.039	464.441	42.0092	582.855	321.85	356.691	742.082
P20073	Annexin A7	ANXA7	564.398	540.452	454.346	553.393	829.438	778.569	946.495	1438.22	404.37	809.382	653.673	373.8	840.73	774.101	1121.84	634.884	722.216	266.664	1327.9	712.786	1032.33	719.359	582.214	735.494	656.195	486.562	580.228	586.573	745.123	794.446
P07355	Annexin A2	ANXA2	28111.2	20897.4	15950.3	24826.4	29867.7	23858.9	22420.4	48577	28963.5	20111.1	32957	22145.8	19108.4	24883.7	38080.7	21552.4	26668.6	28049.5	25855.6	23057	24569.8	32318.7	24049.9	25020.9	25365.5	24125.4	23189.6	25557.1	23913.6	28986.6
P18124	60S ribosomal protein L7	RPL7	4835.18	7212.09	2585.24	613.881	2041.12	3793.58	2051.76	2050.02	1123.79	2397.61	1465.05	398.813	585.049	573.938	761.58	5315.93	1674.64	2008.78	1376.34	1158.74	5355.68	2898.23	2756.88	1270.25	2465.05	455.545	1314.49	1519.54	541.383	856.223
P61106	Ras-related protein Rab-14	RAB14	1632.32	1901.93	727.551	1110.52	1936.41	2551.71	1159.12	1810.18	1489.16	1129.04	759.317	777.157	1058.69	1122.35	1774.89	1114.13	858.839	1390.34	1259.03	1142.68	2566.23	2353.45	1662.69	1517.79	1399.43	1002.95	1061.55	850.268	789.298	973.563
P49419	Alpha-aminoadipic semialdehyde dehydrogenase	ALDH7A1	937.777	1829.91	771.497	537.164	1238.31	1471.01	1556.62	1550.59	1144.5	1597.47	1601.74	1308.42	1515.16	1391.35	1126.44	1599.15	390.078	1947.29	712.356	979.15	1893.26	2196.87	1118.73	1354.72	903.795	1177.38	1041.85	860.822	1246.37	1118.44
P47756	F-actin-capping protein subunit beta	CAPZB	1143.75	1638.53	1352.04	3115.57	2330.78	2095.09	1460.98	2016.83	2500.06	1976.21	2046.79	1648.62	1012.17	2854.96	3286.37	1872.24	2235.73	1734.84	1906.85	1606.31	1550.84	1866.47	1775.35	3179.53	1284.42	1777.37	2224.19	1683.59	2227.7	1820.33
P21333	Filamin-A	FLNA	3254.39	2684.69	929.451	1186.93	2473.02	5599.27	920.503	1027.49	1084.35	1738.79	972.363	906.743	1135.84	974.296	1398.98	4109.24	1214.56	898.927	1253.26	838.21	3371.45	3433.03	1959.22	1432.55	869.212	925.466	1429.81	1116.36	741.506	1181.45
P62913	60S ribosomal protein L11	RPL11	2092.3	1951.02	1204.79	391.266	1262.3	2271.47	849.097	786.382	431.093	1829.95	589.704	294.116	846.162	222.513	537.625	2501.98	626.377	251.811	481.846	368.839	3237.73	2206.16	1643.01	252.39	964.099	196.181	247.812	637.28	458.115	565.882
P31944	Caspase-14	CASP14	9924.17	18247.5	12145.6	10415.7	18304.2	20368	27729.9	26719.9	17297	14998.2	13871.5	14605.7	12243.4	10513.9	13944.3	22166.8	10412.1	12497.1	17760	11921.8	19109.2	23328.1	12909.7	13192	18943.8	11939.6	21167.6	9636.41	9679.54	11830.2
Q99536	Synaptic vesicle membrane protein VAT-1 homolog	VAT1	1782.09	2602.8	1478.92	2254.6	4077.59	4905.89	1043.81	3526.78	1779.76	1987.83	1763.33	2586.21	1262.49	2329.34	1599.81	2782.22	3268.56	2205.97	973.412	1617.95	2985.08	2234.24	3815.63	2652.75	2456.69	1425.38	1800.58	1630.56	1795.94	1064.2
P46777	60S ribosomal protein L5	RPL5	4025.81	1833.39	1675.49	3416.78	1196.47	5083.23	1268.87	854.046	430.506	1212.02	2471.85	1083.24	418.409	821.531	398.351	3538.81	1028.61	1048.69	146.036	906.266	2667.17	5784.63	1415.81	1082.81	2081.54	1203.52	213.471	1131.62	852.793	1294.7
P62937	Peptidyl-prolyl cis-trans isomerase A	PPIA	6112.46	4135.16	1480.78	4141.38	7285.28	14041.7	2273.69	2521.52	2490.79	2663.69	1245.87	1120.38	2314.41	1561.47	1309.63	6954.69	2032.22	2305	2845.9	2203.71	6393.37	8397.42	4659.6	1997.09	2760.55	1670.76	3434.5	1746.48	961.402	2581.21
P32969	60S ribosomal protein L9	RPL9P8	6201.67	5735.18	2307.42	1416.75	3571.33	4337.75	2817.45	2850.92	1530.96	3758.81	840.316	736.965	736.054	1005.23	1738.68	7948.19	2391.69	2910.69	1904.48	1958.13	4890.54	1135.73	2618.96	1531.07	3021.02	1053.38	1340.58	1732.42	965.894	1447.89
P07195	L-lactate dehydrogenase B chain	LDHB	1081.61	2066.33	1112.55	1344.88	1079.08	3165.25	850.247	930.45	415.772	965.816	280.376	639.302	615.144	464.789	365.771	2659.93	657.183	1042.53	608.806	526.813	1754.36	455.084	1988.82	760.059	554.901	534.403	865.55	578.829	604.411	721.635
P62917	60S ribosomal protein L8	RPL8	4780.84	3112.15	2744.23	121.794	865.246	2187.93	2264.19	747.239	1552.81	3903.19	2164.63	1631.47	1487.29	1761.81	938.542	3137.86	1348.28	1607.56	428.035	676.036	4129.09	3746.89	1058.8	1879.09	2118.97	515.974	1607.88	2978.83	636.634	2296.32
P25787	Proteasome subunit alpha type-2	PSMA2	1504.1	1510.51	843.695	1192.03	1500.38	1109.77	1344.99	2694.62	1233.09	1648.73	1179.09	757.955	732.495	615.287	3133.62	1328.43	1149.63	946.961	2200.58	1496.04	1191.33	476.395	918.424	1795.09	1649.63	855.871	1023.79	1224.43	1737.36	1511.72
Q06830	Peroxiredoxin-1	PRDX1	37608.6	35220.7	26529.7	38435.2	46044.7	45116.3	31350.6	46117.4	51193.7	37066.2	55558	36751.3	37409.3	40308.9	66470.9	36738.8	41395.3	31994.2	33946.5	38444.2	32021.7	49183.9	37923.6	55650.8	38330.5	41794	39504.2	35628.9	36394.6	36892.5
Q9BVK6	Transmembrane emp24 domain-containing protein 9	TMED9	1113.58	1758.46	950.347	1706.57	1752.26	1849.1	606.852	3512.41	2253.83	881.409	879.928	805.173	755.342	1073.87	1191.71	845.958	1241.2	1042.11	677.931	965.214	2857.21	2432.83	1279.88	1059.69	1152.2	1049.12	1221.98	1012.95	1515.57	1153.82
P25788	Proteasome subunit alpha type-3	PSMA3	2251.41	1366.13	1040.17	1497.33	1884.11	2664.01	2023.08	3885.4	1805.97	872.816	2777.66	1296.92	992.659	747.681	2784.63	2030.79	1770.06	1228.45	2314.77	1853.93	2179.05	1260.53	1997.77	1971.17	2436.77	997.012	1432.97	1441.28	776.574	2101.41
P51149	Ras-related protein Rab-7a	RAB7A	2841.01	2167.31	1021.94	1277.57	2277.01	3258.01	1659.39	1365.56	497.269	1586.95	908.747	915.701	358.413	930.677	625.563	2544.39	1258.49	1205.37	1245.7	590.905	1882.68	1424.29	2168.18	1301.57	1512.62	933.127	1373.08	822.213	599.587	1117.31
P56537	Eukaryotic translation initiation factor 6	EIF6	3550.54	3357.34	6498.41	3323.37	6920.31	6357.26	7894.28	9494.85	8588.83	7837.71	10379.1	6584.44	6337.54	8595.34	10986.8	7496.91	6062.82	5961.97	7212.35	4713.1	6132.71	11744.5	6003.58	4928.67	6289.75	6967.7	6259.68	5769.66	7246.84	4973.68
P01011	Alpha-1-antichymotrypsin	SERPINA3	992.586	765.053	887.056	16147.9	1385.32	11436.6	1524.03	880.583	773.884	1571.75	419.937	1160.19	3377.28	862.049	960.607	907.943	733.251	586.674	1766.27	502.102	4828.21	3924.81	3797.75	1026.74	1168.35	1112.47	14445.3	1781.11	1125.8	1716.29
P23528	Cofilin-1	CFL1	3344.81	3311.25	1507.46	3929.38	2144.48	10870.9	1439.63	1360.9	2855.21	3919.98	1777.13	1535.04	3327.82	1057.33	1384.42	3341.08	1217.67	1923.51	525.148	865.406	4461.66	7966.22	3218.41	1670.16	2414.7	1161.12	4236.38	2051.45	1022.31	3856.06
Q00325	Phosphate carrier protein, mitochondrial	SLC25A3	4586.12	3931.35	2319.68	2096.34	2385.05	2893.28	1602.66	2157.62	1619.42	2371.07	1060.58	1536.25	1242.41	515.817	712.749	3590.79	2273.48	2936.76	1082.94	1572.86	3450.74	3275.97	1314.44	2720.46	1734.36	940.32	1449.94	294.582	866.541	796.519
P62879	Guanine nucleotide-binding protein G(I)/G(S)/G(T) subunit beta-2	GNB2	1756.51	2443.51	1615.24	545.841	2152.77	3217.44	1510.53	2297.59	468.124	1130.28	942.876	1920.07	350.29	694.354	1455.21	1796.33	1337.39	2495.9	1309.02	841.577	2499.96	1134.36	1701.91	1665.83	1371.31	637.511	1578.8	483.529	958.783	643.374
P29401	Transketolase	TKT	3034.28	2439.35	1711.69	2506.97	4621.23	7726.93	1786.39	3103.13	2844.56	2420.18	2082.18	1229.51	1927.36	2880.29	2891.91	3223.07	1763.48	1182.54	2809.46	1834.87	4622.97	3659.61	3614.38	3445.67	1665.31	1945.88	2441.5	2640.62	2441.74	1983.38
P62851	40S ribosomal protein S25	RPS25	3142.09	4949.01	2418.75	1434.61	1873.82	4242.62	1795.02	1053.52	1246.67	4433.04	1428.08	1097.12	247.746	709.132	1165.18	3377.35	1827.07	1126.27	854.343	1029.1	5201.4	3245.49	2871.58	1456.58	1807.35	628.398	884.638	2034.36	572.207	1432.42
P61956	Small ubiquitin-related modifier 2	SUMO2	1357.41	755.307	866.553	293.147	1489.06	3149.02	1129.35	743.119	568.63	839.293	143.565	180.278	146.518	295.404	150.545	930.703	334.89	409.612	296.17	802.905	1717.08	2159.3	1242.91	420.296	1003.18	92.7379	618.018	197.241	276.86	460.228
Q7KZF4	Staphylococcal nuclease domain-containing protein 1	SND1	1735.76	1175.57	559.923	1588.06	585.375	1383.6	663.651	609.086	577.214	1168.57	455.78	453.614	382.433	702.573	455.179	996.189	636.177	342.437	508.45	510.692	2147.19	1416.11	1225.54	453.035	938.706	274.64	286.998	727.076	350.042	467.823
P25311	Zinc-alpha-2-glycoprotein	AZGP1	10556.1	31143.2	11588	9704.18	31359.5	38250.9	26521.6	24198.2	24534.1	18862.2	15839.5	20943.1	19275.3	24786.6	23462.3	37125	13767.7	14961.9	20281.2	9119.23	24818.1	17516.3	24897.5	13237.6	23039.3	14535.1	48836.7	9646.51	12077.4	14343.7
Q8IW75	Serpin A12	SERPINA12	983.331	1715.38	826.314	928.435	1936.94	2361.94	1335.77	5315.58	1984.12	1278.6	1113.11	1513.33	2249.9	2604.97	2471.29	2508.38	1163.8	1286.38	2258.75	723.426	2163.78	2262.61	1831.26	1277.54	2274.08	1829.34	2150.84	1568.11	641.348	1779.91
Q96QR8	Transcriptional activator protein Pur-beta	PURB	1274.77	994.726	203.528	591.067	1347.76	719.129	1181.86	1577.73	1244.69	602.11	1121.75	588.494	875.927	649.031	1555.09	1089.52	1034.68	984.825	563.467	1174.67	884.685	1027.73	927.886	709.96	1085.94	610.495	701.129	989.452	411.218	847.055
P20618	Proteasome subunit beta type-1	PSMB1	5223.48	11604.1	9242.69	7665.56	12474	13173	8486.35	11658.2	7662.16	6193.38	10031.9	5332.68	8606.72	7506.43	17546.2	7849.19	9832.15	7506.31	9445.35	3719.35	11284.3	7654.49	11067.9	8206.73	9301.31	6971.7	6950.33	6340	8996.19	12384.1
Q13835	Plakophilin-1	PKP1	11976.2	7470.86	6950.93	6135.12	6737.67	5129.41	7018.64	18305.4	9892.65	5290.5	8771.32	8857.37	6384.47	20323.6	17862.2	2948.15	13609.3	5784.61	7478.34	10749.9	4504.25	4334.75	5888.44	12916	5713.51	12555.9	6457.5	5505.69	14887.7	17509
P04406	Glyceraldehyde-3-phosphate dehydrogenase	GAPDH	92373.7	66954.5	39331	79905.7	105707	93317.9	77172.6	91222.3	101910	73762	100710	76139	73646.4	70168.9	130223	94970.3	91738.7	56991.9	78604.5	56619.5	66112.7	59277.5	91046.8	90769.2	70012.3	70287.7	80152.9	64469.4	80079.5	79521.4
P14923	Junction plakoglobin	JUP	93830	55998.7	46622.5	63109.3	46227.1	24569.6	44920.9	83162.6	80851.8	47258	71058.9	51119.6	54978.4	91731.2	140941	25146	83394.4	41955.9	59735.3	107952	21481.5	32666.7	37770.7	92249	52957	73489.6	46017.1	61224.2	85527.6	63327.6
Q14974	Importin subunit beta-1	KPNB1	734.333	767.923	1238.09	840.056	802.627	1127.95	331.118	431.664	386.727	243.265	186.037	493.412	571.917	374.621	351.866	977.776	1042.47	487.292	222.958	52.4941	1072.16	1363.41	754.11	587.924	281.438	112.01	274.087	236.164	64.829	328.79
P61604	10 kDa heat shock protein, mitochondrial	HSPE1	2139.56	815.002	527.2	861.464	1154.19	1265.37	1315.09	1316.32	883.272	904.753	631.351	655.432	888.371	822.044	963.872	1892.05	486.544	165.885	488.355	362.501	1566.13	1894.89	1533.52	828.39	971.945	303.406	891.532	356.563	724.674	922.91
P17844	Probable ATP-dependent RNA helicase DDX5	DDX5	3452.56	2698.28	508.72	604.435	703.805	2425.42	1144.74	1049.16	164.872	1720.51	1116.91	360.123	1057.72	183.362	595.66	1964.48	290.432	574.561	149.192	940.364	3828.36	3147.56	675.585	550.48	1108.22	230.674	599.188	728.262	327.441	551.292
P28066	Proteasome subunit alpha type-5	PSMA5	5901.54	4096.57	2029.4	2822.29	3995.84	4085.54	4301.85	4794.43	4062.63	3127.83	5809.49	2882.47	1897.29	2973.8	5714.69	7220.39	3084.83	2662.06	3766.99	3085.75	3883.61	3758.63	3754.74	4207.66	3314.3	2118.64	2470.02	2657.57	3055.06	2473.32
Q00610	Clathrin heavy chain 1	CLTC	1448.05	1504.45	817.083	1141.4	1130.36	1289.06	904.106	982.729	604.137	623	251.955	415.585	578.733	359.861	214.818	1395.84	563.364	678.216	414.489	406.588	1622.97	1471.19	167.902	668.474	613.451	418.741	545.785	1017.48	250.558	555.59
P52272	Heterogeneous nuclear ribonucleoprotein M	HNRNPM	2559.17	2949.86	1012.13	2040.86	1199.63	3176.72	1753.84	1124.31	758.029	2344.63	1916.41	741.407	2181.14	840.428	1034.17	2979.9	792.822	641.705	1841.65	1329.54	3508.54	2359.93	1542.83	507.166	1929.89	657.142	1130.32	1439.01	575.731	1284.75
P00441	Superoxide dismutase [Cu-Zn]	SOD1	2428.64	3172.99	2429.89	1655.69	3833.67	4199.85	3279.27	2974.93	2531.76	2742.19	2065.83	2764.01	1474.6	1503.49	2737.43	5024.1	1754.95	1728.52	1838.76	814.906	2844.72	4346.23	3181.45	1905.4	2143.78	1271.43	3570.45	1701.04	1027.27	1786.25
P45880	Voltage-dependent anion-selective channel protein 2	VDAC2	5619.22	5497.27	2486.46	1845.16	4743.83	4944.55	3041.96	4820.5	2069.95	3058.22	1882.13	1724.11	1509.53	2229.02	2751.73	6986.15	2594.94	2578.18	2358.21	2824.25	3679.12	2337.66	3033.23	4188.58	2680.08	1476.03	2148.59	1444.74	1856.07	1621.35
P62424	60S ribosomal protein L7a	RPL7A	3407.64	2729.69	1215.81	1264.76	1113.43	2355.42	875.183	936.856	573.426	866.33	746.269	388.721	403.822	518.701	559.744	3630.09	1125.58	892.901	403.8	626.144	2086.69	1512.47	1065.33	656.48	1108.79	486.352	274.132	826.152	280.912	587.017
P39023	60S ribosomal protein L3	RPL3	3369.97	3085.5	1350.9	889.872	1449.7	2850.45	1419.03	1333.48	585.307	2351.05	953.982	740.799	1206.86	880.859	578.965	2735.15	955.786	2411.67	1016.66	879.515	3715.09	2091.38	1524.24	610.023	1284.73	564.539	551.463	479.708	310.095	782.198
P28072	Proteasome subunit beta type-6	PSMB6	7276.81	6683.94	6824.24	7596.13	7942.7	5539.67	7116.81	9406.57	10273.7	7147.51	12440.6	5016.69	10229.7	9850.56	14134.8	9946.85	6823.34	4198.6	7439.54	5478.78	7427.8	9800.11	6049.41	9501.96	8262.03	7173.18	4187.04	9486.77	6865.89	7495.83
Q07065	Cytoskeleton-associated protein 4	CKAP4	542.102	2011.4	1108.74	3556.97	1996.98	1642.42	2082.14	4310.29	1904.28	1118.61	1937.75	1452.52	1162.3	1275.18	1429.06	988.625	1675.97	2235.73	1574.13	1951.06	1831.11	2629.62	1496.84	1617.64	1965.76	1119.73	1106.55	614.666	1054.88	1914.37
P07339	Cathepsin D	CTSD	5558.84	1455.43	1337.01	2496.08	3866.67	4637.55	2295.87	3581.52	4837.67	3358.2	3869.94	1606.37	1178.06	3448.92	4815.38	2761.94	2130.16	2694.4	3239.35	1410.54	3364.51	3314.68	3618.36	2702.7	4687.09	2164.18	2269.86	2432.14	2302.23	2562.83
P21796	Voltage-dependent anion-selective channel protein 1	VDAC1	1526.43	2540.05	969.987	1492.29	2783.74	3493.39	1241.21	2420.68	951.889	980.654	808.525	754.495	712.578	694.562	1064.58	2247	1107.78	1133.84	604.023	877.722	2352.21	2118.64	2259.22	1460.9	1449.92	611.241	1123.88	453.24	894.846	632.97
P29508	Serpin B3	SERPINB3	13008.6	20081	14936.8	39995	27473.1	33823.7	27803	17849.8	24495.9	24790	21019.2	23383.3	26267.7	21956.7	20003.9	16748.3	14155.6	18100.7	9034.54	10192.5	19600.7	41282.7	31285.4	19410.6	22792.8	16128.2	37788.7	11566.4	15779.3	22754.1
P25786	Proteasome subunit alpha type-1	PSMA1	7495.18	4766.71	1984.62	2237.25	6467.73	2839.1	3919.05	11676	6870.36	2428.4	5395.89	3579.52	3531.18	4647.16	9411.28	3539.83	5565.84	2759.89	6860.61	6226.1	3777.46	2996.66	5050.02	4008.96	4793.56	3974.79	2026.64	4029.32	6007.47	4731.19
A8MWD9	Putative small nuclear ribonucleoprotein G-like protein 15	SNRPGP15	2472.08	2835.91	624.534	777.596	3134.25	4313.48	2577.37	4201.24	1488.06	2805.18	1620.3	1120.05	1279.63	1093.4	1500.07	2895.91	1242.93	964.058	1149.45	657.659	3845.85	3442.06	3532.22	1796.97	2367.69	1250.59	1138.94	1081.53	607.44	1135.4
P04040	Catalase	CAT	5375.28	7106.24	12089.2	12369.1	13279.7	11649.2	11905.3	18689.9	13151.6	10785.8	15713.6	10117.4	10625.6	9172.34	20405.3	10310.4	9080.71	7189.4	10764.4	13990.6	9108.58	7782.4	7804.29	15098.3	12322.4	10638.9	10778.6	9500.33	10123.1	10454.2
Q00839	Heterogeneous nuclear ribonucleoprotein U	HNRNPU	4143.14	4218.74	2064.71	2738.85	2561.38	5378.04	2232.11	1956.96	1591.56	3127.48	1230.88	635.547	1158.48	833.403	1111.48	3523.83	1785.88	1726.05	1523.55	1322.81	4535.73	2494.58	2951.25	1658.72	2820.1	1081.38	1248.95	1170	401.899	1417.39
P52565	Rho GDP-dissociation inhibitor 1	ARHGDIA	1030.5	673.665	562.884	618.773	1479.54	2998.02	362.829	652.461	658.163	522.167	508.031	831.099	359.623	295.525	444.002	732.401	718.26	338.835	167.833	234.722	1753.37	2479.54	651.92	334.604	388.063	593.111	1006.86	340.85	168.063	243.054
P62805	Histone H4	H4C2	38075	63922.5	16220.6	13287.1	17113.4	64580.4	32769.2	25690.9	15038	22830.8	14147.9	10064.4	17300	5485.12	9379.79	78570.8	14258.5	9886.95	24148.9	15790.8	23265	38193.8	19823.8	16675.2	22089	9082.13	9390.94	6806.36	3748.52	17662.1
P49720	Proteasome subunit beta type-3	PSMB3	1500.36	961.888	923.573	292.487	1435.52	707.966	760.436	1355.13	1170.95	696.93	1149.74	675.088	632.108	510.652	2183.85	71.4628	881.744	690.462	1127.76	968.508	762.331	741.485	675.461	1200.67	828.956	724.49	764.416	1383.3	741.052	1061.66
Q9UI42	Carboxypeptidase A4	CPA4	2037.19	3341.59	1522.12	1099.35	6798.89	5775.6	5306.45	7400.62	3001.05	2689.43	3141.27	3360.99	1335.68	2405.09	4288.63	3000.65	3073.8	2230.95	3443.06	1796.86	4323.79	3634.52	5509.13	3834.83	4259.75	1474.37	3084.31	1650.86	1632.99	2072.7
P60900	Proteasome subunit alpha type-6	PSMA6	4618.4	3624.03	3723.2	4577.58	5084.5	3941.99	4579.83	9870.86	6419.42	4258.86	6520.33	3256.18	4216.13	4385.09	6328.46	4959.54	3697.55	3218.49	4245.17	3627.29	4590.71	3603.37	4433.96	3791.82	6185.79	3982.49	4175.42	4354.36	3934.51	4318.81
Q13509	Tubulin beta-3 chain	TUBB3	6337.9	3807.91	799.392	5423.63	2888.05	4756.03	1729.79	2281.73	1247.08	1518.54	796.811	713.119	1045.47	954.629	1297.81	5416.27	676.702	1427.06	1265.55	387.895	3507.17	4712.13	2822.33	1309.81	2077.27	1148.29	1100.61	1093.42	937.258	1869.98
P31151	Protein S100-A7	S100A7	2956.34	4901.32	1964.21	1743.05	4057.04	7329.19	8037.02	5676.76	3211.48	4231.27	1426.07	3346.26	1901.63	2376.5	2017.51	2837.08	3361.25	3908.22	1950.66	1890.16	4471.8	3138.91	3665.8	3830.48	3905.1	2688.85	5058.12	1455.89	1904.76	2043.26
P51571	Translocon-associated protein subunit delta	SSR4	1839.14	2832.5	1393.71	1891.64	2185.53	2478.16	1243.35	4382.18	1997.11	2185.63	2839.15	1376.73	1476.57	1920.45	2212.7	1433.2	1204.75	1719.68	1791.03	1764.63	3304.41	2179.9	2021.9	1856.3	1616.34	1590.08	1204.15	1726.64	1465.7	2062.03
P35232	Prohibitin	PHB	1708.61	2129.68	995.399	446.595	804.441	1966.29	1149.81	1099.71	666.976	1966.1	1354.54	637.164	187.467	498.503	1053.52	1295.72	427.65	925.965	322.64	1140.84	2737.63	1779.69	1230.66	617.436	806.107	457.371	567.601	520.382	452.805	552.009
P0DMV8	Heat shock 70 kDa protein 1A	HSPA1A	2494.53	909.848	640.888	3807.53	1843.48	4800.1	1372.86	1682.2	619.5	1033.89	966.26	875.23	1054.85	701.238	837.525	1625.91	774.778	952.228	1010.65	849.228	1594.09	1457.12	2407.91	1107.13	971.712	591.577	2689.91	1323.28	840.78	1400.94
P40926	Malate dehydrogenase, mitochondrial	MDH2	981.751	1125.06	634.333	989.247	1347.24	1567.28	1060.57	1246.33	803.95	761.69	1303.61	647.133	542.936	879.113	801.691	1681.27	757.164	541.567	1118.2	607.517	1018.08	931.133	666.414	788.116	499.793	654.392	913.408	669.288	781.719	532.047
P19338	Nucleolin	NCL	15047.5	17542.7	3964.26	6256.63	4134.65	7316.17	4421.18	2204.96	2440.34	7036.86	3027.11	2471.2	4437	3198.86	2629.24	13331.7	2610.99	3759.66	3518.58	4657.43	12202.3	8413.49	5341.2	1761.15	5559.38	1946.72	2334.63	2420.65	1264.22	2081.5
Q02413	Desmoglein-1	DSG1	54717.8	50003.2	40751.2	50871.5	58508.7	40499.7	43865	100925	62558.3	46047.5	76552.3	54321	57455.4	59543.4	127541	38679.3	61275.9	38662.6	48454.5	63023.2	36777.1	45646.4	34084.9	74891	48277.8	62248.7	36597.6	52703	60248.6	58888.6
Q08554	Desmocollin-1	DSC1	22767.4	21850.7	17346.2	21551.8	23968	16414.6	18449.1	48306.8	25969.9	15874.9	29070.8	19174.4	20689.6	24936	46162	16557.9	22708.8	17432.5	23529.7	22199.4	18717.7	20087.2	16396.4	27316.2	19338.4	19778.3	13175.1	23953.3	20196.4	23366
O60814	Histone H2B type 1-K	H2BC12	58914.1	81494	27824.3	24420.1	18762.9	75427.9	23163.9	17225.3	11500.7	25733.3	14911.9	9945.19	20948.6	4611.14	11655.9	82534	18626.6	12542.8	46019.9	32160.5	40183.1	8616.55	16604.7	12274.6	18381.9	7319.67	10651.2	13523.9	4690.15	23715.4
P02647	Apolipoprotein A-I	APOA1	668.928	681.022	728.518	11064	1406.55	6375.04	2643.27	859.055	794.873	433.194	671.828	1001.67	2216.4	1392.22	1249.38	993.951	733.588	1452.41	2956.83	488.815	2792.06	4059.28	1463.32	2217.81	1040.55	883.813	2414.47	1940.82	1046.76	1738.97
P49755	Transmembrane emp24 domain-containing protein 10	TMED10	2404.37	2863.89	1465.93	2051.41	3704.23	2766.03	2201.38	6478.76	2089.15	2950.88	2121.81	1636.73	2007.35	2387.91	2380.9	1808.37	1885.87	1908.11	2211.03	1802.23	2823.8	2642.52	2212.02	1937.65	2899.69	2174.82	1716.13	1635.88	2009.76	2517.9
Q5QNW6	Histone H2B type 2-F	H2BC18	21780.2	7402.41	5828.31	8704.69	5683	13153.8	6093.49	2980.29	2445.27	9129.87	5348.62	1455.07	8137.8	2022.89	6000.88	16252.3	3203.26	2303.03	22349.1	8607.46	10365.1	760.779	2843.16	1859.38	2357.93	1234.2	3361.23	3950.09	980.395	5931.45
O60506	Heterogeneous nuclear ribonucleoprotein Q	SYNCRIP	2178.06	2803.99	568.398	974.068	648.699	1903.67	1002.11	736.728	832.986	1299.32	677.249	69.158	836.952	67.3464	654.811	2838.76	368.412	822.362	290.747	883.093	1900.61	1466.22	867.313	530.989	888.443	341.704	231.88	308.03	307.286	352.26
P28074	Proteasome subunit beta type-5	PSMB5	1957.91	2500.97	1991.62	1184.57	2840.63	2267.45	2373.22	3059.4	2866.54	1524.42	2809.55	1878.21	1785.91	2033.74	4270.58	2069.31	1474.08	1339.08	1809.02	1630.6	1828.06	1274.38	2459.87	2470.46	2898.73	2144.96	1310.12	1868.36	1757.19	2336.44
P22626	Heterogeneous nuclear ribonucleoproteins A2/B1	HNRNPA2B1	9783.26	9623.95	1970.99	5384.81	3642.9	10785.6	4801.86	3839.88	3282.97	6625.71	3595.54	1807.28	6568.75	2389.18	3805.95	4953.1	1525.6	1478.95	1545.55	5101.36	13191.5	12061.2	3918.61	2759.25	4268.54	1601.35	2383.45	3365.63	1389.76	3035.94
Q8WVV4	Protein POF1B	POF1B	14689.5	8543.61	6548.19	9884.55	12376.2	9548.42	8585.85	26249.8	10447.9	10637.3	8801.85	7914.87	10278.7	12638.3	18938	3773.79	11697.7	5105.68	5905.93	9501.01	5283.18	9961.93	10825.1	13134.5	12652.5	11233.9	11874.6	7950.76	11711.3	10028.9
Q13867	Bleomycin hydrolase	BLMH	5233.65	7904.12	3603.71	6798.87	12313	8934.25	8679.55	17061.6	9912.81	6814.36	10566.5	6052.34	5705.49	5858.04	13765.7	4109.67	5031.57	2255.48	5089.6	6275.9	7607.15	6551.66	8916.29	11462.6	14232.6	7749.32	6279.27	4919.63	5451.47	7248.48
P32119	Peroxiredoxin-2	PRDX2	6141.1	5131.12	4285.73	6435.24	9657.67	6795.3	6822.56	8522.99	12174.9	7025.65	15177.7	6744.38	10540.2	8600.48	19189.4	5284.65	8321.56	4692.73	6056.16	8824.98	5429.31	3823.05	7229.28	11096.8	6233.19	9144.92	6368.24	7548.29	9677.46	6663.02
Q14574	Desmocollin-3	DSC3	14161.2	11608.3	8826.6	14764.9	14260.2	7453.84	10759.9	25033.1	15407.9	11287.8	19052.6	11438.3	10231	11839.8	29387	11216.8	13131.7	8585.22	11998.3	8349.63	9531.22	8273.32	11206.2	19425	10186.2	11024.4	8031.72	16398.7	11215.7	13488.2
P22735	Protein-glutamine gamma-glutamyltransferase K	TGM1	6157.93	7147.2	7615.12	7052.02	8926.43	5093.35	7290.12	11926.8	7999.81	5528.3	8077.96	6130.54	6521.09	7626.56	13556.4	3964.34	6567.72	4264.21	4330.63	5849.65	5738.79	6009.72	7477.61	8428.4	9148.88	6137.94	6288.89	4963.66	7326.85	6211.35
Q5T749	Keratinocyte proline-rich protein	KPRP	37382.5	34138.2	39586.7	15709	41977.4	21901.7	29817.2	126540	36084.1	37813.3	57454.5	41176.5	46461.5	51127.2	107773	18476.5	52359.8	26635.7	26688.8	49862.2	21732.3	20337.8	29122	60969.1	57917.6	52309.3	34768.7	15210.3	69227.5	36261.6
P02787	Serotransferrin	TF	816.391	1312.7	1044.65	8331.24	3405.83	7054.29	2998.4	2122.58	1327.23	1367.81	689.039	1535.58	2797.42	957.318	1082.93	1731.75	858.848	1889.06	2388.24	517.21	4267.76	1967.63	3396.9	2009.04	2980.71	1095.86	2595.6	849.829	1075.12	1347.66
P09211	Glutathione S-transferase P	GSTP1	1411.97	958.137	495.357	2395.83	4868.83	3534.23	1260.09	1413.58	1060.91	1576.75	854.066	1521.24	615.182	1710.83	2231.88	1079.34	1570.26	528.335	406.027	625.518	1385.34	1557.01	2317.98	1724.99	1503.06	1374.75	2253.36	1106.1	1733.96	1197.91
P02786	Transferrin receptor protein 1	TFRC	8927.02	11975.1	2030.85	1361.13	3385.06	7185.7	2666.48	1425.62	381.388	1619.34	646.943	506.458	442.774	361.27	272.376	11273.2	2586.19	2418.5	3408.53	1200.67	3123.94	2465.26	3071.97	1024.39	1825.06	287.116	545.921	291.119	67.0598	215.244
Q00577	Transcriptional activator protein Pur-alpha	PURA	2176.47	2127.49	912.547	873.107	2594.28	2150.2	1513.47	2469.57	985.043	805.815	1238.13	1053.19	942.49	1394.09	1791.45	1235.86	883.245	904.147	1279.18	1645.18	1578.85	779.19	1428.61	990.154	1339.9	1045.11	980.653	1269.73	1052.35	1610.86
P62318	Small nuclear ribonucleoprotein Sm D3	SNRPD3	2798.08	2484.02	881.765	3426.09	2650.11	4534.82	1731.46	3499.48	1607.54	2564.54	1768.82	603.65	2148.8	1409.52	2459.84	2779.32	1476.07	1510.98	1533.39	927.399	4195	2862.8	2026.36	1078.68	1570.61	1247.44	1871.37	1103.75	1526.15	1265.49
P42357	Histidine ammonia-lyase	HAL	2020.88	2989.17	1811.07	2867.45	3321.12	1908.53	2044.77	12965.5	7482.1	2363	5982.63	2398.58	3922.35	2426.61	5406.84	2489.61	2352.35	1746.82	4187.86	2451.13	3770	2452.78	3437.5	3840.16	5163.54	2620.08	3504.95	2283.58	3397.52	3011.72
P22314	Ubiquitin-like modifier-activating enzyme 1	UBA1	798.192	743.8	773.629	972.733	580.113	1089.5	270.969	562.016	268.062	284.523	273.568	252.835	334.66	267.087	312.027	864.294	399.484	193.529	227.425	147.75	809.8	993.439	379.504	319.058	137.067	131.485	557.579	295.272	120.319	474.078
P61981	14-3-3 protein gamma	YWHAG	603.305	972.278	350.919	2952.62	1187.1	3016.98	521.06	529.154	586.609	235.794	295.751	565.951	1121.93	216.622	603.814	1750.91	415.916	258.98	405.87	127.937	651.668	785.675	1275.46	293.316	369.104	408.314	1697.18	1164.08	376.378	668.566
P37837	Transaldolase	TALDO1	1072.51	1442.08	945.129	1288.54	2188.06	5605.38	2065.7	3332.95	1664.54	1288.02	1016.81	796.14	949.191	1383.15	1309.98	1315.75	757.549	1047.97	1071.09	697.898	1726.74	1947.27	2640.77	1156.56	1265.64	871.657	2667.05	787.478	1038.29	1100.99
P55786	Puromycin-sensitive aminopeptidase	NPEPPS	1523.39	1508.25	489.639	1589.83	983.382	540.891	745.813	1837.47	881.887	709.208	1239.78	957.506	683.264	578.568	3443.03	811.831	1249.52	425.321	880.021	817.011	472.09	156.876	731.339	2262.04	1228.17	639.613	579.919	1438.36	1064.56	732.81
Q08188	Protein-glutamine gamma-glutamyltransferase E	TGM3	5732.17	5789.24	5312.34	10061.3	13062.5	10632	15237.5	16633.1	12194.8	8859.72	13785.2	8757.35	9521.89	9306.57	19149.3	8698.09	6342.83	7082.13	8812.62	8345.51	7705.75	10649.9	8413.52	9415.85	11115.7	7722.99	6934.77	6883.52	7681.04	7849.82
P10412	Histone H1.4	H1-4	4080.86	3925.29	1929.99	3433.07	555.945	12183.6	2230.45	728.027	540.618	3451.48	2499.33	846.079	3458.21	807.954	2002.76	904.956	122.38	4706.25	1601.66	1175.78	5630.52	6927.84	1472.1	1079.43	1065.53	397.868	1120.92	1937.01	600.05	3383.43
P27824	Calnexin	CANX	3334.26	1806.74	865.186	1657.37	1807.21	3469.76	1710.45	1513.22	601.56	1903.2	807.698	1311.86	909.792	863.303	757.985	1151.97	1359.48	442.436	493.108	731.201	2441	1559.34	2300.96	1273.33	1842.79	714.478	858.618	745.312	716.156	719.676
P04843	Dolichyl-diphosphooligosaccharide--protein glycosyltransferase subunit 1	RPN1	1377.15	1247.1	261.953	1145.04	834.874	1061.01	533.191	1251.53	603.933	669.122	901.321	541.434	220.474	773.876	1054.29	1133.76	349.795	542.792	373.449	554.049	1048.02	1048.88	641.686	427.171	685.255	546.983	675.11	583.56	303.096	341.35
Q5T750	Skin-specific protein 32	XP32	946.75	2540.41	4599.32	1923.11	2084.24	1966.06	1971.57	9887.69	2502.66	2702.46	2731.27	2239.16	1725.32	2423.35	3660.93	1445.56	2815.69	1144.97	734.751	2604.27	2318.91	597.083	5039.78	1935.24	3831.88	2236.88	2731.98	421.541	2653.68	1863.31
P81605	Dermcidin	DCD	63970.6	128419	46153.7	84120.3	104586	102095	75738	50962.3	150059	110070	253317	129557	132380	232019	78024.8	81132.3	60850.3	80750	62712.3	43762.9	106134	186227	87738.6	75286.7	78249.7	77983.9	96483.9	62514.2	88184.1	89524.7
P23246	Splicing factor, proline- and glutamine-rich	SFPQ	2025.38	2006.9	851.042	925.787	517.744	1569.21	847.696	447.22	350.952	1091.17	790.299	359.124	985.686	173.607	668.104	1202.1	510.294	614.511	174.739	771.281	2412.61	401.176	286.825	421.574	642.554	522.832	244.638	574.666	288.716	898.049
Q99623	Prohibitin-2	PHB2	1855.22	1679.78	1214.58	1284.29	639.767	1183.9	720.511	1004.3	486.591	2658.21	1478.94	713.478	650.937	301.446	1066.38	1268.36	376.472	424.754	445.133	1133.28	2396.05	2320.22	546.033	589.836	753.648	348.058	393.262	450.493	429.964	498.741
P49721	Proteasome subunit beta type-2	PSMB2	3258.37	2633.51	1632.68	2577.88	3320.92	2075.47	2828.87	4407.89	2777.23	2701.38	2839.64	1875.74	2981.58	2045.57	4216.73	2896.13	2427.58	1451.81	2294.56	1492.86	1832.16	653.07	2304.96	2851.8	3223.66	1993.72	1649.65	1919.85	1989.81	1782.91
P07384	Calpain-1 catalytic subunit	CAPN1	2743.29	1649.88	2645.48	2759.88	3340.08	3041.3	3008.26	7959.08	2078.79	2942.45	2382.08	1757.96	2627.77	2031.53	3945.52	1353.1	1829.6	2237.35	2658.21	1406.76	3411.67	2228.46	3145.51	2485.2	3312.11	2037.76	1766.02	483.896	1805.61	2588
P39656	Dolichyl-diphosphooligosaccharide--protein glycosyltransferase 48 kDa subunit	DDOST	1050.14	558.688	339.186	1192.29	833.869	1037.86	590.607	1270.82	541.389	1224.22	546.814	423.473	461.472	98.4116	485.195	478.149	498.199	453.834	526.652	309.601	1707.48	559.239	425.201	310.95	586.977	370.565	570.462	230.853	218.165	376.719
O75083	WD repeat-containing protein 1	WDR1	1783.09	1047.99	668.645	1938.71	800.982	2076.99	514.971	623.741	581.475	728.684	313.681	742.215	665.354	461.279	317.573	1273.04	484.229	315.021	900.032	354.828	439.305	1024.2	941.405	454.662	473.139	446.7	781.456	646.394	369.532	540.187
P01024	Complement C3	C3	916.28	613.649	444.763	13676.3	1322.79	2977.38	964.823	520.417	707.078	585.677	439.045	495.21	719.505	1004.82	496.063	741.449	698.8	1031.53	1809.28	334.577	1601.05	2188.34	1236.53	1822.23	1051.82	1098.43	2369.22	919.731	806.237	666.112
Q7Z4W1	L-xylulose reductase	DCXR	657.937	723.943	1199.63	1144.05	915.805	308.692	1356.1	1787.81	1388.16	1059.44	1661.24	707.822	1157.36	1216.96	1939.3	407.906	316.295	637.932	1012.85	1367.53	599.615	837.372	529.068	1206.5	922.666	1340.72	508.948	1082.5	701.988	748.089
Q9UHG3	Prenylcysteine oxidase 1	PCYOX1	1816.82	824.425	569.383	593.436	1001.11	1380.73	668.464	2950.41	637.641	965.043	1604.2	1008.38	719.279	657.673	934.865	453.541	745.771	324.127	704.018	604.92	702.654	717.647	1203.63	750.837	995.388	638.661	553.534	905.911	753.875	1451.93
Q15233	Non-POU domain-containing octamer-binding protein	NONO	3293.03	3524.97	1481.58	2103.42	530.071	1635.93	1159.93	993.833	908.289	2735.86	1252.97	477.107	1618.26	476.52	1239.91	2317.71	1075.69	1298.96	475.673	1344.66	2404.78	1580.68	898.641	669.753	1046.88	251.909	1320.26	609.34	414.865	706.754
P00738	Haptoglobin	HP	3945.81	3434.91	4395.21	67529.6	6700.46	15656.6	10373.8	4173.98	4567.13	5464.92	2140.19	5350.08	31636.2	4211.06	3194.26	3058.83	3833.95	5053.77	11903.7	1894.51	14447.6	14497.6	12576.2	6094.58	5262.93	5811.97	24441.2	4822.5	3033.12	3865.24
P01023	Alpha-2-macroglobulin	A2M	528.155	1017.26	641.024	14604.4	1008.74	1930.22	943.848	683.862	736.896	919.387	292.914	324.927	726.411	862.224	546.455	445.028	1054.72	808.835	1360.47	437.082	1605.11	2238.25	1023.27	2528.78	818.351	1510.66	1203.57	1057.12	883.574	488.684
P07910	Heterogeneous nuclear ribonucleoproteins C1/C2	HNRNPC	8705.97	6861.47	1391.39	4039.17	1338.21	4049.16	2098.39	1930.8	635.95	4323.3	1878.64	1213.64	1862.16	889.25	1524.19	4068.01	833.102	1200.41	1258.46	1709.95	4592.06	5321.17	1764.91	1448.69	1867.25	745.005	876.404	832.589	234.652	979.922
Q6FI13	Histone H2A type 2-A	H2AC18	243289	227017	126768	151164	69466.2	322817	140234	75714.8	38735.8	106769	68962.2	25919.8	60084.1	31701.7	54122.6	195559	41438.1	43018.4	46499.6	82527.8	170338	120337	70142.9	36953.8	64969.6	22864.9	39929.1	74730.8	15885.8	90002.2
P16401	Histone H1.5	H1-5	5987.95	8795.64	2991.02	7464.63	2136.59	19429.6	4125.54	2230.06	1196.65	6648.1	3091.44	1059.17	4924.42	1811.87	3119.3	1375.48	374.664	1166.67	858.73	3102.13	9671.98	9076.26	3572.76	2652.55	3267.18	482.034	1474.49	2568.18	806.753	5255.51
P16402	Histone H1.3	H1-3	11826.3	15096.1	9701.16	10350.5	3398.66	18396.2	8200.55	4004.37	1377.15	14077.3	7331.51	2293.02	13105.4	3086.83	5813.51	2538.51	584.049	893.77	1249.67	6106.09	18444.3	8416.92	2870.77	3724.17	5995.81	1957.98	3098.36	5656.56	1589.34	14116
P01009	Alpha-1-antitrypsin	SERPINA1	1414.4	1391.81	937.954	40522	2250.74	13180.8	2319.21	1244.82	1712.59	2511.19	1157.98	1600.2	3365.72	3155.94	1618.2	1658.29	1026.81	1488.21	4281.6	1004.51	6121.71	5956.6	4363.33	1633.14	1781.68	2079.86	6716.86	2611.22	1061.37	2294.76
Q15517	Corneodesmosin	CDSN	12147.1	16957.1	8854.9	16100.7	21187.2	18712.4	6473.51	24686.4	37089.6	16544.8	40891.1	18528.4	17533.1	32644.6	38889.3	9795.16	14346.9	6904.93	7923.8	6661.61	10827.4	3812.64	2655.63	10317.7	9605.98	20741.8	9366.45	20664.6	22664.3	20944.9
O75251	NADH dehydrogenase [ubiquinone] iron-sulfur protein 7, mitochondrial	NDUFS7	182.395	322.509	94.9057	581.057	534.541	6958.43	336.957	349.9	301.732	234.107	346.481	649.326	81.1699	314.245	153.614	367.216	330.204	630.767	NA	237.866	12808.1	1847.44	1046.46	147.283	283.293	261.273	233.083	42.484	150.243	85.1011
P61254	60S ribosomal protein L26	RPL26	1175.65	756.252	171.45	NA	822.447	1143.77	549.283	433.955	299.839	861.924	499.498	215.006	779.715	188.277	350.061	1032.71	170.552	584.61	936.893	425.134	1825.57	4332.94	667.506	357.158	592.888	312.605	524.285	673.31	145.832	646.813
P29692	Elongation factor 1-delta	EEF1D	880.201	797.187	280.335	1092.11	1078.32	1770.42	552.159	168.06	359.598	760.191	555.058	223.533	374.347	644.167	522.559	913.106	1873.5	286.586	117.758	356.203	1581.34	4551.66	1355.99	464.723	552.648	NA	543.336	456.377	232.877	515.262
P15104	Glutamine synthetase	GLUL	171.835	316.842	NA	1352.28	482.738	1091.73	457.199	211.657	595.928	452.245	150.915	442.966	562.62	2027.5	1112.87	125.525	1308.15	3411.1	105.544	86.2109	502.634	2753.32	685.388	402.874	167.715	587.822	1155.45	327.75	1077.79	1437.2
P62258	14-3-3 protein epsilon	YWHAE	1475.01	635.82	111.468	864.081	1282.25	1882.04	462.281	447.287	533.235	474.095	211.463	90.4235	384.068	444.027	479.323	979.969	206.029	573.732	283.438	NA	2967.08	3103.78	1211.36	120.91	312.053	314.476	896.065	484.067	247.592	466.833
P40429	60S ribosomal protein L13a	RPL13A	1180.89	1004.4	359.785	404.131	412.148	1146.68	308.805	200.972	207.638	726.942	384.543	260.361	132.649	130.541	380.567	475.648	127.526	211.453	306.246	193.379	2874.78	1642.74	828.88	175.694	478.05	NA	385.725	690.586	201.438	313.78
P62701	40S ribosomal protein S4, X isoform	RPS4X	2190.84	2178.86	1154.14	1027.75	1154.07	2096.07	1295.94	1261.38	562.073	796.524	423.031	589.804	134.499	NA	413.18	2406.31	861.158	1077	310.115	581.837	2262.65	8362.27	1150.36	651.046	1355.41	329.239	349.745	414.177	341.359	624.982
P61978	Heterogeneous nuclear ribonucleoprotein K	HNRNPK	1565.13	710.287	349.89	1387.52	690.145	1355.27	738.663	480.336	460.74	439.005	418.271	686.003	238.261	225.046	232.816	1475.9	650.48	1395.17	499.878	585.205	1159.16	1564.67	1140.1	690.65	931.864	659.379	253.947	449.482	NA	459.153
P62753	40S ribosomal protein S6	RPS6	1129.02	2107.48	1198.47	NA	1116.45	2380.58	1169.59	984.352	513.997	1373.24	861.55	477.806	701.927	591.841	446.011	2129.11	405.822	469.365	1121.41	812.007	3063.49	5568.38	1568.77	691.011	1187.4	697.573	178.569	888.982	702.25	749.932
P08758	Annexin A5	ANXA5	1687.48	428.209	329.657	2199.27	1799.44	1842.85	447.474	539.891	772.109	553.24	313.066	686.789	586.041	547.004	194.07	2291.73	454.315	493.552	679.285	141.421	2396.87	4019.17	808.917	474.372	492.264	685.006	1093.83	NA	297.358	452
P62826	GTP-binding nuclear protein Ran	RAN	3548.78	1032.84	768.994	NA	1942.7	4383	887.885	1340.68	653.561	1276.54	531.924	484.868	804.763	1076.33	834.577	2355.73	764.808	600.133	386.952	572.238	3994.08	7515.55	2749.51	1258.05	915.19	989.244	955.1	1169.93	629.978	742.478
Q9UQ80	Proliferation-associated protein 2G4	PA2G4	1106.61	887.237	525.135	1539.53	703.83	1238.21	347.014	387.903	363.129	1085.05	425.773	381.78	752.676	403.418	458.29	713.416	671.223	1237.94	NA	224.783	1699.33	2375.24	1039.41	641.216	490.864	770.14	296.184	304.981	446.889	965.291
P30101	Protein disulfide-isomerase A3	PDIA3	2813.44	1122.12	276.731	1274.67	1502.86	4464.59	1117.71	765.18	950.024	939.173	833.666	493.248	879.676	1275.8	769.19	1785.43	731.234	416.274	982.583	NA	3912.28	4113.95	1556.71	880.214	1041.12	702.009	1771.2	1151.65	930.838	1488.1
P63220	40S ribosomal protein S21	RPS21	246.775	825.115	80.2588	NA	655.196	1003.51	285.733	292.368	296.125	843.744	236.38	332.171	780.167	616.578	397.828	720.452	445.59	398.24	545.787	74.2468	1281.34	1711.03	820.111	275.08	550.53	385.183	275.201	271.704	407.004	525.21
Q01518	Adenylyl cyclase-associated protein 1	CAP1	551.88	1067.16	577.563	455.382	869.435	1282.74	456.562	404.035	439.392	543.317	402.594	764.074	347.301	642.108	454.867	904.766	1391.09	447.061	406.743	675.978	840.718	NA	1029.5	932.872	518.418	362.852	511.697	441.9	555.178	784.577
Q9Y230	RuvB-like 2	RUVBL2	263.396	387.235	292.143	222.557	339.331	845.484	303.778	97.5961	229.876	26.6989	373.953	211.963	809.308	243.289	159.552	251.193	289.633	334.868	NA	101.185	1214.89	753.718	952.745	48.836	123.993	304.191	120.842	303.704	106.174	117.049
P12081	Histidine--tRNA ligase, cytoplasmic	HARS1	157.618	196.687	217.535	452.033	102.014	125.45	264.612	150.287	134.06	149.91	169.36	NA	158.265	371.529	283.253	91.3187	225.392	501.057	121.648	739.89	168.401	151.532	69.6771	271.764	122.565	110.75	80.9635	234.238	364.016	240.227
P31946	14-3-3 protein beta/alpha	YWHAB	2392.37	1243.1	307.538	3128.02	1435.34	3362.43	1124.16	1023.7	1508.4	2233.23	231.541	1121.25	1068.02	1265.32	598.108	2213.81	472.671	1601.29	1428.39	NA	1097.42	3472.49	1736.67	1192.72	615.357	873.028	2390.81	1131.26	1724.91	2776.91
Q14134	Tripartite motif-containing protein 29	TRIM29	1747.17	424.213	1038.65	2126.67	1462.13	2226.61	1994.11	3059.39	1355.89	1471.36	1425.77	1180.3	2098.87	2728.77	1185.21	1297.9	1716.39	1163.89	1677.83	1433.48	1440.01	NA	2154.18	2021.86	1115.58	2357.67	1244.78	3370.55	2414.87	2865.47
P60660	Myosin light polypeptide 6	MYL6	1195.21	544.277	618.87	1350.54	2887.8	7961.61	990.148	859.591	637.092	1086.6	455.918	402.466	789.518	572.456	527.328	1501.26	474.026	1214.14	NA	232.448	4039.53	2941.96	2688.4	1672.26	1405.98	606.396	1320.49	1084.45	548.997	1584
P62241	40S ribosomal protein S8	RPS8	2652.56	2385.44	1373.23	NA	1777.24	2401.49	858.539	1112.03	763.89	2012.22	569.471	474.522	734.885	566.163	509.568	1350.48	745.581	1586.72	364.393	872.958	3165.03	6430.93	1525.51	418.691	1834.42	876.86	630.655	198.479	514.819	390.047
P09525	Annexin A4	ANXA4	484.679	224.726	426.602	654.179	319.488	378.911	293.198	727.977	230.535	308.521	188.457	293.834	347.254	405.028	347.015	111.843	318.901	518.852	674.905	385.084	NA	270.633	503.806	475.757	387.401	763.877	27.3313	294.731	435.203	465.402
P61247	40S ribosomal protein S3a	RPS3A	1189.06	1374.37	686.991	452.357	498.4	730.299	416.048	406.466	254.071	564.681	321.63	391.125	337.044	NA	415.927	1237.67	280.668	640.994	268.666	431.95	1101.62	1894.87	792.226	154.178	496.072	225.748	636.05	391.078	261.832	368.472
P62266	40S ribosomal protein S23	RPS23	2993.31	2287.84	494	416.616	743.823	1493.96	835.182	627.791	87.0872	1558.65	620.615	463.657	101.587	552.724	647.762	1439.08	411.522	328.433	339.126	783.878	2077.1	3458.09	560.471	562.34	1277.39	NA	826.46	758.398	280.773	701.642
P06703	Protein S100-A6	S100A6	24673	8620.97	2359.97	1958.58	10660.1	20916.2	4275.18	2893.44	6015.7	9833.31	2079.64	6237.93	5475.8	6114.6	4207.75	13131.8	4793.94	3828.92	NA	1440.94	16037.2	29715.6	8645.51	6281.93	6046.41	3664.05	10484.6	3594.22	2717.92	4312.95
Q07955	Serine/arginine-rich splicing factor 1	SRSF1	2309.85	2845.6	1243.56	784.69	849.738	2661.75	739.262	763.028	502.312	1374.72	800.982	405.234	862.693	521.263	437.019	3945.53	597.342	713.941	572.332	575.185	2686.69	3263.59	1827.71	405.556	798.686	20.9384	302.758	476.522	NA	669.374
P50995	Annexin A11	ANXA11	NA	457.201	583.604	1213.5	755.128	1120.93	350.745	1618.9	463.396	630.584	658.517	664.062	783.643	652.331	745.163	858.052	616.135	251.623	926.772	324.448	1587.58	1996.68	762.292	856.307	460.814	620.941	797.825	500.015	1002.83	461.155
P20290	Transcription factor BTF3	BTF3	391.828	357.126	37.5452	130.505	1032.36	1121.01	521.936	248.213	126.496	251.924	442.224	440.803	363.194	314.98	369.278	223.873	926.703	426.038	196.982	102.884	993.437	386.265	1032.01	454.937	251.577	227.401	160.178	252.58	NA	383.116
P06753	Tropomyosin alpha-3 chain	TPM3	1617.05	1178.32	1033.9	NA	2240.68	3670.76	1368.73	1676.61	1613.6	1656.54	896.211	1477.75	1661.87	2153.87	1948.73	1853.53	1310.95	830.604	1886.3	1751.32	1861.61	2873.02	1801.05	2217.25	1563.15	1431.39	1900.11	1218.64	1918.29	2749.15
P62750	60S ribosomal protein L23a	RPL23A	2602.2	2332.86	375.151	1315.58	540.073	2380.79	975.434	588.909	620.2	2670.88	1428.13	1257.35	1520.27	NA	998.126	583.303	404.384	52.4231	1471.79	970.547	2902.17	6845.08	1910.06	426.727	1559.83	597.859	786.002	1230.96	886.666	1216
P61353	60S ribosomal protein L27	RPL27	2601.48	1896.2	647.434	1207.79	1023.03	2452.75	741.263	459.496	558.597	2310.85	935.233	489.255	689.334	533.939	339.018	1709.02	354.659	875.15	544.399	795.997	2976.12	3699.17	1194.85	472.988	962.19	NA	427.625	548.459	615.159	577.479
P39019	40S ribosomal protein S19	RPS19	2176.07	2945.45	726.568	1814.74	1037.24	2192.29	694.569	580.88	500.946	1762.13	941.365	791.958	621.764	696.626	566.757	1347.12	556.864	451.436	NA	1133.92	2951.71	3039.89	2283.67	445.501	1099.08	512.645	734.32	586.61	467.714	1076.45
P62899	60S ribosomal protein L31	RPL31	1146.12	1973.2	1094.42	NA	757.799	1824.77	773.984	608.734	1264.58	2540.89	1126.48	682.736	662.324	327.585	954.331	1526.95	471.361	513.424	559.435	969.431	1801.91	3645.05	1077.35	300.744	1325.91	485.595	368.912	814.977	591.743	1069.66
P09622	Dihydrolipoyl dehydrogenase, mitochondrial	DLD	696.557	825.425	215.018	419.301	525.752	1026.38	474.68	882.088	431.816	399.621	156.758	139.31	NA	297.589	371.713	1052.32	258.282	526.076	531.839	437.069	964.047	698.611	478.313	301.847	352.814	120.842	287.706	210.267	281.778	190.621
P61158	Actin-related protein 3	ACTR3	1015.21	881.148	NA	2028.01	1939.96	2214.89	669.665	813.436	323.086	691.619	360.638	763.808	280.828	581.092	260.007	665.936	880.671	420.851	1063.82	265.601	1294.49	857.813	1740.99	648.501	693.909	471.018	1190.81	610.986	679.851	607.77
P28070	Proteasome subunit beta type-4	PSMB4	477.849	110.385	NA	262.237	583.583	462.336	473.704	714.391	327.115	266.496	442.955	486.558	94.8147	364.041	661.885	521.509	460.147	523.062	314.847	255.822	446.313	324.246	716.918	153.545	249.647	351.684	261.574	80.4096	362.913	377.358
P04439	HLA class I histocompatibility antigen, A alpha chain	HLA-A	1391.09	911.048	659.829	603.828	655.852	1321.67	295.183	504.995	576.197	578.184	131.649	578.722	433.129	262.194	435.919	1415.04	477.418	484.345	97.0244	197.064	982.172	588.984	827.494	494.487	500.171	156.662	1047.58	180.566	NA	137.574
P04908	Histone H2A type 1-B/E	H2AC8	7207.13	4826.89	4717.54	2657.41	603.474	12914.9	2213.23	1682.2	748.132	3712.81	1684.51	650.717	1437.28	812.324	2101.28	8116.3	3218.61	2337.15	928.378	1301.87	7303.78	NA	461.683	936.657	1222.52	715.302	833.327	3562.38	692.253	6532.69
Q13838	Spliceosome RNA helicase DDX39B	DDX39B	1912.14	431.579	NA	1284.89	365.069	647.693	363.444	392.72	408.472	576.484	186.93	230.729	544.183	210.565	154.635	1169.38	76.8538	60.5154	182.029	149.456	1499.08	1259.52	495.585	256.211	317.223	130.864	587.19	153.112	288.995	369.824
P22234	Multifunctional protein ADE2	PAICS	881.227	857.918	392.029	NA	1609.01	1281.43	526.086	1455.67	441.787	2963.95	1084.27	801.015	720.014	558.554	1403.52	283.009	734.207	109.235	896.27	676.707	499.159	3070.48	755.466	1116.64	1706.81	784.666	452.112	688.349	428.295	1066.46
P08754	Guanine nucleotide-binding protein G(i) subunit alpha	GNAI3	4860.34	5028.49	514.654	2194.16	1708.45	4812.19	1057.01	1815.86	812.943	2245.2	1584.44	505.912	560.792	1735.05	973.583	3394.01	1787.11	1398.78	NA	883.854	3564.73	1747.3	1708.87	1975.49	2045.23	747.715	912.058	1358.84	882.484	888.063
P14174	Macrophage migration inhibitory factor	MIF	5206.19	1485.03	582.751	NA	1149.65	4246.45	703.35	1633.96	821.141	774.007	173.802	649.178	834.179	760.017	405.741	1924.92	783.41	541.346	2473.61	595.403	1665.62	2910.92	1250.78	917.143	494.952	534.019	1526.5	534.139	244.204	271.865
P11940	Polyadenylate-binding protein 1	PABPC1	1042.55	1516.09	557.079	814.791	994.196	1886.01	714.587	644.818	142.136	438.364	271.474	583.91	NA	538.14	320.412	1382.2	262.628	305.784	247.285	404.832	1404.71	1242.39	744.303	377.793	643.355	261.808	342.384	144.319	107.78	364.573
P12273	Prolactin-inducible protein	PIP	414.832	1879.68	301.671	2299.53	1593.72	4470.76	2057.08	1489.11	2664.21	2421.94	2051.39	3117.88	2288.01	4726.13	1643.36	1897.93	541.153	907.435	832.426	877.514	749.908	NA	1364.39	1414.59	1119.79	2174.1	7723.96	511.194	1511.39	1238.19
P31025	Lipocalin-1	LCN1	NA	948.133	303.362	646.429	1114.07	6618.81	1310.13	1027.17	1417.18	486.725	540.194	997.607	1374.94	2199.68	324.85	485.134	283.848	627.626	357.298	598.031	2732.7	1485.32	1078.65	493.067	1500.89	827.907	1814.98	540.027	489.818	812.31
Q9UKK9	ADP-sugar pyrophosphatase	NUDT5	120.28	375.958	338.699	809.845	1032.96	896.122	418.341	368.717	410.634	404.79	367.422	518.407	224.201	674.224	423.18	322.4	110.004	132.165	583.485	259.674	363.663	NA	240.968	251.871	659.177	391.605	162.241	324.251	268.369	267.734
P12268	Inosine-5'-monophosphate dehydrogenase 2	IMPDH2	1424.71	991.72	636.656	NA	1494.48	744.489	1457.56	1563.73	1295.46	651.524	1156.03	699.648	703.76	891.675	2329.53	988.797	889.734	353.712	1259.31	1064.22	336.504	1135.4	564.204	983.359	583.37	924.116	449.245	105.955	749.103	394.106
Q15084	Protein disulfide-isomerase A6	PDIA6	921.434	735.242	155.7	882.678	313.658	760.815	152.438	196.634	429.995	231.205	166.56	303.464	95.5134	305.154	272.178	624.06	169.493	NA	469.512	163.244	402.578	427.006	259.406	41.6863	222.096	50.1083	212.402	91.2098	199.744	126.72
P84103	Serine/arginine-rich splicing factor 3	SRSF3	4801.69	4576.99	5992.17	NA	1495.09	2972.72	2227.53	2661.91	878.799	4838.17	1294.23	439.144	2284.41	691.524	1324.83	3085.45	926.652	586.262	357.094	842.694	5713.6	1621.88	966.466	866.297	1660.7	351.989	753.806	546.244	657.206	700.992
P23284	Peptidyl-prolyl cis-trans isomerase B	PPIB	1256.52	305.397	215.999	216.807	1306.39	1538.76	431.994	656.025	290.205	87.1451	323.928	335.768	726.834	NA	266.677	731.122	313.665	528.12	296.432	429.946	1416.7	6143.33	857.315	924.248	432.864	387.643	552.242	309.5	NA	120.472
P08708	40S ribosomal protein S17	RPS17	1492.31	1199.22	554.353	NA	867.137	1493.92	615.857	810.18	450.329	428.198	100.752	612.167	187.608	NA	283.438	2820.27	474.748	668.052	173.467	287.245	978.099	8536.69	636.677	250.101	703.632	352.8	312.836	62.48	20.8207	170.787
O75390	Citrate synthase, mitochondrial	CS	978.258	1489.4	364.999	NA	1097.97	1173.59	387.412	445.39	349.73	292.317	78.5882	565.546	477.664	68.7231	409.773	3386.43	617.747	1016.38	161.005	NA	1039.71	2183.78	974.213	771.532	525.74	419.816	269.465	374.679	415.671	355.327
P13667	Protein disulfide-isomerase A4	PDIA4	NA	609.4	383.551	286.619	575.494	1377.13	387.339	196.538	383.618	471.828	290.167	114.471	NA	549.72	268.006	955.995	259.654	584.156	386.46	216.412	1391.66	2228.32	1079.62	261.254	443.46	341.926	487.949	589.068	381.145	426.281
P11413	Glucose-6-phosphate 1-dehydrogenase	G6PD	771.188	330.622	165.497	180.871	491.298	1044.55	352.992	468.913	278.861	365.003	219.331	459.211	NA	573.055	238.82	683.711	638.389	NA	106.241	217.267	958.09	761.421	647.629	631.377	327.447	702.269	939.438	304.045	462.194	446.028
P60866	40S ribosomal protein S20	RPS20	911.906	1075.98	442.038	408.03	749.629	1300.82	639.907	443.215	496.244	854.245	220.505	106.686	67.7085	206.872	288.293	910.059	737.315	214.107	NA	433.41	1533.6	1771.83	607.376	274.998	841.276	NA	578.215	348.325	193.382	680.16
P62277	40S ribosomal protein S13	RPS13	2040.49	2831.24	1078.48	393.016	1637.35	2354.04	925.558	932.874	609.133	1071.22	1088.6	688.271	NA	439.931	289.977	2259.4	1789.48	966.801	605.276	666.063	2971.19	5200.9	1794.03	683.002	430.579	531.909	555.763	605.485	NA	768.302
Q07666	KH domain-containing, RNA-binding, signal transduction-associated protein 1	KHDRBS1	2868.96	1387.48	1239.13	760.774	980.186	653.107	726.079	591.54	228.073	479.72	456.261	185.525	414.913	NA	1281.91	3266.56	595.776	400.945	855.52	348.347	2151.02	2010.38	685.227	332.485	545.277	1421.23	1063.35	163.966	NA	597.495
P63313	Thymosin beta-10	TMSB10	787.166	91.4156	371.835	426.069	788.634	2057.81	521.044	499.94	1095.98	957.123	670.555	474.3	1474.45	1425.36	912.741	NA	NA	215.567	124.945	628.699	971.165	4126.58	758.775	421.152	996.427	423.932	1618.47	564.067	813.565	1103.81
P84090	Enhancer of rudimentary homolog	ERH	1586.22	1276.39	583.128	NA	920.517	1289.35	716.301	681.088	432.791	2113.16	742.459	431.258	1214.57	769.714	669.962	3416.58	737.635	558.071	NA	392.552	1883	4499.08	478.134	374.324	937.51	214.154	575.428	417.773	440.112	594.867
P02766	Transthyretin	TTR	736.992	406.184	431.637	3126.07	1061.05	3506.24	719.705	685.058	350.466	409.881	569.997	333.112	361.65	359.478	150.52	404.092	266.183	401.714	1399.51	193.87	1404.17	NA	1648.81	1461.73	1840.29	335.984	2414.66	NA	470.101	492.952
Q8NC51	Plasminogen activator inhibitor 1 RNA-binding protein	SERBP1	424.799	1078.71	416.413	303.585	454.995	1229.29	479.33	195.25	456.938	877.487	572.312	261.36	333.926	210.923	372.831	295.827	NA	204.507	NA	305.163	1660.18	1201.31	546.573	478.099	727.672	65.0274	462.424	583.203	246.708	459.318
P26599	Polypyrimidine tract-binding protein 1	PTBP1	2130.6	1873.76	515.543	474.194	702.861	1502.74	570.975	334.574	570.17	1326.75	605.232	205.92	474.25	420.881	707.494	961.349	1265.03	NA	340.076	466.624	2231.69	1717.3	1202.88	524.447	779.354	NA	319.96	434.637	492.362	603.314
P12236	ADP/ATP translocase 3	SLC25A6	2409.89	2154.38	1260.47	NA	1516.3	1519.13	928.183	998.082	662.195	743.208	555.274	888.03	NA	150.97	696.032	2521.18	947.457	1633.88	457.369	716.486	2052.39	2148.72	1367.85	951.689	1437.83	603.061	591.401	242.354	346.546	636.984
P13010	X-ray repair cross-complementing protein 5	XRCC5	726.778	1088.99	718.473	NA	548.293	1647.32	599.638	716.334	320.757	225.115	NA	551.073	492.166	142.683	161.754	1409.67	524.25	308.811	192.237	297.254	860.66	970.981	1152.41	363.419	551.113	309.952	531.794	297.241	537.316	651.359
P51148	Ras-related protein Rab-5C	RAB5C	625.198	496.857	299.866	NA	504.617	695.265	113.103	515.431	95.2064	495.211	163.846	325.077	NA	229.449	297.668	491.095	370.988	159.317	84.3494	153.022	778.142	1294.09	347.078	248.67	525.26	301.167	156.375	49.3774	74.8988	380.124
Q9UBI6	Guanine nucleotide-binding protein G(I)/G(S)/G(O) subunit gamma-12	GNG12	3001.32	2012.4	779.531	NA	1021.7	1908.06	295.538	1432.18	800.965	2003.6	1664.91	1353.06	NA	146.547	1660.87	4811.76	2285.86	604.974	567.067	1008.91	1835.43	476.595	764.95	1861.8	1581.76	451.085	879.175	412.066	885.407	1418.79
Q16658	Fascin	FSCN1	516.958	325.176	NA	767.198	605.086	668.363	538.367	484.423	857.823	NA	439.321	730.8	656.818	529.047	2244.52	189.862	465.885	518.991	751.08	430.387	490.183	1246.18	575.31	765.623	878.513	963.423	497.882	1022.49	732.221	666.67
P50914	60S ribosomal protein L14	RPL14	3874.36	2062.83	1040.72	NA	1191.06	1972.98	997.109	562.896	252.149	1640.19	612.087	NA	1026.72	356.612	792.878	2804.25	586.128	263.481	403.426	887.045	4685.98	2243.47	979.171	1001.81	1306.62	142.046	185.274	1766.39	205.215	365.503
O14950	Myosin regulatory light chain 12B	MYL12B	1400.28	519.709	419.268	2117.37	1806.69	8534.49	764.323	385.353	877.406	1086.25	360.908	238.563	1102.51	529.385	442.66	843.819	237.672	NA	404.857	NA	2937.51	2726.45	2608.09	508.075	416.969	205.792	1975.69	1250.09	250.944	2253.71
P05120	Plasminogen activator inhibitor 2	SERPINB2	1051.85	2183.98	1114.93	2436.11	1385.51	1085.42	1249.7	1599.81	1146.01	1238.98	1813.95	1129.45	1380.87	1504.38	2269.73	2307.15	1121.22	987.197	1091.09	1045.21	NA	NA	1311.7	1892.67	1087.08	1268.06	1308.82	909.685	1798.96	1945.37
P62942	Peptidyl-prolyl cis-trans isomerase FKBP1A	FKBP1A	803.157	319.495	NA	513.667	833.094	4809.85	323.999	654.88	86.384	692.225	124.315	71.3606	848.169	223.865	298.296	832.24	120.444	469.398	372.415	333.989	1487.08	2644.37	990.883	421.347	425.795	NA	627.246	218.383	399.539	418.969
P04844	Dolichyl-diphosphooligosaccharide--protein glycosyltransferase subunit 2	RPN2	638.978	1461.47	557.219	NA	647.652	586.122	420.434	586.598	658.187	420.205	279.461	15.6357	447.506	516.286	349.398	1484.65	245.201	491.741	257.578	268.789	964.237	942.481	336.161	309.85	528.783	271.196	282.956	NA	58.3618	391.569
P30041	Peroxiredoxin-6	PRDX6	1471.67	168.468	106.62	492.783	410.919	1453.13	360.914	755.172	276.321	325.304	403.555	308.787	79.145	483.349	317.894	545.432	427.653	159.739	370.883	403.776	NA	NA	1042.9	358.131	312.42	465.55	683.699	382.365	362.733	261.889
P25398	40S ribosomal protein S12	RPS12	2496.77	1930.41	837.148	NA	591.991	1554.64	840.877	446.387	464.758	1497.13	538.996	297.327	590.482	98.4863	653.374	714.45	487.332	127.921	NA	461.045	2136.46	2697.27	1050.61	225.116	1204.38	222.798	613.321	1051.51	212.632	335.914
P20700	Lamin-B1	LMNB1	1237.76	2512.5	1020.13	1269.45	1224.94	3886.07	923.835	817.58	336.943	1468.48	1438.64	16.6556	500.275	NA	665.563	1543.66	868.296	762.362	160.452	802.01	2521.02	3713.98	1071.19	604.99	697.892	NA	951.863	934.238	172.775	509.147
P12429	Annexin A3	ANXA3	2102.83	935.487	84.0406	4514.93	1388.04	8748.13	298.147	388.336	116.675	270.577	454.634	NA	803.781	1116.78	225.114	1585.82	417.227	863.463	1045.95	NA	2900.05	7019.41	1034.7	781.723	680.837	392.336	1046.15	26.1973	287.614	724.115
Q86V81	THO complex subunit 4	ALYREF	1279.27	2615.27	765.037	273.065	494.484	1587.72	602.91	275.564	327.515	1076.83	425.048	669.644	489.791	182.535	249.07	1194.25	434.35	853.567	NA	242.707	1833.88	821.918	267.859	335.655	770.837	242.748	361.082	564.744	NA	407.178
P08621	U1 small nuclear ribonucleoprotein 70 kDa	SNRNP70	1564.64	1776.22	326.995	904.507	368.346	1363.3	546.8	200.816	233.222	393.926	261.254	NA	413.761	NA	354.63	1935.48	565.147	287.067	626.457	344.023	1078.31	1502.94	518.801	500.944	562.924	140.02	49.1289	139.43	94.6572	69.8863
P12814	Alpha-actinin-1	ACTN1	1340.05	1787.94	2010.73	NA	831.51	4376.93	675.578	526.394	321.528	1129.38	410.565	330.873	602.58	443.087	448.328	2484.16	303.778	466.83	481.162	717.085	1331.73	2043.06	1498.19	798.762	527.978	410.028	539.245	NA	171.27	557.72
P14866	Heterogeneous nuclear ribonucleoprotein L	HNRNPL	1291.22	1785.85	485.109	693.253	418.846	1420.77	822.394	506.49	1134.24	1277.98	477.991	109.705	994.94	542.855	206.611	734.046	211.85	738.45	NA	594.366	1782.04	1559.84	724.037	424.795	663.097	27.9954	345.688	58	NA	431.99
O96008	Mitochondrial import receptor subunit TOM40 homolog	TOMM40	952.581	645.276	305.509	702.136	541.054	1771.59	222.504	833.159	276.045	136.966	442.427	455.042	174.538	194.242	446.341	669.154	297.145	96.0867	796.377	436.082	808.788	742.998	509.706	89.034	239.48	50.4234	NA	NA	219.957	334.566
P68133	Actin, alpha skeletal muscle	ACTA1	800.947	1322.82	820.318	4336.56	3066.47	7124.89	638.686	NA	1276.09	1098.15	909.138	811.738	451.076	1286.62	1372.99	1046.57	670.115	357.881	1501.19	430.017	5175.64	NA	3300.85	339.542	608.283	844.208	1220.84	1064.07	936.919	1336.1
Q9UL25	Ras-related protein Rab-21	RAB21	1270.25	729.602	467.466	198.889	398.861	860.992	323.45	467.29	457.813	126.354	126.326	240.921	34.9726	NA	175.312	775.184	190.024	147.64	118.999	253.234	381.976	545.85	62.4	260.666	466.644	NA	78.8467	335.065	224.27	470.71
Q9Y277	Voltage-dependent anion-selective channel protein 3	VDAC3	1094.57	1312.74	324.444	NA	954.304	1292.9	394.693	823.978	268.733	558.092	198.784	624.364	273.118	191.679	301.835	827.294	442.306	302.294	115.418	400.227	723.236	NA	834.7	546.789	552.242	400.83	199.107	259.769	98.1066	457.464
Q9Y5B9	FACT complex subunit SPT16	SUPT16H	570.317	1435.54	819.396	1952.03	485.78	839.675	320.939	638.719	238.352	1047.66	770.665	251.582	312.614	408.34	431.713	1030.14	366.141	NA	288.707	659.758	888.637	NA	414.171	156.243	488.636	267.044	338.118	149.555	234.49	285.453
P01833	Polymeric immunoglobulin receptor	PIGR	265.837	1114.05	NA	287.024	1688.56	6271.01	3139.99	1850.69	1199.94	1481.36	482.36	1037.2	1548.07	653.014	1088.98	781.254	NA	1140.73	NA	629.775	3920.47	678.635	3083.23	1364.65	1812.39	988.35	49341.7	177.29	890.522	813.383
P61769	Beta-2-microglobulin	B2M	725.215	470.832	209.674	NA	771.104	3119.05	334.823	500.181	519.501	751.462	94.6654	543.054	2659.89	794.01	390.434	1122.94	377.789	NA	693.073	NA	1053.94	854.659	1105.59	701.831	628.2	424.496	8936.4	433.534	461.247	54.308
Q99497	Parkinson disease protein 7	PARK7	141.546	309.806	NA	NA	138.99	283.13	321.461	206.118	350.434	336.375	541.459	394.223	163.86	NA	351.945	308.755	536.373	978.964	588.417	878.222	190.833	272.052	457.333	146.999	257.673	310.21	619.577	211.391	360.078	272.814
P62820	Ras-related protein Rab-1A	RAB1A	731.615	724.203	430.571	NA	781.428	1535.63	551.477	749.465	596.316	1662.23	612.049	186.176	886.734	549.337	441.16	387.816	805.646	532.832	NA	NA	2722.48	2105.25	1579.05	372.477	452.28	262.115	793.734	598.825	461.381	671.022
Q12905	Interleukin enhancer-binding factor 2	ILF2	1586.14	1224.1	1193.54	NA	2825.79	5756.77	2233.87	915.531	627.307	1027.44	270.51	485.23	349.791	454.698	577.097	4825.08	1319.37	1588.42	1731.38	726.061	2927.57	NA	2961.38	1036.15	1673.67	368.271	1077.27	NA	234.417	591.531
P0DP23	Calmodulin-1	CALM1	NA	813.621	674.776	756.949	936.913	2715.58	592.158	424.093	294.156	2879.72	773.336	1218.84	1177.47	NA	200.889	1487.42	1071.1	1799.22	571.341	NA	2438.15	2197.95	1690.82	565.658	774.164	363.809	2519.62	227.44	184.879	589.971
Q96FQ6	Protein S100-A16	S100A16	875.794	1565.41	337.877	NA	472.616	389.705	370.01	434.276	103.138	623.704	366.837	509.075	NA	385.461	225.103	1746.79	776.49	853.644	537.319	244.634	504.422	581.866	571.62	437.807	429.751	594.416	489.41	NA	193.242	147.197
P49207	60S ribosomal protein L34	RPL34	1010.94	778.211	251.891	NA	187.153	604.119	552.669	393.48	230.575	764.109	526.657	NA	545.936	381.732	269.617	426.137	180.239	NA	419.474	411.995	1751.8	2132.34	317.46	192.036	556.35	288.629	234.076	281.909	266.19	416.268
Q13283	Ras GTPase-activating protein-binding protein 1	G3BP1	1265.01	432.877	477.14	187.406	518.625	576.831	136.98	141.8	NA	298.054	304.685	NA	784.16	347.37	292.621	914.434	176.72	229.816	299.531	325.284	546.735	589.934	349.547	425.922	527.575	424.951	495.826	562.019	NA	768.331
P38159	RNA-binding motif protein, X chromosome	RBMX	1272.82	2097.78	440.065	363.186	604.423	2012.2	908.062	807.293	599.652	1789.13	852.261	597.56	1295.27	837.235	801.362	1244.32	249.831	NA	NA	836.664	3115.47	2480.21	1131.61	567.86	888.456	304.927	705.176	543.166	NA	832.167
Q13523	Serine/threonine-protein kinase PRP4 homolog	PRPF4B	35695.2	31577	30580.6	81390.7	23148.9	21108.2	16264.1	10173	28042.6	40541.2	NA	30152.2	31216.6	32279	18956.5	NA	22630.4	41206.5	22097.5	17853.6	35164.9	69259.5	36211.5	18339.6	14200.3	NA	23632.5	49093.6	23878.9	29950.3
P31040	Succinate dehydrogenase [ubiquinone] flavoprotein subunit, mitochondrial	SDHA	1433.72	923.334	79.9419	314.477	340.695	528.431	190.398	366.291	364.032	725.106	190.93	204.983	191.43	107.259	229.635	884.016	890.78	156.209	NA	158.724	832.949	NA	270.977	371.875	322.72	268.839	323.556	NA	145.655	296.21
P62906	60S ribosomal protein L10a	RPL10A	5705.85	4257.14	1879.46	NA	2911.29	6275.86	2758.71	2437.35	1222.64	3146.81	1200.45	998.938	NA	NA	1313.94	5868.38	1880.17	1970.33	1665.39	1773.69	4998.87	4354.36	4209.11	1658.32	3390.72	482.705	2401.34	2151.53	577.54	1242.13
P27797	Calreticulin	CALR	4176.44	1311.99	581.69	NA	1216.34	3031	497.326	815.651	326.726	950.262	224.893	NA	1174.23	1281.81	592.405	1211.1	732.321	626.061	1005.6	280.397	2307.85	3786.68	2009.75	450.483	488.318	915.289	617.991	517.624	NA	575.86
P48594	Serpin B4	SERPINB4	NA	658.757	561.041	9947.93	1865.55	4871.96	1688.76	1017	1236.55	960.667	291.25	1225.76	799.834	934.386	1218.01	824.422	1083.95	1100.18	NA	NA	2050.46	2640.51	1793.01	583.424	1454.71	935.669	2086.05	899.568	1621.04	5064.24
P38919	Eukaryotic initiation factor 4A-III	EIF4A3	1316.52	1247.84	777.966	533.952	528.622	1628.99	601.856	475.901	881.87	961.598	429.673	NA	604.099	NA	450.382	1777.02	417.997	587.087	741.45	326.229	1519.66	849.269	805.533	346.294	577.107	NA	457.369	513.012	475.282	311.804
Q13247	Serine/arginine-rich splicing factor 6	SRSF6	2979.79	2967.83	1425.38	1054.06	1364.3	2711.44	1439.95	710.214	662.405	2287.81	1181.22	372.663	1077.41	310.782	928.102	1429	500.784	1348.91	NA	1154.55	3330.61	2780.9	1058.01	700.22	778.475	NA	390.345	757.479	NA	544.295
P61619	Protein transport protein Sec61 subunit alpha isoform 1	SEC61A1	49.9186	493.322	141.837	336.773	344.878	494.367	225.804	1559.26	234.604	488.201	77.5783	120.675	503.611	68.2354	262.562	NA	387.237	NA	240.501	156.211	178.8	NA	307.38	534.787	386.017	528.146	394.032	207.953	159.61	235.259
P08195	4F2 cell-surface antigen heavy chain	SLC3A2	1818.03	3612.27	1192.09	NA	1310.25	2671.63	1007.9	1148.29	746.522	1010.44	596.978	513.268	NA	393.79	346.125	2758	1090.42	2053.93	472.645	453.579	1892.75	667.727	1183.68	908.975	1480.35	423.401	654.941	NA	440.808	384.091
P05023	Sodium/potassium-transporting ATPase subunit alpha-1	ATP1A1	3120.44	3565.89	1300.13	NA	1621.29	2169.45	715.226	950.584	551.285	679.025	548.738	371.821	NA	254.335	672.954	3396.82	1429.57	1032.14	441.734	404.529	2615.31	428.51	1253.93	1085.97	1096.75	473.484	560.274	NA	212.573	357.155
P61513	60S ribosomal protein L37a	RPL37A	1023.07	357.813	460.366	NA	296.556	588.562	157.326	362.054	473.67	530.09	227.742	37.2976	NA	467.377	118.539	1005.42	110.536	NA	306.936	279.903	805.375	600.569	150.859	198.247	374.397	106.35	52.6781	191.475	118.999	233.05
P30626	Sorcin	SRI	496.039	179.358	NA	767.998	572.281	314.895	146.862	783.53	142.678	630.822	106.403	80.7847	755.719	567.73	494.934	438.704	467.69	108.815	596.47	622.073	273.582	NA	213.37	595.461	193.329	267.146	154.531	NA	400.819	276.996
P09758	Tumor-associated calcium signal transducer 2	TACSTD2	2922.31	2440.71	1392.51	424.985	1112.5	3025.74	767.825	754.133	NA	540.964	108.723	80.0103	336.282	199.368	622.462	2969.8	430.2	331.239	731.942	350.788	2581.07	NA	1172.8	533.673	882.159	353.172	345.146	NA	131.867	207.46
Q12906	Interleukin enhancer-binding factor 3	ILF3	1855.52	2085.57	532.481	1675.26	1112.48	2660.65	826.569	715.265	318.436	805.714	343.849	NA	392.472	1397.5	467.219	1690.08	481.921	758.6	450.871	705.378	2407.33	1769.98	990.257	456.589	879.191	NA	297.342	153.45	NA	162.158
P61313	60S ribosomal protein L15	RPL15	3490.01	3314.78	1276.1	NA	1555.44	1631.96	763.175	697.077	307.925	1085.8	1079.69	NA	551.504	1166.22	817.784	2875.42	587.427	295.409	921.571	931.724	2047.11	2689	661.289	455.136	1146.46	NA	435.449	1152.84	306.442	236.004
P52597	Heterogeneous nuclear ribonucleoprotein F	HNRNPF	1178.06	710.788	NA	56.0878	430.997	1172.82	276.223	349.982	170.574	300.247	NA	221.737	271.78	129.838	194.167	767.175	60.1482	258.166	469.726	46.3872	443.898	684.116	539.96	460.965	373.679	73.5407	139.863	NA	102.114	50.1965
P00491	Purine nucleoside phosphorylase	PNP	NA	429.968	944.671	2752.75	706.517	924.848	1430.26	1136.44	2336.86	1548.61	1743.26	986.845	3388.79	2353.3	1985.57	NA	1340.71	1890.24	1456.5	802.609	539.701	NA	1054.21	1299.53	523.377	1240.38	514.052	1486.19	2077.56	1417.46
Q15393	Splicing factor 3B subunit 3	SF3B3	1193.47	2073.17	309.495	NA	1071.06	1734.7	591.291	571.123	NA	659.73	229.831	NA	281.535	427.07	142.375	1518.42	693.575	761.59	574.227	140.913	1181.49	567.065	537.937	279.872	807.16	749.088	146.938	79.4521	173.399	231.382
P62081	40S ribosomal protein S7	RPS7	3807.73	3082.74	1052.27	808.915	626.785	1152.29	1060.12	797.212	316.575	1465.6	787.217	558.455	NA	NA	698.914	2054.02	260.536	407.067	357.178	331.111	1909.73	630.977	477.536	371.261	979.239	1041.95	812.226	467.066	NA	575.581
P17096	High mobility group protein HMG-I/HMG-Y	HMGA1	525.561	2119.56	571.163	796.567	982.812	864.32	882.623	304.485	76.7672	254.828	616.89	325.93	1230.82	927.315	1048.73	NA	NA	335.134	NA	621.43	1452.34	4670.21	1049.13	514.108	505.912	NA	730.412	1670.83	594.138	1065.36
P16615	Sarcoplasmic/endoplasmic reticulum calcium ATPase 2	ATP2A2	555.226	554.598	312.688	NA	412.127	1189.14	337.838	323.777	500.711	388.7	294.977	345.333	NA	NA	233.818	442.809	246.054	1081.98	99.9063	NA	816.386	1317.01	1025.33	550.227	715.823	263.532	239.035	662.712	637.703	189.668
P37802	Transgelin-2	TAGLN2	2250.04	1029.17	NA	1104.37	2185.19	4199.4	795.354	835.004	1296.63	1762.02	570.894	657.175	947.704	1791.1	691.091	2383.9	NA	175.917	NA	43.4677	3727.36	8435.33	2226.9	1270.07	752.676	569.48	1186.96	762.063	NA	624.33
Q15907	Ras-related protein Rab-11B	RAB11B	871.126	828.894	362.067	915.276	1004.15	2595.63	388.652	911.912	NA	729.864	305.636	268.082	94.55	NA	415.098	338.41	316.096	NA	NA	425.021	2218.55	3973.1	592.714	784.413	948.287	335.277	760.087	394.77	388.449	561.002
P62249	40S ribosomal protein S16	RPS16	1932.6	968.972	793.921	NA	691.786	1145.25	515.551	791.278	613.718	1190.57	481.271	NA	330.943	NA	400.887	2383.94	697.729	1474.05	342.398	484.609	1377.34	3904.41	786.272	512.246	928.827	NA	401.185	181.596	278.398	368.332
P62328	Thymosin beta-4	TMSB4X	766.445	NA	243.686	445.291	687.977	11686.4	259.044	573.626	508.032	372.666	8.57788	801.842	1015.8	355.916	198.738	1320.66	NA	NA	155.944	NA	3472.87	2920.32	3579.33	589.009	648.237	611.698	1630.1	270.339	2212.32	521.683
O75436	Vacuolar protein sorting-associated protein 26A	VPS26A	7555.77	3407.2	2322.48	NA	4334.21	6570.3	878.023	705.753	1290.67	474.38	319.961	454.86	NA	NA	418.972	19255.9	3064.2	1834.35	2958.09	742.873	1969.03	NA	3083.5	544.763	1244.25	519.443	1257.98	304.555	343.998	550.754
Q14103	Heterogeneous nuclear ribonucleoprotein D0	HNRNPD	334.755	705.935	NA	850.972	867.505	1409.83	845.234	536.797	190.302	452.716	232.487	657.631	684.039	NA	326.711	834.49	1322.63	768.022	245.278	404.75	1349.23	1328.98	559.039	618.014	281.492	350.675	NA	NA	441.668	506.969
Q04837	Single-stranded DNA-binding protein, mitochondrial	SSBP1	842.794	912.693	140.467	NA	560.125	863.861	798.91	968.03	1641.33	1010.72	NA	542.12	557.894	453.268	780.406	2750.65	531.055	415.96	505.561	290.303	1215.46	1553.2	1130.33	223.921	523.927	375.553	759.682	487.219	NA	NA
P46778	60S ribosomal protein L21	RPL21	1592.47	1282.86	437.761	NA	614.914	1247.52	579.053	462.165	471.268	327.309	611.686	326.456	NA	NA	273.386	1257.69	201.534	332.261	570.187	189.237	1933.28	2708.81	876.888	520.775	507.566	185.198	487.39	172.815	NA	274.378
P26373	60S ribosomal protein L13	RPL13	1425.56	988.154	679.944	1306.61	753.142	936.32	395.299	195.382	211.303	759.582	303.287	NA	NA	130.613	266.213	1032.99	355.5	149.421	520.271	193.242	2144.99	2250.24	357.854	307.241	392.999	120.229	NA	500.921	NA	293.064
Q8WUM4	Programmed cell death 6-interacting protein	PDCD6IP	712.853	604.884	238.9	231.879	309.452	652.633	460.896	479.091	266.24	386.394	562.88	NA	650.64	318.309	245.888	92.7596	271.29	464.514	NA	74.449	NA	970.192	NA	531.259	434.28	479.898	851.454	451.228	364.355	217.295
P34897	Serine hydroxymethyltransferase, mitochondrial	SHMT2	1450.65	1423.9	404.192	NA	563.458	1225.09	873.694	462.104	381.941	497.879	132.587	498.507	NA	NA	417.223	1712.92	188.958	595.221	491.862	238.83	900.618	1421.99	613.1	487.832	881.466	422.685	NA	350.155	133.083	795.319
P62857	40S ribosomal protein S28	RPS28	1151.54	1469.67	517.763	695.103	572.243	850.077	569.523	504.234	301.477	3184.65	978.639	237.954	396.157	612.144	992.029	NA	NA	NA	NA	362.95	1988.24	748.612	1233.19	218.97	1115.94	443.638	997.451	832.697	50.2727	975.468
A6NMY6	Putative annexin A2-like protein	ANXA2P2	NA	NA	1313.09	3199.18	3856.49	4889.97	1300.58	4153.79	2880.96	1459.53	3212.07	2539.42	1895.8	1614.55	2784.91	1599.06	4162.57	2238.16	344.024	801.642	2462.41	NA	NA	1593.64	1707.04	5216.29	4003.4	1161.4	1646.78	3310.59
P27635	60S ribosomal protein L10	RPL10	2636.54	2455.56	705.459	NA	736.52	1057.15	796.034	708.106	643.924	1158.25	496.051	NA	NA	NA	400.858	2653.13	726.059	570.664	278.584	703.371	1976.21	2238.32	987.034	391.425	933.48	299.137	611.919	585.749	318.009	444.022
P62136	Serine/threonine-protein phosphatase PP1-alpha catalytic subunit	PPP1CA	150.324	230	331.551	NA	91.7919	1000.21	242.703	131.841	157.307	277.86	114.96	199.209	NA	115.533	NA	327.546	145.298	289.685	311.503	279.02	431.251	497.889	139.766	69.4915	204.656	30.4407	118.347	NA	103.61	53.1803
Q08211	ATP-dependent RNA helicase A	DHX9	1320.28	1009.01	564.836	588.83	325.742	686.895	288.041	423.697	491.073	732.893	375.175	302.944	492.456	NA	101.467	731.195	209.042	NA	199.392	361.47	923.973	1310.11	199.307	628.08	432.436	72.9798	133.441	NA	NA	345.057
O00592	Podocalyxin	PODXL	614.285	1794.75	434.491	NA	808.919	2004.71	396.351	355.616	829.501	458.999	NA	327.172	141.47	414.812	193.865	869.208	163.976	NA	409.133	297.616	1307.4	425.1	677.428	224.591	954.578	184.65	761.616	237.501	NA	327.518
P22087	rRNA 2'-O-methyltransferase fibrillarin	FBL	1186.31	1264.83	485.237	626.466	559.653	930.218	636.742	285.933	691.605	634.744	292.906	447.67	565.01	NA	498.881	489.62	286.006	501.117	NA	336.872	1056.86	NA	865.103	342.067	539.123	356.375	456.962	432.462	NA	320.459
P00367	Glutamate dehydrogenase 1, mitochondrial	GLUD1	599.693	702.765	325.968	NA	289.659	1082.31	133.939	52.5409	334.286	486.861	201.563	13.1427	427.173	423.051	386.631	313.406	73.82	229.597	NA	216.363	617.791	759.06	310.896	394.111	168.115	88.8375	NA	NA	164.638	240.563
Q9BWD1	Acetyl-CoA acetyltransferase, cytosolic	ACAT2	926.831	NA	NA	1716.19	827.221	332.795	402.511	1992.32	668.453	4057.09	353.139	802.151	463.321	177.688	417.802	623.94	562.254	NA	939.932	601.786	1136.27	1068.27	846.154	551.413	508.365	254.566	1152.11	NA	391.762	428.101
Q9H1E1	Ribonuclease 7	RNASE7	NA	NA	1055.84	NA	5655.9	8534.27	5936.54	8544.93	4191.45	5835.54	2482.68	5469.67	2198.21	3661.67	4271.78	680.667	1350.02	1345.14	1571.36	804.558	5763.69	NA	4982.11	3387.04	6573.08	4216.49	4362.71	738.525	2286.16	2507.11
P0C0S5	Histone H2A.Z	H2AZ1	2634.39	2837.58	1025.58	NA	297.398	1277.02	1500.72	438.197	523.595	1194.9	320.486	360.528	1195.08	NA	438.383	592.501	180.584	832.183	85.8087	1118.56	1727.5	NA	523.606	269.863	897.97	NA	324.457	436.056	120.508	1141.26
Q4UJ75	Putative ankyrin repeat domain-containing protein 20A4	ANKRD20A4P	NA	NA	642.547	682.396	5942.46	7905.02	1145.64	34878.2	1702.53	NA	803.638	475.63	1072.85	639.883	2434.78	772.498	1157.48	NA	566.015	411.675	12548	8368.43	3580.01	880.911	2226.8	918.508	638.161	1542.97	463.727	149.823
P62854	40S ribosomal protein S26	RPS26	NA	1591.67	554.477	NA	1956.47	2654.71	947.261	565.566	370.888	1092.71	474.297	333.15	NA	NA	393	786.894	390.423	2533.44	280.053	432.603	4979.67	6172.78	2869.84	1096.27	1006.54	315.816	NA	232.555	119.926	390.51
P53396	ATP-citrate synthase	ACLY	126.198	383.25	185.367	NA	597.458	577.289	99.4355	500.708	NA	572.483	301.225	110.008	304.75	134.248	82.0515	500.686	279.949	712.428	539.581	174.957	940.166	NA	499.07	285.923	193.928	105.725	689.914	NA	39.13	NA
P67809	Y-box-binding protein 1	YBX1	313.647	593.394	417.355	NA	434.69	453.738	227.513	397.979	190.712	507.87	261.698	208.22	NA	351.256	171.477	1116.47	428.981	354.492	130.316	271.647	927.006	1382.99	390.636	99.7329	94.7427	NA	NA	200.013	NA	153.87
P50991	T-complex protein 1 subunit delta	CCT4	123.604	145.992	355.902	315.208	232.782	451.466	150.77	93.2033	236.508	287.227	NA	126.248	NA	83.3378	131.059	225.363	168.077	392.314	NA	NA	403.137	842.956	300.026	192.143	217.898	NA	252.723	96.8815	141.2	115.162
P31948	Stress-induced-phosphoprotein 1	STIP1	148.216	370.431	103.125	NA	460.04	512.284	239.828	492.057	253.948	NA	236.775	99.9705	450.792	223.815	136.289	412.71	NA	480.199	113.983	NA	423.662	1086.33	481.904	288.887	398.134	93.1941	133.947	NA	157.402	422.088
P07305	Histone H1.0	H1-0	1094.78	945.184	582.441	NA	354.89	3441.55	1326.57	525.071	1293.24	1332.18	976.823	589.03	704.714	767.6	595.705	1350.67	772.826	NA	NA	640.35	2428.94	1517.15	NA	465.66	885.572	NA	1234.45	1179.41	250.834	3069.42
Q9Y5F0	Protocadherin beta-13	PCDHB13	NA	31240.9	26668.1	10499.1	24984.4	NA	26256.2	17544	12694.2	14349.2	NA	NA	3482.47	3114.43	6379.69	41082.3	22086.1	36731.9	5276.81	3394.25	32815.1	478.131	35108.2	21124.9	20742.5	14870.6	26639.1	NA	4129.9	5149.44
P16403	Histone H1.2	H1-2	1098.67	893.429	942.899	517.175	1639.43	2045.38	1000.99	290.832	330.927	1016.54	550.05	1636.83	1279.58	200.764	430.954	NA	NA	662.01	419.399	568.551	1814.57	4304.77	780.36	392.543	487.092	NA	630.752	NA	NA	932.731
Q16629	Serine/arginine-rich splicing factor 7	SRSF7	1631.41	1395.84	504.089	NA	489.802	1769.24	889.116	873.112	499.836	900.839	371.346	NA	476.417	439.654	513.143	2064.23	314.075	NA	NA	849.696	1461.91	2245.76	615.077	365.239	660.127	320.582	490.89	1755.47	NA	408.488
Q92769	Histone deacetylase 2	HDAC2	1019.68	1029.98	393.162	NA	1382.04	1369.76	309.003	660.232	45.1532	532.742	255.157	NA	137.115	306.573	407.558	714.564	573.32	593.88	538.669	536.495	1866.22	1078.6	737.443	378.516	799.865	NA	NA	179.172	NA	221.243
Q14697	Neutral alpha-glucosidase AB	GANAB	2032.14	NA	688.436	961.948	469.607	545.424	328.928	447.549	116.085	588.298	324.494	NA	323.954	380.97	NA	966.435	179.6	113.499	179.747	NA	1774.74	2048.72	403.508	429.713	849.526	284.157	554.652	397.988	NA	255.867
P07814	Bifunctional glutamate/proline--tRNA ligase	EPRS1	963.348	1011.22	NA	621.708	345.071	NA	362.92	532.962	371.365	523.791	272.572	310.154	727.918	329.133	951.238	924.18	621.186	NA	328.097	670.851	NA	NA	347.005	825.497	307.62	552.901	634.607	509.635	709.54	416.024
P49257	Protein ERGIC-53	LMAN1	1822.6	3824.61	1157.34	NA	607.746	1114.54	588.943	525.469	1494.55	395.473	308.614	671.436	1193.68	412.427	276.654	4711.84	861.804	781.203	862.246	NA	834.896	1273.92	NA	416.462	618.968	325.894	NA	NA	322.378	375.079
P48047	ATP synthase subunit O, mitochondrial	ATP5PO	845.431	432.796	325.122	425.545	155.154	288.642	164.42	249.57	168.627	661.518	105.64	108.043	NA	NA	94.735	412.951	NA	460.757	130.901	182.352	400.756	536.164	59.3303	271.898	313.602	NA	272.48	349.825	NA	334.955
P50402	Emerin	EMD	34.3792	200.699	120.882	767.217	708.925	249.825	414.125	165.019	601.096	605.576	67.1525	NA	674.365	NA	346.978	NA	NA	400.409	NA	130.654	647.696	963.272	136.614	89.9934	311.938	297.018	720.701	498.396	135.21	250.331
Q13813	Spectrin alpha chain, non-erythrocytic 1	SPTAN1	1289.82	1267.65	232.665	NA	465.306	819.027	307.323	351.737	486.409	847.822	305.778	NA	NA	44.3053	NA	1538.93	350.899	889.207	913.233	539.071	1121.18	897.202	171.245	167.316	448.246	178.635	324.531	65.8607	NA	564.89
P49368	T-complex protein 1 subunit gamma	CCT3	508.779	478.204	506.831	801.672	481.875	971.332	245.895	246.293	NA	491.526	NA	NA	NA	375.064	49.0951	957.39	68.0218	536.91	230.027	NA	677.083	1203.25	501.796	163.685	359.695	172.696	316.427	1063.37	147.651	75.7252
Q15125	3-beta-hydroxysteroid-Delta(8),Delta(7)-isomerase	EBP	1367.73	868.511	410.267	285.523	1260.25	490.363	347.657	1569.82	NA	978.119	463.323	130.049	341.472	264.693	183.714	935.141	160.397	257.038	412.817	379.705	1638.54	NA	783.866	530.807	693.056	310.33	838.812	NA	NA	NA
O14732	Inositol monophosphatase 2	IMPA2	533.265	217.535	578.041	1223.08	593.677	266.255	393.232	686.915	403.217	NA	302.569	145.062	238.436	132.888	698.572	216.989	600.366	452.018	294.363	479.348	583.946	NA	NA	527.356	348.365	NA	302.491	NA	248.929	560.06
P52209	6-phosphogluconate dehydrogenase, decarboxylating	PGD	597.517	70.2348	NA	627.77	983.836	2123.64	219.023	NA	149.466	290.275	197.671	NA	378.613	116.258	107.611	549.727	112.771	NA	85.5045	NA	886.084	1229.05	528.972	468.581	218.223	254.238	534.002	192.224	220.142	144.235
Q15717	ELAV-like protein 1	ELAVL1	2786.09	1241.16	320.907	459.396	1066.89	1489.92	449.797	827.316	1314.63	580.445	404.259	473.31	501.15	NA	403.347	1261.7	583.179	339.579	623.208	603.997	1830.64	948.598	703.104	185.796	708.375	NA	NA	NA	NA	383.045
Q9UJS0	Calcium-binding mitochondrial carrier protein Aralar2	SLC25A13	644.573	515.544	396.679	NA	360.656	1051.73	401.586	556.089	187.145	632.58	266.201	347.334	NA	181.516	274.554	809.914	88.7546	128.769	283.375	117.001	811.672	NA	413.837	393.98	621.82	410.572	307.441	NA	68.2071	NA
P12956	X-ray repair cross-complementing protein 6	XRCC6	1428.12	1317.87	656.35	1007.12	1097.35	1646.27	420.822	470.752	NA	866.253	571.01	NA	592.422	260.237	456.365	1725.85	566.261	537.598	722.429	674.122	942.913	NA	724.703	292.022	488.436	NA	770.389	464.487	NA	339.878
P31153	S-adenosylmethionine synthase isoform type-2	MAT2A	1186.12	932.876	NA	NA	714.164	1564.4	348.024	425.089	456.89	426.967	66.6836	NA	841.815	273.829	NA	855.109	586.364	703.434	217.341	247.668	1162.78	899.5	692.691	253.944	320.709	192.226	449.817	115.578	NA	690.642
O94905	Erlin-2	ERLIN2	1094.52	1521.13	NA	NA	803.075	1655.18	790.255	1480.09	NA	624.013	594.713	332.859	137.761	545.464	196.77	1672.46	1009.22	496.907	516.715	314.51	496.48	NA	1118.35	172.376	510.131	659.499	614.628	NA	275.637	555.438
Q9BZE4	Nucleolar GTP-binding protein 1	GTPBP4	764.186	503.304	595.657	NA	304.894	792.143	280.373	110.014	355.42	514.611	186.684	472.671	204.188	NA	NA	936.829	390.84	404.305	42.2859	151.175	444.854	182.049	414.46	200.52	261.036	NA	427.751	NA	265.563	103.879
P42166	Lamina-associated polypeptide 2, isoform alpha	TMPO	1030.8	1728.95	1002.53	264.724	122.18	1797.52	253.128	395.507	NA	1156.76	334.501	NA	366.046	649.522	252.69	677.064	392.626	225.947	NA	823.935	1550.56	1136.32	211.431	163.988	NA	NA	445.544	244.69	196.143	207.252
P04080	Cystatin-B	CSTB	NA	NA	375.736	698.985	2954.95	3829.76	1215.91	671.968	480.951	NA	306.873	570.038	1076.99	814.438	468.659	529.088	374.09	179.42	576.482	NA	1559.66	NA	1276.42	540.886	1404.7	1062.49	1391.81	323.587	586.487	670.947
Q04941	Proteolipid protein 2	PLP2	654.432	487.605	95.1577	975.649	547.202	1160.55	248.521	646.383	NA	168.055	NA	166.471	NA	254.257	46.3897	859.977	49.4701	255.878	259.085	88.8071	NA	431.551	197.011	500.206	234.01	251.399	NA	19.6688	133.008	132.51
Q9NQC3	Reticulon-4	RTN4	561.492	109.546	190.41	NA	924.822	1216.81	169.13	355.964	151.383	161.676	131.297	210.49	NA	NA	225.113	514.029	273.624	NA	NA	NA	986.844	5592.99	675.998	483.039	470.616	344.319	625.142	476.517	272.35	274.427
P41091	Eukaryotic translation initiation factor 2 subunit 3	EIF2S3	262.7	861.498	207.71	656.007	565.507	730.676	206.941	300.456	NA	628.874	272.288	234.617	358.927	NA	254.082	339.243	NA	NA	180.061	842.298	1455.06	1021.75	856.018	758.001	484.893	NA	314.608	467.122	NA	283.464
Q9UJ70	N-acetyl-D-glucosamine kinase	NAGK	NA	226.908	185.292	NA	172.32	208.157	555.098	364.575	NA	169.292	340.071	617.391	40.1325	436.492	NA	NA	418.566	440.866	400.726	692.403	273.81	NA	319.025	716.755	230.615	716.122	364.638	304.025	553.807	190.678
P47914	60S ribosomal protein L29	RPL29	864.527	933.244	546.621	624.667	277.686	903.487	370.687	81.8384	194.411	571.047	403.183	283.5	286.759	192.268	453.724	NA	NA	NA	NA	351.478	1914.35	1402.37	549.281	123.498	421.503	NA	91.8805	251.099	NA	557.68
P26640	Valine--tRNA ligase	VARS1	358.585	90.5654	NA	NA	217.368	108.891	343.968	145.2	NA	628.439	135.899	161.702	NA	287.522	105.931	521.667	247.991	499.483	486.148	313.448	NA	298.721	254.351	211.944	NA	351.986	136.087	161.645	267.396	129.529
P46782	40S ribosomal protein S5	RPS5	793.836	1685.64	278.58	NA	860.215	1551.43	622.972	384.243	169.047	971.812	450.144	267.926	473.18	NA	244.279	932.026	NA	NA	NA	658.586	1880.5	2991.44	1007.6	269.415	585.363	330.912	303.51	80.0718	NA	65.8408
Q16555	Dihydropyrimidinase-related protein 2	DPYSL2	193.771	NA	96.6058	NA	476.603	603.759	209.163	346.148	243.639	413.726	NA	245.584	NA	336.674	455.96	163.076	347.321	384.059	758.889	92.4841	NA	NA	427.941	293.438	418.074	239.477	414.331	361.502	388.951	641.921
P20339	Ras-related protein Rab-5A	RAB5A	228.387	197.402	147.692	277.133	398.677	NA	93.0896	418.94	NA	NA	85.9393	77.4723	68.8628	137.024	148.553	659.787	194.483	81.3725	154.48	158.105	NA	98.3658	365.244	182.881	72.0914	NA	420.803	NA	123.204	102.147
P36957	Dihydrolipoyllysine-residue succinyltransferase component of 2-oxoglutarate dehydrogenase complex, mitochondrial	DLST	521.425	1379.01	122.369	NA	NA	719.275	NA	NA	96.076	819.559	162.444	279.37	129.801	477.748	474.599	653.208	348.442	232.109	260.794	126.781	1377.49	1388.72	NA	272.246	NA	176.994	540.824	368.58	69.4598	173.462
Q9NR30	Nucleolar RNA helicase 2	DDX21	1456.23	1983.14	575.96	NA	499.526	825.874	680.246	316.893	361.343	607.836	434.035	158.038	607.636	NA	274.194	1339.23	723.768	NA	214.783	440.122	1570.53	1058.54	543.87	247.624	295.296	NA	NA	379.95	NA	207.518
P16104	Histone H2AX	H2AX	2421.45	3309.28	1796.77	54.3567	640.143	2403.02	2801.39	408.234	496.017	3311.07	2120.93	NA	1165.4	NA	999.408	1862.69	NA	NA	NA	450.309	6088.99	1513.24	1185.38	617.712	1472.19	676.135	276.379	227.397	NA	2824.37
P17987	T-complex protein 1 subunit alpha	TCP1	NA	465.059	NA	1654.76	243.883	685.055	257.187	301.353	53.7903	207.347	NA	NA	364.542	174.334	99.3128	393.486	NA	173.195	NA	222.699	711.468	1024.54	481.707	63.3622	204.062	391.405	422.873	223.918	184.04	101.708
P36578	60S ribosomal protein L4	RPL4	2483.43	1724.87	629.671	NA	639.616	1785.4	316.694	774.699	919.878	1048.06	777.18	NA	NA	NA	519.127	2025.35	686.752	660.367	716.171	589.983	1860.97	1626.55	660.586	657.487	638.11	NA	344.033	745.289	NA	526.377
Q03135	Caveolin-1	CAV1	NA	539.527	135.336	NA	897.595	1181.78	562.204	874.223	926.975	483.968	138.487	315.579	NA	NA	NA	347.75	297.406	502.041	278.485	160.418	1227.35	1188.23	619.259	727.712	978.555	348.569	347.048	NA	30.7019	143.917
P16949	Stathmin	STMN1	738.229	159.642	NA	353.574	374.696	1491.02	131.291	175.352	256.45	767.107	167.735	164.445	366.261	234.136	341.495	NA	NA	NA	136.134	NA	729.074	356.148	265.241	289.084	137.923	NA	444.938	272.053	133.544	441.06
P14678	Small nuclear ribonucleoprotein-associated proteins B and B'	SNRPB	232.953	257.631	187.723	NA	796.067	1896.53	315.777	969.69	NA	421.597	577.274	514.214	385.219	NA	92.3002	784.551	261.231	166.258	418.545	380.413	995.513	NA	533.333	NA	445.543	233.207	316.967	NA	198.114	414.612
Q8IUE6	Histone H2A type 2-B	H2AC21	3610.49	6036.7	1602.71	984.353	971.82	8076.18	2426.88	1564.94	496.706	1509.87	1049.48	397.619	2104.44	NA	1708.21	999.697	NA	NA	NA	1297.11	5111.39	1715	872.028	969.111	896.409	NA	550.501	2023.41	NA	2914.95
O95139	NADH dehydrogenase [ubiquinone] 1 beta subcomplex subunit 6	NDUFB6	255.992	295.2	286.71	NA	226.203	507.04	313.392	423.044	111.397	248.29	195.149	441.523	235.112	158.553	NA	302.148	115.341	199.884	341.212	180.633	411.542	NA	78.9424	255.83	216.575	11.688	NA	NA	NA	207.124
Q14980	Nuclear mitotic apparatus protein 1	NUMA1	1530.69	1045.79	380.578	730.541	887.715	1487.14	353.221	666.41	1799.89	1151.78	2072.67	NA	1002	NA	NA	2526.94	243.675	825.434	727.26	400.534	1414.73	676.836	NA	606.357	356.716	NA	449.327	317.154	NA	522.702
P78527	DNA-dependent protein kinase catalytic subunit	PRKDC	1076.23	1372.92	351.764	NA	797.177	866.948	598.699	465.98	366.527	579.956	318.895	NA	NA	NA	678.148	862.904	607.784	439.917	333.792	309.552	623.823	NA	536.164	473.498	562.709	165.774	NA	364.954	97.1277	214.964
P78371	T-complex protein 1 subunit beta	CCT2	1576.25	380.379	NA	1248.13	439.11	360.559	62.2191	116.828	345.69	276.203	209.361	558.947	NA	156.765	185.46	324.417	219.683	NA	NA	NA	424.738	1011.94	304.416	142.672	17.5337	67.6096	383.436	NA	44.2398	185.109
O15511	Actin-related protein 2/3 complex subunit 5	ARPC5	853.681	1135.94	511.236	911.54	1390.55	3816.45	NA	357.524	47.546	623.035	NA	491.985	593.062	323.932	NA	1512.75	577.997	235.61	NA	52.282	NA	500.888	773.837	638.883	227.239	NA	620.83	434.961	347.346	652.93
P62888	60S ribosomal protein L30	RPL30	815.055	1584.97	768.882	NA	554.874	4599.61	472.776	605.779	NA	812.598	418.279	NA	NA	614.017	301.72	1201.71	231.572	NA	444.724	486.044	1426.29	1401.08	NA	246.247	383.925	278.236	76.971	540.561	351.625	415.891
P24534	Elongation factor 1-beta	EEF1B2	320.681	761.689	358.267	NA	567.342	934.167	503.777	288.782	311.295	507.338	169.408	NA	NA	NA	NA	472.687	495.937	1173	122.123	NA	1908.36	2984.27	1041.09	362.431	476.756	243.997	NA	929.931	157.786	459.026
Q00341	Vigilin	HDLBP	389.491	NA	NA	581.592	388.534	295.755	206.991	27.597	NA	859.264	414.648	71.7448	34.0411	152.457	149.913	227.093	NA	NA	NA	NA	932.423	1257.84	832.111	54.2207	358.711	117.114	262.362	181.546	248.622	189.316
Q9Y3I0	RNA-splicing ligase RtcB homolog	RTCB	1078.76	565.248	183.613	NA	218.061	279.589	468.25	482.006	NA	453.59	128.206	260.966	113.666	NA	211.554	1210.5	NA	504.626	NA	407.808	1104.56	NA	519.241	249.258	552.416	NA	259.658	365.458	189.862	201.747
P42766	60S ribosomal protein L35	RPL35	770.083	796.311	234.197	749.741	NA	1338.37	912.699	520.924	960.796	854.957	312.009	132.979	NA	759.036	1118.67	903.064	623.409	NA	355.462	390.708	2515.99	3055.34	635.506	361.628	379.113	NA	NA	533.929	NA	NA
Q13200	26S proteasome non-ATPase regulatory subunit 2	PSMD2	259.612	171.615	180.791	408.952	243.989	440.692	190.823	NA	NA	NA	189.531	172.865	148.231	45.4382	118.788	172.258	221.154	NA	NA	NA	663.174	522.765	230.743	51.6379	493.394	NA	338.987	116.239	97.4138	224.063
Q7Z406	Myosin-14	MYH14	NA	NA	NA	NA	279.967	489.411	99.706	807.377	370.311	624.922	180.205	235.079	549.12	533.669	241.565	439.641	561.159	284.868	590.824	674.328	NA	1267.43	1058.11	277.014	NA	379.722	458.432	161.856	NA	167.434
P27348	14-3-3 protein theta	YWHAQ	326.397	274.873	NA	220.749	155.525	654.102	109.453	71.3043	137.916	504.255	17.6363	280.694	84.4944	140.607	96.9773	237.701	NA	NA	NA	NA	709.668	582.249	155.395	142.633	59.8624	NA	393.774	NA	76.3071	172.638
Q14978	Nucleolar and coiled-body phosphoprotein 1	NOLC1	484.719	570.894	444.779	585.649	230.499	639.071	331.705	162.987	199.679	270.473	110.378	NA	394.685	177.62	148.228	601.17	297.976	247.624	NA	283.596	677.836	535.745	391.834	NA	600.363	NA	NA	NA	167.756	NA
Q9H9B4	Sideroflexin-1	SFXN1	577.948	837.908	363.473	NA	402.229	NA	94.6833	211.369	363.12	522.512	400.57	NA	NA	NA	129.88	353.546	134.876	110.977	NA	391.958	834.724	1489.24	1095.92	554.143	308.418	121.815	332.011	277.083	NA	131.106
P36542	ATP synthase subunit gamma, mitochondrial	ATP5F1C	555.751	693.024	142.547	473.932	271.801	792.507	220.848	408.105	NA	862.113	184.444	NA	NA	NA	240.947	926.487	NA	294.219	105.292	244.372	1101.6	2449.3	222.066	267.707	294.145	NA	140.538	162.903	NA	89.2678
Q01650	Large neutral amino acids transporter small subunit 1	SLC7A5	NA	924.432	365.916	NA	NA	368.661	642.335	372.417	48.9319	1071.99	930.485	483.797	130.935	588.519	172.438	437.96	597.747	NA	NA	663.243	2080.97	1064.61	NA	231.643	622.665	303.777	223.965	265.466	NA	167.679
Q96AG4	Leucine-rich repeat-containing protein 59	LRRC59	710.73	874.794	780.696	NA	615.537	303.138	649.561	487.891	NA	2280.58	300.842	NA	378.611	371.083	342.828	798.702	NA	225.321	NA	383.266	1586.22	2565.35	794.135	61.0595	526.616	NA	740.092	563.885	374.093	NA
P30048	Thioredoxin-dependent peroxide reductase, mitochondrial	PRDX3	160.431	306.68	202.643	NA	748.188	948.042	454.731	466.525	201.452	116.295	NA	364.885	106.366	159.644	NA	513.588	NA	213.644	206.164	52.1642	695.826	1565.86	206.095	386.087	219.64	NA	NA	NA	239.672	108.692
Q9Y3B3	Transmembrane emp24 domain-containing protein 7	TMED7	59.1106	291.856	165.998	NA	NA	382.787	204.658	584.488	120.249	41.8283	228.695	NA	NA	163.269	317.297	105.035	153.586	NA	NA	402.801	530.147	355.292	273.604	430.348	230.842	100.972	241.32	153.34	NA	175.637
P04899	Guanine nucleotide-binding protein G(i) subunit alpha-2	GNAI2	731.118	989.275	275.68	NA	161.347	834.513	80.0304	67.843	242.002	153.667	93.8419	NA	NA	234.081	79.2274	709.62	164.029	NA	NA	NA	859.699	395.319	158.457	666.069	117.149	258.142	236.506	NA	198.774	272.977
P35659	Protein DEK	DEK	450.579	955.503	734.684	NA	334.817	923.681	315.86	147.781	586.696	780.166	296.135	NA	NA	841.576	955.182	1338.28	599.619	446.848	NA	389.895	726.566	709.166	676.539	194.502	792.992	NA	1214.77	NA	NA	317.143
Q9Y2X3	Nucleolar protein 58	NOP58	569.49	2512.29	663.563	455.094	801.842	1186.82	674.605	352.742	235.511	689.264	348.956	138.276	715.423	NA	35.0119	1320.35	477.617	356.672	307.135	NA	1782.82	NA	705.855	620.694	607.462	NA	NA	NA	NA	255.425
Q9NUM4	Transmembrane protein 106B	TMEM106B	169.236	16.0624	261.6	NA	474.974	232.026	201.413	444.518	148.104	176.807	72.7903	NA	NA	100.651	144.488	217.34	266.744	NA	209.937	NA	269.206	NA	91.0937	159.645	436.933	236.553	135.653	NA	96.6157	117.381
Q13011	Delta(3,5)-Delta(2,4)-dienoyl-CoA isomerase, mitochondrial	ECH1	NA	238.655	NA	121.867	226.206	629.66	103.198	77.2046	NA	42.1241	NA	146.726	24.6652	205.472	163.253	427.91	192.867	175.595	306.985	148.753	104.928	NA	41.8563	60.322	211.568	180.234	NA	87.2059	NA	116.399
P62314	Small nuclear ribonucleoprotein Sm D1	SNRPD1	245.538	NA	NA	NA	603.969	759.351	340.002	817.547	406.313	906.297	280.598	NA	172.013	NA	140.925	NA	588.681	178.403	272.397	38.3089	1181.21	1351.03	1131.9	168.407	290.621	163.247	77.3905	NA	106.049	221.819
P62995	Transformer-2 protein homolog beta	TRA2B	1046.6	977.485	310.289	344.521	360.357	632.844	445.271	296.003	NA	743.484	454.147	541.188	564.634	NA	261.119	183.049	587.568	NA	NA	207.819	997.301	1280.45	NA	NA	200.896	592.687	311.428	205.707	469.557	NA
P42704	Leucine-rich PPR motif-containing protein, mitochondrial	LRPPRC	927.591	989.47	498.488	443.56	455.253	962.687	218.586	451.848	455.374	543.122	229.363	NA	NA	NA	253.457	1294.01	385.201	129.874	426.183	290.392	973.728	400.805	NA	337.003	330.626	NA	406.169	NA	NA	318.275
Q15019	Septin-2	SEPTIN2	1343.55	1407.79	813.396	342.065	686.43	1469.58	584.26	344.938	217.085	322.997	280.806	315.058	NA	NA	186.487	2000.23	146.174	835.706	NA	407.438	731.693	NA	552.683	201.478	486.92	NA	143.836	NA	NA	83.9984
P49862	Kallikrein-7	KLK7	767.177	454.117	NA	NA	527.327	1490.46	592.022	1153.72	1435.55	860.007	745.395	443.118	NA	634.648	585.52	928.801	527.065	257.265	NA	NA	1227.92	NA	1280.21	857.192	760.83	354.05	449.418	NA	292.516	581.842
O95232	Luc7-like protein 3	LUC7L3	663.088	430.578	330.493	37.0363	186.28	607.08	427.764	618.163	471.221	NA	402.923	271.353	NA	258.184	46.4281	NA	336.615	NA	107.658	109.881	NA	NA	358.343	315.281	489.587	353.334	474.851	NA	65.1401	255.109
O76021	Ribosomal L1 domain-containing protein 1	RSL1D1	601.349	1006.51	392.949	NA	781.386	672.931	261.068	348.113	NA	492.566	363.436	NA	113.351	NA	NA	512.111	507.483	407.127	495.433	364.911	605.459	350.249	303.086	135.671	386.824	213.905	449.737	NA	NA	156.984
P05026	Sodium/potassium-transporting ATPase subunit beta-1	ATP1B1	2089.58	4648.1	1521.27	NA	1987.34	2868.46	1250.1	1360.17	877.133	900.249	320.311	450.86	291.092	NA	NA	3898.49	588.904	NA	443.459	68.5221	1284	723.194	1630.18	902.773	2029.68	577.576	NA	NA	NA	378.877
O43143	Pre-mRNA-splicing factor ATP-dependent RNA helicase DHX15	DHX15	393.603	212.569	184.702	NA	127.022	506.901	209.903	307.393	210.374	416.523	123.974	231.773	NA	NA	NA	537.935	59.1187	238.989	NA	16.5229	167.654	NA	243.905	126.916	389.842	93.783	218.288	85.9071	NA	86.2808
O60543	Cell death activator CIDE-A	CIDEA	957.924	2456.1	743.153	NA	2450.35	9112.51	987.582	1431.61	NA	134.453	56.2704	NA	628.92	NA	462.505	3886.43	563.213	1451.45	NA	505.825	1998.37	NA	2255.89	228.089	1559.78	273.013	619.468	NA	261.063	598.426
Q9UKM9	RNA-binding protein Raly	RALY	987.743	1168.94	NA	746.714	442.91	554.847	694.213	415.996	NA	1854.96	NA	NA	332.276	NA	192.149	1332.77	473.569	73.9017	NA	686.958	1214.68	624.58	202.483	158.129	406.372	268.402	NA	153.525	383.845	156.04
O00469	Procollagen-lysine,2-oxoglutarate 5-dioxygenase 2	PLOD2	759.09	860.459	149.322	NA	618.028	1309.78	33.7317	227.903	642.364	220.003	NA	295.474	NA	146.372	NA	742.802	307.929	290.448	79.0444	25.793	534.189	360.883	416.353	131.926	180.797	62.6166	NA	NA	NA	200.867
P35637	RNA-binding protein FUS	FUS	485.265	733.217	310.733	536.445	628.97	1084.37	567.285	230.119	231.434	NA	265.323	NA	239.758	NA	NA	810.284	885.75	381.72	NA	502.937	1664.7	1313.65	590.543	214.813	530.796	NA	434.882	NA	NA	284.549
Q01082	Spectrin beta chain, non-erythrocytic 1	SPTBN1	1709.44	1072.54	485.386	NA	506.743	1377.02	258.276	136.032	NA	325.624	387.743	225.564	NA	NA	NA	2170.66	610.552	598.006	1958.16	1051.83	1014.1	1774.26	535.771	356.766	413.291	NA	443.035	NA	NA	191.95
P18621	60S ribosomal protein L17	RPL17	616.945	509.979	140.678	NA	299.239	582.696	363.276	270.907	NA	651.028	345.748	104.385	396.875	NA	163.134	466.478	405.753	NA	NA	213.142	1301.06	484.383	302.649	137.156	588.273	NA	721.033	NA	NA	261.607
Q02818	Nucleobindin-1	NUCB1	356.507	387.124	225.492	263.812	352.394	906.189	NA	431.92	164.115	NA	261.174	NA	NA	208.199	199.514	842.429	212.806	610.306	NA	121.527	NA	751.026	634.859	148.041	298.494	NA	698.226	NA	149.723	195.813
P43243	Matrin-3	MATR3	1313.78	1581.96	NA	NA	882.602	1128.55	460.135	681.295	170.2	953.468	577.466	449.693	1134.92	269.836	423.087	642.13	NA	1141.95	NA	497.189	2145.38	916.587	1427.07	644.986	534.344	NA	NA	413.997	NA	NA
Q9BY32	Inosine triphosphate pyrophosphatase	ITPA	223.415	119.558	NA	NA	292.935	NA	287.882	137.556	293.702	NA	271.734	NA	NA	210.019	482.557	328.66	198.657	214.42	201.405	263.493	NA	NA	34.2541	393.966	355.787	475.835	276.883	501.108	423.158	157.202
P31930	Cytochrome b-c1 complex subunit 1, mitochondrial	UQCRC1	303.747	378.116	197.801	407.117	259.958	435.097	211.805	209.533	NA	142.253	NA	280.18	197.703	NA	138.845	152.186	NA	NA	NA	222.252	NA	1147.59	207.968	338.109	430.513	36.5295	102.709	217.502	71.5107	NA
P11166	Solute carrier family 2, facilitated glucose transporter member 1	SLC2A1	489.098	1641.14	694.188	NA	1102.73	2975.05	357.924	484.474	NA	359.567	591.575	736.102	NA	254.568	710.188	1208.45	NA	929.891	NA	NA	1808.91	2105.15	685.856	620.415	884.063	497.297	NA	NA	246.114	369.099
P27482	Calmodulin-like protein 3	CALML3	NA	NA	NA	1039.97	1837	1818.62	262.006	535.333	545.175	668.445	455.212	277.621	NA	274.543	534.705	672.642	NA	920.96	530.626	293.045	1864.68	1666.92	NA	381.692	NA	311.559	1481.02	306.68	NA	147.227
Q96PK6	RNA-binding protein 14	RBM14	472.961	380.793	NA	722.406	406.45	841.263	365.01	283.257	143.635	651.527	442.519	NA	447.598	172.766	221.16	NA	282.601	NA	NA	393.048	521.923	780.088	628.312	401.865	379.008	NA	NA	154.145	376.066	NA
Q9NZ01	Very-long-chain enoyl-CoA reductase	TECR	785.55	902.755	648.297	223.084	361.242	456.088	541.126	484.798	NA	214.873	283.155	NA	NA	NA	380.457	1957.58	248.012	367.548	270.397	312.527	NA	NA	311.333	678.21	426.405	96.8913	308.785	NA	NA	290.299
P56385	ATP synthase subunit e, mitochondrial	ATP5ME	1384.46	727.955	307.17	NA	376.399	1161.27	297.775	357.293	NA	898.719	394.546	100.221	243.111	74.3455	NA	NA	NA	NA	NA	478.289	1204.57	1721.21	338.655	222.243	501.943	130.521	115.644	NA	140.648	281.377
P53634	Dipeptidyl peptidase 1	CTSC	640.728	1090.28	NA	NA	NA	415.03	551.507	786.415	766.503	451.064	346.159	184.663	NA	536.226	378.775	767.199	433.948	755.739	387.405	782.157	NA	NA	809.221	198.585	500.057	524.046	344.388	NA	336.836	NA
Q13501	Sequestosome-1	SQSTM1	527.683	1827.91	1310	NA	700.988	1065.64	250.436	275.466	NA	783.117	373.729	NA	NA	84.5698	294.164	2166.37	523.689	1118.33	NA	314.623	482.228	NA	462.063	270.317	509.898	NA	174.841	334.898	NA	413.886
P61970	Nuclear transport factor 2	NUTF2	173.435	NA	NA	798.278	181.902	299.583	498.462	261.279	108.108	NA	94.5299	144.062	348.085	243.465	499.347	731.341	136.581	187.742	NA	327.718	314.83	NA	NA	112.182	212.023	195.098	101.853	NA	389.273	NA
P61088	Ubiquitin-conjugating enzyme E2 N	UBE2N	463.629	356.72	NA	NA	878.287	1136.29	144.573	411.654	294.966	69.0142	NA	NA	NA	NA	NA	663.144	92.4046	37.6831	85.0593	50.7131	813.583	1634.78	394.484	150.832	193.31	NA	432.268	363.141	124.436	190.62
P08574	Cytochrome c1, heme protein, mitochondrial	CYC1	1338.46	NA	NA	NA	1099.49	1160.89	529.588	2046.43	849.94	1224.56	1088.73	NA	531.799	491.374	711.78	NA	752.067	690.022	579.5	486.531	916.318	NA	803.477	815.849	1691.74	914.827	403.721	NA	380.224	NA
P62304	Small nuclear ribonucleoprotein E	SNRPE	842.029	112.4	NA	NA	230.786	NA	304.299	406.757	227.24	311.523	405.653	292.126	306.426	NA	NA	799.098	300.94	NA	61.1658	24.3892	471.563	NA	275.207	119.792	359.952	360.771	19.9299	82.7746	NA	215.226
P83881	60S ribosomal protein L36a	RPL36A	2332.78	920.792	NA	1598.67	788.463	1120.39	433.512	619.634	NA	852.227	148.236	NA	354.806	281.081	822.702	751.438	NA	NA	NA	428.738	1939.39	1305.75	538.163	208.886	206.609	NA	227.425	224.214	NA	374.309
Q9UQ35	Serine/arginine repetitive matrix protein 2	SRRM2	405.295	1035.18	405.28	201.243	NA	819.466	548.506	257.473	404.821	657.052	328.609	NA	519.849	NA	401.384	NA	NA	NA	NA	417.647	998.316	454.937	200.208	426.633	349.539	159.712	NA	248.7	102.566	143.228
P14314	Glucosidase 2 subunit beta	PRKCSH	1473.9	896.983	NA	156.268	1211.67	1873.03	272.098	261.828	NA	NA	NA	NA	79.2699	NA	184.662	258.966	363.394	NA	777.145	277.606	1095.2	995.715	654.404	177.379	404.651	154.421	491.071	144.146	316.344	NA
O15144	Actin-related protein 2/3 complex subunit 2	ARPC2	1413.32	1081.39	NA	NA	2619.19	3304.41	1141.89	738.964	NA	NA	NA	NA	356.429	1534.78	268	2301.96	367.847	285.774	341.417	NA	2371.01	795.24	1809.15	787.476	667.959	273.818	878.428	476.51	219.344	NA
Q9NTK5	Obg-like ATPase 1	OLA1	1951.2	136.053	48.0708	296.913	342.99	533.247	137.466	65.8832	160.731	208.864	NA	NA	211.457	NA	NA	249.301	191.153	322.352	112.972	NA	61.5297	280.252	733.991	135.969	33.7156	NA	NA	NA	87.7027	126.492
Q15366	Poly(rC)-binding protein 2	PCBP2	565.405	497.469	NA	NA	422.67	678.982	201.196	276.71	147.394	231.3	NA	228.078	299.304	NA	333.161	1858.14	NA	NA	NA	NA	1179.94	1800.91	1530.94	186.498	77.0356	82.2044	592.767	233.18	NA	54.7536
P30153	Serine/threonine-protein phosphatase 2A 65 kDa regulatory subunit A alpha isoform	PPP2R1A	499.733	348.86	136.641	NA	549.29	604.423	297.446	117.014	NA	NA	NA	NA	304.262	264.082	314.131	960.647	NA	272.29	283.356	560.551	503.121	NA	398.099	375.84	171.846	NA	2745.43	541.214	NA	316.072
P05204	Non-histone chromosomal protein HMG-17	HMGN2	1009.98	750.308	253.914	1339.11	2331.82	1811.73	638.382	292.984	NA	1133.58	626.492	NA	756.315	NA	428.734	NA	NA	NA	NA	195.59	3023.73	6668.53	3466.27	409.352	208.809	NA	262.153	NA	590.107	586.208
P46783	40S ribosomal protein S10	RPS10	1831.23	574.688	78.3556	504.572	1250.81	1159.26	335.363	NA	NA	NA	2045.16	333.197	308.339	200.65	586.189	487.082	NA	489.608	NA	NA	2847.33	4138.91	1086	215.651	243.452	NA	365.911	78.4489	NA	NA
P48643	T-complex protein 1 subunit epsilon	CCT5	87.4856	NA	NA	1300.26	194.348	120.525	124.851	44.7918	NA	659.633	100.446	161.036	302.542	NA	103.169	NA	NA	NA	NA	204.69	656.352	1143.94	141.738	210.016	190.43	130.8	471.16	256.213	NA	706.39
O75643	U5 small nuclear ribonucleoprotein 200 kDa helicase	SNRNP200	179.416	225.346	195.964	NA	NA	666.205	89.7588	173.998	NA	113.906	NA	NA	171.099	NA	56.8992	536.831	NA	214.061	NA	262.135	564.314	371.863	280.679	321.476	249.045	44.9797	182.053	206.303	NA	46.9484
P47895	Aldehyde dehydrogenase family 1 member A3	ALDH1A3	393.625	529.228	NA	NA	643.118	416.692	231.58	NA	386.43	NA	NA	75.3981	165.128	NA	240.015	455.779	238.437	93.0575	NA	210.337	691.759	952.086	823.597	291.034	NA	252.116	NA	125.063	61.1088	718.627
Q99729	Heterogeneous nuclear ribonucleoprotein A/B	HNRNPAB	819.718	NA	171.442	NA	151.063	457.058	559.759	NA	385.065	1043.3	153.207	NA	147.284	90.616	506.606	1820.21	NA	NA	200.547	149.716	479.315	696.427	141.542	358.31	407.303	181.787	NA	NA	316.762	NA
P55084	Trifunctional enzyme subunit beta, mitochondrial	HADHB	1022.32	580.036	150.583	802.96	212.961	843.643	421.976	365.547	NA	164.283	NA	NA	NA	NA	73.7908	1076.56	159.461	321.798	60.6168	140.399	NA	1621.95	NA	909.254	371.303	NA	825.389	190.598	NA	242.284
P10606	Cytochrome c oxidase subunit 5B, mitochondrial	COX5B	774.278	509.542	31.0163	484.801	274.331	518.178	256.521	171.335	41.6317	228.889	234.219	NA	NA	NA	NA	1002.72	463.292	454.003	NA	264.952	575.675	NA	NA	207.513	179.18	NA	92.637	NA	194.774	242.98
Q07157	Tight junction protein ZO-1	TJP1	NA	988.786	982.56	372.308	12199.6	4413.54	702.424	1765.82	611.247	569.904	NA	333.512	NA	NA	NA	330.92	1532.97	NA	983.772	1031.39	3604.93	6530.49	7388.48	887.16	4951.93	NA	151.68	NA	NA	527.129
P62829	60S ribosomal protein L23	RPL23	366.988	751.256	NA	NA	711.913	1253.54	125.512	333.698	NA	881.897	214.953	318.055	NA	465.984	147.581	182.518	NA	NA	397.143	55.6531	1417.32	1571.37	844.015	249.523	308.057	NA	NA	164.714	NA	264.717
P15144	Aminopeptidase N	ANPEP	210.313	343.08	284.699	NA	543.959	1255.46	385.131	246.395	NA	618.455	177.802	157.999	NA	NA	242.297	580.846	NA	838.089	282.101	137.939	857.207	NA	892.161	142.489	200.475	86.3358	300.134	NA	NA	NA
Q9BW60	Elongation of very long chain fatty acids protein 1	ELOVL1	840.331	518.231	321.805	NA	214.049	556.852	107.824	119.164	132.607	187.314	33.9534	NA	408.941	NA	NA	425.028	190.749	738.174	231.071	175.34	143.706	248.992	243.617	NA	144.159	NA	NA	542.149	NA	NA
Q99832	T-complex protein 1 subunit eta	CCT7	925.296	321.311	NA	NA	134.24	435.827	114.382	288.087	NA	NA	NA	NA	154.506	211.004	NA	157.772	326.593	NA	197.731	53.9874	640.159	859.029	515.162	96.8447	115.151	386.933	223.915	NA	122.548	241.909
P09429	High mobility group protein B1	HMGB1	2192.56	NA	NA	NA	1172.53	5315.89	890.214	927.369	128.411	710.12	417.659	NA	630.846	1156.59	233.709	NA	NA	NA	NA	209.876	2349.03	3323.75	2739.56	1078.63	379.907	207.095	192.333	NA	550.076	635.232
Q16576	Histone-binding protein RBBP7	RBBP7	1612.85	549.939	NA	NA	618.724	1362.76	316.976	380.055	124.622	478.374	241.531	NA	270.993	NA	314.046	1435.29	211.964	432.214	352.253	NA	1046.72	590.862	770.417	NA	245.801	76.4508	NA	83.4984	NA	NA
Q562R1	Beta-actin-like protein 2	ACTBL2	NA	634.508	848.865	NA	1064.85	1635.57	928.796	239.8	NA	2847.21	NA	NA	362.922	NA	1380.48	431.592	359.41	918.754	NA	260.87	221.934	NA	360.883	1798.03	345.41	797.557	4117.93	NA	1786.37	776.505
P20340	Ras-related protein Rab-6A	RAB6A	573.27	237.108	NA	587.152	459.561	746.768	265.888	476.519	NA	262.38	264.339	708.046	NA	NA	166.561	192.299	528.895	NA	NA	NA	440.021	684.289	299.819	NA	388.369	542.822	405.29	250.281	191.182	NA
Q9UBX3	Mitochondrial dicarboxylate carrier	SLC25A10	1088.29	809.337	265.432	NA	455.708	1151.48	331.907	334.121	244.945	406.712	290.01	NA	NA	NA	648.066	1166.54	430.234	68.5917	404.51	528.883	811.774	NA	385.783	388.429	378.023	NA	NA	231.28	NA	NA
P21281	V-type proton ATPase subunit B, brain isoform	ATP6V1B2	NA	143.471	NA	742.285	495.609	1063.52	266.369	634.012	NA	357.225	425.753	460.626	NA	196.355	216.338	NA	NA	NA	NA	250.514	NA	519.382	483.658	370.365	193.247	243.163	516.086	353.758	203.973	667.856
P60903	Protein S100-A10	S100A10	1456.96	NA	99.3286	NA	1025.44	1355.14	399.933	767.18	NA	774.074	311.989	1043.01	280.617	480.427	298.654	372.93	333.338	404.074	NA	287.536	NA	NA	582.909	1027.29	915.521	NA	540.109	NA	NA	506.291
P48163	NADP-dependent malic enzyme	ME1	351.562	267.928	762.026	NA	178.927	508.459	227.734	694.92	732.858	NA	NA	NA	NA	NA	705.655	247.481	NA	NA	1073.13	529.185	90.7839	371.422	165.898	589.745	559.346	179.047	294.144	NA	154.755	433.986
Q13428	Treacle protein	TCOF1	1397.26	1391.43	638.885	NA	498.737	975.653	608.246	273.554	NA	708.875	243.33	NA	339.342	271.743	337.552	1396.98	297.867	NA	667.144	413.118	722.956	NA	201.909	NA	198.603	209.686	NA	179.503	NA	NA
P60953	Cell division control protein 42 homolog	CDC42	1056	193.424	157.326	NA	225.516	502.468	207.574	417.307	9.06791	615.861	509.015	181.523	NA	NA	118.146	NA	157.359	NA	NA	NA	113.754	578.931	217.112	297.281	314.163	NA	205.808	138.284	NA	260.881
Q92522	Histone H1.10	H1-10	567.198	370.934	126.989	233.52	91.4205	255.021	398.932	162.86	188.549	538.512	120.327	NA	309.11	NA	NA	272.403	NA	NA	NA	197.452	323.291	NA	NA	122.029	139.093	NA	169.923	205.891	41.5537	299.399
P24539	ATP synthase F(0) complex subunit B1, mitochondrial	ATP5PB	1010.21	593.828	255.122	NA	263.872	526.901	367.653	368.332	117.753	362.832	377.32	NA	248.052	NA	144.274	646.242	255.706	NA	135.209	195.589	268.111	NA	242.912	274.019	120.549	NA	NA	150.7	NA	NA
Q99873	Protein arginine N-methyltransferase 1	PRMT1	1033.64	NA	NA	NA	403.563	911.992	291.211	236.538	236.049	553.677	137.176	NA	NA	365.808	NA	135.415	108.798	NA	NA	31.332	626.59	953.984	617.42	234.729	NA	79.8211	175.189	159.77	204.656	166.36
P02765	Alpha-2-HS-glycoprotein	AHSG	NA	NA	NA	2555.7	156.176	1116.53	492.163	NA	548.113	512.424	143.039	NA	502.696	341.682	57.253	NA	470.777	NA	892.616	NA	332.769	NA	306.345	183.52	128.333	241.6	565.714	317.117	259.455	206.879
P08670	Vimentin	VIM	1296.65	278.567	NA	NA	2749.11	8715.56	136.533	NA	531.589	392.586	417.584	239.365	517.541	335.92	NA	563.983	NA	NA	NA	69.6887	978.202	2055.44	1700.67	1000.69	647.723	NA	353.972	49.7328	198.525	NA
P53999	Activated RNA polymerase II transcriptional coactivator p15	SUB1	1487.84	300.579	NA	NA	1083.04	1619.05	256.348	392.352	NA	565.837	123.412	NA	146.53	85.376	115.02	683.153	NA	NA	NA	NA	1926.05	3002.24	1763.93	1450.98	428.408	NA	59.1336	781.852	NA	225.991
P15559	NAD(P)H dehydrogenase [quinone] 1	NQO1	952.132	518.03	NA	NA	248.933	440.548	132.917	133.508	428.778	310.044	68.9657	64.5953	180.766	80.4775	42.1359	641.034	123.67	NA	NA	NA	1486.41	179.397	319.718	NA	221.355	NA	492.733	NA	NA	NA
Q13347	Eukaryotic translation initiation factor 3 subunit I	EIF3I	577.344	154.17	537.121	NA	513.334	704.995	94.6445	183.912	120.121	NA	NA	NA	114.293	NA	166.963	311.054	768.877	NA	119.56	215.621	1301.56	376.194	778.796	374.582	NA	27.9372	NA	164.123	NA	NA
P15311	Ezrin	EZR	NA	63.3897	NA	NA	628.164	1144.5	319.312	506.993	313.97	597.76	195.918	156.991	163.582	376.781	483.308	NA	NA	576.881	NA	NA	NA	1170.46	574.553	226.849	242.567	NA	1182.06	256.889	NA	363.471
Q9UHD8	Septin-9	SEPTIN9	613.773	596.794	484.048	NA	434.098	870.162	236.338	629.582	277.136	245.502	162.098	NA	81.1487	748.42	225.417	NA	NA	NA	NA	421.858	1167.45	667.865	371.819	NA	439.079	NA	NA	467.657	NA	102.673
Q9Y617	Phosphoserine aminotransferase	PSAT1	238.216	384.966	46.5181	NA	248.787	615.188	266.239	310.861	328.743	NA	NA	370.639	NA	NA	31.3785	984.142	214.525	256.574	294.269	282.759	353.372	NA	275.801	182.786	217.791	NA	NA	NA	95.559	NA
O43390	Heterogeneous nuclear ribonucleoprotein R	HNRNPR	1146.63	1076.89	NA	431.514	433.041	679.51	261.857	179.597	NA	251.928	71.3895	NA	366.776	NA	230.255	676.112	NA	NA	NA	381.259	1969.95	NA	210.433	218.965	259.222	NA	224.573	321.468	NA	238.915
P38606	V-type proton ATPase catalytic subunit A	ATP6V1A	NA	248.785	136.698	NA	113.09	217.065	183.915	100.753	108.901	125.886	96.9666	157.277	NA	221.412	107.971	333.964	89.2884	NA	NA	53.5935	NA	NA	NA	120.684	201.979	NA	172.732	180.648	NA	141.37
Q92841	Probable ATP-dependent RNA helicase DDX17	DDX17	515.052	848.342	NA	NA	NA	372.901	392.009	218.715	831.175	693.186	444.4	277.768	182.302	NA	175.812	404.998	453.462	NA	NA	NA	1167.64	282.442	NA	507.505	333.748	383.488	NA	276.044	NA	364.847
P07108	Acyl-CoA-binding protein	DBI	674.222	NA	NA	NA	297.556	841.788	375.266	406.052	325.361	445.96	274.806	55.6199	493.683	NA	501.846	887.174	343.859	301.445	NA	NA	NA	NA	350.694	NA	244.164	217.818	1060.02	250.6	NA	64.5438
P40121	Macrophage-capping protein	CAPG	239.752	232.197	265.814	NA	244.019	1274.66	172.223	NA	NA	NA	NA	NA	240.927	347.514	105.463	NA	238.626	NA	124.295	NA	575.512	416.331	425.743	244.153	227.234	NA	370.447	341.975	341.785	349.007
P16422	Epithelial cell adhesion molecule	EPCAM	996.732	1008.5	1091.83	NA	1556.58	2835.52	610.346	603.783	83.4261	769.521	98.879	NA	NA	NA	NA	3715.91	699.248	1230.13	561.034	119.505	709.666	NA	892.301	175.152	673.875	212.21	NA	NA	NA	NA
P13797	Plastin-3	PLS3	212.851	154.062	NA	NA	774.438	2534.58	493.42	602.724	660.115	173.236	NA	NA	103.886	357.653	230.953	783.851	404.454	NA	NA	NA	429.976	NA	734.432	360.151	518.03	NA	925.686	NA	142.677	311.677
P51572	B-cell receptor-associated protein 31	BCAP31	NA	830.726	NA	NA	490.989	910.751	339.674	NA	537.731	1368.77	226.757	78.8234	300.618	317.832	NA	NA	NA	430.594	NA	158.234	684.646	778.362	461.553	372.096	319.793	NA	159.364	598.064	NA	272.743
P28838	Cytosol aminopeptidase	LAP3	451.858	NA	NA	760.361	106.965	768.399	188.692	324.39	144.004	446.662	145.002	NA	NA	NA	NA	399.392	NA	157.396	319.386	172.272	NA	481.005	262.032	146.227	247.594	NA	531.234	NA	214.189	179.101
P62847	40S ribosomal protein S24	RPS24	2769.71	371.865	131.822	278.283	213.874	947.059	50.6533	215.47	144.366	231.398	NA	NA	NA	191.131	120.754	538.882	NA	NA	NA	150.756	1047.83	419.793	365.328	NA	101.301	NA	NA	52.019	NA	105.429
Q8N766	ER membrane protein complex subunit 1	EMC1	345.584	849.845	NA	NA	503.848	672.667	253.459	1007.94	NA	NA	323.196	270.263	176.331	125.416	522.732	410.975	277.149	NA	337.017	296.86	NA	NA	NA	554.312	361.687	254.554	NA	122.139	281.108	NA
P60981	Destrin	DSTN	1329.36	180.552	NA	NA	514.273	895.133	84.2198	480.816	223.849	509.083	NA	110.868	195.774	NA	NA	98.6804	NA	280.112	NA	NA	699.719	NA	435.292	144.321	283.984	224.539	229.968	40.5898	NA	123.582
Q9BSJ8	Extended synaptotagmin-1	ESYT1	NA	1036.34	NA	NA	440.472	597.74	501.899	563.352	198.196	NA	460.997	26.8737	673.119	NA	354.749	428.563	NA	NA	1145.03	179.619	2684.18	4702.18	NA	541.303	680.117	NA	NA	174.315	NA	228.531
Q92979	Ribosomal RNA small subunit methyltransferase NEP1	EMG1	191.168	701.097	NA	NA	165.949	731.681	307.073	145.244	247.849	256.184	247.086	NA	235.907	NA	NA	1785.33	NA	NA	NA	129.459	637.567	712.891	412.362	NA	245.086	NA	104.299	223.216	NA	828.068
P05198	Eukaryotic translation initiation factor 2 subunit 1	EIF2S1	148.02	302.868	172.236	NA	18.4554	443.716	102.715	16.5798	NA	50.6122	107.443	163.169	NA	88.9085	NA	NA	NA	NA	NA	186.374	569.296	492.431	368.932	19.4089	138.565	NA	122.717	NA	NA	79.2212
P05388	60S acidic ribosomal protein P0	RPLP0	272.09	270.357	NA	NA	392.967	782.129	120.418	250.373	NA	196.013	132.837	NA	NA	NA	65.4019	234.729	NA	89.6338	NA	NA	1269.64	1710.23	304.04	61.1275	213.025	NA	NA	378.974	72.3649	194.364
Q9UJZ1	Stomatin-like protein 2, mitochondrial	STOML2	1215.72	959.758	412.054	536.258	496.505	619.358	274.708	259.338	121.623	515.639	163.521	NA	NA	NA	430.161	511.873	NA	NA	267.802	609.794	1773.25	1407.31	736.98	NA	NA	NA	266.99	NA	NA	NA
P18754	Regulator of chromosome condensation	RCC1	472.045	565.796	NA	733.085	NA	896.379	184.158	109.202	416.976	864.771	442.889	360.409	163.097	151.176	71.4589	338.166	NA	NA	NA	NA	387.491	1686.82	760.124	335.917	374.325	NA	NA	NA	NA	NA
Q9UM00	Calcium load-activated calcium channel	TMCO1	651.826	621.922	196.543	NA	1102.77	263.149	489.144	705.931	NA	489.495	321.461	281.628	209.038	NA	482.836	783.053	700.709	806.619	NA	NA	897.765	593.451	NA	NA	763.237	292.866	NA	NA	NA	NA
P13073	Cytochrome c oxidase subunit 4 isoform 1, mitochondrial	COX4I1	NA	NA	209.965	NA	164.558	458.017	306.738	477.02	NA	339.195	NA	NA	128.466	NA	170.81	NA	142.393	NA	157.813	193.55	765.55	1119.75	421.748	626.68	466.759	NA	79.2853	47.0534	NA	207.304
P35221	Catenin alpha-1	CTNNA1	404.769	646.927	295.399	625.018	346.355	665.179	246.588	NA	NA	418.707	167.874	NA	299.155	NA	157.691	712.82	NA	NA	967.908	NA	173.206	726.567	472.016	NA	329.181	NA	NA	305.271	NA	334.404
O60437	Periplakin	PPL	182.68	55.4123	NA	556.083	257.624	248.331	539.97	320.37	NA	27.3346	143.922	56.6902	NA	288.421	214.984	NA	NA	370.769	NA	NA	NA	NA	329.43	249.532	457.381	147.997	413.218	206.511	NA	NA
P31689	DnaJ homolog subfamily A member 1	DNAJA1	NA	NA	NA	198.203	197.985	27.6428	22.7249	33.2449	99.074	NA	NA	NA	NA	90.9285	119.426	88.5819	NA	46.1343	215.007	NA	122.084	340.118	187.693	109.892	3.5143	NA	NA	63.3713	66.498	116.076
P30049	ATP synthase subunit delta, mitochondrial	ATP5F1D	NA	1190.11	513.453	NA	363.161	1316.77	124.979	347.318	NA	552.265	542.704	NA	NA	NA	227.771	707.93	NA	449.248	NA	NA	2067.24	1004.92	633.739	605.37	558.277	NA	NA	415.365	327.678	388.8
Q9UNL2	Translocon-associated protein subunit gamma	SSR3	164.62	238.108	NA	NA	470.641	531.964	116.68	313.423	110.078	109.261	444.86	167.066	NA	NA	183.613	NA	NA	NA	NA	74.1378	840.112	126.794	536.533	NA	168.146	NA	191.977	205.567	NA	389.117
Q13435	Splicing factor 3B subunit 2	SF3B2	513.163	1537.75	NA	649.555	93.3449	764.747	376.882	287.32	NA	498.418	NA	467.767	26.7822	228.089	194.923	755.274	NA	NA	NA	NA	886.247	1385.15	NA	176.889	196.881	NA	NA	331.058	NA	124.492
Q16181	Septin-7	SEPTIN7	1103.7	1052.52	192.116	NA	NA	1075.24	547.839	273.838	252.927	NA	578.033	NA	309.466	NA	265.093	726.547	NA	NA	NA	NA	1430.5	729.317	497.088	NA	505.592	210.452	763.554	458.052	NA	440.013
O15145	Actin-related protein 2/3 complex subunit 3	ARPC3	NA	425.178	NA	812.408	489.61	1117.84	452.852	NA	NA	NA	NA	NA	381.252	366.153	NA	NA	320.278	NA	827.126	539.084	471.004	NA	402.284	750.215	482.102	255.064	934.894	436.6	1488.69	912.271
P42785	Lysosomal Pro-X carboxypeptidase	PRCP	NA	NA	NA	NA	558.333	NA	548.466	852.421	184.172	NA	306.889	464.15	569.952	1130.9	283.571	550.7	639.778	NA	648.173	533.22	NA	NA	771.335	240.007	NA	554.242	NA	125.377	294.588	729.285
P84098	60S ribosomal protein L19	RPL19	1019.4	802.011	NA	NA	584.341	1220.72	348.388	203.783	456.293	598.888	160.573	NA	NA	NA	403.157	596.436	316.306	395.366	NA	NA	1629.59	NA	NA	269.988	440.888	NA	191.48	604.963	182.873	NA
P02652	Apolipoprotein A-II	APOA2	NA	NA	NA	352.967	110.598	980.971	324.899	243.878	151.296	155.297	NA	144.062	312.089	NA	NA	193.035	97.3272	NA	160.091	NA	438.025	296.81	167.429	430.089	371.693	NA	438.764	NA	NA	100.1
Q96AE4	Far upstream element-binding protein 1	FUBP1	992.88	NA	NA	NA	414.381	1152.61	147.588	NA	247.151	551.744	618.948	NA	802.328	256.042	463.921	482.153	NA	NA	NA	NA	NA	1285.97	457.67	298.911	306.468	NA	374.4	293.983	226.663	680.846
Q9ULV4	Coronin-1C	CORO1C	635.473	748.842	NA	NA	388.153	1492.75	587.785	402.158	NA	782.567	27.2447	116.228	NA	NA	334.476	813.815	NA	321.827	300.932	183.519	266.21	NA	711.987	378.914	615.091	NA	184.828	NA	NA	NA
P98179	RNA-binding protein 3	RBM3	NA	NA	NA	NA	231.69	652.481	209.79	203.352	269.056	1217	445.485	NA	NA	NA	274.581	NA	NA	NA	186.797	217.296	543.468	634.025	55.5169	421.877	429.644	136.548	319.518	NA	76.8779	491.089
Q9HD45	Transmembrane 9 superfamily member 3	TM9SF3	273.714	638.026	712.593	NA	555.836	536.44	466.859	676.129	114.564	NA	NA	84.3676	NA	439.153	188.702	582.35	48.5509	357.73	NA	NA	513.482	NA	NA	248.035	290.307	NA	283.939	NA	122.275	NA
P61224	Ras-related protein Rap-1b	RAP1B	920.948	NA	NA	588.18	833.355	2551.87	642.46	879.852	NA	1502.52	434.1	NA	NA	NA	NA	587.449	191.312	684.578	NA	204.909	1815.85	757.298	NA	893.658	916.422	770.184	653.115	714.121	NA	NA
P00966	Argininosuccinate synthase	ASS1	908.854	NA	NA	NA	173.303	926.833	186.028	262.554	1142.68	NA	217.464	NA	NA	960.104	568.994	474.022	NA	NA	468.956	341.903	NA	NA	348.272	543.441	NA	192.814	300.439	538.234	395.662	595.827
Q15029	116 kDa U5 small nuclear ribonucleoprotein component	EFTUD2	627.685	683.561	NA	211.134	641.589	584.863	47.6898	109.735	NA	276.562	NA	NA	250.613	NA	NA	250.264	49.3523	209.555	NA	NA	506.505	524.533	191.353	211.724	260.384	NA	NA	NA	199.492	138.189
P53007	Tricarboxylate transport protein, mitochondrial	SLC25A1	215.015	576.404	165.189	NA	465.072	896.044	604.945	230.547	148.377	175.921	NA	NA	NA	NA	NA	351.099	99.2839	48.6944	413.308	264.905	500.222	NA	420.702	212.337	78.094	NA	156.038	NA	NA	NA
Q09028	Histone-binding protein RBBP4	RBBP4	NA	509.242	258.298	NA	NA	353.034	62.5088	21.7531	117.462	314.455	97.1685	NA	NA	80.3975	NA	306.301	81.8679	221.367	NA	NA	87.5432	NA	50.1523	59.1263	80.7216	NA	47.0988	148.03	NA	137.372
P26447	Protein S100-A4	S100A4	2334.03	232.908	260.273	NA	302.453	862.716	220.223	286.202	NA	NA	129.864	NA	275.604	NA	NA	584.073	509.958	NA	NA	115.974	497.685	NA	335.527	302.414	122.598	30.0485	504.352	NA	NA	192.314
Q6NUK1	Calcium-binding mitochondrial carrier protein SCaMC-1	SLC25A24	963.555	1489.91	NA	NA	NA	383.135	256.773	153.674	173.78	250.41	256.028	319.608	NA	44.2966	NA	344.78	83.6301	NA	87.2538	219.346	807.454	NA	303.908	72.7021	116.927	NA	202.482	NA	NA	NA
P49411	Elongation factor Tu, mitochondrial	TUFM	458.476	54.5927	NA	NA	835.497	691.426	NA	519.969	240.512	9266.01	136.513	NA	128.397	179.239	NA	579.112	145.564	281.522	NA	NA	306.961	1441.05	308.649	401.92	642.061	NA	410.275	NA	NA	NA
O00487	26S proteasome non-ATPase regulatory subunit 14	PSMD14	204.794	NA	NA	387.608	NA	424.596	128.113	214.121	NA	446.851	13.67	149.398	NA	NA	41.7035	191.957	NA	NA	NA	NA	798.755	379.644	262.757	174.333	NA	NA	285.873	547.215	181.61	37.2765
Q9GZT3	SRA stem-loop-interacting RNA-binding protein, mitochondrial	SLIRP	1153.63	641.786	578.869	NA	NA	253.116	288.203	NA	NA	314.768	101.879	48.0237	NA	NA	266.568	426.885	344.105	NA	NA	279.636	1499.03	654.392	171.542	NA	286.238	NA	751.666	697.037	NA	NA
P46087	Probable 28S rRNA (cytosine(4447)-C(5))-methyltransferase	NOP2	1116.58	1543.26	313.497	308.502	118.457	1207.79	438.839	NA	439.082	1105.27	859.314	NA	556.889	NA	NA	1320.35	494.18	NA	NA	435.74	988.219	1661.19	NA	NA	802.991	NA	NA	NA	NA	812.111
Q13148	TAR DNA-binding protein 43	TARDBP	262.983	198.84	NA	121.59	317.685	NA	56.5718	75.7787	NA	NA	NA	NA	163.673	212.058	40.8472	295.334	28.748	44.0613	NA	NA	NA	NA	298.333	101.489	276.788	277.651	158.793	NA	222.885	NA
P40939	Trifunctional enzyme subunit alpha, mitochondrial	HADHA	695.073	967.24	204.321	NA	177.479	309.597	246.049	137.706	NA	278.376	NA	NA	NA	NA	NA	256.261	297.161	456.431	284.442	NA	323.341	1601.09	306.013	249.64	112.219	NA	NA	290.643	NA	NA
P37108	Signal recognition particle 14 kDa protein	SRP14	1042.91	170.555	NA	229.812	149.089	689.061	247.186	209.527	59.448	212.01	41.9876	NA	NA	NA	62.1575	378.757	65.3328	NA	NA	NA	761.135	601.882	203.077	25.2054	117.484	NA	NA	NA	NA	NA
P61160	Actin-related protein 2	ACTR2	224.019	544.089	142.728	NA	263.362	661.372	268.608	454.02	NA	238.377	41.8607	NA	NA	NA	NA	359.221	NA	NA	118.535	NA	NA	114.136	966.613	188.087	392.302	NA	372.901	156.428	NA	203.659
P63241	Eukaryotic translation initiation factor 5A-1	EIF5A	1515.05	NA	NA	NA	1103.45	1432.27	164.556	183.342	105.557	NA	NA	NA	NA	411.582	26.9498	25.2452	NA	NA	156.605	NA	1776.15	1501.02	843.508	260.659	99.5494	NA	NA	136.534	171.33	1163.89
Q9Y3U8	60S ribosomal protein L36	RPL36	1175.64	1236.58	423.594	NA	307.337	406.626	229.712	259.224	NA	1467.13	NA	NA	NA	NA	184.175	821.835	172.016	NA	NA	288.063	873.662	1878.44	540.356	NA	431.409	NA	NA	245.986	NA	136.344
Q14847	LIM and SH3 domain protein 1	LASP1	325.586	128.016	NA	NA	564.026	1325.13	100.386	74.2157	277.251	752.299	NA	NA	NA	NA	NA	187.895	108.2	NA	NA	NA	394.549	1400.05	544.979	294.656	149.148	NA	666.441	NA	243.076	166.179
Q7L576	Cytoplasmic FMR1-interacting protein 1	CYFIP1	399.046	483.065	NA	1507.28	55.5613	NA	260.481	256.217	NA	NA	NA	NA	NA	166.703	101.287	1228.45	194.063	NA	NA	NA	NA	NA	624.186	291.397	151.563	426.038	201.728	250.53	48.486	349.548
P40227	T-complex protein 1 subunit zeta	CCT6A	110.263	NA	353.722	432.328	151.178	609.802	187.945	NA	133.226	NA	343.685	NA	293.538	NA	NA	119.325	151.028	380.426	NA	111.839	282.646	413.912	383.195	NA	NA	NA	NA	360.607	NA	110.916
Q9NVA2	Septin-11	SEPTIN11	299.487	478.77	348.281	NA	523.182	695.419	268.326	231.868	168.788	NA	326.701	NA	NA	NA	99.1705	731.75	229.916	161.523	296.146	NA	NA	NA	312.012	NA	375.799	NA	NA	NA	82.3107	60.1866
P11387	DNA topoisomerase 1	TOP1	156.421	1059.85	227.892	NA	421.913	270.302	240.322	75.0098	NA	595.415	97.3805	NA	NA	NA	182.651	519.803	114.919	214.95	530.894	118.3	NA	NA	60.9214	288.085	215.055	NA	NA	NA	NA	NA
Q92945	Far upstream element-binding protein 2	KHSRP	342.817	775.697	NA	NA	549.054	850.755	144.57	NA	658.548	NA	NA	NA	931.901	636.131	NA	545.532	NA	NA	195.823	NA	964.244	1075.9	574.062	376.102	9.09654	NA	NA	114.622	85.1628	337.399
O00299	Chloride intracellular channel protein 1	CLIC1	588.284	NA	NA	NA	854.157	1194.78	NA	78.2586	NA	NA	NA	NA	318.324	390.763	NA	220.413	117.458	196.848	35.5848	26.7448	NA	1756.61	524.82	122.714	NA	111.484	213.826	722.09	NA	252.015
O43865	S-adenosylhomocysteine hydrolase-like protein 1	AHCYL1	222.872	355.618	NA	1073.23	473.473	699.742	79.9299	333.827	66.9833	NA	160.338	NA	NA	229.464	120.028	NA	341.024	NA	NA	194.96	NA	NA	109.433	320.538	37.5824	NA	NA	NA	189.095	321.784
Q13151	Heterogeneous nuclear ribonucleoprotein A0	HNRNPA0	1166.53	384.572	NA	650.999	NA	472.056	166.792	NA	NA	317.691	60.932	NA	350.619	NA	NA	NA	289.302	NA	72.2657	374.185	362.557	422.245	226.685	11.402	199.966	NA	233.164	NA	19.7856	NA
Q9NVP1	ATP-dependent RNA helicase DDX18	DDX18	1108.38	1510.88	664.964	NA	NA	NA	193.109	767.161	NA	293.184	482.161	NA	530.61	NA	NA	1184.8	628.443	144.041	NA	422.968	7966.2	NA	NA	159.005	560.048	NA	NA	320.764	NA	423.584
P04181	Ornithine aminotransferase, mitochondrial	OAT	NA	NA	NA	NA	923.525	934.304	63.3373	NA	NA	250.756	271.304	NA	350.072	242.33	NA	NA	NA	NA	NA	65.5637	930.462	2807.72	1210.32	538.349	21.9227	294.042	558.461	NA	568.784	255.992
Q01813	ATP-dependent 6-phosphofructokinase, platelet type	PFKP	328.926	144.251	NA	NA	317.741	805.688	215.208	213.124	NA	NA	NA	NA	NA	NA	NA	214.517	NA	NA	NA	NA	436.592	527.374	752.839	183.903	191.156	120.799	2520.33	144.713	138.959	325.634
P20674	Cytochrome c oxidase subunit 5A, mitochondrial	COX5A	108.83	330.275	NA	NA	231.959	207.286	220.775	94.5132	NA	169.817	286.408	NA	NA	177.976	37.0003	NA	181.372	NA	138.859	248.128	577.082	NA	414.913	NA	234.815	NA	74.2509	NA	NA	NA
Q9P2E9	Ribosome-binding protein 1	RRBP1	584.507	343.654	NA	NA	420.127	558.311	174.715	NA	NA	618.924	257.323	152.203	NA	NA	NA	1693.54	NA	NA	NA	217.109	493.667	1148.36	469.698	139.343	334.889	NA	262.72	NA	NA	179.392
P55769	NHP2-like protein 1	SNU13	414.1	313.717	444.928	341.577	132.466	621.839	101.132	225.756	195.91	257.598	199.53	NA	NA	NA	94.2399	368.433	NA	NA	NA	NA	877.627	185.551	NA	NA	357.121	NA	105.777	NA	NA	NA
Q7Z7H5	Transmembrane emp24 domain-containing protein 4	TMED4	NA	NA	NA	NA	560.404	NA	202.467	632.348	288.57	481.822	149.251	NA	NA	177.183	203.783	574.677	491.194	NA	277.332	170.007	971.464	863.614	NA	159.166	348.504	NA	NA	NA	NA	151.509
Q04637	Eukaryotic translation initiation factor 4 gamma 1	EIF4G1	230.972	578.908	NA	NA	573.109	502.969	NA	295.017	687.057	390.553	374.781	242.263	NA	202.801	NA	811.711	NA	NA	NA	NA	1481.18	NA	197.997	NA	NA	273.058	605.974	NA	201.138	189.452
P62273	40S ribosomal protein S29	RPS29	1031.98	816.563	507.036	NA	317.56	915.523	470.379	649.616	NA	NA	NA	NA	NA	NA	156.937	1542.27	437.04	474.708	1526.76	1129.99	1126.99	NA	342.555	178.321	251.599	NA	NA	NA	NA	NA
P63173	60S ribosomal protein L38	RPL38	NA	684.019	186.976	NA	421.924	395.629	348.184	153.998	NA	672.184	360.902	92.4594	NA	NA	NA	668.938	NA	NA	NA	262.825	474.912	NA	602.166	373.591	555.229	411.1	NA	NA	NA	357.126
P55209	Nucleosome assembly protein 1-like 1	NAP1L1	397.265	NA	NA	950.155	222.99	406.836	60.2701	64.399	62.1608	286.859	196.665	367.097	NA	NA	NA	186.487	NA	NA	152.367	NA	756.594	1058.12	NA	80.4199	NA	60.5207	240.976	NA	NA	NA
P07476	Involucrin	IVL	NA	NA	NA	NA	75.8815	NA	156.032	399.242	128.599	NA	NA	34.405	130.849	112.864	362.9	NA	182.061	NA	NA	110.007	NA	NA	205.48	69.5846	170.475	184.421	322.025	229.354	NA	412.633
Q92973	Transportin-1	TNPO1	436.143	200.136	68.8329	NA	NA	839.006	262.54	235.724	NA	105.313	NA	201.149	NA	NA	NA	450.775	336.037	213.685	NA	NA	NA	636.894	525.989	NA	307.828	175.795	236.276	NA	129.893	NA
P12004	Proliferating cell nuclear antigen	PCNA	438.931	667.403	NA	NA	527.793	1906.47	318.065	202.13	263.446	755.351	143.582	NA	NA	NA	173.832	1079.66	NA	600.241	NA	NA	825.977	786.397	706.255	59.8008	247.549	NA	NA	NA	NA	NA
Q9GZP8	Immortalization up-regulated protein	IMUP	NA	NA	89.3433	NA	983.547	NA	972.189	NA	418.318	NA	NA	NA	500.261	NA	674.152	395.017	134.698	NA	540.834	84.0373	856.52	2045.21	1368.9	716.439	NA	NA	423.499	NA	217.661	225.601
P34932	Heat shock 70 kDa protein 4	HSPA4	593.124	NA	NA	297.425	571.919	451.67	NA	119.703	452.34	358.149	381.237	NA	NA	NA	NA	148.988	NA	NA	NA	NA	958.804	1696.67	308.472	68.0012	116.534	NA	142.105	56.2175	NA	150.966
O00154	Cytosolic acyl coenzyme A thioester hydrolase	ACOT7	181.167	255.671	NA	NA	214.671	NA	91.7256	NA	121.137	NA	223.103	139.321	NA	NA	450.527	NA	213.474	NA	NA	NA	NA	NA	431.517	163.675	137.359	252.253	164.002	219.221	78.0554	175.604
P43686	26S proteasome regulatory subunit 6B	PSMC4	NA	NA	79.6097	NA	116.653	253.595	136.008	162.899	70.2216	272.132	99.004	NA	NA	102.352	67.9615	228.444	137.387	NA	NA	NA	NA	NA	NA	38.5451	136.932	135.747	NA	NA	58.6529	182.871
P11586	C-1-tetrahydrofolate synthase, cytoplasmic	MTHFD1	NA	965.013	NA	NA	114.703	712.704	NA	465.29	163.1	28.7369	NA	489.356	342.804	260.529	NA	NA	NA	NA	NA	NA	750.08	920.998	345.65	94.0992	256.973	NA	212.766	118.405	NA	198.279
P26583	High mobility group protein B2	HMGB2	286.471	NA	NA	NA	1199.29	3725.04	157.05	355.171	211.995	355.433	NA	295.016	NA	NA	NA	NA	277.252	NA	322.666	NA	1207.95	2590.96	987.476	833.209	107.435	288.75	NA	NA	68.721	NA
P54886	Delta-1-pyrroline-5-carboxylate synthase	ALDH18A1	162.739	162.628	183.62	NA	293.649	532.661	88.905	90.3318	NA	NA	93.9249	NA	NA	381.476	NA	365.548	NA	315.57	NA	186.917	NA	143.485	125.357	87.5194	144.243	NA	NA	NA	NA	80.2437
P63000	Ras-related C3 botulinum toxin substrate 1	RAC1	266.897	551.594	NA	NA	663.684	796.334	488.794	454.931	NA	223.994	229.319	NA	NA	NA	NA	NA	788.875	NA	NA	172.673	NA	271.241	561.205	326.977	284.731	267.973	262.678	414.9	NA	NA
P63010	AP-2 complex subunit beta	AP2B1	480.61	NA	435.055	NA	294.245	NA	186.057	88.0413	115.904	NA	49.6104	NA	NA	NA	253.001	184.411	22.6804	264.389	39.5255	NA	402.383	NA	NA	214.051	98.8631	NA	NA	276.98	198.164	NA
Q96M27	Protein PRRC1	PRRC1	154.449	NA	NA	NA	71.2004	63.2951	NA	NA	82.6703	175.225	8.10605	NA	NA	188.271	126.047	NA	112.653	35.0265	NA	NA	64.9516	NA	NA	24.1123	47.8594	NA	103.8	83.6401	165.155	138.223
Q6P2Q9	Pre-mRNA-processing-splicing factor 8	PRPF8	411.172	667.374	171.344	NA	206.012	806.248	158.445	180.666	281.325	318.535	154.394	NA	NA	NA	NA	633.763	399.885	NA	209.739	195.966	162.877	100.554	NA	NA	115.483	NA	NA	NA	NA	NA
Q9Y6N5	Sulfide:quinone oxidoreductase, mitochondrial	SQOR	1191.34	543.479	125.432	NA	582.394	863.688	87.7834	62.5521	NA	305.761	NA	193.705	NA	384.475	NA	994.189	291.498	55.2038	159.968	NA	NA	NA	NA	452.909	265.846	76.0971	NA	NA	NA	NA
P30044	Peroxiredoxin-5, mitochondrial	PRDX5	287.049	235.019	NA	NA	399.225	1310.18	171.749	NA	NA	NA	146.017	NA	NA	NA	82.2655	203.258	41.2761	NA	NA	NA	784.898	NA	NA	99.7123	305.752	70.8869	813.643	202.575	124.476	172.478
P46977	Dolichyl-diphosphooligosaccharide--protein glycosyltransferase subunit STT3A	STT3A	NA	NA	180.589	NA	NA	548.38	203.642	455.026	360.023	325.136	71.0478	NA	NA	NA	202.917	NA	NA	NA	370.926	254.394	NA	NA	372.239	152.231	286.563	109.192	149.952	53.9092	NA	186.346
P36952	Serpin B5	SERPINB5	1115.36	308.861	NA	385.871	307.772	301.235	230.746	169.333	NA	NA	118.124	298.711	NA	NA	NA	290.496	NA	NA	NA	73.9102	NA	NA	620.702	117.923	97.4611	NA	362.153	NA	237.429	199.801
Q13404	Ubiquitin-conjugating enzyme E2 variant 1	UBE2V1	334.657	181.646	NA	191.509	363.669	274.756	94.7102	NA	101.822	NA	NA	NA	NA	NA	251.943	80.9073	NA	NA	NA	198.327	215.941	NA	NA	112.866	90.4734	193.418	131.825	188.867	NA	54.9155
S4R460	Ig-like domain-containing protein	IGHV3OR16-9	NA	NA	NA	221.324	117.649	334.278	NA	NA	836.69	592.324	381.868	637.914	582.1	1053.51	761.407	242.723	153.515	NA	NA	NA	90.3938	NA	NA	NA	NA	1163.88	12336.5	NA	89.9656	NA
Q14444	Caprin-1	CAPRIN1	814.743	314.407	188.303	NA	499.4	439.277	168.589	NA	NA	107.738	171.439	NA	NA	NA	74.2507	705.378	NA	NA	NA	728.158	1159.68	669.881	405.539	NA	213.135	NA	NA	NA	NA	59.6878
Q15005	Signal peptidase complex subunit 2	SPCS2	NA	622.597	165.071	NA	372.591	705.532	254.419	230.236	NA	369.101	236.161	180.057	NA	NA	212.817	624.854	NA	NA	NA	152.12	860.145	537.924	NA	NA	295.451	NA	NA	197.918	NA	NA
P01591	Immunoglobulin J chain	JCHAIN	NA	650.703	491.134	NA	1004.81	1541.75	1549.7	792.763	NA	NA	NA	NA	NA	NA	407.389	869.647	282.638	297.61	NA	NA	4037.65	NA	3094.93	242.437	1196.74	152.188	318.806	NA	NA	NA
P53621	Coatomer subunit alpha	COPA	417.368	250.976	NA	NA	297.412	123.686	196.763	225.805	NA	NA	NA	NA	NA	242.442	NA	354.883	NA	506.531	NA	251.217	NA	955.148	240.933	122.217	92.2602	NA	266.985	NA	NA	67.9482
P61326	Protein mago nashi homolog	MAGOH	758.028	646.914	NA	NA	149.665	567.667	544.531	339.162	NA	631.114	681.376	NA	314.882	320.55	562.572	NA	NA	NA	NA	273.366	1729.2	NA	NA	NA	398.38	NA	269.713	135.417	NA	NA
Q8WUW1	Protein BRICK1	BRK1	NA	NA	NA	208.266	NA	683.606	34.193	174.757	302.591	NA	NA	NA	219.445	142.628	199.843	NA	273.867	NA	NA	NA	894.552	NA	152.718	201.241	101.66	143.335	68.1323	NA	NA	132.162
P50454	Serpin H1	SERPINH1	720.847	481.421	NA	NA	382.47	388.599	NA	6.72593	246.158	132.606	NA	NA	71.0381	19.9968	39.6994	261.368	254.831	NA	NA	NA	422.863	NA	301.845	185.944	NA	NA	NA	NA	NA	48.4599
P51812	Ribosomal protein S6 kinase alpha-3	RPS6KA3	NA	1723.15	5832.52	NA	NA	3284.27	2580.33	NA	NA	NA	5221.34	NA	1336.96	2287.55	2747.54	NA	2061.98	NA	1873.46	3554.33	NA	NA	NA	1763.81	2451.51	NA	NA	3336.09	5659.17	3082.19
P32322	Pyrroline-5-carboxylate reductase 1, mitochondrial	PYCR1	557.897	311.717	204.78	NA	NA	NA	102.945	103.15	138.238	340.162	137.636	NA	NA	NA	NA	192.832	NA	182.229	122.562	186.586	273.597	538.287	NA	76.236	220.342	NA	NA	NA	NA	NA
Q8TCT9	Minor histocompatibility antigen H13	HM13	810.692	280.157	NA	NA	525.869	478.799	NA	NA	NA	NA	NA	300.882	299.488	349.698	169.807	NA	361.125	183.188	522.056	395.685	469.729	NA	NA	240.161	490.172	NA	NA	NA	292.982	NA
P55809	Succinyl-CoA:3-ketoacid coenzyme A transferase 1, mitochondrial	OXCT1	109.927	475.917	142.82	NA	59.8161	NA	NA	53.2416	NA	139.372	NA	NA	393.153	NA	NA	205.832	385.049	NA	NA	NA	NA	124.639	NA	147.106	89.6383	207.844	236.764	NA	148.827	39.8072
P10321	HLA class I histocompatibility antigen, C alpha chain	HLA-C	502.716	619.401	239.459	379.832	107.609	425.065	165.811	142.163	NA	183.122	NA	NA	NA	NA	67.4435	764.828	59.6814	237.84	NA	NA	NA	NA	176.738	106.15	119.42	NA	NA	NA	NA	NA
Q8IZP0	Abl interactor 1	ABI1	NA	NA	NA	NA	416.442	NA	355.039	241.736	194.288	NA	148.366	NA	NA	28.3482	190.084	NA	182.825	NA	210.413	34.5874	NA	NA	NA	147.979	193.148	299.491	NA	156.203	255.735	250.504
O60664	Perilipin-3	PLIN3	519.208	NA	NA	NA	172.522	461.143	66.4161	102.203	NA	310.097	230.133	NA	NA	34.4351	64.6402	310.932	NA	NA	NA	111.498	NA	NA	243.203	NA	116.745	138.642	77.2312	NA	NA	120.121
O15143	Actin-related protein 2/3 complex subunit 1B	ARPC1B	670.935	NA	NA	NA	194.398	1015.28	148.337	50.2384	NA	207.807	174.101	NA	NA	NA	NA	NA	272.257	NA	NA	NA	531.677	302.606	377.058	234.194	168.295	101.286	300.694	NA	25.5555	NA
Q9Y6C9	Mitochondrial carrier homolog 2	MTCH2	164.902	NA	484.151	NA	523.52	303.061	272.211	387.475	NA	250.051	144.236	NA	NA	NA	NA	NA	NA	268.958	NA	NA	404.891	NA	NA	214.363	208.318	288.468	208.648	NA	54.1745	139.542
P30740	Leukocyte elastase inhibitor	SERPINB1	NA	NA	NA	NA	799.934	3439.32	276.294	657.092	NA	NA	296.094	577.724	529.203	NA	NA	500.502	NA	NA	617.012	NA	362.344	NA	928.002	653.928	598.3	NA	1096.37	NA	212.196	426.312
Q9UDY2	Tight junction protein ZO-2	TJP2	1042.67	297.364	202.169	NA	167.43	NA	179.797	NA	NA	477.787	513.622	76.1443	NA	NA	319.969	383.759	112.53	NA	420.995	NA	NA	NA	149.248	91.2201	307.695	NA	NA	NA	NA	134.39
P83731	60S ribosomal protein L24	RPL24	280.664	204.715	NA	NA	184.023	699.589	35.6472	171.16	NA	470.119	330.025	198.221	NA	NA	143.961	NA	NA	NA	NA	87.0631	834.505	898.018	194.976	NA	432.642	NA	NA	NA	NA	NA
Q9UII2	ATPase inhibitor, mitochondrial	ATP5IF1	NA	NA	NA	NA	79.0251	281.579	139.556	NA	75.0286	191.627	36.2964	NA	NA	NA	NA	NA	NA	NA	NA	NA	40.0384	500.381	42.9806	243.572	232.087	NA	186.716	355.753	412.292	151.561
P26006	Integrin alpha-3	ITGA3	612.825	404.434	246.777	NA	295.097	413.888	NA	165.037	NA	135.02	NA	NA	NA	NA	NA	1215.86	199.071	NA	259.765	134.053	1145.82	NA	NA	273.526	436.725	63.6478	NA	NA	NA	NA
P22695	Cytochrome b-c1 complex subunit 2, mitochondrial	UQCRC2	336.616	53.3644	229.726	NA	123.98	NA	152.1	310.745	NA	NA	NA	NA	NA	NA	19.4446	341.179	186.28	NA	NA	NA	142.024	NA	202.529	NA	198.574	274.368	NA	141.168	NA	304.915
P61204	ADP-ribosylation factor 3	ARF3	NA	NA	117.292	NA	367.475	486.113	327.602	543.885	327.076	NA	NA	NA	NA	238.224	NA	1483.31	NA	429.025	192.871	NA	114.857	NA	NA	222.196	134.924	NA	351.873	NA	NA	28.5556
Q1KMD3	Heterogeneous nuclear ribonucleoprotein U-like protein 2	HNRNPUL2	261.612	556.343	NA	564.668	NA	348.025	203.419	466.841	NA	474.013	132.748	NA	NA	NA	NA	835.163	NA	NA	93.4404	189.673	NA	NA	NA	888.959	78.9011	NA	140.156	NA	NA	358.761
P28288	ATP-binding cassette sub-family D member 3	ABCD3	NA	289.23	195.286	NA	253.137	606.413	314.171	172.905	NA	39.7518	NA	282.704	NA	NA	NA	281.094	142.764	NA	NA	116.155	NA	NA	492.535	241.541	272.698	NA	NA	NA	NA	57.3861
Q15056	Eukaryotic translation initiation factor 4H	EIF4H	NA	NA	NA	NA	285.668	NA	154.054	398.119	702.988	907.306	NA	NA	580.821	603.847	289.465	NA	393.651	NA	NA	282.525	NA	NA	NA	470.466	109.673	NA	398.366	277.082	NA	852.063
Q07021	Complement component 1 Q subcomponent-binding protein, mitochondrial	C1QBP	449.312	209.243	NA	NA	269.467	421.564	NA	80.734	NA	42.7183	NA	NA	NA	195.931	NA	257.595	150.613	NA	228.478	302.291	189.04	NA	NA	73.0423	97.9504	NA	NA	NA	149.933	NA
Q9Y490	Talin-1	TLN1	NA	NA	NA	143.259	158.464	862.954	216.199	NA	109.482	325.34	134.09	NA	NA	427.248	NA	193.092	NA	NA	NA	347.31	NA	363.345	299.556	156.379	NA	NA	123.213	NA	95.2184	NA
Q8TCJ2	Dolichyl-diphosphooligosaccharide--protein glycosyltransferase subunit STT3B	STT3B	165.117	451.16	NA	271.716	NA	NA	96.7723	169.217	NA	NA	NA	NA	312.926	NA	219.811	46.0463	NA	38.7296	NA	225.558	281.136	243.452	NA	372.257	130.042	NA	80.5803	NA	NA	NA
Q9H4M9	EH domain-containing protein 1	EHD1	NA	NA	NA	NA	NA	910.435	152.42	669.827	190.959	320.869	102.926	NA	NA	355.096	NA	NA	NA	NA	NA	53.1568	NA	812.709	146.391	116.903	150.535	73.391	395.236	NA	NA	477.75
P63165	Small ubiquitin-related modifier 1	SUMO1	898.304	233.938	77.9008	NA	211.225	539.915	NA	NA	NA	278.644	208.901	133.716	NA	NA	NA	NA	170.088	NA	NA	267.418	76.2888	NA	166.465	109.692	453.204	279.446	NA	NA	NA	NA
O43291	Kunitz-type protease inhibitor 2	SPINT2	1288.96	588.878	159.041	NA	NA	NA	310.397	149.362	222.897	248.812	NA	NA	NA	NA	NA	806.695	84.0743	189.354	NA	81.3237	78.5205	NA	NA	128.161	669.838	59.3037	NA	NA	NA	NA
Q96GQ7	Probable ATP-dependent RNA helicase DDX27	DDX27	NA	553.105	1205.56	211.531	60.5388	465.218	487.417	189.336	NA	NA	3.13989	166.738	NA	726.438	356.354	575.905	95.7129	143.074	NA	NA	NA	NA	NA	NA	119.253	NA	NA	NA	NA	NA
Q9BV40	Vesicle-associated membrane protein 8	VAMP8	NA	487.577	NA	NA	338.186	959.392	138.074	290.507	134.376	363.088	NA	264.855	NA	NA	313.04	NA	NA	NA	NA	NA	NA	NA	283.623	119.065	309.416	154.569	188.038	NA	NA	124.363
Q16891	MICOS complex subunit MIC60	IMMT	653.228	375.306	437.837	NA	97.8258	8172.01	165.073	NA	NA	530.207	105.999	NA	NA	NA	174.205	420.806	99.7121	NA	NA	NA	571.449	NA	780.424	287.771	123.305	NA	NA	NA	NA	NA
P56182	Ribosomal RNA processing protein 1 homolog A	RRP1	NA	2794.37	9087.33	NA	2778.09	7702.43	NA	2646.55	9524.84	1807.28	NA	NA	NA	NA	NA	16141.1	10247.8	11305.5	NA	NA	NA	96953.7	3933.11	NA	NA	587.024	NA	NA	NA	1332.21
O00303	Eukaryotic translation initiation factor 3 subunit F	EIF3F	NA	59.0353	138.552	NA	99.1444	NA	90.3488	NA	120.211	NA	NA	NA	NA	NA	93.6835	NA	126.286	142.29	NA	NA	461.555	594.104	398.087	134.096	92.9382	NA	NA	137.64	NA	NA
Q08945	FACT complex subunit SSRP1	SSRP1	291.145	197.281	NA	NA	1091.72	532.08	302.615	248.189	479.379	NA	NA	NA	NA	NA	NA	NA	2451.81	NA	NA	50.4436	4021.77	NA	NA	130.608	416.938	NA	NA	118.386	NA	53.6025
P27816	Microtubule-associated protein 4	MAP4	NA	NA	NA	NA	269.926	325.724	80.5024	159.129	NA	NA	NA	151.594	215.12	NA	135.955	NA	NA	NA	NA	NA	402.578	577.097	525.703	NA	109.065	NA	468.542	NA	191.511	180.006
Q15027	Arf-GAP with coiled-coil, ANK repeat and PH domain-containing protein 1	ACAP1	NA	NA	75.716	NA	183.312	NA	84.102	148.262	NA	238.906	212.403	136.892	169.424	NA	414.807	NA	NA	NA	NA	375.428	299.145	NA	NA	NA	111.453	476.11	NA	NA	424.684	NA
Q13242	Serine/arginine-rich splicing factor 9	SRSF9	467.176	757.155	297.639	NA	167.796	360.845	268.84	358.75	NA	368.247	369.876	NA	411.577	NA	NA	326.271	NA	NA	NA	NA	1600.4	439.502	NA	NA	255.927	NA	NA	NA	NA	NA
P20042	Eukaryotic translation initiation factor 2 subunit 2	EIF2S2	152.984	254.78	NA	NA	139.752	331.874	168.042	NA	NA	280.356	NA	NA	208.005	NA	NA	526.669	189.006	NA	466.849	NA	466.291	NA	331.335	NA	178.896	NA	NA	NA	136.199	NA
Q13162	Peroxiredoxin-4	PRDX4	NA	NA	56.1207	NA	340.852	598.932	142.915	170.693	193.999	629.915	NA	NA	NA	163.779	132.003	NA	238.558	NA	398.006	456.437	231.338	NA	NA	NA	237.012	NA	NA	NA	NA	NA
Q96IX5	ATP synthase membrane subunit DAPIT, mitochondrial	ATP5MD	NA	239.786	NA	NA	141.972	208.3	132.401	172.49	NA	550.648	242.234	467.502	NA	NA	NA	268.596	NA	NA	NA	NA	373.652	489.748	271.833	91.7447	235.901	NA	NA	NA	NA	NA
O75475	PC4 and SFRS1-interacting protein	PSIP1	965.536	278.772	108.73	NA	NA	598.45	219.114	54.4343	NA	479.37	NA	NA	173.1	NA	321.805	243.299	NA	NA	NA	141.221	685.613	NA	NA	NA	NA	NA	NA	257.475	NA	484.078
P09669	Cytochrome c oxidase subunit 6C	COX6C	401.558	673.275	NA	NA	NA	NA	476.756	226.672	178.169	175.882	NA	NA	NA	NA	NA	664.094	347.949	NA	NA	61.684	NA	NA	583.386	452.63	544.11	NA	NA	61.3757	NA	181.826
O95292	Vesicle-associated membrane protein-associated protein B/C	VAPB	521.955	159.652	567.528	NA	709.249	988.013	159.231	NA	NA	NA	161.807	NA	NA	NA	NA	1479.56	69.3325	NA	78.7544	101.48	638.969	NA	395.142	NA	285.799	NA	NA	NA	NA	NA
Q02978	Mitochondrial 2-oxoglutarate/malate carrier protein	SLC25A11	287.29	159.458	299.461	NA	53.6466	65.9815	120.713	81.1933	NA	NA	NA	NA	NA	NA	NA	NA	NA	NA	NA	128.914	79.3679	155.358	130.615	225.146	119.312	NA	NA	NA	NA	99.368
P02763	Alpha-1-acid glycoprotein 1	ORM1	NA	NA	NA	NA	1000.11	1965.64	2476.01	601.72	NA	571.273	NA	NA	203.842	NA	318.205	144.364	NA	NA	644.238	NA	809.919	NA	NA	540.34	1821.77	NA	1858.76	NA	421.507	NA
Q92900	Regulator of nonsense transcripts 1	UPF1	323.826	76.722	NA	NA	234.931	189.301	87.9779	119.364	NA	NA	NA	NA	NA	NA	68.3551	306.645	128.793	NA	88.2984	166.944	NA	NA	60.2701	NA	153.144	NA	53.4952	NA	NA	NA
P02794	Ferritin heavy chain	FTH1	222.615	809.371	144.464	NA	521.725	1302.86	280.678	205.641	NA	NA	NA	NA	NA	NA	NA	911.216	207.349	535.923	475.705	NA	336.443	NA	259.416	NA	241.591	NA	NA	NA	NA	NA
Q15836	Vesicle-associated membrane protein 3	VAMP3	NA	454.399	NA	NA	NA	310.492	220.91	255.8	210.406	1103.83	NA	162.593	NA	NA	NA	NA	NA	NA	NA	168.311	265.173	NA	NA	282.549	369.177	403.22	207.713	216.314	NA	NA
Q86VP6	Cullin-associated NEDD8-dissociated protein 1	CAND1	948.864	346.87	NA	982.585	387.506	1054.52	NA	NA	NA	NA	NA	NA	NA	NA	266.327	411.051	NA	NA	NA	176.187	358.727	NA	NA	142.72	NA	NA	339.773	646.643	670.488	426.739
P46976	Glycogenin-1	GYG1	261.741	192.826	NA	NA	221.055	1221.79	134.202	NA	104.375	106.504	NA	146.73	NA	44.528	NA	106.687	NA	172.213	NA	NA	NA	NA	NA	24.7964	NA	NA	280.404	NA	NA	70.4288
Q14108	Lysosome membrane protein 2	SCARB2	NA	NA	NA	NA	625.802	560.529	268.85	750.289	1031.06	434.065	823.103	NA	NA	NA	453.231	238.496	149.692	NA	NA	NA	NA	NA	NA	291.597	523.947	NA	317.391	NA	273.416	NA
P00751	Complement factor B	CFB	NA	NA	NA	6769.68	223.93	1496.02	220.341	NA	NA	NA	NA	NA	311.51	517.532	238.052	NA	NA	144.308	653.668	96.5342	NA	545.153	NA	NA	NA	NA	1198.9	197.4	115.273	NA
Q9P258	Protein RCC2	RCC2	75.3498	85.6656	NA	NA	NA	495.678	198.701	NA	NA	NA	NA	NA	NA	NA	NA	453.598	45.3238	NA	197.137	137.891	1028.6	917.809	268.006	164.966	193.862	NA	NA	NA	NA	NA
P60228	Eukaryotic translation initiation factor 3 subunit E	EIF3E	338.283	325.426	88.777	NA	NA	NA	41.7092	NA	219.561	86.4033	266.031	NA	NA	NA	NA	NA	NA	NA	NA	317.755	371.948	712.86	NA	NA	62.2394	NA	318.632	79.6666	NA	NA
O75396	Vesicle-trafficking protein SEC22b	SEC22B	332.722	50.9534	NA	NA	88.4764	88.9598	NA	NA	NA	252.368	NA	NA	NA	NA	154.567	78.4474	NA	NA	NA	NA	233.808	564.489	192.88	198.341	129.809	NA	NA	NA	NA	75.0917
P09874	Poly [ADP-ribose] polymerase 1	PARP1	444.4	344.819	NA	NA	340.507	563.401	NA	102.697	184.571	224.945	142.108	NA	NA	NA	NA	NA	NA	NA	NA	97.1697	1227.19	381.888	NA	NA	90.2193	NA	NA	84.9069	NA	NA
P00387	NADH-cytochrome b5 reductase 3	CYB5R3	395.232	168.628	NA	NA	NA	325.643	NA	NA	NA	NA	422.303	NA	NA	NA	NA	1474	110.442	242.501	NA	NA	449.027	532.239	NA	238.523	142.149	NA	NA	149.375	NA	172.331
Q9NP72	Ras-related protein Rab-18	RAB18	188.396	313.7	NA	NA	NA	NA	238.84	127.492	194.449	NA	NA	NA	NA	318.452	NA	401.12	313.697	NA	NA	NA	NA	NA	NA	231.553	312.129	NA	342.352	70.9889	NA	229.239
Q13263	Transcription intermediary factor 1-beta	TRIM28	196.521	177.91	NA	NA	638.469	NA	NA	NA	183.27	563.715	NA	NA	255.204	NA	NA	230.15	NA	NA	NA	NA	1211.02	98.1816	72.74	252.242	231.029	NA	NA	465.688	NA	NA
Q15819	Ubiquitin-conjugating enzyme E2 variant 2	UBE2V2	167.675	NA	147.399	NA	171.709	445.509	NA	62.9608	NA	271.33	NA	NA	NA	NA	NA	683.502	NA	NA	123.942	266.655	196.969	NA	121.616	36.7668	NA	NA	99.7624	NA	NA	NA
O43684	Mitotic checkpoint protein BUB3	BUB3	424.955	475.311	NA	NA	147.889	245.425	450.987	89.1866	NA	698.738	NA	NA	NA	NA	393.928	NA	NA	NA	NA	162.253	195.097	NA	1186.51	152.844	112.076	NA	NA	NA	NA	NA
P25685	DnaJ homolog subfamily B member 1	DNAJB1	NA	289.301	49.9729	NA	272.177	249.37	235.782	60.5292	148.442	NA	NA	NA	NA	142.646	NA	503.611	38.7208	NA	137.904	143.945	NA	NA	38.0339	NA	NA	NA	NA	NA	NA	NA
Q56VL3	OCIA domain-containing protein 2	OCIAD2	NA	NA	NA	NA	415.225	763.033	247.902	286.262	111.045	NA	NA	NA	NA	NA	NA	59.1933	NA	NA	124.199	NA	1563.56	NA	310	27.9162	219.51	254.48	NA	NA	204.5	NA
P11908	Ribose-phosphate pyrophosphokinase 2	PRPS2	NA	NA	NA	NA	NA	NA	NA	126.323	NA	NA	76.8628	257.61	NA	NA	87.6195	NA	NA	NA	42.6857	170.792	NA	NA	172.757	73.32	158.452	NA	75.637	140.977	146.35	138.425
P21980	Protein-glutamine gamma-glutamyltransferase 2	TGM2	NA	NA	NA	NA	NA	NA	54.1122	NA	107.558	165.016	143.227	NA	36.0939	79.5725	67.5123	NA	NA	NA	NA	NA	NA	NA	NA	169.348	29.228	NA	36.3505	118.472	74.9517	66.0865
Q15392	Delta(24)-sterol reductase	DHCR24	NA	405.393	NA	NA	347.804	388.794	147.189	164.191	165.7	NA	NA	367.169	NA	NA	NA	320.034	NA	228.706	NA	NA	256.291	NA	NA	162.592	253.744	NA	NA	138.629	NA	NA
P13693	Translationally-controlled tumor protein	TPT1	NA	NA	326.045	NA	1635.91	1866.06	519.409	710.644	NA	NA	NA	NA	NA	NA	NA	NA	NA	NA	294.116	NA	1108.73	1150.3	1546.18	396.686	404.768	NA	NA	821.978	NA	493.93
P52815	39S ribosomal protein L12, mitochondrial	MRPL12	485.801	329.941	308.925	563.294	NA	NA	216.606	153.344	NA	482.155	217.592	NA	NA	NA	226.03	NA	NA	NA	NA	226.487	343.747	NA	NA	NA	191.465	NA	NA	184.741	NA	NA
Q96DA6	Mitochondrial import inner membrane translocase subunit TIM14	DNAJC19	516.058	641.437	NA	NA	77.7304	39.8313	29.9846	101.116	72.2485	215.373	115.161	NA	NA	NA	NA	38.9217	NA	NA	NA	93.522	NA	329.8	NA	NA	60.7506	NA	NA	NA	NA	NA
O43776	Asparagine--tRNA ligase, cytoplasmic	NARS1	NA	NA	NA	NA	203.323	341.252	492.56	234.806	183.351	541.329	NA	849.969	NA	196.43	NA	NA	NA	NA	88.7174	NA	NA	NA	NA	341.95	NA	140.723	415.319	NA	218.414	NA
O75489	NADH dehydrogenase [ubiquinone] iron-sulfur protein 3, mitochondrial	NDUFS3	346.233	144.269	34.7639	NA	NA	NA	230.7	135.05	NA	359.151	NA	340.765	863.817	NA	NA	107.877	NA	NA	NA	132.818	200.431	336.547	NA	169.952	NA	NA	NA	NA	NA	NA
P43490	Nicotinamide phosphoribosyltransferase	NAMPT	547.171	NA	NA	506.245	83.5104	1904.06	245.209	NA	NA	NA	89.5962	NA	NA	NA	365.402	NA	172.04	505.612	NA	NA	NA	NA	342.844	NA	NA	NA	405.065	70.8131	NA	363.541
P78406	mRNA export factor	RAE1	332.79	252.353	212.06	NA	197.958	303.054	122.029	241.34	NA	NA	NA	NA	NA	NA	74.6837	298.535	100.284	NA	NA	79.2079	NA	NA	NA	NA	22.9462	116.275	NA	NA	NA	NA
P10253	Lysosomal alpha-glucosidase	GAA	NA	NA	NA	NA	668.332	NA	436.919	922.321	699.01	NA	500.317	NA	452.38	NA	197.348	NA	NA	NA	NA	276.375	NA	NA	NA	452.354	161.8	111.92	NA	298.964	NA	173.707
P78417	Glutathione S-transferase omega-1	GSTO1	NA	NA	NA	NA	352.695	606.51	227.335	363.69	252.198	192.689	NA	NA	NA	NA	291.268	239.738	NA	NA	NA	NA	NA	3865.11	NA	444.955	667.517	NA	NA	NA	204.636	NA
P48444	Coatomer subunit delta	ARCN1	NA	NA	NA	NA	NA	400.27	40.2194	115.527	NA	158.042	NA	247.231	NA	NA	238.277	NA	NA	NA	269.564	NA	NA	1629.88	255.043	NA	117.189	NA	259.232	NA	150.649	NA
O60716	Catenin delta-1	CTNND1	292.759	190.771	NA	NA	375.509	NA	168.682	NA	NA	297.449	NA	NA	NA	NA	68.5312	NA	NA	855.56	NA	NA	1263.31	115.156	396.051	141.673	39.5507	NA	NA	NA	NA	NA
Q8N684	Cleavage and polyadenylation specificity factor subunit 7	CPSF7	690.254	76.7513	NA	NA	197.282	216.917	163.108	NA	25.9595	NA	NA	NA	120.231	100.122	102.359	NA	NA	NA	NA	NA	NA	418.318	268.004	NA	NA	NA	NA	NA	NA	394.768
P11216	Glycogen phosphorylase, brain form	PYGB	NA	NA	NA	NA	532.487	945.265	823.546	511.37	144.615	NA	NA	NA	NA	NA	234.373	633.983	NA	NA	NA	74.5901	NA	NA	NA	385.944	NA	350.747	3424.84	NA	1031.98	NA
Q02790	Peptidyl-prolyl cis-trans isomerase FKBP4	FKBP4	475.099	112.24	NA	NA	381.722	NA	NA	NA	271.706	203.376	NA	NA	211.486	NA	287.265	NA	NA	45.9549	NA	NA	NA	1865.53	NA	129.789	327.462	NA	112.403	NA	NA	NA
E9PAV3	Nascent polypeptide-associated complex subunit alpha, muscle-specific form	NACA	141.863	NA	NA	NA	401.68	511.003	151.712	NA	NA	NA	NA	210.674	NA	NA	NA	70.4966	NA	NA	NA	NA	701.777	1301.12	354.036	330.621	NA	NA	122.029	NA	NA	119.12
P15531	Nucleoside diphosphate kinase A	NME1	853.998	297.372	NA	339.978	660.389	NA	196.582	NA	302.987	NA	NA	NA	NA	212.208	NA	577.1	150.225	NA	213.224	NA	899.403	NA	1112.56	NA	NA	NA	NA	NA	NA	NA
Q99613	Eukaryotic translation initiation factor 3 subunit C	EIF3C	470.656	206.681	161.333	NA	285.687	584.44	NA	NA	NA	NA	95.0995	NA	NA	NA	73.1291	NA	NA	NA	146.343	NA	680.947	556.434	NA	NA	159.67	NA	362.621	NA	NA	NA
P01860	Immunoglobulin heavy constant gamma 3	IGHG3	127.997	78.2476	149.225	NA	67.918	304.686	149.869	79.6397	NA	NA	NA	62.5268	NA	NA	NA	NA	NA	194.281	NA	NA	NA	NA	NA	158.846	105.143	NA	262.272	NA	NA	NA
Q9UMS4	Pre-mRNA-processing factor 19	PRPF19	255.006	NA	NA	NA	1250.96	751.316	274.953	283.519	212.399	NA	NA	NA	247.678	406.157	226.618	NA	NA	661.963	NA	NA	NA	NA	1049.01	NA	126.126	NA	NA	NA	NA	NA
P01111	GTPase NRas	NRAS	NA	480.047	NA	347.078	125.749	701.073	98.6219	93.4712	NA	NA	NA	399.86	NA	73.7898	NA	1148.78	NA	268.355	NA	68.475	NA	NA	NA	NA	32.4964	NA	NA	NA	NA	NA
Q8TF09	Dynein light chain roadblock-type 2	DYNLRB2	NA	378.561	NA	509.14	71.519	NA	NA	NA	226.49	489.264	231.411	NA	NA	NA	NA	NA	NA	NA	NA	NA	350.794	267.982	225.11	NA	NA	85.9359	905.12	NA	NA	597.678
Q9H3N1	Thioredoxin-related transmembrane protein 1	TMX1	714.622	NA	NA	NA	626.352	761.825	404.206	NA	NA	134.088	NA	286.343	NA	NA	NA	NA	52.2259	NA	NA	NA	NA	2134.96	757.812	149.776	298.821	294.637	NA	NA	NA	NA
Q15369	Elongin-C	ELOC	NA	NA	NA	NA	192.966	238.982	160.346	188.921	NA	103.336	NA	NA	NA	194.768	NA	NA	NA	NA	NA	184.37	362.106	181.836	210.762	NA	NA	NA	225.637	NA	NA	137.146
Q9Y265	RuvB-like 1	RUVBL1	272.322	NA	NA	NA	385.299	938.26	265.565	NA	NA	NA	309.286	NA	306.977	NA	65.4339	761.308	NA	NA	NA	156.697	NA	NA	681.529	NA	NA	NA	NA	NA	107.289	171.214
P08559	Pyruvate dehydrogenase E1 component subunit alpha, somatic form, mitochondrial	PDHA1	1295.81	555.847	316.78	NA	NA	537.508	412.127	402.854	NA	NA	NA	NA	NA	NA	NA	1139.16	316.278	NA	NA	NA	200.211	NA	NA	411.145	286.07	NA	1225.81	NA	NA	NA
Q9UBV2	Protein sel-1 homolog 1	SEL1L	NA	506.567	NA	NA	527.4	NA	NA	430.594	NA	NA	203.786	NA	170.418	NA	NA	458.916	234.482	508.684	NA	NA	584.673	NA	303.21	NA	NA	NA	165.041	NA	201.422	NA
O75340	Programmed cell death protein 6	PDCD6	NA	NA	NA	NA	205.341	NA	210.895	480.894	NA	NA	NA	NA	NA	NA	224.007	295.533	375.531	NA	368.041	196.178	226.351	NA	NA	118.516	126.61	NA	NA	342.131	NA	NA
P45973	Chromobox protein homolog 5	CBX5	943.796	748.773	NA	NA	416.679	309.455	303.692	58.817	NA	NA	NA	NA	NA	NA	NA	189.457	372.142	342.693	534.497	585.392	NA	NA	NA	NA	513.907	NA	NA	NA	NA	NA
Q86UP2	Kinectin	KTN1	NA	363.862	73.3565	NA	NA	150.119	51.2618	66.6898	NA	847.862	NA	NA	NA	NA	NA	366.908	NA	NA	NA	171.577	463.27	NA	233.954	NA	112.315	NA	NA	NA	69.1708	NA
P58876	Histone H2B type 1-D	H2BC5	NA	402.066	179.903	637.204	64.5449	748.471	391.141	NA	NA	1007.32	518.514	NA	152.368	NA	209.337	NA	NA	NA	NA	NA	234.604	NA	NA	NA	NA	NA	NA	NA	NA	513.977
P14868	Aspartate--tRNA ligase, cytoplasmic	DARS1	196.575	NA	NA	NA	108.971	NA	303.96	328.604	149.352	NA	NA	NA	NA	NA	79.6606	NA	NA	NA	NA	67.7248	306.382	NA	NA	95.1745	161.576	NA	NA	222.146	80.5971	NA
P84095	Rho-related GTP-binding protein RhoG	RHOG	NA	NA	NA	NA	333.742	605.34	153.814	98.7996	205.989	187.081	NA	NA	NA	NA	94.0058	NA	NA	NA	NA	100.437	NA	NA	NA	170.215	260.508	NA	223.684	183.14	NA	NA
P55884	Eukaryotic translation initiation factor 3 subunit B	EIF3B	302.047	446.498	NA	NA	NA	478.103	NA	344.942	169.7	NA	NA	NA	NA	NA	NA	214.534	NA	NA	NA	NA	749.593	202.155	156.201	167.517	192.813	NA	NA	NA	NA	191.862
Q5SSJ5	Heterochromatin protein 1-binding protein 3	HP1BP3	NA	345.147	NA	NA	NA	389.648	63.2397	NA	NA	90.9198	91.0021	NA	NA	NA	66.006	NA	NA	NA	NA	32.8942	119.178	199.004	NA	160.321	NA	NA	151.919	130.312	NA	NA
P84243	Histone H3.3	H3-3A	NA	NA	106.551	NA	426.333	1163.4	515.922	383.498	NA	NA	NA	NA	216.919	NA	130.4	NA	NA	NA	NA	237.111	636.85	419.052	NA	157.79	59.8648	NA	NA	NA	NA	NA
Q9NR56	Muscleblind-like protein 1	MBNL1	NA	161.386	NA	NA	NA	NA	292.963	NA	NA	457.612	107.088	NA	151.143	197.766	101.942	NA	NA	NA	NA	NA	NA	NA	76.9509	140.884	NA	NA	213.734	95.9621	NA	48.8001
Q9H299	SH3 domain-binding glutamic acid-rich-like protein 3	SH3BGRL3	183.624	NA	NA	NA	235.873	1511.3	NA	NA	NA	1761.48	NA	NA	392.848	NA	39.9691	149.718	NA	NA	NA	NA	238.393	NA	NA	NA	38.7052	204.874	577.305	NA	NA	150.977
P02751	Fibronectin	FN1	146.876	NA	NA	388.573	NA	577.894	347.035	NA	101.901	NA	NA	138.674	NA	NA	NA	NA	211.391	NA	315.018	NA	NA	NA	NA	2176.38	278.332	NA	891.63	NA	NA	NA
O14745	Na(+)/H(+) exchange regulatory cofactor NHE-RF1	SLC9A3R1	NA	NA	NA	NA	NA	632.254	NA	197.414	NA	461.025	NA	NA	358.909	NA	NA	795.457	NA	118.138	NA	NA	1336.84	523.464	NA	NA	NA	NA	1356.95	766.482	NA	841.492
O60925	Prefoldin subunit 1	PFDN1	NA	294.392	NA	NA	143.904	516.628	70.7501	NA	192.946	429.73	73.1949	NA	NA	NA	86.049	NA	NA	NA	NA	NA	225.52	780.591	NA	NA	NA	NA	167.372	NA	NA	NA
Q03252	Lamin-B2	LMNB2	125.278	238.173	NA	225.217	169.172	87.7399	171.044	NA	NA	NA	NA	NA	NA	NA	78.2045	NA	NA	NA	NA	NA	506.655	NA	146.553	NA	165.866	NA	NA	NA	NA	153.828
P30040	Endoplasmic reticulum resident protein 29	ERP29	508.757	NA	NA	163.654	84.0013	1097.35	31.9104	NA	NA	NA	NA	NA	NA	169.553	NA	689.574	NA	NA	NA	NA	775.628	806.604	NA	NA	NA	NA	NA	156.66	NA	88.6879
Q9HCY8	Protein S100-A14	S100A14	NA	77.5491	NA	NA	NA	172.856	NA	NA	208.469	190.948	212.291	113.382	NA	109.464	86.7772	NA	NA	NA	NA	NA	211.007	NA	NA	NA	NA	211.77	144.147	NA	NA	NA
O75964	ATP synthase subunit g, mitochondrial	ATP5MG	NA	120.078	NA	NA	334.822	NA	126.603	286.925	NA	589.873	275.064	NA	NA	NA	NA	186.531	NA	NA	NA	NA	541.579	615.711	318.002	101.605	NA	NA	NA	NA	NA	NA
Q92504	Zinc transporter SLC39A7	SLC39A7	235.088	NA	125.151	NA	NA	NA	58.8783	171.233	NA	NA	NA	133.058	NA	NA	75.2632	NA	104.049	NA	122.329	NA	NA	NA	NA	231.515	56.3497	197.14	NA	NA	NA	NA
P61927	60S ribosomal protein L37	RPL37	202.234	882.113	NA	NA	NA	1152.33	407.823	602.975	NA	1310.53	NA	NA	NA	NA	385.675	290.314	NA	NA	NA	NA	1454.11	NA	NA	316.238	809.045	NA	NA	NA	NA	NA
Q99798	Aconitate hydratase, mitochondrial	ACO2	146.769	NA	NA	NA	255.664	878.135	NA	NA	167.605	141.567	NA	NA	78.7425	53.3824	NA	NA	NA	150.263	NA	NA	NA	NA	NA	72.9744	260.895	NA	NA	NA	407.283	NA
P02511	Alpha-crystallin B chain	CRYAB	1536.69	NA	NA	226.558	446.756	NA	NA	509.973	NA	NA	NA	NA	153.795	NA	195.942	197.289	NA	NA	NA	NA	NA	NA	NA	280.108	263.735	NA	NA	NA	1092.43	198.238
Q9H0D6	5'-3' exoribonuclease 2	XRN2	248.032	505.896	NA	NA	706.27	463.274	112.682	224.739	NA	1131.16	NA	NA	278.712	NA	NA	371.736	NA	NA	NA	NA	NA	NA	NA	NA	433.736	NA	269.603	NA	NA	NA
P54709	Sodium/potassium-transporting ATPase subunit beta-3	ATP1B3	108.725	106.582	729.313	NA	NA	301.618	240.154	NA	NA	91.4182	NA	NA	NA	NA	113.803	NA	NA	NA	NA	NA	284.189	NA	39.1446	258.928	102.607	NA	NA	NA	NA	NA
Q9GZP4	PITH domain-containing protein 1	PITHD1	NA	NA	NA	NA	1177.66	1501.66	1387.34	1411.85	505.69	NA	874.118	NA	NA	NA	NA	NA	NA	NA	933.866	454.51	834.465	NA	NA	653.383	908.272	NA	NA	NA	NA	NA
P05556	Integrin beta-1	ITGB1	1215.33	788.029	259.633	NA	70.2374	292.973	NA	76.0066	NA	150.579	NA	NA	NA	NA	NA	756.227	112.629	99.8792	NA	NA	NA	NA	46.5308	NA	NA	NA	NA	NA	NA	NA
Q9H0U4	Ras-related protein Rab-1B	RAB1B	459.08	225.403	NA	NA	59.9868	480.168	NA	NA	NA	NA	NA	NA	251.555	NA	119.787	215.753	166.251	NA	NA	NA	NA	NA	NA	37.4509	164.098	NA	NA	201.826	NA	NA
P49588	Alanine--tRNA ligase, cytoplasmic	AARS1	NA	387.047	NA	154.513	NA	383.997	NA	NA	74.0519	342.576	NA	NA	NA	NA	81.4414	139.506	101.831	151.314	NA	134.437	NA	NA	NA	NA	NA	NA	NA	131.435	NA	NA
Q7Z2K6	Endoplasmic reticulum metallopeptidase 1	ERMP1	NA	366.945	NA	NA	564.067	NA	234.044	567.494	579.196	NA	123.058	NA	NA	NA	326.607	NA	NA	NA	262.068	NA	NA	NA	363.209	62.247	161.053	NA	NA	NA	NA	NA
P61289	Proteasome activator complex subunit 3	PSME3	127.57	NA	NA	711.356	211.607	NA	NA	NA	NA	174.335	NA	NA	NA	NA	NA	279.211	NA	NA	31.4696	NA	211.416	211.382	124.934	129.97	NA	NA	101.982	NA	NA	NA
P00450	Ceruloplasmin	CP	NA	NA	NA	5508.93	465.942	NA	284.021	793.066	NA	NA	NA	NA	NA	NA	NA	NA	NA	NA	706.359	NA	NA	866.885	583.836	357.302	299.553	NA	1915.82	NA	NA	102.002
Q15459	Splicing factor 3A subunit 1	SF3A1	183.597	199.328	NA	NA	301.188	521.075	307.541	NA	NA	332.374	NA	NA	103.539	NA	NA	NA	NA	NA	NA	NA	532.077	1798.23	NA	279.796	NA	NA	NA	NA	NA	NA
O75947	ATP synthase subunit d, mitochondrial	ATP5PD	335.532	543.06	NA	NA	NA	475.757	197.853	247.743	NA	351.84	67.6437	NA	NA	NA	NA	808.688	NA	NA	NA	NA	668.876	1451.54	NA	NA	NA	NA	NA	NA	NA	NA
Q14152	Eukaryotic translation initiation factor 3 subunit A	EIF3A	60.156	96.7519	56.4281	NA	233.509	NA	184.025	NA	NA	NA	NA	NA	NA	NA	NA	NA	NA	NA	NA	NA	663.642	502.89	NA	162.547	296.239	133.335	NA	NA	NA	NA
P60468	Protein transport protein Sec61 subunit beta	SEC61B	443.588	280.519	148.61	NA	NA	26.5287	55.8597	43.3413	74.7229	298.032	NA	NA	NA	NA	NA	NA	NA	NA	NA	218.635	688.447	NA	NA	NA	NA	NA	NA	NA	NA	NA
O15371	Eukaryotic translation initiation factor 3 subunit D	EIF3D	NA	NA	NA	NA	339.142	546.475	85.4235	218.896	NA	282.274	67.4521	NA	NA	NA	NA	161.047	NA	NA	NA	NA	888.103	NA	614.08	NA	630.879	NA	NA	NA	NA	NA
P47813	Eukaryotic translation initiation factor 1A, X-chromosomal	EIF1AX	155.668	NA	NA	NA	186.919	367.273	NA	NA	NA	NA	NA	NA	58.8506	NA	NA	452.503	NA	NA	NA	NA	544.37	1219.86	NA	185.9	58.1882	NA	NA	101.888	NA	NA
Q13243	Serine/arginine-rich splicing factor 5	SRSF5	174.395	655.225	92.1077	NA	259.36	NA	NA	NA	NA	482.552	NA	NA	NA	NA	NA	1732.17	NA	NA	NA	NA	NA	723.917	448.446	65.1114	344.225	NA	NA	NA	NA	NA
P54577	Tyrosine--tRNA ligase, cytoplasmic	YARS1	157.909	NA	NA	NA	NA	139.604	81.0111	NA	133.129	249.771	171.903	NA	NA	NA	NA	806.713	NA	NA	242.422	NA	NA	NA	NA	14.4306	44.7037	NA	NA	NA	NA	NA
Q12849	G-rich sequence factor 1	GRSF1	674.707	406.92	155.09	27.8559	289.197	NA	NA	NA	NA	NA	NA	NA	NA	198.857	NA	NA	NA	503.531	NA	415.358	846.331	NA	NA	NA	296.024	NA	NA	NA	NA	NA
Q9UQE7	Structural maintenance of chromosomes protein 3	SMC3	112.418	NA	233.706	NA	NA	268.47	103.194	123.027	NA	79.7964	NA	NA	NA	NA	271.724	NA	NA	NA	NA	NA	586.677	146.175	NA	NA	77.8697	NA	NA	NA	NA	NA
P54136	Arginine--tRNA ligase, cytoplasmic	RARS1	185.353	NA	NA	159.541	43.6276	105.477	196.275	83.6644	NA	NA	NA	NA	NA	NA	NA	NA	NA	NA	NA	NA	NA	249.459	88.3625	NA	210.99	NA	230.496	NA	NA	NA
P11766	Alcohol dehydrogenase class-3	ADH5	NA	NA	NA	NA	90.8003	281.022	NA	246.623	NA	237.151	NA	NA	NA	NA	NA	587.849	NA	NA	NA	102.572	NA	NA	NA	156.045	142.995	296.658	NA	212.833	NA	NA
Q13185	Chromobox protein homolog 3	CBX3	2402.39	421.088	NA	NA	65.4716	348.952	38.1898	NA	NA	NA	NA	NA	NA	NA	NA	935.994	NA	NA	NA	NA	644.479	344.181	123.662	NA	1542.92	NA	NA	NA	NA	NA
Q9NYF8	Bcl-2-associated transcription factor 1	BCLAF1	NA	676.828	95.5	NA	NA	365.809	277.232	124.307	NA	225.29	NA	NA	NA	NA	263.45	NA	NA	NA	NA	307.317	NA	NA	NA	NA	140.334	NA	NA	499.08	NA	NA
Q04917	14-3-3 protein eta	YWHAH	165.648	NA	NA	NA	343.466	522.432	47.2771	71.0987	NA	74.8405	NA	NA	NA	NA	NA	NA	NA	NA	NA	NA	538.844	184.16	NA	71.0852	NA	NA	89.8682	NA	NA	NA
O43504	Ragulator complex protein LAMTOR5	LAMTOR5	37.4884	NA	24.5087	NA	NA	655.077	56.8262	147.681	NA	NA	99.721	NA	NA	NA	NA	NA	NA	NA	NA	83.6755	368.936	NA	NA	NA	187.913	NA	70.3237	NA	NA	NA
Q8WXF1	Paraspeckle component 1	PSPC1	NA	566.605	282.093	NA	NA	429.909	NA	136.44	29.0917	212.92	NA	NA	NA	NA	NA	NA	NA	NA	NA	NA	680.156	NA	NA	NA	248	NA	79.8301	141.617	NA	NA
P54727	UV excision repair protein RAD23 homolog B	RAD23B	NA	NA	NA	NA	178.66	426.954	89.5011	NA	NA	NA	NA	NA	NA	NA	NA	NA	NA	NA	NA	NA	326.445	NA	517.598	103.127	90.8842	NA	253.599	161.713	NA	164.989
Q14019	Coactosin-like protein	COTL1	NA	76.0557	NA	NA	190.573	419.787	278.708	NA	NA	541.158	NA	142.565	NA	NA	259.598	NA	NA	NA	NA	NA	NA	NA	253.482	NA	126.607	NA	434.657	NA	NA	NA
O75844	CAAX prenyl protease 1 homolog	ZMPSTE24	NA	704.482	293.475	NA	174.307	114.149	NA	117.472	NA	320.116	NA	NA	NA	NA	NA	449.254	188.32	261.764	NA	NA	NA	NA	NA	NA	237.996	NA	NA	NA	NA	NA
Q9Y446	Plakophilin-3	PKP3	NA	NA	NA	NA	NA	NA	NA	437.873	NA	NA	NA	NA	151.988	341.489	192.848	NA	301.823	NA	NA	225.795	NA	NA	NA	NA	293.931	NA	NA	262.584	60.5017	280.274
Q14683	Structural maintenance of chromosomes protein 1A	SMC1A	849.923	126.193	NA	NA	138.379	190.787	69.7283	NA	NA	NA	NA	NA	NA	NA	NA	253.823	NA	NA	512.634	130.787	NA	NA	113.529	NA	97.002	NA	NA	NA	NA	NA
Q96A26	Protein FAM162A	FAM162A	79.8873	217.697	NA	NA	305.591	NA	123.282	140.306	NA	NA	NA	NA	NA	NA	NA	NA	NA	111.9	NA	NA	NA	233.191	95.956	NA	NA	188.015	NA	44.7782	NA	NA
P12235	ADP/ATP translocase 1	SLC25A4	734.628	1193.78	559.957	NA	525.237	NA	NA	NA	NA	NA	NA	NA	NA	NA	NA	1725.57	273.366	441.567	NA	NA	335.047	NA	231.747	NA	240.682	NA	NA	NA	NA	NA
P50552	Vasodilator-stimulated phosphoprotein	VASP	410.844	547.568	NA	NA	NA	1976.21	NA	572.844	NA	559.406	NA	NA	NA	NA	405.178	NA	NA	NA	129.486	NA	448.493	NA	NA	863.926	523.256	NA	NA	NA	NA	NA
O95782	AP-2 complex subunit alpha-1	AP2A1	NA	457.985	NA	NA	444.554	NA	193.459	NA	NA	NA	976.344	NA	NA	NA	296.752	NA	NA	402.747	NA	380.392	NA	NA	NA	68.2856	NA	NA	95.559	493.774	NA	NA
Q00059	Transcription factor A, mitochondrial	TFAM	835.515	873.63	196.633	667.352	NA	1285.7	NA	NA	NA	NA	NA	NA	NA	NA	NA	599.078	NA	NA	NA	465.525	NA	624.555	NA	428.74	NA	NA	NA	NA	NA	151.426
O00151	PDZ and LIM domain protein 1	PDLIM1	923.703	NA	NA	NA	NA	1711.03	NA	NA	NA	NA	NA	NA	553.889	NA	NA	382.328	NA	NA	NA	NA	NA	844.858	998.45	233.848	721.266	NA	NA	213.336	NA	325.189
P55265	Double-stranded RNA-specific adenosine deaminase	ADAR	387.149	341.583	NA	NA	NA	209.91	NA	NA	147.259	128.068	NA	NA	128.15	NA	NA	198.945	NA	NA	NA	20.9297	NA	NA	NA	NA	8039.4	NA	NA	NA	NA	NA
Q9BY44	Eukaryotic translation initiation factor 2A	EIF2A	560.818	NA	62.5752	NA	480.178	NA	185.641	NA	NA	280.213	NA	NA	NA	NA	NA	716.279	NA	NA	NA	232.582	NA	2360.14	321.608	NA	NA	NA	NA	NA	NA	NA
P49748	Very long-chain specific acyl-CoA dehydrogenase, mitochondrial	ACADVL	54.8249	NA	NA	NA	138.142	NA	266.192	379.52	NA	NA	NA	NA	NA	NA	301.375	NA	561.377	NA	690.715	NA	NA	NA	NA	448.821	18.9471	NA	NA	NA	NA	NA
Q15424	Scaffold attachment factor B1	SAFB	NA	427.048	125.15	NA	NA	50.1909	NA	56.494	NA	251.959	NA	NA	NA	NA	NA	NA	NA	NA	103.517	125.996	701.326	NA	NA	102.584	NA	NA	NA	NA	NA	NA
Q99848	Probable rRNA-processing protein EBP2	EBNA1BP2	498.331	648.016	NA	NA	81.365	NA	161.411	NA	313.29	NA	648.13	NA	364.248	NA	NA	NA	NA	NA	NA	91.5236	859.647	NA	NA	NA	NA	NA	NA	NA	NA	NA
Q9NWH9	SAFB-like transcription modulator	SLTM	15.4861	214.584	NA	NA	NA	245.293	152.84	NA	NA	195.434	NA	NA	180.42	NA	NA	NA	NA	NA	NA	115.042	302.868	151.968	NA	NA	NA	NA	NA	NA	NA	NA
Q9UKJ3	G patch domain-containing protein 8	GPATCH8	590.751	611.716	NA	NA	NA	942.451	1363.75	NA	NA	NA	216.446	NA	NA	NA	224.086	1079.93	270.506	NA	NA	NA	781.634	NA	NA	NA	NA	NA	NA	NA	NA	NA
Q9Y2W1	Thyroid hormone receptor-associated protein 3	THRAP3	NA	721.039	NA	NA	552.259	578.568	89.5147	93.8204	NA	NA	73.2237	NA	NA	NA	98.045	NA	NA	NA	NA	NA	NA	548.51	NA	NA	NA	NA	NA	NA	NA	66.3385
O75477	Erlin-1	ERLIN1	NA	NA	95.2533	NA	18.2331	41.2076	NA	248.224	NA	NA	NA	NA	NA	165.022	245.868	195.923	NA	NA	NA	NA	NA	NA	NA	58.9125	NA	NA	125.207	NA	NA	NA
O95169	NADH dehydrogenase [ubiquinone] 1 beta subcomplex subunit 8, mitochondrial	NDUFB8	NA	753.916	NA	NA	127.631	299.063	146.485	307.764	NA	517.366	NA	NA	NA	NA	NA	163.785	NA	146.411	NA	NA	NA	NA	500.162	NA	NA	NA	NA	NA	NA	NA
P54819	Adenylate kinase 2, mitochondrial	AK2	3724.87	897.738	NA	NA	NA	1179.33	809.581	NA	NA	NA	NA	734.139	NA	NA	NA	518.893	NA	1608.08	1336.61	NA	NA	NA	NA	18.3342	NA	NA	NA	NA	NA	NA
O00567	Nucleolar protein 56	NOP56	359.36	1078.01	NA	NA	NA	650.218	197.511	NA	NA	NA	NA	NA	NA	NA	NA	499.6	NA	NA	NA	NA	336.01	NA	NA	NA	232.563	NA	NA	395.359	NA	140.747
P62191	26S proteasome regulatory subunit 4	PSMC1	263.327	NA	459.912	NA	389.55	NA	NA	NA	NA	NA	NA	NA	NA	NA	NA	NA	125.314	NA	NA	NA	NA	NA	NA	47.4035	176.002	NA	23.8451	325.318	NA	358.02
P61026	Ras-related protein Rab-10	RAB10	NA	583.35	NA	NA	218.229	352.427	620.005	724.843	312.768	97.086	NA	NA	NA	NA	437.521	NA	NA	NA	NA	NA	NA	NA	NA	169.386	NA	NA	NA	NA	NA	NA
P62910	60S ribosomal protein L32	RPL32	16204.3	NA	NA	NA	NA	1845.73	935.955	777.838	NA	NA	NA	NA	NA	NA	1702.18	2726.63	NA	NA	NA	NA	752.172	NA	NA	1441.47	771.661	NA	NA	NA	NA	NA
Q14204	Cytoplasmic dynein 1 heavy chain 1	DYNC1H1	1540.71	NA	NA	1717.79	NA	NA	244.051	287.386	NA	NA	NA	NA	NA	NA	99.338	NA	NA	NA	NA	NA	NA	NA	NA	66.0716	NA	593.608	147.388	124.062	NA	NA
Q9BXP5	Serrate RNA effector molecule homolog	SRRT	NA	336.745	NA	NA	37.5324	NA	52.2392	NA	NA	NA	NA	NA	NA	NA	14.5422	428.587	NA	NA	NA	NA	825.463	NA	NA	NA	71.3524	242.419	NA	NA	NA	NA
P33993	DNA replication licensing factor MCM7	MCM7	NA	NA	NA	NA	309.477	96.7967	17.0478	166.262	NA	NA	NA	NA	NA	NA	NA	NA	201.944	462.466	NA	NA	NA	447.827	NA	NA	107.95	NA	NA	NA	NA	NA
O94776	Metastasis-associated protein MTA2	MTA2	263.969	625.894	389.955	NA	NA	NA	157.692	NA	NA	NA	NA	NA	104.921	NA	NA	320.802	NA	NA	NA	NA	201.554	1319.99	NA	NA	NA	NA	NA	NA	NA	NA
O75694	Nuclear pore complex protein Nup155	NUP155	223.353	47.8531	NA	NA	98.5668	NA	68.876	NA	87.0978	NA	NA	NA	NA	NA	NA	487.511	NA	NA	NA	NA	NA	NA	86.7273	28.3993	NA	NA	NA	NA	NA	NA
P35998	26S proteasome regulatory subunit 7	PSMC2	NA	NA	NA	NA	133.447	NA	176.652	NA	NA	146.928	NA	NA	NA	NA	NA	NA	NA	NA	NA	NA	99.3862	NA	340.344	NA	109.399	794.076	NA	NA	35.461	NA
P80723	Brain acid soluble protein 1	BASP1	NA	235.267	NA	NA	154.571	190.457	NA	NA	NA	NA	NA	NA	NA	NA	NA	NA	NA	NA	NA	NA	352.311	NA	336.901	NA	47.4084	38.6339	968.582	NA	NA	NA
P19367	Hexokinase-1	HK1	NA	NA	NA	NA	138.318	71.7155	134.863	NA	NA	NA	NA	NA	NA	NA	NA	140.564	NA	192.372	NA	NA	NA	195.178	NA	302.733	NA	NA	NA	146.8	NA	NA
Q14258	E3 ubiquitin/ISG15 ligase TRIM25	TRIM25	420.895	NA	NA	NA	107.195	199.031	NA	163.212	NA	151.492	NA	NA	NA	NA	NA	326.128	NA	NA	NA	NA	NA	451.99	147.777	NA	NA	NA	NA	NA	NA	NA
P55010	Eukaryotic translation initiation factor 5	EIF5	NA	NA	NA	NA	235.002	1018.86	NA	NA	NA	NA	NA	296.94	NA	NA	58.2258	NA	NA	NA	NA	NA	NA	1317.66	549.887	NA	NA	111.707	NA	NA	NA	213.489
P13995	Bifunctional methylenetetrahydrofolate dehydrogenase/cyclohydrolase, mitochondrial	MTHFD2	NA	347.415	NA	NA	NA	NA	344.395	NA	686.558	202.665	NA	NA	NA	NA	NA	456.504	77.2284	NA	NA	NA	1461.71	NA	NA	NA	15.8712	NA	NA	NA	NA	NA
Q9NZM1	Myoferlin	MYOF	176.775	412.948	NA	NA	NA	NA	178.821	NA	383.447	198.2	NA	NA	NA	NA	NA	NA	NA	NA	NA	NA	221.766	502.695	NA	279.647	NA	NA	NA	NA	NA	NA
P82979	SAP domain-containing ribonucleoprotein	SARNP	NA	NA	NA	NA	NA	1440.7	NA	NA	38.4902	230.797	NA	NA	419.561	NA	NA	NA	NA	NA	NA	NA	NA	1616.67	429.177	250.193	NA	NA	NA	280.46	NA	NA
P38117	Electron transfer flavoprotein subunit beta	ETFB	110.801	NA	NA	NA	NA	350.235	NA	NA	NA	NA	NA	NA	66.7978	NA	NA	140.804	70.0993	NA	NA	NA	NA	306.037	252.99	219.451	NA	NA	NA	NA	NA	NA
O60869	Endothelial differentiation-related factor 1	EDF1	NA	262.688	NA	NA	NA	NA	11.9966	NA	NA	634.5	75.2566	NA	NA	NA	NA	NA	NA	NA	NA	NA	259.554	NA	445.684	84.5208	112.283	NA	NA	NA	NA	NA
Q92688	Acidic leucine-rich nuclear phosphoprotein 32 family member B	ANP32B	NA	NA	NA	NA	518.088	1819	NA	NA	NA	352.942	NA	NA	NA	NA	NA	567.937	NA	NA	NA	NA	1663.2	1251.15	NA	289.366	256.017	NA	NA	NA	NA	NA
O60264	SWI/SNF-related matrix-associated actin-dependent regulator of chromatin subfamily A member 5	SMARCA5	487.53	555.949	492.981	NA	NA	NA	190.538	NA	NA	NA	NA	NA	NA	NA	NA	NA	NA	NA	NA	240.86	491.519	NA	NA	196.116	NA	NA	509.638	NA	NA	NA
P26885	Peptidyl-prolyl cis-trans isomerase FKBP2	FKBP2	NA	NA	NA	NA	NA	NA	NA	NA	NA	591.631	NA	128.055	229.514	132.772	NA	292.18	NA	NA	155.236	NA	NA	NA	NA	126.546	NA	NA	NA	NA	326.206	NA
Q92621	Nuclear pore complex protein Nup205	NUP205	87.599	196.066	NA	NA	NA	NA	61.362	213.45	165.371	127.113	NA	NA	NA	NA	NA	33.0126	NA	NA	NA	NA	NA	NA	NA	NA	199.946	NA	NA	NA	NA	NA
P24752	Acetyl-CoA acetyltransferase, mitochondrial	ACAT1	368.799	36.415	NA	NA	194.956	NA	NA	NA	276.208	NA	NA	NA	NA	NA	NA	177.191	NA	NA	NA	NA	NA	340.083	NA	NA	NA	NA	48.3185	78.5285	NA	NA
Q99829	Copine-1	CPNE1	NA	NA	NA	NA	NA	NA	307.066	NA	NA	NA	NA	233.433	251.207	NA	414.265	NA	94.3027	508.232	NA	NA	NA	NA	NA	NA	117.534	NA	NA	NA	78.5578	NA
P68366	Tubulin alpha-4A chain	TUBA4A	NA	NA	NA	NA	794.838	891.989	456.001	1316.7	NA	NA	NA	NA	NA	NA	NA	NA	NA	NA	NA	151.823	NA	NA	NA	NA	NA	NA	1150.48	NA	449.91	498.663
O95336	6-phosphogluconolactonase	PGLS	426.87	NA	NA	NA	NA	44.999	NA	NA	51.0707	NA	NA	86.8709	NA	NA	NA	NA	NA	NA	NA	92.0072	NA	97.1735	NA	116.076	NA	NA	19.9964	NA	NA	NA
O43818	U3 small nucleolar RNA-interacting protein 2	RRP9	NA	103.476	547.246	NA	271.364	NA	NA	NA	NA	111.553	62.5732	NA	115.127	NA	77.8672	NA	NA	NA	NA	97.7731	NA	NA	NA	NA	NA	NA	NA	NA	NA	NA
P02656	Apolipoprotein C-III	APOC3	NA	NA	NA	2438.1	NA	880.424	170.458	NA	NA	NA	NA	NA	NA	NA	69.2719	NA	NA	NA	NA	NA	NA	171.593	NA	711.397	477.936	NA	390.632	NA	NA	NA
Q96A33	Coiled-coil domain-containing protein 47	CCDC47	194.778	168.271	NA	NA	NA	NA	NA	NA	NA	486.188	487.391	NA	NA	NA	46.3459	76.0139	NA	NA	NA	110.995	NA	NA	NA	NA	192.658	NA	NA	NA	NA	NA
Q13423	NAD(P) transhydrogenase, mitochondrial	NNT	481.768	NA	NA	395.578	NA	NA	147.804	NA	NA	NA	286.121	NA	839.595	NA	NA	NA	NA	NA	NA	NA	230.129	NA	NA	30.2803	NA	111.409	NA	NA	NA	NA
P18583	Protein SON	SON	995.889	216.615	210.539	NA	NA	NA	NA	152.647	NA	442.475	257.986	NA	NA	NA	NA	NA	NA	NA	NA	NA	NA	NA	NA	NA	121.642	NA	NA	NA	91.2626	NA
P35222	Catenin beta-1	CTNNB1	443.414	1310.4	NA	NA	209.742	363.556	191.438	NA	NA	878.803	NA	NA	NA	NA	NA	NA	NA	NA	120.878	NA	NA	NA	NA	NA	142.013	NA	NA	NA	NA	NA
P02790	Hemopexin	HPX	NA	NA	NA	1347.53	187.254	532.645	NA	NA	NA	220.553	NA	NA	165.489	NA	NA	NA	196.819	NA	NA	NA	NA	NA	NA	NA	NA	37.9496	29.7773	NA	NA	NA
Q969Q0	60S ribosomal protein L36a-like	RPL36AL	NA	340.015	NA	NA	NA	NA	NA	112.595	NA	44.4982	NA	NA	NA	NA	148.087	NA	NA	NA	NA	NA	NA	NA	NA	10.9446	40.5736	17.5438	NA	NA	NA	16.6048
Q9NX63	MICOS complex subunit MIC19	CHCHD3	236.41	201.529	88.8376	NA	NA	828.552	128.807	NA	NA	306.234	159.091	NA	NA	NA	NA	NA	NA	NA	NA	NA	NA	NA	NA	NA	NA	NA	NA	NA	NA	NA
Q9HDC9	Adipocyte plasma membrane-associated protein	APMAP	NA	NA	NA	NA	75.3027	130.175	36.4636	169.358	NA	224.293	NA	NA	NA	NA	229.127	441.074	NA	NA	NA	NA	NA	NA	NA	NA	NA	NA	NA	NA	NA	NA
P56545	C-terminal-binding protein 2	CTBP2	NA	109.879	NA	NA	84.7689	NA	56.0055	NA	NA	NA	NA	NA	NA	NA	NA	NA	NA	NA	249.06	40.0307	NA	NA	NA	124.879	NA	NA	NA	NA	NA	275.201
Q01844	RNA-binding protein EWS	EWSR1	NA	NA	NA	NA	96.6881	186.515	NA	NA	NA	NA	NA	108.046	NA	NA	NA	83.0889	NA	NA	NA	NA	200.897	697.19	NA	89.6086	NA	NA	NA	NA	NA	NA
P08243	Asparagine synthetase [glutamine-hydrolyzing]	ASNS	248.248	NA	136.076	NA	162.315	NA	NA	101.501	NA	NA	NA	NA	NA	NA	NA	709.398	NA	NA	NA	NA	NA	NA	NA	NA	53.5691	61.8937	NA	NA	NA	NA
O43809	Cleavage and polyadenylation specificity factor subunit 5	NUDT21	NA	NA	NA	NA	NA	184.525	180.464	NA	NA	NA	NA	NA	305.293	NA	NA	336.594	NA	NA	603.033	302.443	NA	NA	NA	NA	146.44	NA	NA	NA	NA	NA
Q9BZZ5	Apoptosis inhibitor 5	API5	387.851	NA	NA	NA	270.812	NA	NA	70.5295	NA	455.249	NA	NA	NA	NA	NA	NA	NA	NA	NA	NA	732.707	505.253	NA	125.329	NA	NA	NA	NA	NA	NA
P05387	60S acidic ribosomal protein P2	RPLP2	NA	652.215	NA	NA	1423.96	1623.61	NA	NA	NA	NA	NA	NA	NA	NA	NA	720.886	NA	NA	NA	NA	2134.93	2915.46	1323.26	NA	NA	NA	NA	NA	NA	NA
Q15008	26S proteasome non-ATPase regulatory subunit 6	PSMD6	NA	NA	NA	333.422	NA	NA	NA	NA	29.819	399.997	NA	NA	105.933	NA	NA	260.498	NA	NA	NA	NA	NA	NA	524.659	146.36	NA	NA	NA	NA	NA	NA
Q9H444	Charged multivesicular body protein 4b	CHMP4B	130.183	NA	NA	NA	NA	NA	NA	250.265	262.366	527.445	NA	NA	NA	NA	NA	323.054	NA	NA	NA	NA	NA	479.19	NA	NA	NA	NA	NA	417.724	NA	NA
P43487	Ran-specific GTPase-activating protein	RANBP1	NA	NA	NA	NA	278.19	391.413	NA	NA	NA	NA	NA	109.817	NA	NA	NA	NA	NA	NA	NA	NA	NA	777.284	NA	NA	165.296	NA	NA	NA	161.328	213.019
Q9NVJ2	ADP-ribosylation factor-like protein 8B	ARL8B	NA	470.884	NA	NA	440.009	NA	NA	162.69	NA	NA	NA	NA	NA	NA	NA	909.427	510.002	NA	NA	NA	216.065	NA	NA	NA	NA	NA	NA	NA	69.4599	NA
E9PRG8	Uncharacterized protein C11orf98	C11orf98	298.1	209.034	NA	NA	74.5791	NA	92.9074	NA	NA	348.131	NA	NA	NA	NA	NA	NA	NA	NA	NA	NA	446.619	NA	NA	27.5602	NA	NA	NA	NA	NA	NA
Q00765	Receptor expression-enhancing protein 5	REEP5	NA	NA	194.792	NA	85.482	NA	NA	118.478	NA	NA	NA	NA	NA	NA	NA	NA	NA	NA	85.9139	285.063	NA	NA	NA	113.914	NA	NA	103.362	NA	NA	NA
Q15691	Microtubule-associated protein RP/EB family member 1	MAPRE1	NA	NA	NA	NA	110.56	636.772	NA	NA	NA	NA	NA	NA	NA	NA	NA	NA	NA	NA	NA	NA	816.992	583.05	296.325	79.5117	225.578	NA	NA	NA	NA	NA
Q9H4A4	Aminopeptidase B	RNPEP	NA	NA	NA	NA	380.724	3615.59	NA	NA	NA	311.785	NA	NA	NA	NA	NA	NA	NA	NA	NA	NA	3296.27	1842.5	198.056	NA	NA	NA	635.188	NA	NA	NA
Q9H4G4	Golgi-associated plant pathogenesis-related protein 1	GLIPR2	NA	144.968	NA	NA	NA	NA	62.0352	NA	NA	207.263	NA	NA	NA	NA	NA	95.9787	NA	NA	NA	NA	164.992	NA	NA	90.2072	NA	NA	193.405	NA	NA	NA
Q15365	Poly(rC)-binding protein 1	PCBP1	396.53	436.956	NA	NA	NA	NA	NA	NA	NA	NA	NA	NA	NA	669.351	NA	791.305	NA	NA	NA	NA	NA	NA	NA	449.804	NA	NA	NA	376.157	NA	233.593
Q9H0A0	RNA cytidine acetyltransferase	NAT10	563.849	NA	NA	NA	84.3299	NA	NA	145.983	NA	NA	NA	NA	NA	NA	NA	472.263	NA	169.193	NA	NA	290.324	NA	NA	NA	13.948	NA	NA	NA	NA	NA
Q9Y3B4	Splicing factor 3B subunit 6	SF3B6	1014.82	830.417	513.069	NA	NA	NA	NA	NA	NA	NA	NA	NA	NA	NA	NA	1021.83	339.724	NA	NA	NA	972.543	NA	NA	465.141	NA	NA	NA	NA	NA	NA
Q9Y2B0	Protein canopy homolog 2	CNPY2	100.264	40.0845	NA	NA	866.629	734.334	NA	NA	NA	NA	NA	NA	NA	NA	NA	NA	NA	NA	NA	NA	736.75	NA	NA	NA	NA	NA	147.784	NA	NA	147.161
Q9P0L0	Vesicle-associated membrane protein-associated protein A	VAPA	NA	223.801	NA	NA	526.311	958.777	NA	112.271	NA	NA	NA	NA	NA	NA	NA	324.136	NA	NA	NA	NA	NA	NA	613.608	NA	84.9478	NA	NA	NA	NA	NA
Q15942	Zyxin	ZYX	NA	NA	NA	NA	140.274	529.088	171.087	NA	NA	NA	NA	NA	NA	198.187	NA	NA	NA	NA	NA	NA	156.322	NA	181.536	232.238	NA	NA	NA	NA	NA	NA
P78344	Eukaryotic translation initiation factor 4 gamma 2	EIF4G2	NA	NA	NA	NA	NA	629.239	142.184	89.0095	260.531	NA	NA	NA	NA	NA	NA	NA	NA	NA	NA	305.059	NA	NA	NA	NA	107.879	NA	NA	196.225	NA	NA
Q96P70	Importin-9	IPO9	2436.53	201.848	388.284	NA	135.432	283.779	36.6769	NA	NA	NA	NA	NA	NA	NA	NA	402.624	NA	NA	NA	NA	NA	NA	NA	NA	NA	NA	NA	NA	NA	NA
Q9Y5F7	Protocadherin gamma-C4	PCDHGC4	258.766	355.347	NA	1869.35	NA	NA	1141.76	133.948	114.908	NA	NA	NA	NA	NA	NA	444.146	NA	NA	NA	NA	NA	NA	NA	NA	NA	NA	NA	NA	NA	NA
Q9UJU6	Drebrin-like protein	DBNL	NA	NA	NA	NA	201.133	999.388	NA	NA	NA	470.369	NA	NA	NA	NA	NA	561.679	NA	NA	NA	NA	NA	NA	NA	326.884	NA	NA	NA	445.894	NA	170.972
Q9UL46	Proteasome activator complex subunit 2	PSME2	NA	NA	NA	NA	272.275	613.103	NA	NA	NA	NA	NA	NA	NA	240.872	NA	NA	NA	121.435	NA	NA	NA	199.806	NA	NA	82.5266	NA	478.44	NA	NA	NA
Q9BY50	Signal peptidase complex catalytic subunit SEC11C	SEC11C	NA	NA	NA	NA	NA	NA	219.148	804.266	NA	NA	NA	NA	702.423	NA	257.944	NA	NA	NA	NA	44.9166	NA	NA	NA	NA	540.607	NA	NA	NA	245.933	NA
P49773	Histidine triad nucleotide-binding protein 1	HINT1	NA	NA	NA	NA	NA	299.083	NA	NA	290.286	281.193	18.0061	66.2088	NA	NA	NA	NA	NA	NA	NA	NA	NA	NA	NA	NA	90.4069	NA	122.155	NA	NA	NA
O00483	Cytochrome c oxidase subunit NDUFA4	NDUFA4	683.43	430.363	NA	NA	NA	325.888	NA	NA	NA	NA	NA	NA	NA	NA	NA	184.62	NA	NA	NA	NA	478.543	NA	NA	209.315	NA	88.5901	NA	NA	NA	NA
Q9UQB8	Brain-specific angiogenesis inhibitor 1-associated protein 2	BAIAP2	NA	515.115	NA	NA	NA	287.515	NA	47.5625	NA	NA	NA	NA	NA	NA	102.129	NA	NA	214.362	NA	NA	NA	NA	NA	25.9934	55.7264	NA	NA	NA	NA	NA
Q8TDN6	Ribosome biogenesis protein BRX1 homolog	BRIX1	NA	276.405	NA	NA	NA	75.81	282.356	NA	NA	NA	167.75	NA	NA	NA	NA	NA	66.4828	NA	NA	104.533	NA	NA	NA	76.527	NA	NA	NA	NA	NA	NA
P39687	Acidic leucine-rich nuclear phosphoprotein 32 family member A	ANP32A	NA	NA	NA	NA	479.716	2373.17	NA	408.332	NA	NA	NA	NA	NA	NA	NA	539.203	NA	NA	60.7428	NA	NA	NA	NA	439.846	612.352	NA	NA	NA	NA	NA
O00515	Ladinin-1	LAD1	NA	394.032	NA	NA	NA	NA	92.0267	NA	NA	NA	NA	NA	NA	NA	NA	NA	NA	NA	25.8212	153.005	NA	5543.65	NA	NA	80.2409	NA	NA	NA	NA	NA
Q13595	Transformer-2 protein homolog alpha	TRA2A	NA	41.6564	NA	NA	NA	NA	71.6873	NA	NA	NA	NA	NA	NA	NA	NA	359.91	95.1763	NA	NA	NA	383.006	NA	NA	NA	143.844	NA	NA	NA	NA	NA
P22102	Trifunctional purine biosynthetic protein adenosine-3	GART	NA	NA	NA	NA	704.876	NA	209.625	NA	NA	NA	NA	NA	NA	NA	33.887	230.031	NA	NA	NA	NA	NA	1694.76	908.616	NA	NA	NA	NA	NA	NA	NA
Q14247	Src substrate cortactin	CTTN	242.019	NA	NA	NA	202.212	NA	NA	NA	NA	265.784	NA	NA	NA	NA	NA	NA	NA	NA	NA	NA	NA	1234.27	NA	74.5597	NA	NA	NA	459.066	NA	NA
Q16531	DNA damage-binding protein 1	DDB1	NA	NA	NA	NA	84.0543	242.373	53.6692	NA	NA	NA	NA	NA	NA	NA	NA	NA	NA	420.317	NA	NA	NA	NA	NA	NA	198.119	78.6363	NA	NA	NA	NA
Q16643	Drebrin	DBN1	473.953	NA	NA	NA	555.056	976.832	NA	NA	NA	728.198	NA	NA	NA	NA	NA	NA	216.7	NA	NA	NA	NA	2155.54	NA	NA	NA	NA	NA	NA	NA	NA
Q9H910	Jupiter microtubule associated homolog 2	JPT2	NA	NA	NA	NA	NA	376.35	NA	NA	NA	NA	NA	NA	89.5711	NA	NA	NA	NA	NA	NA	NA	627.042	669.777	186.85	71.5892	NA	NA	NA	NA	NA	NA
O15231	Zinc finger protein 185	ZNF185	NA	NA	NA	NA	NA	NA	225.342	NA	NA	NA	NA	NA	NA	NA	NA	129.505	NA	NA	195.577	NA	NA	NA	570.412	NA	NA	119.016	NA	642.919	NA	NA
P54105	Methylosome subunit pICln	CLNS1A	202.359	NA	NA	172.359	NA	305.572	NA	NA	NA	29.6655	NA	NA	NA	NA	NA	NA	NA	NA	NA	NA	NA	373.744	NA	119.856	NA	NA	NA	NA	NA	NA
Q14318	Peptidyl-prolyl cis-trans isomerase FKBP8	FKBP8	NA	219.893	NA	NA	NA	NA	NA	120.57	36.6271	76.7351	NA	NA	NA	NA	NA	NA	NA	NA	NA	NA	251.625	NA	NA	NA	NA	NA	NA	NA	NA	49.7783
P22061	Protein-L-isoaspartate(D-aspartate) O-methyltransferase	PCMT1	270.605	NA	NA	NA	281.375	NA	NA	NA	NA	NA	NA	NA	NA	191.717	NA	NA	185.153	NA	NA	NA	NA	NA	NA	410.806	NA	NA	390.098	NA	NA	NA
O96019	Actin-like protein 6A	ACTL6A	235.386	158.679	118.545	NA	81.5627	NA	NA	NA	NA	NA	NA	NA	NA	NA	NA	163.203	NA	NA	NA	NA	NA	NA	198.695	NA	NA	NA	NA	NA	NA	NA
P36543	V-type proton ATPase subunit E 1	ATP6V1E1	NA	NA	NA	228.707	107.94	NA	107.891	NA	NA	NA	NA	NA	NA	162.032	NA	NA	NA	NA	NA	NA	NA	NA	NA	NA	187.42	NA	154.298	NA	NA	NA
P50213	Isocitrate dehydrogenase [NAD] subunit alpha, mitochondrial	IDH3A	1179.03	84.4343	NA	NA	163.363	363.946	NA	NA	NA	NA	NA	NA	NA	NA	NA	NA	NA	NA	NA	NA	NA	622.018	NA	354.1	NA	NA	NA	NA	NA	NA
Q12874	Splicing factor 3A subunit 3	SF3A3	NA	NA	NA	NA	NA	NA	429.651	NA	NA	186.101	NA	NA	NA	NA	NA	NA	NA	NA	NA	NA	325.545	NA	NA	NA	NA	NA	277.828	364.156	NA	314.226
O75494	Serine/arginine-rich splicing factor 10	SRSF10	236.429	300.694	NA	NA	NA	290.391	179.387	NA	NA	NA	NA	NA	NA	NA	NA	432.539	NA	NA	NA	NA	NA	NA	NA	NA	NA	NA	NA	NA	NA	67.2272
Q9Y266	Nuclear migration protein nudC	NUDC	NA	NA	NA	NA	NA	NA	NA	NA	NA	NA	124.558	NA	NA	NA	354.972	NA	NA	NA	NA	NA	NA	NA	NA	56.8604	197.852	NA	386.901	NA	NA	296.469
O95758	Polypyrimidine tract-binding protein 3	PTBP3	80.5537	NA	NA	NA	NA	NA	NA	91.4261	NA	NA	NA	NA	NA	NA	297.281	88.4867	NA	NA	NA	NA	NA	NA	266.897	98.4394	NA	NA	NA	NA	NA	NA
Q9UHB9	Signal recognition particle subunit SRP68	SRP68	NA	235.624	459.946	NA	NA	416.95	NA	69.5746	NA	NA	NA	NA	NA	NA	NA	341.004	NA	NA	NA	NA	NA	NA	NA	NA	218.321	NA	NA	NA	NA	NA
P12270	Nucleoprotein TPR	TPR	NA	8352.55	4230.12	NA	NA	NA	NA	NA	NA	NA	NA	NA	NA	NA	NA	1002.95	NA	2573.16	NA	NA	NA	15263.7	4721.86	NA	NA	NA	NA	NA	NA	NA
Q9Y5M8	Signal recognition particle receptor subunit beta	SRPRB	NA	NA	NA	184.546	NA	NA	32.9908	NA	NA	NA	NA	NA	NA	NA	NA	87.253	NA	NA	NA	76.793	187.088	NA	NA	NA	42.1226	NA	NA	NA	NA	NA
A1L0T0	2-hydroxyacyl-CoA lyase 2	ILVBL	NA	NA	NA	NA	244.953	NA	106.778	160.392	NA	NA	NA	NA	NA	NA	NA	NA	NA	NA	NA	NA	NA	NA	NA	23.9413	187.067	NA	NA	NA	205.219	NA
Q13573	SNW domain-containing protein 1	SNW1	NA	233.496	206.499	NA	NA	NA	NA	NA	NA	NA	NA	NA	NA	NA	NA	NA	NA	NA	NA	NA	NA	441.189	104.707	45.6593	NA	NA	NA	NA	58.3759	NA
Q6PIU2	Neutral cholesterol ester hydrolase 1	NCEH1	NA	45.028	NA	NA	137.965	233.613	NA	97.7634	NA	NA	NA	90.8032	NA	NA	NA	NA	NA	NA	NA	NA	NA	NA	82.5597	NA	NA	NA	NA	NA	NA	NA
O75533	Splicing factor 3B subunit 1	SF3B1	1828.22	135.475	NA	NA	NA	NA	NA	169.041	NA	NA	NA	NA	243.78	NA	NA	NA	NA	NA	NA	NA	144.352	628.529	NA	NA	NA	NA	NA	NA	NA	NA
P11234	Ras-related protein Ral-B	RALB	NA	NA	NA	NA	NA	394.527	NA	NA	5.75407	NA	NA	NA	NA	NA	NA	NA	NA	NA	NA	NA	NA	NA	NA	64.8733	151.831	NA	NA	NA	50.4546	175.566
P16070	CD44 antigen	CD44	NA	NA	NA	NA	310.722	485.725	NA	NA	NA	NA	NA	NA	NA	NA	NA	NA	NA	NA	NA	NA	304.212	439.611	NA	74.9872	40.7556	NA	NA	NA	NA	NA
P28331	NADH-ubiquinone oxidoreductase 75 kDa subunit, mitochondrial	NDUFS1	NA	191.601	NA	NA	183.3	NA	NA	NA	NA	430.86	NA	NA	NA	NA	113.845	144.364	NA	NA	NA	NA	NA	NA	NA	69.8023	NA	NA	NA	NA	NA	NA
Q8IYB3	Serine/arginine repetitive matrix protein 1	SRRM1	NA	576.944	NA	NA	162.073	NA	NA	62.3559	NA	150.305	NA	NA	NA	NA	NA	120.171	NA	NA	NA	NA	66.6732	NA	NA	NA	NA	NA	NA	NA	NA	NA
Q99879	Histone H2B type 1-M	H2BC14	251.246	NA	NA	NA	NA	477.916	129.055	NA	NA	NA	NA	NA	NA	NA	122.77	NA	NA	NA	NA	NA	NA	NA	NA	NA	NA	NA	NA	45.5538	NA	122.217
Q12792	Twinfilin-1	TWF1	NA	NA	NA	NA	264.334	NA	388.695	NA	NA	NA	NA	NA	NA	NA	1653.77	NA	NA	NA	NA	NA	NA	NA	333.715	104.821	NA	315.165	NA	NA	NA	NA
Q8N357	Solute carrier family 35 member F6	SLC35F6	NA	450.164	NA	NA	NA	NA	172.243	1132.03	NA	NA	278.445	NA	NA	447.403	NA	NA	NA	NA	NA	NA	NA	NA	NA	NA	NA	NA	NA	109.195	NA	NA
P62841	40S ribosomal protein S15	RPS15	8473.03	NA	104.38	NA	NA	NA	69.4542	NA	NA	NA	NA	NA	NA	NA	NA	858.557	86.0351	NA	NA	NA	429.185	NA	NA	NA	NA	NA	NA	NA	NA	NA
O60828	Polyglutamine-binding protein 1	PQBP1	NA	245.603	NA	NA	NA	547.307	NA	NA	220.799	188.955	105.486	NA	NA	NA	NA	NA	NA	NA	NA	NA	NA	NA	NA	NA	NA	NA	NA	NA	NA	NA
P23381	Tryptophan--tRNA ligase, cytoplasmic	WARS1	341.605	NA	NA	NA	NA	234.97	NA	NA	270.294	312.587	NA	NA	NA	128.903	NA	NA	NA	NA	NA	NA	NA	NA	NA	NA	NA	NA	NA	NA	NA	NA
A0A2R8Y619	Histone H2B type 2-E1	H2BE1	NA	NA	NA	NA	NA	NA	93.5002	NA	NA	NA	NA	NA	NA	NA	NA	849.523	NA	NA	1142.59	247.784	NA	NA	175.66	NA	NA	NA	NA	NA	NA	NA
Q15006	ER membrane protein complex subunit 2	EMC2	138.692	NA	NA	NA	NA	NA	61.035	NA	NA	19.3699	NA	NA	NA	NA	NA	NA	NA	NA	NA	NA	NA	404.114	NA	NA	146.818	NA	NA	NA	NA	NA
Q16822	Phosphoenolpyruvate carboxykinase [GTP], mitochondrial	PCK2	345.104	217.907	NA	NA	9.58274	NA	NA	NA	119.377	NA	NA	NA	NA	NA	NA	628.224	NA	NA	NA	NA	NA	NA	NA	NA	NA	NA	NA	NA	NA	NA
Q9BR76	Coronin-1B	CORO1B	NA	NA	102.902	NA	225.593	36.2628	NA	NA	NA	NA	NA	NA	NA	NA	NA	444.22	NA	NA	NA	NA	NA	NA	NA	NA	134.221	NA	NA	NA	NA	NA
P52292	Importin subunit alpha-1	KPNA2	NA	NA	NA	NA	153.269	NA	NA	NA	NA	NA	NA	NA	NA	NA	NA	177.62	NA	NA	NA	NA	431.907	403.858	123.426	NA	NA	NA	NA	NA	NA	NA
Q6NZI2	Caveolae-associated protein 1	CAVIN1	NA	NA	NA	NA	172.074	463.658	151.197	NA	NA	NA	NA	NA	NA	NA	NA	NA	NA	NA	NA	NA	674.536	NA	136.885	NA	NA	NA	NA	NA	NA	NA
Q9NYL9	Tropomodulin-3	TMOD3	NA	289.411	761.68	NA	NA	NA	NA	NA	NA	424.282	NA	NA	NA	NA	NA	NA	NA	635.436	NA	NA	NA	NA	NA	842.041	NA	NA	NA	NA	NA	NA
P62195	26S proteasome regulatory subunit 8	PSMC5	NA	NA	NA	NA	402.159	NA	NA	NA	NA	NA	NA	NA	NA	NA	78.5484	NA	NA	NA	335.179	NA	NA	190.927	556.894	NA	NA	NA	NA	NA	NA	NA
Q15758	Neutral amino acid transporter B(0)	SLC1A5	582.695	1119.13	NA	NA	NA	NA	NA	NA	NA	77.2575	152.429	NA	NA	NA	NA	NA	NA	NA	NA	NA	724.929	NA	NA	NA	NA	NA	NA	NA	NA	NA
O43670	BUB3-interacting and GLEBS motif-containing protein ZNF207	ZNF207	NA	601.549	NA	NA	428.683	216.717	53.6643	NA	NA	NA	NA	NA	NA	NA	NA	NA	NA	NA	NA	NA	443.427	NA	NA	NA	NA	NA	NA	NA	NA	NA
Q08380	Galectin-3-binding protein	LGALS3BP	194.572	NA	NA	NA	NA	266.938	NA	NA	NA	NA	NA	NA	NA	NA	321.391	NA	NA	NA	NA	NA	NA	NA	NA	NA	NA	240.947	465.831	NA	NA	NA
P48147	Prolyl endopeptidase	PREP	NA	NA	NA	NA	NA	NA	130.081	185.981	NA	NA	NA	NA	NA	NA	NA	NA	NA	NA	NA	NA	NA	NA	443.428	NA	NA	97.7976	NA	NA	50.2477	NA
P11177	Pyruvate dehydrogenase E1 component subunit beta, mitochondrial	PDHB	392.103	NA	NA	NA	NA	NA	NA	NA	NA	99.676	NA	NA	NA	NA	NA	58.6976	NA	NA	NA	NA	433.596	387.247	NA	NA	NA	NA	NA	NA	NA	NA
O00410	Importin-5	IPO5	1743.09	NA	NA	387.808	NA	NA	38.0026	134.075	NA	NA	NA	NA	NA	NA	NA	570.122	NA	NA	NA	NA	NA	NA	NA	NA	NA	NA	NA	NA	NA	NA
Q15293	Reticulocalbin-1	RCN1	NA	NA	NA	NA	NA	599.142	NA	NA	NA	245.203	NA	NA	NA	NA	NA	NA	418.512	NA	130.211	NA	NA	NA	NA	NA	NA	657.957	NA	NA	NA	NA
Q96CW1	AP-2 complex subunit mu	AP2M1	NA	NA	NA	NA	NA	471.471	NA	NA	NA	519.498	NA	NA	NA	NA	272.16	NA	NA	573.361	NA	NA	NA	NA	NA	NA	128.505	NA	NA	NA	NA	NA
O14618	Copper chaperone for superoxide dismutase	CCS	NA	NA	NA	NA	229.007	NA	281.772	NA	NA	NA	NA	NA	NA	NA	341.966	NA	384.534	NA	NA	88.3844	NA	NA	NA	NA	NA	NA	NA	NA	NA	NA
P31939	Bifunctional purine biosynthesis protein ATIC	ATIC	NA	NA	NA	NA	NA	NA	NA	164.244	189.404	NA	NA	NA	NA	NA	NA	NA	129.751	NA	NA	NA	NA	NA	NA	154.116	NA	NA	NA	NA	NA	106.808
Q9BVC6	Transmembrane protein 109	TMEM109	NA	NA	NA	NA	NA	NA	227.217	1071.83	NA	NA	NA	280.87	NA	NA	NA	NA	NA	NA	NA	145.609	581.914	NA	NA	NA	NA	NA	NA	NA	NA	NA
Q16630	Cleavage and polyadenylation specificity factor subunit 6	CPSF6	242.591	326.265	287.006	NA	NA	NA	NA	NA	NA	NA	NA	NA	NA	NA	NA	NA	NA	148.991	NA	NA	NA	NA	NA	NA	230.632	NA	NA	NA	NA	NA
Q9Y696	Chloride intracellular channel protein 4	CLIC4	NA	424.337	157.481	NA	314.339	NA	NA	NA	NA	NA	NA	NA	NA	NA	NA	172.821	203.259	NA	NA	NA	NA	NA	NA	NA	NA	NA	NA	NA	NA	NA
O75347	Tubulin-specific chaperone A	TBCA	NA	NA	NA	NA	NA	467.688	NA	89.1689	NA	723.604	NA	NA	NA	194.809	NA	NA	NA	NA	NA	NA	NA	NA	NA	NA	NA	NA	216.747	NA	NA	NA
O60749	Sorting nexin-2	SNX2	568.959	NA	NA	NA	NA	NA	NA	NA	NA	225.832	NA	151.898	NA	NA	NA	171.121	NA	NA	NA	NA	NA	182.588	NA	NA	NA	NA	NA	NA	NA	NA
Q9Y676	28S ribosomal protein S18b, mitochondrial	MRPS18B	NA	NA	205.634	NA	371.758	NA	NA	307.681	166.716	NA	NA	NA	NA	NA	NA	NA	NA	NA	NA	139.068	NA	NA	NA	NA	NA	NA	NA	NA	NA	NA
P47755	F-actin-capping protein subunit alpha-2	CAPZA2	192.422	NA	NA	NA	NA	NA	114.016	NA	NA	NA	NA	NA	NA	45.7649	NA	NA	67.0806	NA	NA	NA	NA	NA	NA	NA	NA	NA	56.2461	NA	NA	NA
Q9NVI7	ATPase family AAA domain-containing protein 3A	ATAD3A	NA	NA	NA	NA	NA	NA	175.606	NA	NA	1320.03	NA	NA	NA	NA	NA	369.046	NA	NA	NA	NA	NA	381.76	NA	NA	243.982	NA	NA	NA	NA	NA
Q86W42	THO complex subunit 6 homolog	THOC6	NA	115.101	310.015	NA	NA	NA	191.946	128.907	NA	NA	NA	NA	NA	NA	NA	NA	NA	NA	NA	NA	NA	NA	NA	NA	71.7886	NA	NA	NA	NA	NA
Q7Z2W4	Zinc finger CCCH-type antiviral protein 1	ZC3HAV1	NA	139.605	NA	NA	NA	NA	528.936	NA	NA	NA	115.18	NA	NA	NA	NA	NA	NA	NA	NA	104.323	NA	NA	NA	NA	95.5952	NA	NA	NA	NA	NA
Q92817	Envoplakin	EVPL	NA	NA	NA	NA	360.285	NA	NA	643.023	NA	NA	NA	NA	NA	NA	NA	NA	NA	NA	NA	66.6507	NA	NA	283.813	NA	NA	NA	217.978	NA	NA	NA
P30519	Heme oxygenase 2	HMOX2	NA	NA	NA	NA	NA	NA	NA	NA	NA	NA	NA	NA	NA	NA	NA	NA	NA	NA	NA	NA	NA	160.874	NA	NA	17.2097	NA	91.6028	NA	NA	54.7779
Q5JTH9	RRP12-like protein	RRP12	224.622	264.172	146.418	NA	NA	NA	NA	NA	NA	NA	NA	NA	NA	NA	167.239	NA	NA	NA	NA	NA	NA	NA	NA	NA	NA	NA	NA	NA	NA	NA
Q9BWJ5	Splicing factor 3B subunit 5	SF3B5	NA	NA	35.4594	NA	104.964	NA	NA	NA	NA	NA	NA	NA	NA	NA	NA	200.285	NA	NA	NA	NA	390.69	NA	NA	NA	NA	NA	NA	NA	NA	NA
Q8N4H5	Mitochondrial import receptor subunit TOM5 homolog	TOMM5	NA	NA	NA	NA	NA	NA	NA	NA	NA	64.8685	130.332	NA	NA	NA	91.832	NA	NA	NA	NA	NA	392.61	NA	NA	NA	NA	NA	NA	NA	NA	NA
Q9GZZ1	N-alpha-acetyltransferase 50	NAA50	NA	187.06	NA	NA	326.113	NA	313.491	NA	NA	NA	NA	NA	NA	NA	NA	NA	NA	NA	NA	NA	821.57	NA	NA	NA	NA	NA	NA	NA	NA	NA
Q15050	Ribosome biogenesis regulatory protein homolog	RRS1	NA	NA	NA	NA	NA	NA	220.104	NA	NA	769.924	NA	NA	NA	NA	NA	NA	NA	NA	NA	NA	NA	1951.01	779.637	NA	NA	NA	NA	NA	NA	NA
O94925	Glutaminase kidney isoform, mitochondrial	GLS	NA	NA	NA	NA	NA	89.2961	NA	37.5054	NA	NA	NA	NA	NA	NA	NA	NA	NA	NA	NA	NA	NA	NA	NA	NA	108.552	NA	NA	229.678	NA	NA
P56192	Methionine--tRNA ligase, cytoplasmic	MARS1	NA	NA	122.717	NA	NA	NA	90.9022	NA	NA	NA	NA	NA	250.717	NA	NA	NA	392.018	NA	NA	NA	NA	NA	NA	NA	NA	NA	NA	NA	NA	NA
Q15843	NEDD8	NEDD8	NA	NA	NA	NA	NA	266.466	NA	NA	NA	NA	NA	NA	NA	NA	NA	NA	NA	NA	NA	NA	NA	NA	NA	1079.05	NA	NA	581.633	NA	239.115	NA
Q2TAY7	WD40 repeat-containing protein SMU1	SMU1	147.87	NA	NA	NA	NA	NA	NA	72.1511	NA	NA	NA	NA	NA	NA	NA	NA	NA	NA	NA	219.012	NA	NA	NA	NA	190.349	NA	NA	NA	NA	NA
P24928	DNA-directed RNA polymerase II subunit RPB1	POLR2A	NA	NA	NA	NA	NA	NA	53.1958	60.9966	NA	NA	210.284	NA	NA	NA	NA	NA	NA	NA	NA	193.734	NA	NA	NA	NA	NA	NA	NA	NA	NA	NA
P30085	UMP-CMP kinase	CMPK1	NA	NA	NA	935.822	NA	NA	62.0438	87.0497	NA	NA	NA	NA	NA	NA	NA	NA	NA	NA	NA	NA	NA	NA	NA	NA	NA	NA	633.158	NA	NA	NA
Q9UKV3	Apoptotic chromatin condensation inducer in the nucleus	ACIN1	NA	374.594	NA	NA	NA	NA	NA	NA	NA	NA	NA	NA	99.1966	NA	NA	NA	NA	NA	NA	77.9594	534.234	NA	NA	NA	NA	NA	NA	NA	NA	NA
Q7L014	Probable ATP-dependent RNA helicase DDX46	DDX46	286.929	NA	NA	85.313	NA	NA	39.0024	NA	NA	NA	NA	NA	NA	NA	NA	174.48	NA	NA	NA	NA	NA	NA	NA	NA	NA	NA	NA	NA	NA	NA
Q14512	Fibroblast growth factor-binding protein 1	FGFBP1	NA	NA	NA	NA	51.0525	125.18	NA	NA	NA	NA	NA	NA	NA	NA	NA	165.036	NA	NA	NA	NA	NA	NA	NA	NA	39.9919	NA	NA	NA	NA	NA
P10644	cAMP-dependent protein kinase type I-alpha regulatory subunit	PRKAR1A	NA	NA	309.226	NA	NA	514.97	NA	NA	NA	NA	NA	NA	NA	NA	NA	759.591	NA	NA	NA	NA	NA	NA	NA	NA	NA	NA	71.6215	NA	NA	NA
Q9Y3Y2	Chromatin target of PRMT1 protein	CHTOP	NA	268.277	NA	NA	NA	NA	NA	NA	191.753	NA	NA	NA	NA	47.0016	NA	NA	NA	NA	NA	NA	NA	NA	NA	NA	NA	NA	NA	149.853	NA	NA
O75400	Pre-mRNA-processing factor 40 homolog A	PRPF40A	NA	NA	NA	NA	295.114	222.356	NA	160.331	NA	NA	NA	NA	NA	NA	NA	NA	NA	NA	NA	NA	190.916	NA	NA	NA	NA	NA	NA	NA	NA	NA
P35270	Sepiapterin reductase	SPR	NA	NA	NA	NA	NA	NA	NA	97.3473	NA	NA	NA	NA	NA	NA	211.28	NA	NA	NA	208.819	49.2635	NA	NA	NA	NA	NA	NA	NA	NA	NA	NA
Q92520	Protein FAM3C	FAM3C	NA	NA	NA	NA	NA	NA	NA	NA	NA	NA	243	NA	NA	NA	NA	375.237	NA	NA	NA	NA	NA	NA	NA	NA	127.679	104.419	NA	NA	NA	NA
Q14498	RNA-binding protein 39	RBM39	647.123	91.1723	NA	NA	NA	NA	NA	NA	NA	NA	NA	NA	NA	NA	257.073	NA	NA	NA	NA	NA	NA	NA	NA	NA	218.268	NA	NA	NA	NA	NA
Q14126	Desmoglein-2	DSG2	NA	NA	NA	NA	1245.65	1146.35	364.071	NA	NA	NA	NA	NA	NA	NA	NA	NA	NA	NA	NA	NA	NA	NA	NA	NA	579.395	NA	NA	NA	NA	NA
O95202	Mitochondrial proton/calcium exchanger protein	LETM1	NA	288.364	NA	NA	134.196	NA	NA	NA	NA	121.431	NA	NA	NA	NA	NA	NA	NA	NA	NA	NA	NA	NA	NA	NA	102.234	NA	NA	NA	NA	NA
O43852	Calumenin	CALU	962.53	NA	NA	NA	NA	675.039	NA	NA	NA	NA	NA	NA	NA	NA	NA	NA	NA	NA	NA	NA	NA	NA	NA	NA	NA	NA	518.082	401.356	NA	NA
Q9H307	Pinin	PNN	370.194	221.418	NA	NA	NA	NA	NA	NA	NA	NA	NA	NA	NA	NA	95.5412	NA	NA	NA	NA	126.721	NA	NA	NA	NA	NA	NA	NA	NA	NA	NA
Q9NUP9	Protein lin-7 homolog C	LIN7C	NA	NA	NA	NA	NA	434.354	NA	NA	NA	NA	NA	NA	2639.14	NA	NA	NA	NA	NA	NA	NA	1613.25	NA	NA	NA	NA	77.6487	NA	NA	NA	NA
Q9UHR5	SAP30-binding protein	SAP30BP	NA	NA	NA	NA	147.369	131.782	NA	NA	NA	NA	NA	NA	NA	NA	83.8648	NA	NA	NA	NA	NA	NA	NA	NA	NA	65.5574	NA	NA	NA	NA	NA
Q12846	Syntaxin-4	STX4	202.074	NA	NA	NA	NA	NA	97.2357	83.4284	NA	NA	NA	NA	NA	NA	NA	NA	NA	NA	NA	NA	NA	NA	NA	55.3213	NA	NA	NA	NA	NA	NA
Q9NSE4	Isoleucine--tRNA ligase, mitochondrial	IARS2	NA	NA	NA	NA	NA	NA	207.724	NA	NA	701.669	NA	NA	NA	NA	NA	NA	NA	NA	NA	NA	NA	NA	NA	178.644	210.502	NA	NA	NA	NA	NA
P55060	Exportin-2	CSE1L	NA	NA	NA	NA	132.825	328.17	NA	NA	NA	NA	NA	NA	403.125	NA	NA	NA	NA	NA	NA	NA	NA	NA	NA	104.629	NA	NA	NA	NA	NA	NA
P52294	Importin subunit alpha-5	KPNA1	436.237	NA	NA	NA	NA	NA	NA	NA	NA	NA	NA	NA	340.177	NA	NA	NA	NA	NA	NA	NA	NA	NA	NA	NA	NA	149.309	NA	NA	NA	18.5852
O75367	Core histone macro-H2A.1	MACROH2A1	NA	NA	179.2	NA	NA	541.865	NA	NA	NA	187.505	NA	NA	NA	NA	NA	NA	NA	NA	NA	NA	NA	NA	NA	NA	NA	NA	NA	NA	NA	NA
Q9BY77	Polymerase delta-interacting protein 3	POLDIP3	NA	NA	NA	NA	NA	NA	NA	NA	NA	NA	NA	NA	NA	NA	NA	NA	NA	NA	NA	NA	NA	203.985	NA	NA	NA	NA	168.414	205.616	NA	NA
Q12931	Heat shock protein 75 kDa, mitochondrial	TRAP1	NA	NA	NA	NA	181.53	NA	NA	51.1185	323.02	NA	NA	NA	NA	NA	NA	NA	NA	NA	NA	NA	NA	NA	NA	NA	NA	NA	NA	NA	NA	NA
P54578	Ubiquitin carboxyl-terminal hydrolase 14	USP14	139.089	NA	NA	NA	NA	240.051	173.793	NA	NA	NA	NA	NA	NA	NA	NA	NA	NA	NA	NA	NA	NA	NA	NA	NA	NA	NA	NA	NA	NA	NA
P46060	Ran GTPase-activating protein 1	RANGAP1	NA	NA	NA	74.4273	NA	NA	NA	NA	NA	NA	NA	NA	NA	NA	NA	193.193	NA	NA	NA	NA	NA	780.169	NA	NA	NA	NA	NA	NA	NA	NA
Q9NRX4	14 kDa phosphohistidine phosphatase	PHPT1	NA	219.461	NA	NA	NA	NA	231.934	NA	NA	NA	NA	NA	NA	NA	NA	614.07	NA	NA	NA	NA	NA	NA	NA	NA	NA	NA	NA	NA	NA	NA
O43615	Mitochondrial import inner membrane translocase subunit TIM44	TIMM44	170.128	NA	NA	NA	NA	NA	NA	NA	NA	NA	NA	NA	NA	127.298	NA	389.621	NA	NA	NA	NA	NA	NA	NA	NA	NA	NA	NA	NA	NA	NA
P35658	Nuclear pore complex protein Nup214	NUP214	NA	NA	NA	NA	NA	NA	355.489	NA	NA	NA	NA	NA	NA	NA	NA	1019.42	NA	NA	NA	NA	NA	NA	NA	NA	NA	NA	826.241	NA	NA	NA
Q9Y383	Putative RNA-binding protein Luc7-like 2	LUC7L2	NA	90.7321	NA	NA	NA	NA	NA	NA	NA	256.832	NA	NA	NA	NA	NA	NA	NA	NA	NA	NA	439.503	NA	NA	NA	NA	NA	NA	NA	NA	NA
Q9GZR7	ATP-dependent RNA helicase DDX24	DDX24	NA	424.813	NA	NA	NA	NA	NA	NA	NA	131.517	NA	NA	NA	NA	NA	608.931	NA	NA	NA	NA	NA	NA	NA	NA	NA	NA	NA	NA	NA	NA
O60832	H/ACA ribonucleoprotein complex subunit DKC1	DKC1	NA	NA	NA	NA	NA	157.912	359.854	NA	NA	NA	NA	NA	NA	NA	NA	499.403	NA	NA	NA	NA	NA	NA	NA	NA	NA	NA	NA	NA	NA	NA
P33176	Kinesin-1 heavy chain	KIF5B	NA	NA	NA	NA	70.2958	NA	NA	NA	NA	NA	NA	NA	NA	NA	NA	110.195	NA	NA	NA	NA	NA	NA	148.657	NA	NA	NA	NA	NA	NA	NA
P21291	Cysteine and glycine-rich protein 1	CSRP1	NA	213.784	NA	NA	NA	NA	NA	NA	NA	NA	NA	NA	NA	NA	NA	NA	NA	NA	NA	NA	NA	NA	NA	493.917	NA	NA	NA	NA	NA	165.202
Q13547	Histone deacetylase 1	HDAC1	NA	271.707	NA	NA	NA	NA	113.435	NA	NA	NA	NA	NA	NA	NA	NA	NA	NA	NA	NA	NA	NA	NA	NA	NA	291.605	NA	NA	NA	NA	NA
O43674	NADH dehydrogenase [ubiquinone] 1 beta subcomplex subunit 5, mitochondrial	NDUFB5	NA	NA	155.482	NA	NA	NA	NA	NA	NA	155.249	NA	NA	NA	NA	NA	NA	NA	NA	NA	NA	NA	NA	NA	NA	NA	NA	NA	210.552	NA	NA
Q96C19	EF-hand domain-containing protein D2	EFHD2	NA	NA	NA	NA	54.061	317.629	NA	NA	NA	NA	NA	NA	NA	NA	NA	NA	NA	NA	NA	NA	NA	243.885	NA	NA	NA	NA	NA	NA	NA	NA
P30084	Enoyl-CoA hydratase, mitochondrial	ECHS1	NA	NA	NA	NA	NA	NA	NA	121.345	NA	NA	NA	NA	NA	NA	NA	NA	NA	166.725	NA	NA	NA	NA	NA	133.771	NA	NA	NA	NA	NA	NA
P15121	Aldo-keto reductase family 1 member B1	AKR1B1	210.34	NA	NA	NA	NA	NA	NA	NA	NA	NA	NA	NA	NA	NA	NA	360.843	NA	NA	132.172	NA	NA	NA	NA	NA	NA	NA	NA	NA	NA	NA
P09543	2',3'-cyclic-nucleotide 3'-phosphodiesterase	CNP	NA	NA	NA	NA	NA	NA	443.821	350.225	NA	NA	NA	NA	NA	NA	NA	NA	NA	NA	NA	NA	NA	NA	NA	453.553	NA	NA	NA	NA	NA	NA
P07099	Epoxide hydrolase 1	EPHX1	NA	NA	NA	NA	NA	NA	NA	NA	NA	141.406	NA	NA	NA	NA	NA	NA	NA	NA	NA	NA	NA	NA	109.202	201.619	NA	NA	NA	NA	NA	NA
P23634	Plasma membrane calcium-transporting ATPase 4	ATP2B4	129.276	NA	NA	NA	NA	NA	NA	193.991	NA	NA	NA	NA	NA	NA	NA	152.594	NA	NA	NA	NA	NA	NA	NA	NA	NA	NA	NA	NA	NA	NA
O43795	Unconventional myosin-Ib	MYO1B	155.836	NA	NA	NA	NA	NA	NA	NA	NA	NA	NA	NA	NA	NA	NA	NA	NA	NA	NA	NA	NA	NA	NA	61.8549	217.66	NA	NA	NA	NA	NA
Q99714	3-hydroxyacyl-CoA dehydrogenase type-2	HSD17B10	NA	NA	NA	NA	NA	498.691	219.791	NA	NA	NA	NA	NA	NA	NA	NA	293.457	NA	NA	NA	NA	NA	NA	NA	NA	NA	NA	NA	NA	NA	NA
P47985	Cytochrome b-c1 complex subunit Rieske, mitochondrial	UQCRFS1	203.785	NA	NA	NA	NA	NA	NA	NA	NA	223.368	NA	NA	NA	NA	NA	NA	NA	NA	NA	NA	NA	NA	NA	169.317	NA	NA	NA	NA	NA	NA
P30520	Adenylosuccinate synthetase isozyme 2	ADSS2	420.377	NA	NA	NA	293.917	NA	NA	NA	NA	NA	NA	NA	NA	NA	NA	NA	NA	NA	NA	NA	NA	NA	NA	220.943	NA	NA	NA	NA	NA	NA
Q9P0M9	39S ribosomal protein L27, mitochondrial	MRPL27	NA	NA	NA	NA	NA	NA	NA	512.945	NA	NA	NA	NA	NA	NA	NA	NA	NA	NA	NA	NA	NA	NA	334.476	295.557	NA	NA	NA	NA	NA	NA
P62306	Small nuclear ribonucleoprotein F	SNRPF	NA	663.927	NA	NA	NA	NA	NA	NA	NA	NA	NA	NA	NA	NA	NA	605.903	149.621	NA	NA	NA	NA	NA	NA	NA	NA	NA	NA	NA	NA	NA
Q9NWT1	p21-activated protein kinase-interacting protein 1	PAK1IP1	NA	NA	NA	NA	NA	NA	NA	NA	NA	NA	211.107	NA	NA	NA	219.09	NA	NA	NA	NA	102.511	NA	NA	NA	NA	NA	NA	NA	NA	NA	NA
O15127	Secretory carrier-associated membrane protein 2	SCAMP2	NA	NA	NA	NA	NA	141.095	NA	NA	NA	NA	NA	NA	NA	NA	NA	NA	NA	NA	NA	NA	NA	NA	NA	57.801	72.4159	NA	NA	NA	NA	NA
P49458	Signal recognition particle 9 kDa protein	SRP9	806.191	NA	NA	NA	NA	NA	NA	NA	NA	NA	NA	NA	NA	NA	NA	198.699	NA	NA	NA	NA	NA	NA	NA	NA	197.454	NA	NA	NA	NA	NA
P62891	60S ribosomal protein L39	RPL39	876.555	NA	NA	NA	NA	2162.18	NA	NA	NA	NA	NA	NA	NA	NA	NA	NA	NA	NA	NA	299.935	NA	NA	NA	NA	NA	NA	NA	NA	NA	NA
Q14137	Ribosome biogenesis protein BOP1	BOP1	NA	NA	NA	NA	NA	NA	96.4464	NA	NA	88.5169	NA	NA	NA	NA	NA	NA	NA	NA	NA	NA	NA	NA	NA	NA	NA	NA	NA	NA	NA	NA
Q9P2I0	Cleavage and polyadenylation specificity factor subunit 2	CPSF2	NA	NA	NA	NA	NA	NA	NA	NA	NA	NA	NA	NA	NA	NA	NA	NA	NA	NA	NA	NA	212.15	NA	NA	NA	68.3469	NA	NA	NA	NA	NA
Q13363	C-terminal-binding protein 1	CTBP1	NA	NA	NA	NA	NA	NA	NA	NA	NA	NA	NA	NA	NA	NA	NA	NA	NA	NA	NA	NA	NA	NA	NA	385.717	NA	NA	NA	327.77	NA	NA
Q9BUQ8	Probable ATP-dependent RNA helicase DDX23	DDX23	NA	NA	NA	NA	NA	NA	NA	NA	NA	NA	NA	NA	NA	NA	NA	NA	NA	NA	NA	105.228	NA	NA	NA	NA	515.06	NA	NA	NA	NA	NA
P26358	DNA (cytosine-5)-methyltransferase 1	DNMT1	NA	NA	NA	NA	NA	NA	NA	NA	NA	NA	NA	NA	NA	NA	NA	NA	NA	NA	NA	NA	NA	NA	120.978	NA	225.114	NA	NA	NA	NA	NA
Q9Y262	Eukaryotic translation initiation factor 3 subunit L	EIF3L	NA	114.577	NA	NA	NA	NA	NA	NA	NA	NA	334.969	NA	NA	NA	NA	NA	NA	NA	NA	NA	NA	NA	NA	NA	NA	NA	NA	NA	NA	NA
Q96I24	Far upstream element-binding protein 3	FUBP3	NA	NA	NA	NA	NA	NA	49.2492	NA	NA	NA	NA	NA	90.4413	NA	NA	NA	NA	NA	NA	NA	NA	NA	NA	NA	NA	NA	NA	NA	NA	NA
Q14344	Guanine nucleotide-binding protein subunit alpha-13	GNA13	NA	NA	NA	NA	NA	NA	NA	NA	NA	NA	NA	NA	NA	NA	NA	NA	NA	NA	NA	NA	NA	NA	NA	86.5303	NA	NA	NA	404.362	NA	NA
P17936	Insulin-like growth factor-binding protein 3	IGFBP3	NA	NA	NA	NA	NA	NA	NA	NA	NA	NA	NA	NA	NA	NA	NA	NA	NA	NA	NA	57.5947	NA	NA	NA	457.804	NA	NA	NA	NA	NA	NA
P23588	Eukaryotic translation initiation factor 4B	EIF4B	459.384	NA	NA	NA	489.115	NA	NA	NA	NA	NA	NA	NA	NA	NA	NA	NA	NA	NA	NA	NA	NA	NA	NA	NA	NA	NA	NA	NA	NA	NA
P06730	Eukaryotic translation initiation factor 4E	EIF4E	NA	NA	NA	NA	NA	NA	NA	NA	NA	NA	NA	NA	NA	NA	NA	NA	NA	NA	NA	NA	NA	725.417	NA	NA	123.487	NA	NA	NA	NA	NA
P40925	Malate dehydrogenase, cytoplasmic	MDH1	NA	NA	NA	NA	256.129	NA	NA	NA	NA	NA	NA	NA	NA	102.275	NA	NA	NA	NA	NA	NA	NA	NA	NA	NA	NA	NA	NA	NA	NA	NA
P43246	DNA mismatch repair protein Msh2	MSH2	394.237	NA	NA	NA	NA	NA	NA	NA	NA	NA	NA	NA	NA	62.4625	NA	NA	NA	NA	NA	NA	NA	NA	NA	NA	NA	NA	NA	NA	NA	NA
Q9UNZ2	NSFL1 cofactor p47	NSFL1C	NA	NA	NA	NA	NA	680.581	NA	NA	162.412	NA	NA	NA	NA	NA	NA	NA	NA	NA	NA	NA	NA	NA	NA	NA	NA	NA	NA	NA	NA	NA
Q13310	Polyadenylate-binding protein 4	PABPC4	NA	NA	NA	NA	NA	NA	108.838	73.3437	NA	NA	NA	NA	NA	NA	NA	NA	NA	NA	NA	NA	NA	NA	NA	NA	NA	NA	NA	NA	NA	NA
Q12972	Nuclear inhibitor of protein phosphatase 1	PPP1R8	NA	NA	NA	NA	NA	NA	NA	NA	254.54	NA	NA	NA	NA	NA	578.039	NA	NA	NA	NA	NA	NA	NA	NA	NA	NA	NA	NA	NA	NA	NA
P17812	CTP synthase 1	CTPS1	NA	NA	NA	NA	NA	NA	NA	NA	NA	NA	NA	NA	NA	NA	NA	NA	NA	NA	313.092	NA	714.119	NA	NA	NA	NA	NA	NA	NA	NA	NA
P0C7V7	Putative signal peptidase complex catalytic subunit SEC11B	SEC11B	NA	NA	NA	NA	NA	NA	NA	NA	NA	NA	NA	117.05	NA	NA	134.612	NA	NA	NA	NA	NA	NA	NA	NA	NA	NA	NA	NA	NA	NA	NA
Q9Y4P3	Transducin beta-like protein 2	TBL2	NA	NA	NA	NA	NA	NA	98.7068	NA	NA	205.702	NA	NA	NA	NA	NA	NA	NA	NA	NA	NA	NA	NA	NA	NA	NA	NA	NA	NA	NA	NA
Q96QK1	Vacuolar protein sorting-associated protein 35	VPS35	NA	NA	NA	NA	NA	170.553	NA	NA	NA	298.189	NA	NA	NA	NA	NA	NA	NA	NA	NA	NA	NA	NA	NA	NA	NA	NA	NA	NA	NA	NA
P15170	Eukaryotic peptide chain release factor GTP-binding subunit ERF3A	GSPT1	NA	NA	NA	NA	NA	NA	59.391	NA	NA	NA	NA	NA	NA	NA	NA	NA	NA	NA	NA	NA	NA	NA	NA	NA	NA	NA	226.011	NA	NA	NA
Q9P2M7	Cingulin	CGN	NA	NA	NA	NA	NA	NA	NA	NA	NA	85.8324	NA	NA	NA	NA	NA	NA	NA	NA	NA	NA	NA	NA	NA	NA	164.398	NA	NA	NA	NA	NA
Q8N257	Histone H2B type 3-B	H2BU1	NA	NA	NA	NA	NA	NA	NA	NA	NA	NA	217.93	NA	NA	NA	NA	NA	NA	NA	NA	305.481	NA	NA	NA	NA	NA	NA	NA	NA	NA	NA
O94979	Protein transport protein Sec31A	SEC31A	NA	NA	NA	NA	NA	NA	100.176	NA	NA	NA	NA	NA	NA	NA	NA	NA	NA	NA	NA	NA	NA	NA	NA	NA	121.557	NA	NA	NA	NA	NA
O60306	RNA helicase aquarius	AQR	NA	NA	NA	NA	382.676	NA	NA	NA	NA	NA	NA	NA	NA	NA	NA	NA	NA	NA	NA	NA	NA	NA	NA	260.849	NA	NA	NA	NA	NA	NA
Q9HD20	Manganese-transporting ATPase 13A1	ATP13A1	NA	NA	NA	NA	497.938	NA	NA	NA	NA	NA	NA	NA	NA	NA	NA	298.247	NA	NA	NA	NA	NA	NA	NA	NA	NA	NA	NA	NA	NA	NA
Q9BQG0	Myb-binding protein 1A	MYBBP1A	NA	382.608	NA	NA	NA	NA	NA	NA	NA	NA	NA	NA	NA	NA	NA	NA	NA	NA	NA	222.491	NA	NA	NA	NA	NA	NA	NA	NA	NA	NA
Q15046	Lysine--tRNA ligase	KARS1	NA	NA	NA	NA	NA	NA	NA	NA	NA	NA	211.97	NA	NA	NA	NA	NA	NA	NA	NA	NA	NA	NA	NA	NA	120.636	NA	NA	NA	NA	NA
Q7Z7K0	COX assembly mitochondrial protein homolog	CMC1	NA	NA	NA	NA	NA	NA	NA	NA	NA	265.803	NA	NA	NA	NA	NA	NA	NA	NA	NA	NA	NA	NA	NA	140.484	NA	NA	NA	NA	NA	NA
O75821	Eukaryotic translation initiation factor 3 subunit G	EIF3G	NA	NA	507.25	NA	NA	NA	NA	NA	NA	NA	NA	NA	NA	NA	NA	NA	261.875	NA	NA	NA	NA	NA	NA	NA	NA	NA	NA	NA	NA	NA
Q9BUJ2	Heterogeneous nuclear ribonucleoprotein U-like protein 1	HNRNPUL1	NA	NA	NA	NA	NA	221.633	NA	NA	NA	NA	NA	NA	NA	NA	NA	NA	NA	NA	NA	NA	NA	NA	NA	NA	83.4462	NA	NA	NA	NA	NA
Q14739	Delta(14)-sterol reductase LBR	LBR	NA	NA	NA	NA	NA	60.6578	NA	NA	NA	NA	NA	NA	NA	NA	NA	NA	NA	NA	NA	NA	NA	NA	NA	20.0081	NA	NA	NA	NA	NA	NA
Q9BTT0	Acidic leucine-rich nuclear phosphoprotein 32 family member E	ANP32E	NA	NA	NA	NA	NA	128.12	NA	NA	NA	NA	NA	NA	NA	NA	NA	NA	NA	NA	NA	NA	NA	NA	NA	34.8004	NA	NA	NA	NA	NA	NA
O00629	Importin subunit alpha-3	KPNA4	NA	NA	NA	NA	NA	NA	NA	NA	NA	368.298	NA	NA	NA	NA	NA	NA	NA	NA	NA	NA	NA	NA	NA	NA	79.6742	NA	NA	NA	NA	NA
P53618	Coatomer subunit beta	COPB1	NA	NA	NA	NA	NA	287.388	NA	NA	NA	NA	NA	NA	NA	NA	NA	NA	NA	NA	NA	NA	NA	NA	NA	43.3547	NA	NA	NA	NA	NA	NA
O60841	Eukaryotic translation initiation factor 5B	EIF5B	NA	311.516	NA	NA	NA	NA	NA	NA	NA	NA	NA	NA	NA	NA	NA	44.4198	NA	NA	NA	NA	NA	NA	NA	NA	NA	NA	NA	NA	NA	NA
P33240	Cleavage stimulation factor subunit 2	CSTF2	NA	NA	NA	NA	NA	NA	NA	NA	NA	NA	NA	NA	NA	NA	NA	NA	NA	NA	NA	62.5453	NA	NA	NA	NA	NA	NA	NA	NA	NA	NA
Q15370	Elongin-B	ELOB	NA	NA	NA	NA	NA	NA	NA	NA	NA	NA	NA	NA	NA	NA	NA	NA	NA	NA	NA	NA	NA	NA	NA	NA	NA	131.952	NA	NA	NA	NA
P78347	General transcription factor II-I	GTF2I	NA	NA	NA	NA	NA	NA	NA	NA	NA	NA	NA	NA	NA	NA	NA	NA	NA	NA	NA	93.2498	NA	NA	NA	NA	NA	NA	NA	NA	NA	NA
P00568	Adenylate kinase isoenzyme 1	AK1	NA	NA	NA	NA	NA	NA	NA	NA	NA	NA	NA	NA	NA	NA	NA	NA	NA	NA	NA	NA	NA	NA	NA	NA	NA	NA	NA	NA	880.102	NA
Q6IAA8	Ragulator complex protein LAMTOR1	LAMTOR1	NA	NA	NA	NA	NA	NA	NA	NA	NA	NA	NA	NA	NA	NA	NA	NA	NA	NA	NA	67.8582	NA	NA	NA	NA	NA	NA	NA	NA	NA	NA
Q08174	Protocadherin-1	PCDH1	NA	NA	NA	NA	NA	NA	NA	139.574	NA	NA	NA	NA	NA	NA	NA	NA	NA	NA	NA	NA	NA	NA	NA	NA	NA	NA	NA	NA	NA	NA
O60568	Multifunctional procollagen lysine hydroxylase and glycosyltransferase LH3	PLOD3	NA	NA	NA	NA	NA	NA	NA	NA	NA	NA	NA	NA	NA	NA	NA	738.589	NA	NA	NA	NA	NA	NA	NA	NA	NA	NA	NA	NA	NA	NA
Q8TCS8	Polyribonucleotide nucleotidyltransferase 1, mitochondrial	PNPT1	NA	NA	NA	NA	NA	NA	NA	NA	NA	NA	NA	NA	NA	NA	NA	404.857	NA	NA	NA	NA	NA	NA	NA	NA	NA	NA	NA	NA	NA	NA
O43242	26S proteasome non-ATPase regulatory subunit 3	PSMD3	242.5	NA	NA	NA	NA	NA	NA	NA	NA	NA	NA	NA	NA	NA	NA	NA	NA	NA	NA	NA	NA	NA	NA	NA	NA	NA	NA	NA	NA	NA
P34741	Syndecan-2	SDC2	NA	NA	NA	NA	NA	NA	NA	NA	NA	NA	NA	NA	NA	NA	NA	NA	NA	NA	NA	NA	NA	NA	NA	NA	107.601	NA	NA	NA	NA	NA
O43396	Thioredoxin-like protein 1	TXNL1	NA	NA	NA	NA	294.316	NA	NA	NA	NA	NA	NA	NA	NA	NA	NA	NA	NA	NA	NA	NA	NA	NA	NA	NA	NA	NA	NA	NA	NA	NA
O60701	UDP-glucose 6-dehydrogenase	UGDH	NA	NA	NA	NA	NA	NA	NA	NA	NA	NA	NA	NA	NA	NA	NA	NA	NA	NA	NA	269.079	NA	NA	NA	NA	NA	NA	NA	NA	NA	NA
