# Supplementary material for: Diversity of post-translational modifications and cell signaling revealed by single cell and single organelle mass spectrometry
Source: Commun Biol. 2024 Jul 19;7:884. doi: 10.1038/s42003-024-06579-7 (PMC11271535; doi:10.1038/s42003-024-06579-7)
Supplement: Supplementary file 8 — Supplementary Data 5 [file 42003_2024_6579_MOESM8_ESM.xlsx]

## Sheet: Data_Figure 1b
Spectral Library	SL-a	SL-b	SL-c	SL-d	SL-e	SL-f	SL-g	SL-h	SL-i	Library free
R1	708	944	1212	1567	1776	1736	1657	1518	1311	980
R2	718	961	1146	1542	1674	1737	1660	1537	1283	1043
R3	719	947	1160	1541	1722	1706	1674	1481	1257	999
R4	722	960	1188	1558	1648	1742	1643	1383	1193	1006

## Sheet: Data_Figure 1d
Sample	Protein	nAC	Phospho	Me	Me2	Me3	Ac	Fo		Sample	Protein	nAC	Phospho	Me	Me2	Me3	Ac	Fo		Sample	Protein	nAC	Phospho	Me	Me2	Me3	Ac	Fo		Sample	Protein	nAC	Phospho	Me	Me2	Me3	Ac	Fo
NHC_E2	3199	423	64	16	15	6	8	10		HuCCT_E7	3171	425	71	15	14	8	10	11		RBE_A3	2613	315	47	8	6	5	7	7		EGI_A17	1145	143	12	0	1	2	5	5
NHC_E3	3344	494	63	15	15	6	9	6		HuCCT_E8	3021	415	69	14	14	8	10	7		RBE_A4	2013	209	21	6	4	4	7	6		EGI_A18	1755	184	7	1	2	1	4	2
NHC_E4	2059	218	26	2	6	5	6	5		HuCCT_E9	2736	408	50	7	10	3	7	6		RBE_A5	2514	283	43	2	2	2	6	8		EGI_A23	2816	450	27	17	17	7	8	5
NHC_E5	3363	468	66	12	15	5	9	10		HuCCT_E10	2334	295	17	4	4	1	5	5		RBE_A6	2472	273	32	3	1	3	8	8		EGI_B15	1661	230	5	6	8	4	4	5
NHC_E6	2788	393	43	11	13	5	6	11		HuCCT_E11	3263	445	69	10	13	3	9	8		RBE_A7	2491	276	35	6	4	3	6	7		EGI_B18	2122	329	6	6	9	4	7	6
NHC_E7	3120	432	61	13	12	6	6	8		HuCCT_F1	2957	340	63	11	9	3	8	6		RBE_A8	2362	267	31	7	9	3	7	8		EGI_B19	2197	346	10	7	11	5	9	6
NHC_E8	3378	474	59	14	16	8	8	9		HuCCT_F2	2269	290	34	10	9	5	7	8		RBE_A9	2383	267	30	6	6	5	6	7		EGI_B21	1622	193	4	6	10	3	7	5
NHC_E9	3118	431	53	15	16	6	7	9		HuCCT_F3	2920	408	49	8	10	2	7	7		RBE_A10	2827	322	48	8	9	4	6	7		EGI_B23	1822	168	4	6	8	4	8	3
NHC_E10	2162	291	17	7	10	6	5	5		HuCCT_F4	3243	469	69	9	9	4	9	7		RBE_A11	2630	297	43	10	9	4	8	7		EGI_C13	1680	171	2	2	2	3	5	2
NHC_E11	3270	482	71	15	15	8	7	10		HuCCT_F6	2996	396	55	10	10	2	7	6		RBE_A12	3466	425	81	11	12	10	7	9		EGI_C17	2092	198	8	6	8	4	8	2
NHC_E12	2433	286	38	7	10	8	8	8		HuCCT_F7	3056	405	53	9	7	4	9	7		RBE_B2	2385	263	32	8	7	4	5	4		EGI_C19	1995	220	21	9	9	6	6	4
NHC_F2	2972	418	50	12	13	7	8	13		HuCCT_F8	2862	446	47	8	7	1	6	5		RBE_B3	2881	304	39	8	10	4	9	5		EGI_C20	2277	272	27	10	9	5	7	2
NHC_F3	2272	273	34	8	10	6	8	5		HuCCT_F10	3148	455	65	11	7	2	8	6		RBE_B4	2882	312	52	7	9	2	7	5		EGI_C21	1210	153	13	5	10	3	5	5
NHC_F4	3094	416	61	10	12	5	7	10		HuCCT_F11	1997	229	19	5	4	2	6	4		RBE_B6	2673	298	52	10	10	6	8	6		EGI_C22	2153	257	15	7	13	6	8	4
NHC_F5	3419	497	78	16	17	7	9	9		HuCCT_G2	3142	419	61	9	12	3	7	6		RBE_B7	2341	259	35	7	6	3	8	5		EGI_C23	1607	139	16	5	10	4	6	6
NHC_F6	3406	482	66	15	15	9	7	10		HuCCT_G3	3259	443	65	9	9	3	8	9		RBE_B8	2498	301	36	9	7	4	10	7		EGI_D13	2036	224	18	6	9	4	6	5
NHC_F7	2021	232	19	6	8	5	7	4		HuCCT_G4	3044	388	53	10	14	2	9	6		RBE_B10	2474	292	36	7	8	3	7	7		EGI_D16	3014	378	50	11	11	8	8	8
NHC_F8	2111	242	20	7	10	7	6	5		HuCCT_G5	2516	325	30	9	11	4	7	6		RBE_B11	2472	264	26	8	8	2	7	6		EGI_D17	2452	280	28	9	11	4	9	5
NHC_F9	2895	383	34	14	11	7	9	11		HuCCT_G6	2639	353	28	7	12	5	9	7		RBE_B12	2474	294	31	9	10	5	8	5		EGI_D18	3382	396	47	11	14	11	8	8
NHC_F10	3115	445	62	12	14	5	8	12		HuCCT_G7	3213	437	49	11	11	4	10	12		RBE_C2	1195	110	10	2	7	2	7	5		EGI_D19	2124	224	17	5	8	4	5	4
NHC_F11	3599	498	70	19	19	12	7	10		HuCCT_G8	3334	521	53	10	11	3	8	11		RBE_C4	2224	198	32	7	8	4	9	5		EGI_D20	2442	264	27	8	7	6	6	6
NHC_F12	3754	573	80	19	19	8	9	10		HuCCT_G9	2945	417	39	7	8	2	8	7		RBE_C6	1346	84	9	5	4	2	5	2		EGI_D21	1860	196	10	5	9	4	8	5
NHC_G2	1834	187	21	4	7	5	5	4		HuCCT_G10	3293	462	57	9	10	3	7	6		RBE_C7	2717	314	24	2	2	1	5	5		EGI_D22	2934	382	25	12	12	6	6	5
NHC_G3	3019	392	61	15	14	5	10	10		HuCCT_G11	3071	459	47	11	10	4	6	5		RBE_C8	2373	256	41	3	2	4	5	6		EGI_D23	1181	99	4	4	8	4	6	3
NHC_G4	2834	388	41	11	12	5	6	6		HuCCT_H2	2876	335	34	8	12	5	9	6		RBE_C9	2630	319	36	2	1	3	4	8		EGI_E13	3126	366	21	9	13	7	8	4
NHC_G5	3032	399	21	14	18	8	6	8		HuCCT_H3	2713	327	28	8	12	5	7	8		RBE_C11	2491	269	28	0	0	1	5	4		EGI_E14	2577	298	21	6	10	5	6	5
NHC_G6	3274	464	79	17	17	8	9	10		HuCCT_H4	3120	392	43	10	11	3	9	9		RBE_C12	2029	208	20	1	0	0	7	3		EGI_E15	2149	236	17	9	12	6	6	5
NHC_G7	1396	119	5	4	6	3	7	3		HuCCT_H5	2954	359	38	8	9	3	6	5		RBE_D2	2148	236	11	0	0	0	6	4		EGI_E16	2918	330	31	10	11	8	10	5
NHC_G8	2761	369	37	10	11	5	8	8		HuCCT_H6	3299	437	55	10	13	4	8	12		RBE_D3	2100	228	25	0	1	0	7	4		EGI_E17	2183	239	15	8	9	6	4	4
NHC_G9	2831	387	40	12	10	5	10	7		HuCCT_H6	3347	414	41	10	12	3	5	6		RBE_D4	2013	214	19	0	1	1	5	4		EGI_E18	1839	176	9	6	7	4	6	3
NHC_G10	2863	392	35	10	13	3	9	9		HuCCT_H9	2651	370	35	9	14	5	5	1		RBE_D5	2197	241	26	0	0	0	5	4		EGI_E19	2175	255	17	7	7	5	4	3
NHC_G11	1207	104	5	5	6	3	7	3		HuCCT_H11	3252	443	77	10	15	6	8	8		RBE_D6	2125	215	15	0	1	1	5	4		EGI_E20	1979	208	13	5	9	5	5	3
NHC_G12	2626	325	36	9	13	7	9	4		HuCCT_I3	2907	365	46	8	6	3	5	6		RBE_D7	1838	188	21	0	0	0	5	4		EGI_E21	1886	179	9	6	7	4	5	5
NHC_H2	3005	398	56	12	12	7	8	7		HuCCT_I4	3013	388	63	10	10	4	7	8		RBE_D9	1906	209	16	0	0	0	4	4		EGI_E23	2002	201	14	6	11	5	4	3
NHC_H3	1800	212	20	7	8	6	6	5		HuCCT_I5	2886	356	62	10	14	3	9	5		RBE_D10	2879	330	47	1	1	0	7	4		EGI_F16	2422	283	33	2	0	0	4	5
NHC_H4	3753	600	79	18	18	11	11	11		HuCCT_I6	3033	411	67	9	11	4	10	5		RBE_E2	3051	369	53	8	8	4	7	8		EGI_F17	2560	292	46	1	1	0	5	5
NHC_H5	3244	462	66	14	13	7	8	13		HuCCT_I7	3108	404	58	12	12	4	6	6		RBE_E3	3091	382	55	6	7	3	7	8		EGI_F19	2141	225	25	1	1	2	6	5
NHC_H6	1699	194	18	4	8	3	4	2		HuCCT_I8	2646	342	44	9	10	4	7	6		RBE_E4	3022	328	44	5	9	3	7	6		EGI_F20	2515	299	56	0	1	0	4	4
NHC_H7	2940	409	62	15	13	6	9	5		HuCCT_I9	2963	416	61	11	10	4	7	7		RBE_E5	1994	185	27	5	7	1	8	5		EGI_F21	2846	343	58	2	2	1	5	7
NHC_H8	2030	246	24	9	7	5	7	3		HuCCT_I10	3169	425	73	11	9	8	9	6		RBE_E6	2155	216	38	6	5	3	6	5		EGI_F22	2825	339	60	2	1	3	5	6
NHC_H9	3189	445	72	15	12	7	10	10		HuCCT_I11	3216	421	71	10	12	5	6	5		RBE_F3	1789	161	21	6	7	4	9	7		EGI_F23	2720	306	55	2	2	1	4	6
NHC_H10	3071	422	60	15	11	7	7	9		HuCCT_J2	2787	320	55	10	12	3	7	9		RBE_F6	1916	183	15	4	5	2	5	5		EGI_G14	2616	355	50	3	1	1	5	6
NHC_H11	2706	333	39	9	11	5	7	6		HuCCT_J3	3072	398	75	11	11	4	9	9		RBE_F7	1906	173	21	4	6	3	4	6		EGI_G16	1577	199	10	0	0	0	3	4
NHC_H12	2907	365	47	11	11	7	9	9		HuCCT_J4	3056	387	59	12	12	5	9	8		RBE_G2	2009	269	26	3	2	1	4	3		EGI_G17	1857	217	25	0	0	0	4	6
NHC_I2	1055	91	4	4	6	4	6	2		HuCCT_J5	3100	410	68	14	12	5	9	5		RBE_G3	2525	334	53	3	1	1	7	6		EGI_G18	2569	362	44	2	1	0	5	7
NHC_L2	2686	320	9	1	2	1	5	0		HuCCT_J6	2824	375	48	8	14	2	9	6		RBE_G5	1845	225	21	1	1	0	6	4		EGI_G19	2351	299	36	0	1	0	3	6
NHC_L3	2795	373	16	5	2	4	5	7		HuCCT_J7	2811	340	51	7	11	4	8	3		RBE_G8	1294	99	19	0	0	0	5	5		EGI_G20	1727	214	29	1	2	1	5	4
NHC_L4	2581	334	13	6	3	3	6	5		HuCCT_J8	2894	391	59	11	10	2	8	7		RBE_G9	1748	186	24	1	0	0	6	7		EGI_G22	1668	183	29	0	0	0	4	4
NHC_L5	2637	357	11	6	10	4	6	7		HuCCT_J9	2774	356	40	10	9	4	7	7		RBE_G10	1185	116	7	0	0	0	5	5		EGI_G23	1962	267	30	1	4	0	4	7
NHC_L6	2253	314	10	3	5	4	5	5		HuCCT_J10	3181	425	78	13	12	3	6	5		RBE_G11	3285	476	71	3	0	3	8	11		EGI_H13	2004	299	20	4	3	1	5	6
		600	80	19	19	12	11	13			3347	521	78	15	15	8	10	12				476	81	11	12	10	10	11				450	60	17	17	11	10	8

## Sheet: Data_Figure 1e and f
Subcellular location	Proteins	Percent			Molecular function	Proteins	Percent
Cytoplasm	1909	56.6805			Enzyme	961	49.8962
Nucleus	920	27.3159			Transporter	262	13.6033
Plasma membrane	278	8.25416			Transcription regulator	227	11.7861
Extracellular space	171	5.0772			Kinase	145	7.52856
Others	90	2.67221			Peptidase	125	6.49014
					Translation regulator	78	4.04984
					Phosphatase	64	3.32295
					Transmembrane receptor	23	1.19419
					Ion channel	17	0.882658
					Cytokine	12	0.623053
					Growth factor	7	0.363448
					G-protein coupled receptor	3	0.155763
					Ligand-dependent nuclear receptor	2	0.103842

## Sheet: Data_Figure 1h
Gene Symbol	Protein Accession Number	Descriptions	log2 (Cancer / Normal)	p-value FDR corrected	-log (p-value)
CXCL5	P42830	C-X-C motif chemokine 5	3.44111	7.65701e-14	13.1159
PEG10	Q86TG7	Retrotransposon-derived protein PEG10	2.83269	0.00476773	2.32169
DOCK9	Q9BZ29	Dedicator of cytokinesis protein 9	2.7521	0.00319262	2.49585
ATP5MC1	P05496	ATP synthase F(0) complex subunit C1, mitochondrial	2.74509	2.8832e-11	10.5401
CAPS	Q13938	Calcyphosin	2.50628	0.00632127	2.1992
TRIP12	Q14669	E3 ubiquitin-protein ligase TRIP12	2.47188	3.67977e-15	14.4342
ACTBL2	Q562R1	Beta-actin-like protein 2	2.38386	4.08082e-05	4.38925
DAP	P51397	Death-associated protein 1	2.33087	3.53506e-08	7.4516
IGHA2	P01877	Immunoglobulin heavy constant alpha 2	2.29038	0.00765185	2.11623
H2BC20P	Q6DN03	Putative histone H2B type 2-C	2.25089	1.35388e-06	5.86842
FKBP11	Q9NYL4	Peptidyl-prolyl cis-trans isomerase FKBP11	2.12424	0.000254091	3.59501
ALDH1L2	Q3SY69	Mitochondrial 10-formyltetrahydrofolate dehydrogenase	2.1087	3.15025e-11	10.5017
TADA2B	Q86TJ2	Transcriptional adapter 2-beta	2.09955	0.0252187	1.59828
ANXA3	P12429	Annexin A3	2.06174	1.72229e-20	19.7639
OCIAD2	Q56VL3	OCIA domain-containing protein 2	1.99954	2.54763e-10	9.59386
KRT18	P05783	Keratin, type I cytoskeletal 18	1.97355	5.00618e-18	17.3005
AFAP1	Q8N556	Actin filament-associated protein 1	1.95205	0.0168897	1.77238
YBX1	P67809	Y-box-binding protein 1	1.89241	4.81949e-05	4.317
EEF1A2	Q05639	Elongation factor 1-alpha 2	1.83778	0.00487997	2.31158
AGR2	O95994	Anterior gradient protein 2 homolog	1.82654	6.72235e-08	7.17248
MDN1	Q9NU22	Midasin	1.75114	0.00220062	2.65745
NME2	P22392	Nucleoside diphosphate kinase B	1.69913	0.0293341	1.53263
STEAP3	Q658P3	Metalloreductase STEAP3	1.68284	0.0199772	1.69947
PYCR1	P32322	Pyrroline-5-carboxylate reductase 1, mitochondrial	1.6808	6.24486e-11	10.2045
MICOS13	Q5XKP0	MICOS complex subunit MIC13	1.66181	0.00427372	2.36919
PLAU	P00749	Urokinase-type plasminogen activator	1.64711	0.0130853	1.88322
PDLIM4	P50479	PDZ and LIM domain protein 4	1.63332	1.37964e-09	8.86023
UBE4B	O95155	Ubiquitin conjugation factor E4 B	1.63242	0.00176477	2.75331
IL18	Q14116	Interleukin-18	1.60743	5.6687e-09	8.24652
COL1A2	P08123	Collagen alpha-2(I) chain	1.57866	4.25239e-05	4.37137
SNCG	O76070	Gamma-synuclein	1.51441	0.244134	0.612372
FAM111A	Q96PZ2	Serine protease FAM111A	1.50645	0.154194	0.811932
ENO3	P13929	Beta-enolase	1.50526	0.00205737	2.68669
S100A4	P26447	Protein S100-A4	1.49666	0.00085723	3.0669
SEMA7A	O75326	Semaphorin-7A	1.48922	0.00447659	2.34905
CTH	P32929	Cystathionine gamma-lyase	1.48543	0.000273354	3.56327
KYNU	Q16719	Kynureninase	1.45732	0.000526961	3.27822
PRDX3	P30048	Thioredoxin-dependent peroxide reductase, mitochondrial	1.42923	1.36765e-14	13.864
MTHFD2	P13995	Bifunctional methylenetetrahydrofolate dehydrogenase/cyclohydrolase, mitochondrial	1.41751	1.86895e-05	4.7284
OAT	P04181	Ornithine aminotransferase, mitochondrial	1.40299	3.02342e-08	7.5195
MGST3	O14880	Microsomal glutathione S-transferase 3	1.39285	0.0003963	3.40198
GOT2	P00505	Aspartate aminotransferase, mitochondrial	1.38623	7.22632e-11	10.1411
PRDX4	Q13162	Peroxiredoxin-4	1.38176	2.3779e-06	5.62381
ASNS	P08243	Asparagine synthetase [glutamine-hydrolyzing]	1.37011	1.43094e-06	5.84438
MAP1LC3B2	A6NCE7	Microtubule-associated proteins 1A/1B light chain 3 beta 2	1.3666	4.51979e-07	6.34488
FBP1	P09467	Fructose-1,6-bisphosphatase 1	1.36322	0.000348708	3.45754
RNF213	Q63HN8	E3 ubiquitin-protein ligase RNF213	1.36028	0.00212908	2.67181
COX17	Q14061	Cytochrome c oxidase copper chaperone	1.35863	0.00760011	2.11918
LYRM7	Q5U5X0	Complex III assembly factor LYRM7	1.35785	0.000177004	3.75202
MT-ND4	P03905	NADH-ubiquinone oxidoreductase chain 4	1.31814	0.026491	1.5769
SNRPF	P62306	Small nuclear ribonucleoprotein F	1.30747	0.00266482	2.57433
GNPNAT1	Q96EK6	Glucosamine 6-phosphate N-acetyltransferase	1.2972	0.00884493	2.05331
DYSF	O75923	Dysferlin	1.29108	2.71049e-06	5.56695
FAM3C	Q92520	Protein FAM3C	1.28417	1.03658e-07	6.9844
CEP250	Q9BV73	Centrosome-associated protein CEP250	1.27721	5.79107e-06	5.23724
PCBD1	P61457	Pterin-4-alpha-carbinolamine dehydratase	1.26838	1.29424e-07	6.88799
NME1	P15531	Nucleoside diphosphate kinase A	1.26194	7.80162e-10	9.10782
AGTRAP	Q6RW13	Type-1 angiotensin II receptor-associated protein	1.26148	0.000119752	3.92172
S100P	P25815	Protein S100-P	1.25316	0.000837492	3.07702
ZFC3H1	O60293	Zinc finger C3H1 domain-containing protein	1.25085	0.00878398	2.05631
SCGB1D2	O95969	Secretoglobin family 1D member 2	1.24755	5.18835e-05	4.28497
COTL1	Q14019	Coactosin-like protein	1.2472	2.97324e-13	12.5268
H2AX	P16104	Histone H2AX	1.24509	3.84953e-06	5.41459
MAN2A1	Q16706	Alpha-mannosidase 2	1.2406	0.0124407	1.90516
NQO1	P15559	NAD(P)H dehydrogenase [quinone] 1	1.20482	0.00224094	2.64957
C1orf122	Q6ZSJ8	Uncharacterized protein C1orf122	1.19894	1.89254e-05	4.72295
CISD1	Q9NZ45	CDGSH iron-sulfur domain-containing protein 1	1.19538	0.000183001	3.73755
VAMP2	P63027	Vesicle-associated membrane protein 2	1.19467	0.00105987	2.97475
KDELR1	P24390	ER lumen protein-retaining receptor 1	1.16423	0.0232513	1.63355
TRNT1	Q96Q11	CCA tRNA nucleotidyltransferase 1, mitochondrial	1.16142	4.77238e-08	7.32127
XP32	Q5T750	Skin-specific protein 32	1.15254	0.000773209	3.1117
CMBL	Q96DG6	Carboxymethylenebutenolidase homolog	1.14933	5.72166e-08	7.24248
DCPS	Q96C86	m7GpppX diphosphatase	1.1424	0.0462974	1.33444
APOO	Q9BUR5	MICOS complex subunit MIC26	1.14073	0.00132945	2.87633
FAM3A	P98173	Protein FAM3A	1.14038	0.00166137	2.77953
S100A6	P06703	Protein S100-A6	1.12907	3.68164e-08	7.43396
TGM2	P21980	Protein-glutamine gamma-glutamyltransferase 2	1.11513	0.000646108	3.18969
MYOF	Q9NZM1	Myoferlin	1.11394	8.67651e-17	16.0617
UPP1	Q16831	Uridine phosphorylase 1	1.11385	0.000126812	3.89684
RER1	O15258	Protein RER1	1.11144	1.48066e-05	4.82954
MANF	P55145	Mesencephalic astrocyte-derived neurotrophic factor	1.10502	0.00122798	2.91081
EPS15	P42566	Epidermal growth factor receptor substrate 15	1.09438	0.000838772	3.07636
CD151	P48509	CD151 antigen	1.08187	0.00340003	2.46852
BPIFA1	Q9NP55	BPI fold-containing family A member 1	1.08126	0.0211407	1.67488
YARS2	Q9Y2Z4	Tyrosine--tRNA ligase, mitochondrial	1.08002	0.000123802	3.90727
SCO2	O43819	Protein SCO2 homolog, mitochondrial	1.07584	0.00267712	2.57233
AKR1C3	P42330	Aldo-keto reductase family 1 member C3	1.06934	0.00104786	2.9797
CAB39L	Q9H9S4	Calcium-binding protein 39-like	1.06906	0.0110067	1.95834
UBE2V2	Q15819	Ubiquitin-conjugating enzyme E2 variant 2	1.05148	0.00365695	2.43688
AKR1B1	P15121	Aldo-keto reductase family 1 member B1	1.04899	2.16776e-05	4.66399
NME2P1	O60361	Putative nucleoside diphosphate kinase	1.03893	3.89656e-08	7.40932
TP53I3	Q53FA7	Quinone oxidoreductase PIG3	1.03414	0.00107209	2.96977
DMBT1	Q9UGM3	Deleted in malignant brain tumors 1 protein	1.0285	0.012572	1.90059
BCL2L1	Q07817	Bcl-2-like protein 1	1.01505	4.48077e-07	6.34865
SHMT2	P34897	Serine hydroxymethyltransferase, mitochondrial	1.01243	3.44311e-08	7.46305
AKR1B15	C9JRZ8	Aldo-keto reductase family 1 member B15	1.00746	0.000345097	3.46206
GLG1	Q92896	Golgi apparatus protein 1	1.00574	1.27952e-05	4.89295
ALDH1A3	P47895	Aldehyde dehydrogenase family 1 member A3	1.00375	0.000766667	3.11539
HSPA9	P38646	Stress-70 protein, mitochondrial	0.999132	6.82268e-09	8.16604
CAV3	P56539	Caveolin-3	0.997458	1.2973e-07	6.88696
HACD3	Q9P035	Very-long-chain (3R)-3-hydroxyacyl-CoA dehydratase 3	0.995601	0.000223203	3.6513
RPLP2	P05387	60S acidic ribosomal protein P2	0.987798	1.20134e-06	5.92033
TXNRD1	Q16881	Thioredoxin reductase 1, cytoplasmic	0.986824	0.000112726	3.94798
BANF1	O75531	Barrier-to-autointegration factor	0.985271	0.000381782	3.41818
ARHGDIB	P52566	Rho GDP-dissociation inhibitor 2	0.980013	0.000223203	3.6513
TUBA1B	P68363	Tubulin alpha-1B chain	0.976386	7.7275e-08	7.11196
POTEI	P0CG38	POTE ankyrin domain family member I	0.975246	0.0144568	1.83993
IGKV3D-20	A0A0C4DH25	Immunoglobulin kappa variable 3D-20	0.964745	0.0251045	1.60025
BCAR1	P56945	Breast cancer anti-estrogen resistance protein 1	0.959049	4.25239e-05	4.37137
SLC25A18	Q9H1K4	Mitochondrial glutamate carrier 2	0.955179	9.97002e-06	5.0013
MRPS17	Q9Y2R5	28S ribosomal protein S17, mitochondrial	0.952252	0.0138235	1.85938
B2M	P61769	Beta-2-microglobulin	0.950036	0.00138645	2.85809
SZRD1	Q7Z422	SUZ domain-containing protein 1	0.942928	0.000376663	3.42405
NACA	E9PAV3	Nascent polypeptide-associated complex subunit alpha, muscle-specific form	0.938526	2.93748e-05	4.53203
TMEM14C	Q9P0S9	Transmembrane protein 14C	0.928525	0.153808	0.813021
GCA	P28676	Grancalcin	0.928041	0.0207877	1.68219
LSR	Q86X29	Lipolysis-stimulated lipoprotein receptor	0.927325	0.00770694	2.11312
WDR55	Q9H6Y2	WD repeat-containing protein 55	0.926932	0.00829921	2.08096
SSR1	P43307	Translocon-associated protein subunit alpha	0.926709	9.24043e-09	8.03431
GOLT1B	Q9Y3E0	Vesicle transport protein GOT1B	0.921741	0.0143833	1.84214
CALM1	P0DP23	Calmodulin-1	0.917157	4.54573e-07	6.3424
KPNA5	O15131	Importin subunit alpha-6	0.907743	0.000814233	3.08925
RASA1	P20936	Ras GTPase-activating protein 1	0.906226	0.00180132	2.74441
NCEH1	Q6PIU2	Neutral cholesterol ester hydrolase 1	0.904693	3.11719e-06	5.50624
CCNK	O75909	Cyclin-K	0.902808	0.103176	0.986422
HMGA1	P17096	High mobility group protein HMG-I/HMG-Y	0.902804	1.41061e-06	5.85059
CAPNS1	P04632	Calpain small subunit 1	0.902397	4.74074e-10	9.32415
EFHD2	Q96C19	EF-hand domain-containing protein D2	0.90151	5.72979e-07	6.24186
PRDX5	P30044	Peroxiredoxin-5, mitochondrial	0.895953	2.04479e-07	6.68935
UGGT2	Q9NYU1	UDP-glucose:glycoprotein glucosyltransferase 2	0.894776	0.0450894	1.34593
CAVIN3	Q969G5	Caveolae-associated protein 3	0.893437	4.25239e-05	4.37137
LRPPRC	P42704	Leucine-rich PPR motif-containing protein, mitochondrial	0.89273	4.28309e-11	10.3682
SRXN1	Q9BYN0	Sulfiredoxin-1	0.891236	0.00783075	2.1062
PPIF	P30405	Peptidyl-prolyl cis-trans isomerase F, mitochondrial	0.890671	0.00287127	2.54193
SSBP1	Q04837	Single-stranded DNA-binding protein, mitochondrial	0.88966	0.00180323	2.74395
DIMT1	Q9UNQ2	Probable dimethyladenosine transferase	0.888984	0.0123491	1.90836
ABCB7	O75027	ATP-binding cassette sub-family B member 7, mitochondrial	0.888283	0.00089245	3.04942
HYPK	Q9NX55	Huntingtin-interacting protein K	0.887458	0.0140278	1.85301
ALDH1A2	O94788	Retinal dehydrogenase 2	0.8837	0.00034195	3.46604
SSNA1	O43805	Sjoegren syndrome nuclear autoantigen 1	0.882338	0.0066752	2.17554
PPAN	Q9NQ55	Suppressor of SWI4 1 homolog	0.877614	0.00952138	2.0213
ECI1	P42126	Enoyl-CoA delta isomerase 1, mitochondrial	0.875649	3.22802e-07	6.49106
MRPL38	Q96DV4	39S ribosomal protein L38, mitochondrial	0.873139	0.00581064	2.23578
LRRC20	Q8TCA0	Leucine-rich repeat-containing protein 20	0.869074	0.0100845	1.99635
GSR	P00390	Glutathione reductase, mitochondrial	0.866675	7.25257e-05	4.13951
WDR3	Q9UNX4	WD repeat-containing protein 3	0.865683	0.000207998	3.68194
TMEM33	P57088	Transmembrane protein 33	0.865625	2.11481e-07	6.67473
LORICRIN	P23490	Loricrin	0.863704	0.0220063	1.65745
ACY1	Q03154	Aminoacylase-1	0.854739	0.00319262	2.49585
SQOR	Q9Y6N5	Sulfide:quinone oxidoreductase, mitochondrial	0.8527	9.58074e-08	7.0186
TBCE	Q15813	Tubulin-specific chaperone E	0.851438	0.0126573	1.89766
NMNAT1	Q9HAN9	Nicotinamide/nicotinic acid mononucleotide adenylyltransferase 1	0.847932	0.00538516	2.2688
SRPRB	Q9Y5M8	Signal recognition particle receptor subunit beta	0.845225	2.71647e-06	5.566
TM9SF2	Q99805	Transmembrane 9 superfamily member 2	0.840698	0.000846869	3.07218
NGDN	Q8NEJ9	Neuroguidin	0.836851	0.00130088	2.88576
PHB2	Q99623	Prohibitin-2	0.835772	1.34349e-08	7.87177
MOB1B	Q7L9L4	MOB kinase activator 1B	0.833657	0.000161446	3.79197
VAC14	Q08AM6	Protein VAC14 homolog	0.833489	0.0213154	1.67131
UTP6	Q9NYH9	U3 small nucleolar RNA-associated protein 6 homolog	0.833359	0.0107262	1.96956
RBPMS	Q93062	RNA-binding protein with multiple splicing	0.831757	0.00424362	2.37226
TPRKB	Q9Y3C4	EKC/KEOPS complex subunit TPRKB	0.831555	0.0315789	1.5006
PHB	P35232	Prohibitin	0.829856	1.4448e-07	6.84019
SLC1A5	Q15758	Neutral amino acid transporter B(0)	0.821536	1.58525e-05	4.7999
CAMK2B	Q13554	Calcium/calmodulin-dependent protein kinase type II subunit beta	0.815319	0.083447	1.07859
LRRC59	Q96AG4	Leucine-rich repeat-containing protein 59	0.813702	6.68038e-06	5.1752
NSDHL	Q15738	Sterol-4-alpha-carboxylate 3-dehydrogenase, decarboxylating	0.811559	0.00119996	2.92083
MDH2	P40926	Malate dehydrogenase, mitochondrial	0.804021	4.33556e-09	8.36295
FOXRED1	Q96CU9	FAD-dependent oxidoreductase domain-containing protein 1	0.803069	0.0215037	1.66749
TKFC	Q3LXA3	Triokinase/FMN cyclase	0.802514	0.00345389	2.46169
ITGA2	P17301	Integrin alpha-2	0.801068	0.00210176	2.67742
ATP5IF1	Q9UII2	ATPase inhibitor, mitochondrial	0.799076	0.0488378	1.31124
SRA1	Q9HD15	Steroid receptor RNA activator 1	0.79662	0.0145829	1.83615
ADAM10	O14672	Disintegrin and metalloproteinase domain-containing protein 10	0.795976	0.0156024	1.80681
GTF2A1	P52655	Transcription initiation factor IIA subunit 1	0.791892	0.100498	0.997841
FUT8	Q9BYC5	Alpha-(1,6)-fucosyltransferase	0.791658	0.0252187	1.59828
IPO7	O95373	Importin-7	0.789657	2.67021e-07	6.57345
TKT	P29401	Transketolase	0.787705	3.75804e-07	6.42504
PYGB	P11216	Glycogen phosphorylase, brain form	0.78509	4.5469e-07	6.34228
TBRG4	Q969Z0	FAST kinase domain-containing protein 4	0.77833	0.00605328	2.21801
ARF4	P18085	ADP-ribosylation factor 4	0.778135	1.80583e-05	4.74332
ITPK1	Q13572	Inositol-tetrakisphosphate 1-kinase	0.772703	0.0315789	1.5006
PARVA	Q9NVD7	Alpha-parvin	0.772648	0.00109117	2.96211
NPM3	O75607	Nucleoplasmin-3	0.766221	0.00988928	2.00484
DARS2	Q6PI48	Aspartate--tRNA ligase, mitochondrial	0.764546	0.00042584	3.37075
TSTD1	Q8NFU3	Thiosulfate:glutathione sulfurtransferase	0.761844	0.000836429	3.07757
TAGLN3	Q9UI15	Transgelin-3	0.759437	0.00471323	2.32668
SLFN5	Q08AF3	Schlafen family member 5	0.756606	0.00409436	2.38781
GOLPH3	Q9H4A6	Golgi phosphoprotein 3	0.754951	0.00116094	2.93519
MRPL24	Q96A35	39S ribosomal protein L24, mitochondrial	0.749222	0.0123532	1.90822
MLEC	Q14165	Malectin	0.747406	0.00239279	2.6211
IVD	P26440	Isovaleryl-CoA dehydrogenase, mitochondrial	0.746904	0.000206154	3.68581
ICAM1	P05362	Intercellular adhesion molecule 1	0.746634	0.00545237	2.26341
ATAD1	Q8NBU5	ATPase family AAA domain-containing protein 1	0.745778	0.0107632	1.96806
GOLM1	Q8NBJ4	Golgi membrane protein 1	0.745298	0.00471323	2.32668
APRT	P07741	Adenine phosphoribosyltransferase	0.744067	1.17855e-05	4.92865
EIF1	P41567	Eukaryotic translation initiation factor 1	0.736951	0.0244919	1.61098
PLS1	Q14651	Plastin-1	0.731968	0.00321767	2.49246
CDCP1	Q9H5V8	CUB domain-containing protein 1	0.731345	0.333008	0.477545
CHP1	Q99653	Calcineurin B homologous protein 1	0.731052	1.93942e-05	4.71233
MRPL22	Q9NWU5	39S ribosomal protein L22, mitochondrial	0.730885	0.112787	0.947741
PIP	P12273	Prolactin-inducible protein	0.729403	0.0171718	1.76518
NLN	Q9BYT8	Neurolysin, mitochondrial	0.726204	0.000101769	3.99238
PSAT1	Q9Y617	Phosphoserine aminotransferase	0.724179	0.00119651	2.92209
TSPO	P30536	Translocator protein	0.722064	0.00347324	2.45927
NIFK	Q9BYG3	MKI67 FHA domain-interacting nucleolar phosphoprotein	0.721065	0.00457666	2.33945
ANXA2P2	A6NMY6	Putative annexin A2-like protein	0.717055	1.5443e-07	6.81127
RAB34	Q9BZG1	Ras-related protein Rab-34	0.716657	0.0220063	1.65745
PKP2	Q99959	Plakophilin-2	0.714945	0.0161293	1.79238
MRPS25	P82663	28S ribosomal protein S25, mitochondrial	0.705436	0.0649922	1.18714
XPOT	O43592	Exportin-T	0.704666	0.00197326	2.70482
BZW2	Q9Y6E2	Basic leucine zipper and W2 domain-containing protein 2	0.702834	0.000669582	3.1742
SLC3A2	P08195	4F2 cell-surface antigen heavy chain	0.702671	0.00179377	2.74623
NDUFAF2	Q8N183	NADH dehydrogenase [ubiquinone] 1 alpha subcomplex assembly factor 2	0.702309	0.145028	0.83855
BUD31	P41223	Protein BUD31 homolog	0.701055	0.0221882	1.65388
GOT1	P17174	Aspartate aminotransferase, cytoplasmic	0.699677	3.25735e-06	5.48714
ZPR1	O75312	Zinc finger protein ZPR1	0.699134	0.00365338	2.4373
ATP1B1	P05026	Sodium/potassium-transporting ATPase subunit beta-1	0.699107	1.27952e-05	4.89295
MRPS27	Q92552	28S ribosomal protein S27, mitochondrial	0.698857	0.00191657	2.71747
SLC4A7	Q9Y6M7	Sodium bicarbonate cotransporter 3	0.69802	0.00104186	2.98219
LSM1	O15116	U6 snRNA-associated Sm-like protein LSm1	0.695755	0.0592734	1.22714
FAH	P16930	Fumarylacetoacetase	0.695504	2.15679e-05	4.66619
HPCAL1	P37235	Hippocalcin-like protein 1	0.693882	0.0164441	1.78399
SLC22A18	Q96BI1	Solute carrier family 22 member 18	0.692991	0.00769539	2.11377
SPATS2L	Q9NUQ6	SPATS2-like protein	0.692849	0.00079766	3.09818
C11orf98	E9PRG8	Uncharacterized protein C11orf98	0.691744	0.010719	1.96985
ACTN4	O43707	Alpha-actinin-4	0.691484	3.16826e-06	5.49918
CUTA	O60888	Protein CutA	0.689484	0.0100787	1.9966
RTN4	Q9NQC3	Reticulon-4	0.689347	1.09452e-06	5.96078
MIA3	Q5JRA6	Transport and Golgi organization protein 1 homolog	0.688974	0.204343	0.689639
PFDN4	Q9NQP4	Prefoldin subunit 4	0.687484	0.0061993	2.20766
RTN3	O95197	Reticulon-3	0.68623	0.000199568	3.69991
BRIX1	Q8TDN6	Ribosome biogenesis protein BRX1 homolog	0.685436	0.000513968	3.28906
DDT	P30046	D-dopachrome decarboxylase	0.685071	0.0882756	1.05416
EPHB2	P29323	Ephrin type-B receptor 2	0.68487	0.0279582	1.55349
MAL2	Q969L2	Protein MAL2	0.682349	0.049089	1.30902
LPCAT2	Q7L5N7	Lysophosphatidylcholine acyltransferase 2	0.681851	0.0188276	1.7252
PDP1	Q9P0J1	[Pyruvate dehydrogenase [acetyl-transferring]]-phosphatase 1, mitochondrial	0.681523	0.0495461	1.30499
LAMB3	Q13751	Laminin subunit beta-3	0.681103	0.00158627	2.79962
RBM34	P42696	RNA-binding protein 34	0.679252	0.0305594	1.51486
RPL37A	P61513	60S ribosomal protein L37a	0.67889	0.00179826	2.74515
MAIP1	Q8WWC4	m-AAA protease-interacting protein 1, mitochondrial	0.678464	0.0165865	1.78024
DDTL	A6NHG4	D-dopachrome decarboxylase-like protein	0.677362	0.00146796	2.83329
GLRX3	O76003	Glutaredoxin-3	0.676665	7.35109e-05	4.13365
LRBA	P50851	Lipopolysaccharide-responsive and beige-like anchor protein	0.676239	0.000630652	3.20021
EIF1B	O60739	Eukaryotic translation initiation factor 1b	0.675233	0.00154114	2.81216
LARP4	Q71RC2	La-related protein 4	0.673907	0.0131457	1.88122
NARS2	Q96I59	Probable asparagine--tRNA ligase, mitochondrial	0.673391	0.0611559	1.21356
PEX11B	O96011	Peroxisomal membrane protein 11B	0.672171	0.0205734	1.68669
SLIRP	Q9GZT3	SRA stem-loop-interacting RNA-binding protein, mitochondrial	0.669784	0.000158885	3.79892
UTP14C	Q5TAP6	U3 small nucleolar RNA-associated protein 14 homolog C	0.668857	0.0205848	1.68645
SLC25A3	Q00325	Phosphate carrier protein, mitochondrial	0.665647	1.75806e-05	4.75497
TRIP13	Q15645	Pachytene checkpoint protein 2 homolog	0.665529	1.21216e-05	4.91644
PDIA6	Q15084	Protein disulfide-isomerase A6	0.663574	0.000563464	3.24913
RMDN3	Q96TC7	Regulator of microtubule dynamics protein 3	0.663047	0.140841	0.85127
ITGB4	P16144	Integrin beta-4	0.662455	0.103826	0.983694
MRPL44	Q9H9J2	39S ribosomal protein L44, mitochondrial	0.661402	0.0228717	1.6407
TTLL12	Q14166	Tubulin--tyrosine ligase-like protein 12	0.660917	7.25257e-05	4.13951
ARMCX3	Q9UH62	Armadillo repeat-containing X-linked protein 3	0.658465	0.303565	0.517748
NMES1	Q9C002	Normal mucosa of esophagus-specific gene 1 protein	0.656073	0.019514	1.70965
DCD	P81605	Dermcidin	0.653894	0.0062898	2.20136
AAK1	Q2M2I8	AP2-associated protein kinase 1	0.651719	0.083825	1.07663
ABHD10	Q9NUJ1	Palmitoyl-protein thioesterase ABHD10, mitochondrial	0.650589	0.0331625	1.47935
CRIP1	P50238	Cysteine-rich protein 1	0.649577	0.0273524	1.56301
NDUFS8	O00217	NADH dehydrogenase [ubiquinone] iron-sulfur protein 8, mitochondrial	0.648865	0.0635874	1.19663
DCTD	P32321	Deoxycytidylate deaminase	0.648144	0.0103904	1.98337
CPOX	P36551	Oxygen-dependent coproporphyrinogen-III oxidase, mitochondrial	0.646482	0.00105987	2.97475
ARFGEF2	Q9Y6D5	Brefeldin A-inhibited guanine nucleotide-exchange protein 2	0.64297	0.0246529	1.60813
NSUN2	Q08J23	RNA cytosine C(5)-methyltransferase NSUN2	0.642475	2.29459e-06	5.63929
SPR	P35270	Sepiapterin reductase	0.642369	0.00101133	2.99511
DYNLT1	P63172	Dynein light chain Tctex-type 1	0.638661	0.0482239	1.31674
TIMM23	O14925	Mitochondrial import inner membrane translocase subunit Tim23	0.638549	0.106197	0.973889
LYPLAL1	Q5VWZ2	Lysophospholipase-like protein 1	0.63847	0.0135894	1.8668
MRPS23	Q9Y3D9	28S ribosomal protein S23, mitochondrial	0.637651	7.73786e-05	4.11138
TIMM50	Q3ZCQ8	Mitochondrial import inner membrane translocase subunit TIM50	0.637232	0.00273728	2.56268
ATP5MD	Q96IX5	ATP synthase membrane subunit DAPIT, mitochondrial	0.636154	0.000815554	3.08855
NADSYN1	Q6IA69	Glutamine-dependent NAD(+) synthetase	0.632639	0.0177517	1.75076
COX7A2	P14406	Cytochrome c oxidase subunit 7A2, mitochondrial	0.631224	0.00770694	2.11312
HSPD1	P10809	60 kDa heat shock protein, mitochondrial	0.629846	0.000485064	3.3142
GRPEL1	Q9HAV7	GrpE protein homolog 1, mitochondrial	0.628743	0.000938277	3.02767
FH	P07954	Fumarate hydratase, mitochondrial	0.627021	0.000236347	3.62645
RPL15	P61313	60S ribosomal protein L15	0.626562	5.27611e-05	4.27769
EPHX1	P07099	Epoxide hydrolase 1	0.624595	0.000190341	3.72047
ATAD3A	Q9NVI7	ATPase family AAA domain-containing protein 3A	0.620542	0.00388882	2.41018
MRPL4	Q9BYD3	39S ribosomal protein L4, mitochondrial	0.620447	0.0248672	1.60437
MTOR	P42345	Serine/threonine-protein kinase mTOR	0.620181	0.0700165	1.1548
SRPRA	P08240	Signal recognition particle receptor subunit alpha	0.619698	3.79696e-05	4.42056
H6PD	O95479	GDH/6PGL endoplasmic bifunctional protein	0.619299	0.0812996	1.08991
ATP5MF	P56134	ATP synthase subunit f, mitochondrial	0.616151	0.00154114	2.81216
PPA1	Q15181	Inorganic pyrophosphatase	0.615589	0.0025823	2.58799
UGDH	O60701	UDP-glucose 6-dehydrogenase	0.615536	5.81472e-06	5.23547
AGK	Q53H12	Acylglycerol kinase, mitochondrial	0.6149	0.179335	0.746335
MRPS33	Q9Y291	28S ribosomal protein S33, mitochondrial	0.614867	0.0201297	1.69616
PTCD3	Q96EY7	Pentatricopeptide repeat domain-containing protein 3, mitochondrial	0.610752	0.00971868	2.01239
REEP6	Q96HR9	Receptor expression-enhancing protein 6	0.610318	0.195029	0.7099
DFFA	O00273	DNA fragmentation factor subunit alpha	0.609473	0.0335928	1.47375
C12orf57	Q99622	Protein C10	0.609376	0.0019626	2.70717
SEC23IP	Q9Y6Y8	SEC23-interacting protein	0.609089	0.00776444	2.10989
CEBPZ	Q03701	CCAAT/enhancer-binding protein zeta	0.608112	0.00557054	2.2541
GOLGA5	Q8TBA6	Golgin subfamily A member 5	0.608062	0.0319255	1.49586
MARCHF5	Q9NX47	E3 ubiquitin-protein ligase MARCHF5	0.607846	0.106668	0.971964
IKBKG	Q9Y6K9	NF-kappa-B essential modulator	0.606798	0.131662	0.880541
HIBCH	Q6NVY1	3-hydroxyisobutyryl-CoA hydrolase, mitochondrial	0.605784	0.00269804	2.56895
RETSAT	Q6NUM9	All-trans-retinol 13,14-reductase	0.604919	0.0252448	1.59783
SDCBP	O00560	Syntenin-1	0.602342	0.0104183	1.9822
NENF	Q9UMX5	Neudesin	0.602156	0.0278637	1.55496
FAHD1	Q6P587	Acylpyruvase FAHD1, mitochondrial	0.600058	0.073688	1.1326
UQCR10	Q9UDW1	Cytochrome b-c1 complex subunit 9	0.597482	0.0037379	2.42737
TMEM214	Q6NUQ4	Transmembrane protein 214	0.596873	0.0652257	1.18558
SEC24D	O94855	Protein transport protein Sec24D	0.595971	0.0417909	1.37892
AKR1C4	P17516	Aldo-keto reductase family 1 member C4	0.59575	0.162873	0.788152
MRPS28	Q9Y2Q9	28S ribosomal protein S28, mitochondrial	0.594461	0.00203303	2.69186
FKBP10	Q96AY3	Peptidyl-prolyl cis-trans isomerase FKBP10	0.592819	0.00161363	2.7922
PRDX1	Q06830	Peroxiredoxin-1	0.592804	3.79815e-05	4.42043
ACADS	P16219	Short-chain specific acyl-CoA dehydrogenase, mitochondrial	0.592768	0.120496	0.919026
MRPL12	P52815	39S ribosomal protein L12, mitochondrial	0.591981	0.00266276	2.57467
PRRC1	Q96M27	Protein PRRC1	0.591917	0.00386977	2.41232
RSL1D1	O76021	Ribosomal L1 domain-containing protein 1	0.590411	4.66609e-05	4.33105
CLIC1	O00299	Chloride intracellular channel protein 1	0.590175	0.00067785	3.16887
RB1	P06400	Retinoblastoma-associated protein	0.589641	0.104826	0.979531
PDCD11	Q14690	Protein RRP5 homolog	0.589007	0.000524906	3.27992
HTATIP2	Q9BUP3	Oxidoreductase HTATIP2	0.587936	0.0111609	1.9523
AIFM1	O95831	Apoptosis-inducing factor 1, mitochondrial	0.587552	0.000178582	3.74816
ANXA11	P50995	Annexin A11	0.587523	6.45566e-06	5.19006
G6PD	P11413	Glucose-6-phosphate 1-dehydrogenase	0.586662	0.00324275	2.48909
TMSB4X	P62328	Thymosin beta-4	0.58605	0.00180323	2.74395
TOMM70	O94826	Mitochondrial import receptor subunit TOM70	0.584939	0.000617582	3.20931
PPIC	P45877	Peptidyl-prolyl cis-trans isomerase C	0.583779	0.0500198	1.30086
DNAJC10	Q8IXB1	DnaJ homolog subfamily C member 10	0.58111	0.106197	0.973889
ALCAM	Q13740	CD166 antigen	0.580549	0.0175653	1.75534
PDCD10	Q9BUL8	Programmed cell death protein 10	0.576758	0.00469454	2.32841
SLC7A1	P30825	High affinity cationic amino acid transporter 1	0.575716	0.151688	0.819048
EIF3K	Q9UBQ5	Eukaryotic translation initiation factor 3 subunit K	0.575421	0.00299144	2.52412
DNAJC11	Q9NVH1	DnaJ homolog subfamily C member 11	0.575203	0.00421518	2.37518
PPP1CC	P36873	Serine/threonine-protein phosphatase PP1-gamma catalytic subunit	0.575029	0.000547334	3.26175
MMP1	P03956	Interstitial collagenase	0.573703	0.131846	0.879933
ATG7	O95352	Ubiquitin-like modifier-activating enzyme ATG7	0.572347	0.0507805	1.2943
MRPL43	Q8N983	39S ribosomal protein L43, mitochondrial	0.572307	0.0317077	1.49884
LAMTOR1	Q6IAA8	Ragulator complex protein LAMTOR1	0.57216	0.0578203	1.23792
NSA2	O95478	Ribosome biogenesis protein NSA2 homolog	0.572136	0.0872243	1.05936
LGALS3BP	Q08380	Galectin-3-binding protein	0.571607	0.00354969	2.44981
SDHB	P21912	Succinate dehydrogenase [ubiquinone] iron-sulfur subunit, mitochondrial	0.569718	0.00781779	2.10692
VAMP7	P51809	Vesicle-associated membrane protein 7	0.569229	0.00257091	2.58991
SPTLC2	O15270	Serine palmitoyltransferase 2	0.56896	0.0223585	1.65056
NT5C2	P49902	Cytosolic purine 5'-nucleotidase	0.568098	0.109222	0.961692
BLOC1S2	Q6QNY1	Biogenesis of lysosome-related organelles complex 1 subunit 2	0.568037	0.0725156	1.13957
ARFIP2	P53365	Arfaptin-2	0.567743	0.162466	0.789237
MICAL2	O94851	[F-actin]-monooxygenase MICAL2	0.56686	0.00432938	2.36357
SQSTM1	Q13501	Sequestosome-1	0.566031	0.0755432	1.1218
PUS1	Q9Y606	tRNA pseudouridine synthase A	0.565981	0.0319936	1.49494
PGAM5	Q96HS1	Serine/threonine-protein phosphatase PGAM5, mitochondrial	0.565258	0.00686925	2.16309
ERMP1	Q7Z2K6	Endoplasmic reticulum metallopeptidase 1	0.564905	0.101709	0.992639
SDHA	P31040	Succinate dehydrogenase [ubiquinone] flavoprotein subunit, mitochondrial	0.564417	1.89837e-05	4.72162
ERP29	P30040	Endoplasmic reticulum resident protein 29	0.563374	0.0189327	1.72279
RBFOX2	O43251	RNA binding protein fox-1 homolog 2	0.56337	0.0573044	1.24181
GALE	Q14376	UDP-glucose 4-epimerase	0.563013	0.00760011	2.11918
CEMIP2	Q9UHN6	Cell surface hyaluronidase	0.559324	0.278889	0.554568
ABHD14B	Q96IU4	Protein ABHD14B	0.558503	0.00215444	2.66667
ACOT13	Q9NPJ3	Acyl-coenzyme A thioesterase 13	0.557919	0.00324275	2.48909
RCN1	Q15293	Reticulocalbin-1	0.557478	0.00704468	2.15214
P3H1	Q32P28	Prolyl 3-hydroxylase 1	0.556697	0.00678281	2.16859
OCIAD1	Q9NX40	OCIA domain-containing protein 1	0.555671	0.00289997	2.53761
NNT	Q13423	NAD(P) transhydrogenase, mitochondrial	0.553956	2.69333e-06	5.56971
SYNJ2BP	P57105	Synaptojanin-2-binding protein	0.553838	0.017839	1.74863
RRP12	Q5JTH9	RRP12-like protein	0.553355	0.0001388	3.85761
NIBAN1	Q9BZQ8	Protein Niban 1	0.552851	0.039782	1.40031
ERO1B	Q86YB8	ERO1-like protein beta	0.551677	0.0716075	1.14504
NRBP1	Q9UHY1	Nuclear receptor-binding protein	0.550606	0.0264072	1.57828
AIFM2	Q9BRQ8	Ferroptosis suppressor protein 1	0.549666	0.0997602	1.00104
IDH1	O75874	Isocitrate dehydrogenase [NADP] cytoplasmic	0.549607	0.000425134	3.37147
ATOX1	O00244	Copper transport protein ATOX1	0.549481	0.0583032	1.23431
CAV1	Q03135	Caveolin-1	0.549393	0.00324275	2.48909
SPINT2	O43291	Kunitz-type protease inhibitor 2	0.548764	0.494734	0.305629
TNPO3	Q9Y5L0	Transportin-3	0.548433	0.0734154	1.13421
MRPL23	Q16540	39S ribosomal protein L23, mitochondrial	0.54792	0.0672248	1.17247
ANPEP	P15144	Aminopeptidase N	0.546604	0.0529613	1.27604
FOCAD	Q5VW36	Focadhesin	0.543744	0.0505785	1.29603
H4C2	P62805	Histone H4	0.543208	0.000634551	3.19753
CARS2	Q9HA77	Probable cysteine--tRNA ligase, mitochondrial	0.541797	0.0267326	1.57296
CGN	Q9P2M7	Cingulin	0.541714	0.107214	0.96975
IMUP	Q9GZP8	Immortalization up-regulated protein	0.541466	0.1435	0.843147
NPM1	P06748	Nucleophosmin	0.540952	0.00203303	2.69186
WDR75	Q8IWA0	WD repeat-containing protein 75	0.540381	0.103176	0.986422
GARS1	P41250	Glycine--tRNA ligase	0.539784	0.00904315	2.04368
AARS1	P49588	Alanine--tRNA ligase, cytoplasmic	0.535153	0.000136684	3.86428
PSPH	P78330	Phosphoserine phosphatase	0.535137	0.00182841	2.73793
DHCR7	Q9UBM7	7-dehydrocholesterol reductase	0.535038	0.00780211	2.10779
CHCHD2P9	Q5T1J5	Putative coiled-coil-helix-coiled-coil-helix domain-containing protein CHCHD2P9, mitochondrial	0.534661	0.110014	0.958552
PNP	P00491	Purine nucleoside phosphorylase	0.533079	0.00421518	2.37518
RPL18	Q07020	60S ribosomal protein L18	0.532912	0.00531868	2.2742
IPO5	O00410	Importin-5	0.531655	0.000999224	3.00034
SNAP91	O60641	Clathrin coat assembly protein AP180	0.530328	0.0273524	1.56301
SMIM20	Q8N5G0	Small integral membrane protein 20	0.529818	0.324171	0.489226
S100A16	Q96FQ6	Protein S100-A16	0.529816	0.000768696	3.11425
HMBS	P08397	Porphobilinogen deaminase	0.529205	0.0130865	1.88318
PFDN5	Q99471	Prefoldin subunit 5	0.527685	0.000253821	3.59547
GTF2F2	P13984	General transcription factor IIF subunit 2	0.526002	0.0178494	1.74838
SLC25A4	P12235	ADP/ATP translocase 1	0.523667	0.0279727	1.55327
NOP10	Q9NPE3	H/ACA ribonucleoprotein complex subunit 3	0.523634	0.248646	0.604418
MT-CO2	P00403	Cytochrome c oxidase subunit 2	0.523264	0.00346647	2.46011
PPIB	P23284	Peptidyl-prolyl cis-trans isomerase B	0.52053	0.0379822	1.42042
NAP1L1	P55209	Nucleosome assembly protein 1-like 1	0.520326	0.0108917	1.96291
TM9SF3	Q9HD45	Transmembrane 9 superfamily member 3	0.520159	0.0328938	1.48289
IPO4	Q8TEX9	Importin-4	0.518063	0.00052466	3.28012
LXN	Q9BS40	Latexin	0.517322	0.126364	0.898378
MRPL39	Q9NYK5	39S ribosomal protein L39, mitochondrial	0.517229	0.0171718	1.76518
ECHS1	P30084	Enoyl-CoA hydratase, mitochondrial	0.514972	0.00770694	2.11312
FTO	Q9C0B1	Alpha-ketoglutarate-dependent dioxygenase FTO	0.514849	0.0819475	1.08646
RPL22	P35268	60S ribosomal protein L22	0.514711	0.00262438	2.58097
VAMP8	Q9BV40	Vesicle-associated membrane protein 8	0.512259	0.0242586	1.61513
USP5	P45974	Ubiquitin carboxyl-terminal hydrolase 5	0.512091	0.000342069	3.46589
FHL2	Q14192	Four and a half LIM domains protein 2	0.5118	0.0135547	1.86791
ACYP1	P07311	Acylphosphatase-1	0.511695	0.00758231	2.1202
UBE3A	Q05086	Ubiquitin-protein ligase E3A	0.510856	0.131973	0.879516
WARS1	P23381	Tryptophan--tRNA ligase, cytoplasmic	0.510397	0.00172213	2.76393
UFM1	P61960	Ubiquitin-fold modifier 1	0.507762	0.0185083	1.73263
SUGP2	Q8IX01	SURP and G-patch domain-containing protein 2	0.50727	0.265755	0.575518
MDH1	P40925	Malate dehydrogenase, cytoplasmic	0.506599	0.000263519	3.57919
CA1	P00915	Carbonic anhydrase 1	0.506434	0.273802	0.562564
SLC9A3R1	O14745	Na(+)/H(+) exchange regulatory cofactor NHE-RF1	0.506131	0.00443339	2.35326
MOGS	Q13724	Mannosyl-oligosaccharide glucosidase	0.503142	0.0273524	1.56301
HSP90AA1	P07900	Heat shock protein HSP 90-alpha	0.50284	0.00129184	2.88879
CYRIB	Q9NUQ9	CYFIP-related Rac1 interactor B	0.502693	0.0731944	1.13552
S100A14	Q9HCY8	Protein S100-A14	0.501069	0.201591	0.69553
CABP7	Q86V35	Calcium-binding protein 7	0.500811	0.119528	0.922532
PRDX6	P30041	Peroxiredoxin-6	0.499011	0.00299601	2.52346
ATIC	P31939	Bifunctional purine biosynthesis protein ATIC	0.498971	0.00089245	3.04942
COMMD10	Q9Y6G5	COMM domain-containing protein 10	0.498168	0.0575135	1.24023
GTF3C5	Q9Y5Q8	General transcription factor 3C polypeptide 5	0.497199	0.122222	0.91285
MRPS18B	Q9Y676	28S ribosomal protein S18b, mitochondrial	0.497111	0.0554045	1.25646
DHCR24	Q15392	Delta(24)-sterol reductase	0.49697	0.0616597	1.21
LIMS1	P48059	LIM and senescent cell antigen-like-containing domain protein 1	0.496468	0.0834898	1.07837
IFT27	Q9BW83	Intraflagellar transport protein 27 homolog	0.496359	0.119528	0.922532
BID	P55957	BH3-interacting domain death agonist	0.494988	0.0591601	1.22797
ETFA	P13804	Electron transfer flavoprotein subunit alpha, mitochondrial	0.494101	0.000641203	3.193
FAM136A	Q96C01	Protein FAM136A	0.493644	0.0376211	1.42457
VDAC2	P45880	Voltage-dependent anion-selective channel protein 2	0.49299	0.00184236	2.73463
VCL	P18206	Vinculin	0.492786	0.000136684	3.86428
GCLC	P48506	Glutamate--cysteine ligase catalytic subunit	0.492705	0.122357	0.912371
IARS2	Q9NSE4	Isoleucine--tRNA ligase, mitochondrial	0.492488	0.000290092	3.53746
PDHX	O00330	Pyruvate dehydrogenase protein X component, mitochondrial	0.491968	0.037817	1.42231
ECH1	Q13011	Delta(3,5)-Delta(2,4)-dienoyl-CoA isomerase, mitochondrial	0.490629	0.0278809	1.55469
HMGCL	P35914	Hydroxymethylglutaryl-CoA lyase, mitochondrial	0.489057	0.0417441	1.37941
MET	P08581	Hepatocyte growth factor receptor	0.488233	0.0472781	1.32534
FDFT1	P37268	Squalene synthase	0.486837	0.311584	0.506424
PTDSS1	P48651	Phosphatidylserine synthase 1	0.485558	0.044415	1.35247
RAB11FIP1	Q6WKZ4	Rab11 family-interacting protein 1	0.485105	0.0940728	1.02654
PPP1R11	O60927	E3 ubiquitin-protein ligase PPP1R11	0.483734	0.137269	0.862426
RPLP1	P05386	60S acidic ribosomal protein P1	0.482917	0.0829441	1.08121
IDH3G	P51553	Isocitrate dehydrogenase [NAD] subunit gamma, mitochondrial	0.482404	0.0578203	1.23792
TMOD1	P28289	Tropomodulin-1	0.480751	0.141968	0.84781
CYCS	P99999	Cytochrome c	0.480661	0.143535	0.843042
DIABLO	Q9NR28	Diablo homolog, mitochondrial	0.479863	0.00769539	2.11377
GSTK1	Q9Y2Q3	Glutathione S-transferase kappa 1	0.478441	0.00704468	2.15214
PRTFDC1	Q9NRG1	Phosphoribosyltransferase domain-containing protein 1	0.476592	0.178528	0.748295
VAMP1	P23763	Vesicle-associated membrane protein 1	0.474875	0.0373688	1.42749
ANXA13	P27216	Annexin A13	0.474855	0.00573781	2.24125
ZC3HAV1L	Q96H79	Zinc finger CCCH-type antiviral protein 1-like	0.471868	0.16061	0.794228
SLC20A2	Q08357	Sodium-dependent phosphate transporter 2	0.471726	0.37426	0.426826
GSDMD	P57764	Gasdermin-D	0.469894	0.0496831	1.30379
PRR4	Q16378	Proline-rich protein 4	0.469238	0.62724	0.202566
GPD2	P43304	Glycerol-3-phosphate dehydrogenase, mitochondrial	0.468168	8.17639e-05	4.08744
S100A8	P05109	Protein S100-A8	0.467975	0.23932	0.621021
PRKCB	P05771	Protein kinase C beta type	0.466524	0.236604	0.625978
WDR43	Q15061	WD repeat-containing protein 43	0.465586	0.013843	1.85877
RBMS2	Q15434	RNA-binding motif, single-stranded-interacting protein 2	0.465146	0.340726	0.467594
FASN	P49327	Fatty acid synthase	0.46383	0.00558094	2.25329
NIP7	Q9Y221	60S ribosome subunit biogenesis protein NIP7 homolog	0.463115	0.211342	0.675015
FTSJ3	Q8IY81	pre-rRNA 2'-O-ribose RNA methyltransferase FTSJ3	0.463077	0.00380912	2.41918
SLC25A5	P05141	ADP/ATP translocase 2	0.462856	0.0121795	1.91437
PPCS	Q9HAB8	Phosphopantothenate--cysteine ligase	0.460958	0.00369418	2.43248
GSTO1	P78417	Glutathione S-transferase omega-1	0.45986	0.00974281	2.01132
DTYMK	P23919	Thymidylate kinase	0.458559	0.00141308	2.84983
TRIO	O75962	Triple functional domain protein	0.458326	0.073565	1.13333
EI24	O14681	Etoposide-induced protein 2.4 homolog	0.457261	0.177566	0.75064
ERBIN	Q96RT1	Erbin	0.456462	0.0693932	1.15868
MRPS34	P82930	28S ribosomal protein S34, mitochondrial	0.456147	0.126226	0.898851
CAPZA2	P47755	F-actin-capping protein subunit alpha-2	0.455051	0.00217725	2.66209
GMDS	O60547	GDP-mannose 4,6 dehydratase	0.45432	0.0732345	1.13528
ECI2	O75521	Enoyl-CoA delta isomerase 2	0.453296	0.121422	0.915702
IGHG3	P01860	Immunoglobulin heavy constant gamma 3	0.452527	0.31191	0.505971
EPS8	Q12929	Epidermal growth factor receptor kinase substrate 8	0.452485	0.0602886	1.21976
GPN1	Q9HCN4	GPN-loop GTPase 1	0.452217	0.14328	0.843814
CS	O75390	Citrate synthase, mitochondrial	0.451133	0.00628187	2.20191
PGD	P52209	6-phosphogluconate dehydrogenase, decarboxylating	0.450015	0.0237288	1.62472
TRAP1	Q12931	Heat shock protein 75 kDa, mitochondrial	0.449733	0.00111958	2.95094
MRPL15	Q9P015	39S ribosomal protein L15, mitochondrial	0.44909	0.0267451	1.57276
DNM1	Q05193	Dynamin-1	0.448296	0.145446	0.837297
ACAA1	P09110	3-ketoacyl-CoA thiolase, peroxisomal	0.447994	0.0131457	1.88122
ACSL4	O60488	Long-chain-fatty-acid--CoA ligase 4	0.447878	0.00717319	2.14429
ATP5F1B	P06576	ATP synthase subunit beta, mitochondrial	0.447505	0.00447659	2.34905
MYL12B	O14950	Myosin regulatory light chain 12B	0.446312	0.011384	1.94371
GPRC5A	Q8NFJ5	Retinoic acid-induced protein 3	0.446118	0.226987	0.644
GAR1	Q9NY12	H/ACA ribonucleoprotein complex subunit 1	0.445076	0.062193	1.20626
MTMR11	A4FU01	Myotubularin-related protein 11	0.444727	0.163535	0.78639
DNAJC19	Q96DA6	Mitochondrial import inner membrane translocase subunit TIM14	0.444448	0.0820255	1.08605
MACROH2A1	O75367	Core histone macro-H2A.1	0.442245	0.0365068	1.43763
LZIC	Q8WZA0	Protein LZIC	0.441603	0.0789926	1.10241
TMEM109	Q9BVC6	Transmembrane protein 109	0.441177	0.0164375	1.78416
MUCL1	Q96DR8	Mucin-like protein 1	0.438603	0.112124	0.950303
DDX24	Q9GZR7	ATP-dependent RNA helicase DDX24	0.435822	0.0412041	1.38506
GADD45GIP1	Q8TAE8	Growth arrest and DNA damage-inducible proteins-interacting protein 1	0.434607	0.315978	0.500344
LPP	Q93052	Lipoma-preferred partner	0.433916	0.0190639	1.71979
NME7	Q9Y5B8	Nucleoside diphosphate kinase 7	0.432413	0.173162	0.761546
MTCH2	Q9Y6C9	Mitochondrial carrier homolog 2	0.432163	0.00952138	2.0213
ARF3	P61204	ADP-ribosylation factor 3	0.43165	0.00915384	2.0384
PTRH2	Q9Y3E5	Peptidyl-tRNA hydrolase 2, mitochondrial	0.43113	0.115448	0.937614
PYCR2	Q96C36	Pyrroline-5-carboxylate reductase 2	0.430976	0.0598751	1.22275
PPT1	P50897	Palmitoyl-protein thioesterase 1	0.430721	0.0438409	1.35812
UTP14A	Q9BVJ6	U3 small nucleolar RNA-associated protein 14 homolog A	0.429594	0.141038	0.850662
UBE2V1	Q13404	Ubiquitin-conjugating enzyme E2 variant 1	0.429166	0.0027462	2.56127
NAT10	Q9H0A0	RNA cytidine acetyltransferase	0.427984	0.00401885	2.3959
PEX14	O75381	Peroxisomal membrane protein PEX14	0.427806	0.0904254	1.04371
NLE1	Q9NVX2	Notchless protein homolog 1	0.42694	0.0742658	1.12921
TMED7	Q9Y3B3	Transmembrane emp24 domain-containing protein 7	0.426612	0.0531399	1.27458
MRPS7	Q9Y2R9	28S ribosomal protein S7, mitochondrial	0.426372	0.101761	0.992418
SEC61A1	P61619	Protein transport protein Sec61 subunit alpha isoform 1	0.424942	0.00841113	2.07515
ATP5PF	P18859	ATP synthase-coupling factor 6, mitochondrial	0.423677	0.0357361	1.44689
XAB2	Q9HCS7	Pre-mRNA-splicing factor SYF1	0.422942	0.295274	0.529775
HSPE1	P61604	10 kDa heat shock protein, mitochondrial	0.422549	0.000971365	3.01262
RPL36	Q9Y3U8	60S ribosomal protein L36	0.421095	0.0249426	1.60306
SRM	P19623	Spermidine synthase	0.420249	0.163535	0.78639
ACP2	P11117	Lysosomal acid phosphatase	0.417933	0.0792405	1.10105
MRPL46	Q9H2W6	39S ribosomal protein L46, mitochondrial	0.412887	0.0486231	1.31316
PTGES2	Q9H7Z7	Prostaglandin E synthase 2	0.412601	0.0278175	1.55568
MRPL16	Q9NX20	39S ribosomal protein L16, mitochondrial	0.412503	0.134475	0.871357
ATL3	Q6DD88	Atlastin-3	0.411829	0.00898164	2.04664
SH3BGRL	O75368	SH3 domain-binding glutamic acid-rich-like protein	0.411196	0.199009	0.701127
NOC3L	Q8WTT2	Nucleolar complex protein 3 homolog	0.410032	0.153571	0.813691
STK3	Q13188	Serine/threonine-protein kinase 3	0.409861	0.311061	0.507154
CUL1	Q13616	Cullin-1	0.408466	0.0354953	1.44983
CREBRF	Q8IUR6	CREB3 regulatory factor	0.408409	0.40826	0.389064
MRPL17	Q9NRX2	39S ribosomal protein L17, mitochondrial	0.407888	0.0905787	1.04297
TRMT1L	Q7Z2T5	TRMT1-like protein	0.407731	0.372435	0.428949
UBA1	P22314	Ubiquitin-like modifier-activating enzyme 1	0.407534	0.0412041	1.38506
EIF6	P56537	Eukaryotic translation initiation factor 6	0.407528	0.0056072	2.25125
OSBPL9	Q96SU4	Oxysterol-binding protein-related protein 9	0.406212	0.0683845	1.16504
BAZ1B	Q9UIG0	Tyrosine-protein kinase BAZ1B	0.40601	0.232332	0.633891
ANXA1	P04083	Annexin A1	0.405158	0.0558958	1.25262
C11orf68	Q9H3H3	UPF0696 protein C11orf68	0.404294	0.110019	0.95853
MAPKAP1	Q9BPZ7	Target of rapamycin complex 2 subunit MAPKAP1	0.404224	0.226987	0.644
CNDP2	Q96KP4	Cytosolic non-specific dipeptidase	0.403258	0.0278175	1.55568
RPS12	P25398	40S ribosomal protein S12	0.402431	0.0541245	1.26661
PCID2	Q5JVF3	PCI domain-containing protein 2	0.402382	0.273802	0.562564
RAB22A	Q9UL26	Ras-related protein Rab-22A	0.402014	0.466082	0.331538
NOL3	O60936	Nucleolar protein 3	0.401443	0.206035	0.686059
JPT1	Q9UK76	Jupiter microtubule associated homolog 1	0.399668	0.142395	0.846505
ABCC1	P33527	Multidrug resistance-associated protein 1	0.399291	0.10643	0.972934
UBE2O	Q9C0C9	(E3-independent) E2 ubiquitin-conjugating enzyme	0.399064	0.167987	0.774724
LASP1	Q14847	LIM and SH3 domain protein 1	0.397546	0.0188893	1.72378
PROCR	Q9UNN8	Endothelial protein C receptor	0.397499	0.297135	0.527046
DCTPP1	Q9H773	dCTP pyrophosphatase 1	0.396958	0.108815	0.96331
CAVIN1	Q6NZI2	Caveolae-associated protein 1	0.396948	0.00354969	2.44981
SSR3	Q9UNL2	Translocon-associated protein subunit gamma	0.396742	0.091903	1.03667
BROX	Q5VW32	BRO1 domain-containing protein BROX	0.39666	0.10643	0.972934
DDX21	Q9NR30	Nucleolar RNA helicase 2	0.39664	0.0276845	1.55776
DDX56	Q9NY93	Probable ATP-dependent RNA helicase DDX56	0.396468	0.170368	0.768611
PDCL3	Q9H2J4	Phosducin-like protein 3	0.396242	0.176584	0.753048
TWF2	Q6IBS0	Twinfilin-2	0.396177	0.00389012	2.41004
DNAJA3	Q96EY1	DnaJ homolog subfamily A member 3, mitochondrial	0.396148	0.135698	0.867427
MRPL48	Q96GC5	39S ribosomal protein L48, mitochondrial	0.395276	0.139554	0.855258
PPIG	Q13427	Peptidyl-prolyl cis-trans isomerase G	0.39493	0.131569	0.880846
GMPR2	Q9P2T1	GMP reductase 2	0.394817	0.357635	0.44656
CAPN2	P17655	Calpain-2 catalytic subunit	0.394298	0.00665194	2.17705
RPL7L1	Q6DKI1	60S ribosomal protein L7-like 1	0.393871	0.100954	0.995877
MINPP1	Q9UNW1	Multiple inositol polyphosphate phosphatase 1	0.393229	0.145446	0.837297
PPIA	P62937	Peptidyl-prolyl cis-trans isomerase A	0.392952	0.035425	1.45069
HKDC1	Q2TB90	Hexokinase HKDC1	0.392903	0.354586	0.450279
TRAM1	Q15629	Translocating chain-associated membrane protein 1	0.392852	0.417527	0.379316
ALDH4A1	P30038	Delta-1-pyrroline-5-carboxylate dehydrogenase, mitochondrial	0.392848	0.135155	0.869167
ITGA3	P26006	Integrin alpha-3	0.392637	0.0468393	1.32939
MRPS2	Q9Y399	28S ribosomal protein S2, mitochondrial	0.391924	0.122659	0.9113
DAD1	P61803	Dolichyl-diphosphooligosaccharide--protein glycosyltransferase subunit DAD1	0.391603	0.0171718	1.76518
CLPX	O76031	ATP-dependent Clp protease ATP-binding subunit clpX-like, mitochondrial	0.391576	0.269302	0.56976
PVR	P15151	Poliovirus receptor	0.391028	0.243262	0.613925
COPB1	P53618	Coatomer subunit beta	0.390917	0.00309265	2.50967
EBP	Q15125	3-beta-hydroxysteroid-Delta(8),Delta(7)-isomerase	0.390385	0.151238	0.82034
ITGB1	P05556	Integrin beta-1	0.389276	0.0372685	1.42866
CYB5B	O43169	Cytochrome b5 type B	0.388337	0.191758	0.717245
SURF1	Q15526	Surfeit locus protein 1	0.388124	0.305932	0.514376
TTI1	O43156	TELO2-interacting protein 1 homolog	0.386443	0.285357	0.544611
VTI1B	Q9UEU0	Vesicle transport through interaction with t-SNAREs homolog 1B	0.386111	0.0652318	1.18554
CYC1	P08574	Cytochrome c1, heme protein, mitochondrial	0.383405	0.10322	0.986237
MGST1	P10620	Microsomal glutathione S-transferase 1	0.383288	0.482201	0.316772
NRDC	O43847	Nardilysin	0.382586	0.111878	0.951255
SERPINB2	P05120	Plasminogen activator inhibitor 2	0.381591	0.42229	0.374389
LYAR	Q9NX58	Cell growth-regulating nucleolar protein	0.380333	0.242031	0.61613
PMPCB	O75439	Mitochondrial-processing peptidase subunit beta	0.379991	0.0288469	1.5399
S100A10	P60903	Protein S100-A10	0.379843	0.140534	0.852218
NIPSNAP1	Q9BPW8	Protein NipSnap homolog 1	0.379433	0.131494	0.881094
RNH1	P13489	Ribonuclease inhibitor	0.37917	0.0318226	1.49726
HERC4	Q5GLZ8	Probable E3 ubiquitin-protein ligase HERC4	0.379144	0.0578203	1.23792
MIEN1	Q9BRT3	Migration and invasion enhancer 1	0.379017	0.306983	0.512886
MRPL53	Q96EL3	39S ribosomal protein L53, mitochondrial	0.37848	0.0904254	1.04371
BZW1	Q7L1Q6	Basic leucine zipper and W2 domain-containing protein 1	0.378278	0.0611603	1.21353
CIAO2B	Q9Y3D0	Cytosolic iron-sulfur assembly component 2B	0.377981	0.255928	0.591882
CDC23	Q9UJX2	Cell division cycle protein 23 homolog	0.376315	0.248712	0.604303
MFSD10	Q14728	Major facilitator superfamily domain-containing protein 10	0.376196	0.1236	0.907982
ST13	P50502	Hsc70-interacting protein	0.376077	0.0803689	1.09491
RAB3B	P20337	Ras-related protein Rab-3B	0.375757	0.419654	0.377109
NOL10	Q9BSC4	Nucleolar protein 10	0.375583	0.213477	0.670649
FGD6	Q6ZV73	FYVE, RhoGEF and PH domain-containing protein 6	0.375449	0.315168	0.501458
INF2	Q27J81	Inverted formin-2	0.375302	0.00371377	2.43018
MRPL21	Q7Z2W9	39S ribosomal protein L21, mitochondrial	0.374046	0.0966775	1.01467
PHPT1	Q9NRX4	14 kDa phosphohistidine phosphatase	0.374	0.183378	0.736653
PLIN3	O60664	Perilipin-3	0.373713	0.0367228	1.43506
PDCD4	Q53EL6	Programmed cell death protein 4	0.373454	0.170368	0.768611
EGFR	P00533	Epidermal growth factor receptor	0.373095	0.126364	0.898378
NT5E	P21589	5'-nucleotidase	0.371964	0.182366	0.739057
SERPINB1	P30740	Leukocyte elastase inhibitor	0.371746	0.05034	1.29809
GSDME	O60443	Gasdermin-E	0.3708	0.0525614	1.27933
ENO1	P06733	Alpha-enolase	0.370598	0.0544312	1.26415
LNPEP	Q9UIQ6	Leucyl-cystinyl aminopeptidase	0.369821	0.0593654	1.22647
SOD2	P04179	Superoxide dismutase [Mn], mitochondrial	0.369714	0.243981	0.612644
BPNT1	O95861	3'(2'),5'-bisphosphate nucleotidase 1	0.369608	0.040699	1.39042
UROD	P06132	Uroporphyrinogen decarboxylase	0.369221	0.0406326	1.39113
ECM1	Q16610	Extracellular matrix protein 1	0.368499	0.388187	0.410958
PBDC1	Q9BVG4	Protein PBDC1	0.367885	0.145028	0.83855
WDR1	O75083	WD repeat-containing protein 1	0.367814	0.00595601	2.22504
CISD2	Q8N5K1	CDGSH iron-sulfur domain-containing protein 2	0.366687	0.220577	0.65644
KCMF1	Q9P0J7	E3 ubiquitin-protein ligase KCMF1	0.366503	0.167466	0.776073
PTGES3	Q15185	Prostaglandin E synthase 3	0.365214	0.18173	0.740574
STXBP2	Q15833	Syntaxin-binding protein 2	0.36489	0.114337	0.941812
NOL7	Q9UMY1	Nucleolar protein 7	0.364314	0.407364	0.390017
MRPS35	P82673	28S ribosomal protein S35, mitochondrial	0.363336	0.192431	0.715725
NDUFB4	O95168	NADH dehydrogenase [ubiquinone] 1 beta subcomplex subunit 4	0.362835	0.0707077	1.15053
PPAT	Q06203	Amidophosphoribosyltransferase	0.361453	0.0460875	1.33642
TNFAIP2	Q03169	Tumor necrosis factor alpha-induced protein 2	0.360904	0.414612	0.382358
LIMD2	Q9BT23	LIM domain-containing protein 2	0.359913	0.172791	0.762479
UMPS	P11172	Uridine 5'-monophosphate synthase	0.359335	0.0612881	1.21262
DBN1	Q16643	Drebrin	0.359266	0.0549469	1.26006
UTP15	Q8TED0	U3 small nucleolar RNA-associated protein 15 homolog	0.359178	0.443317	0.353286
CETN2	P41208	Centrin-2	0.35883	0.172739	0.762609
POLDIP2	Q9Y2S7	Polymerase delta-interacting protein 2	0.358478	0.0360761	1.44278
RAD23B	P54727	UV excision repair protein RAD23 homolog B	0.358389	0.0395406	1.40296
RAB3GAP2	Q9H2M9	Rab3 GTPase-activating protein non-catalytic subunit	0.357243	0.120285	0.919788
ASS1	P00966	Argininosuccinate synthase	0.357056	0.254458	0.594384
RNASE7	Q9H1E1	Ribonuclease 7	0.35619	0.494734	0.305629
QSOX2	Q6ZRP7	Sulfhydryl oxidase 2	0.353878	0.0969473	1.01346
HSP90B1	P14625	Endoplasmin	0.353642	0.0641322	1.19292
ACTN1	P12814	Alpha-actinin-1	0.353089	0.0232513	1.63355
SFXN3	Q9BWM7	Sideroflexin-3	0.3526	0.0481968	1.31698
FTH1	P02794	Ferritin heavy chain	0.351684	0.449217	0.347544
ACAT1	P24752	Acetyl-CoA acetyltransferase, mitochondrial	0.351589	0.0202775	1.69299
TPP2	P29144	Tripeptidyl-peptidase 2	0.350717	0.0373869	1.42728
BST2	Q10589	Bone marrow stromal antigen 2	0.350689	0.393021	0.405584
BLVRB	P30043	Flavin reductase (NADPH)	0.350607	0.0809469	1.0918
STIM1	Q13586	Stromal interaction molecule 1	0.349318	0.179247	0.746549
GOLGA7	Q7Z5G4	Golgin subfamily A member 7	0.349166	0.254152	0.594906
SLURP2	P0DP57	Secreted Ly-6/uPAR domain-containing protein 2	0.349138	0.373894	0.427252
TGOLN2	O43493	Trans-Golgi network integral membrane protein 2	0.346236	0.419281	0.377495
OTUB1	Q96FW1	Ubiquitin thioesterase OTUB1	0.346195	0.0296998	1.52725
LMAN2	Q12907	Vesicular integral-membrane protein VIP36	0.345946	0.0290555	1.53677
FLNB	O75369	Filamin-B	0.345845	0.00825629	2.08321
TFAM	Q00059	Transcription factor A, mitochondrial	0.345682	0.068741	1.16278
UBE2N	P61088	Ubiquitin-conjugating enzyme E2 N	0.345351	0.108181	0.965849
EPB41	P11171	Protein 4.1	0.345092	0.309785	0.50894
GNPDA1	P46926	Glucosamine-6-phosphate isomerase 1	0.344821	0.0776155	1.11005
PWP2	Q15269	Periodic tryptophan protein 2 homolog	0.344626	0.145028	0.83855
RAP1GDS1	P52306	Rap1 GTPase-GDP dissociation stimulator 1	0.344178	0.0653237	1.18493
RIC8A	Q9NPQ8	Synembryn-A	0.343615	0.0132787	1.87685
TRIM23	P36406	E3 ubiquitin-protein ligase TRIM23	0.343116	0.234655	0.629569
MRPL40	Q9NQ50	39S ribosomal protein L40, mitochondrial	0.343013	0.185029	0.732761
BAG2	O95816	BAG family molecular chaperone regulator 2	0.3421	0.0505785	1.29603
POLR2B	P30876	DNA-directed RNA polymerase II subunit RPB2	0.342005	0.168935	0.77228
RHEB	Q15382	GTP-binding protein Rheb	0.341727	0.0417094	1.37977
SLC25A1	P53007	Tricarboxylate transport protein, mitochondrial	0.341505	0.0716075	1.14504
NDUFB6	O95139	NADH dehydrogenase [ubiquinone] 1 beta subcomplex subunit 6	0.341482	0.446815	0.349872
STAT6	P42226	Signal transducer and activator of transcription 6	0.340548	0.526511	0.278592
WFS1	O76024	Wolframin	0.338999	0.169177	0.771659
MYDGF	Q969H8	Myeloid-derived growth factor	0.338445	0.155819	0.807381
BCCIP	Q9P287	BRCA2 and CDKN1A-interacting protein	0.338004	0.478274	0.320323
GOLGA3	Q08378	Golgin subfamily A member 3	0.336832	0.322655	0.491262
RHOT1	Q8IXI2	Mitochondrial Rho GTPase 1	0.336704	0.431146	0.365376
NUBPL	Q8TB37	Iron-sulfur protein NUBPL	0.336564	0.518963	0.284864
DNPEP	Q9ULA0	Aspartyl aminopeptidase	0.33639	0.246644	0.60793
ANXA2	P07355	Annexin A2	0.336362	0.0399718	1.39825
DNAJB11	Q9UBS4	DnaJ homolog subfamily B member 11	0.336347	0.0240869	1.61822
SIGMAR1	Q99720	Sigma non-opioid intracellular receptor 1	0.334927	0.375285	0.425639
MRPL37	Q9BZE1	39S ribosomal protein L37, mitochondrial	0.334525	0.0660005	1.18045
ACP1	P24666	Low molecular weight phosphotyrosine protein phosphatase	0.333481	0.0670439	1.17364
PSMG2	Q969U7	Proteasome assembly chaperone 2	0.332989	0.103176	0.986422
CSTB	P04080	Cystatin-B	0.332824	0.340848	0.46744
TMED4	Q7Z7H5	Transmembrane emp24 domain-containing protein 4	0.330745	0.096416	1.01585
HNRNPCL2	B2RXH8	Heterogeneous nuclear ribonucleoprotein C-like 2	0.33066	0.0623986	1.20483
NOP2	P46087	Probable 28S rRNA (cytosine(4447)-C(5))-methyltransferase	0.330176	0.0562984	1.2495
CENPV	Q7Z7K6	Centromere protein V	0.330098	0.486346	0.313055
TARS3	A2RTX5	Threonine--tRNA ligase 2, cytoplasmic	0.329379	0.170368	0.768611
NDUFA5	Q16718	NADH dehydrogenase [ubiquinone] 1 alpha subcomplex subunit 5	0.327775	0.258454	0.587617
GINS3	Q9BRX5	DNA replication complex GINS protein PSF3	0.327412	0.27287	0.564045
MRPL58	Q14197	Peptidyl-tRNA hydrolase ICT1, mitochondrial	0.326698	0.246652	0.607915
DLAT	P10515	Dihydrolipoyllysine-residue acetyltransferase component of pyruvate dehydrogenase complex, mitochondrial	0.325249	0.0175433	1.75589
AAAS	Q9NRG9	Aladin	0.324367	0.320976	0.493527
RPL27	P61353	60S ribosomal protein L27	0.323852	0.155784	0.807477
FGF2	P09038	Fibroblast growth factor 2	0.322831	0.349205	0.456919
DDX47	Q9H0S4	Probable ATP-dependent RNA helicase DDX47	0.322723	0.0700165	1.1548
ARL6IP5	O75915	PRA1 family protein 3	0.322375	0.087374	1.05862
UTS2	O95399	Urotensin-2	0.321748	0.0812996	1.08991
RPL35	P42766	60S ribosomal protein L35	0.32159	0.0789926	1.10241
NDUFS3	O75489	NADH dehydrogenase [ubiquinone] iron-sulfur protein 3, mitochondrial	0.321035	0.037817	1.42231
SRI	P30626	Sorcin	0.320694	0.035211	1.45332
TOMM20	Q15388	Mitochondrial import receptor subunit TOM20 homolog	0.319848	0.179976	0.744786
CPD	O75976	Carboxypeptidase D	0.317893	0.108415	0.964909
RSU1	Q15404	Ras suppressor protein 1	0.317759	0.0540982	1.26682
LAS1L	Q9Y4W2	Ribosomal biogenesis protein LAS1L	0.316363	0.416501	0.380384
RPL7	P18124	60S ribosomal protein L7	0.315565	0.083825	1.07663
ATP5F1D	P30049	ATP synthase subunit delta, mitochondrial	0.315034	0.103219	0.986241
TIMM13	Q9Y5L4	Mitochondrial import inner membrane translocase subunit Tim13	0.313515	0.155162	0.809215
MRTO4	Q9UKD2	mRNA turnover protein 4 homolog	0.313501	0.0520125	1.28389
EIF5A	P63241	Eukaryotic translation initiation factor 5A-1	0.312741	0.154796	0.81024
POLR1E	Q9GZS1	DNA-directed RNA polymerase I subunit RPA49	0.312456	0.340896	0.467378
RPL10	P27635	60S ribosomal protein L10	0.31104	0.109182	0.961851
ARHGDIA	P52565	Rho GDP-dissociation inhibitor 1	0.311032	0.0791047	1.1018
APP	P05067	Amyloid-beta precursor protein	0.310782	0.507967	0.294164
OGT	O15294	UDP-N-acetylglucosamine--peptide N-acetylglucosaminyltransferase 110 kDa subunit	0.310629	0.405734	0.391759
NAP1L4	Q99733	Nucleosome assembly protein 1-like 4	0.310501	0.0367228	1.43506
POP1	Q99575	Ribonucleases P/MRP protein subunit POP1	0.310093	0.388927	0.410132
WDR12	Q9GZL7	Ribosome biogenesis protein WDR12	0.30924	0.346368	0.460462
TEX10	Q9NXF1	Testis-expressed protein 10	0.308794	0.211956	0.673755
EIF2B1	Q14232	Translation initiation factor eIF-2B subunit alpha	0.308749	0.297539	0.526456
GALM	Q96C23	Galactose mutarotase	0.308671	0.238583	0.622361
RNF40	O75150	E3 ubiquitin-protein ligase BRE1B	0.308059	0.468793	0.329019
MRPL47	Q9HD33	39S ribosomal protein L47, mitochondrial	0.307812	0.394715	0.403716
PARK7	Q99497	Parkinson disease protein 7	0.307254	0.102284	0.990192
IDI1	Q13907	Isopentenyl-diphosphate Delta-isomerase 1	0.306627	0.435099	0.361411
ACSL5	Q9ULC5	Long-chain-fatty-acid--CoA ligase 5	0.306526	0.658255	0.181606
TXNDC9	O14530	Thioredoxin domain-containing protein 9	0.306449	0.241262	0.617512
C1QBP	Q07021	Complement component 1 Q subcomponent-binding protein, mitochondrial	0.306424	0.0512547	1.29027
RAB25	P57735	Ras-related protein Rab-25	0.305737	0.123317	0.908977
UGGT1	Q9NYU2	UDP-glucose:glycoprotein glucosyltransferase 1	0.305731	0.0256757	1.59048
LAMC1	P11047	Laminin subunit gamma-1	0.304472	0.21123	0.675245
PCYT2	Q99447	Ethanolamine-phosphate cytidylyltransferase	0.304184	0.246644	0.60793
STK25	O00506	Serine/threonine-protein kinase 25	0.304182	0.0791047	1.1018
PPP1R2	P41236	Protein phosphatase inhibitor 2	0.303931	0.189879	0.721523
AURKA	O14965	Aurora kinase A	0.301694	0.446468	0.35021
PPP2R5D	Q14738	Serine/threonine-protein phosphatase 2A 56 kDa regulatory subunit delta isoform	0.300245	0.231989	0.634533
AP1S1	P61966	AP-1 complex subunit sigma-1A	0.300115	0.189162	0.723166
TACSTD2	P09758	Tumor-associated calcium signal transducer 2	0.299868	0.591448	0.228083
RPSA	P08865	40S ribosomal protein SA	0.299733	0.109378	0.96107
UBR4	Q5T4S7	E3 ubiquitin-protein ligase UBR4	0.299545	0.00669108	2.1745
LCN1	P31025	Lipocalin-1	0.299444	0.449837	0.346945
PURA	Q00577	Transcriptional activator protein Pur-alpha	0.298659	0.089023	1.0505
NAA50	Q9GZZ1	N-alpha-acetyltransferase 50	0.298518	0.0957802	1.01872
ITGA6	P23229	Integrin alpha-6	0.298457	0.15652	0.805431
ALDH18A1	P54886	Delta-1-pyrroline-5-carboxylate synthase	0.29836	0.106875	0.971124
DDX52	Q9Y2R4	Probable ATP-dependent RNA helicase DDX52	0.297166	0.323937	0.489539
GDA	Q9Y2T3	Guanine deaminase	0.295747	0.3594	0.444423
MRPL19	P49406	39S ribosomal protein L19, mitochondrial	0.295517	0.109294	0.961402
COX5A	P20674	Cytochrome c oxidase subunit 5A, mitochondrial	0.295349	0.200898	0.697024
YIF1A	O95070	Protein YIF1A	0.294124	0.323753	0.489786
CUL5	Q93034	Cullin-5	0.293163	0.297427	0.526619
PAK1	Q13153	Serine/threonine-protein kinase PAK 1	0.293157	0.373894	0.427252
PNPO	Q9NVS9	Pyridoxine-5'-phosphate oxidase	0.29285	0.333008	0.477545
MYG1	Q9HB07	MYG1 exonuclease	0.292325	0.0722377	1.14124
ERH	P84090	Enhancer of rudimentary homolog	0.291997	0.193531	0.713251
ISY1	Q9ULR0	Pre-mRNA-splicing factor ISY1 homolog	0.291394	0.551454	0.258491
HDHD2	Q9H0R4	Haloacid dehalogenase-like hydrolase domain-containing protein 2	0.290615	0.271646	0.565997
KPNB1	Q14974	Importin subunit beta-1	0.289277	0.0776155	1.11005
UTP18	Q9Y5J1	U3 small nucleolar RNA-associated protein 18 homolog	0.287764	0.257414	0.589367
GABARAPL2	P60520	Gamma-aminobutyric acid receptor-associated protein-like 2	0.287474	0.542561	0.265551
NMT2	O60551	Glycylpeptide N-tetradecanoyltransferase 2	0.287342	0.280798	0.551606
UTP4	Q969X6	U3 small nucleolar RNA-associated protein 4 homolog	0.287265	0.310179	0.508387
PNO1	Q9NRX1	RNA-binding protein PNO1	0.286843	0.311584	0.506424
PPP1R10	Q96QC0	Serine/threonine-protein phosphatase 1 regulatory subunit 10	0.286469	0.404503	0.393079
PLGRKT	Q9HBL7	Plasminogen receptor (KT)	0.285819	0.218385	0.660777
PEBP1	P30086	Phosphatidylethanolamine-binding protein 1	0.28568	0.0562984	1.2495
LZTFL1	Q9NQ48	Leucine zipper transcription factor-like protein 1	0.28483	0.530912	0.274977
CDA	P32320	Cytidine deaminase	0.284747	0.532788	0.273446
BYSL	Q13895	Bystin	0.284382	0.0856066	1.06749
AK3	Q9UIJ7	GTP:AMP phosphotransferase AK3, mitochondrial	0.284303	0.154427	0.811276
SETSIP	P0DME0	Protein SETSIP	0.284277	0.112787	0.947741
ITGAV	P06756	Integrin alpha-V	0.283823	0.124779	0.90386
NAXE	Q8NCW5	NAD(P)H-hydrate epimerase	0.282748	0.295802	0.529
PEPD	P12955	Xaa-Pro dipeptidase	0.282744	0.143836	0.842132
GOLIM4	O00461	Golgi integral membrane protein 4	0.282258	0.340896	0.467378
EXOSC1	Q9Y3B2	Exosome complex component CSL4	0.281803	0.382514	0.417353
RRS1	Q15050	Ribosome biogenesis regulatory protein homolog	0.280789	0.188979	0.723586
GLRX	P35754	Glutaredoxin-1	0.280428	0.246146	0.608808
PCDHGC4	Q9Y5F7	Protocadherin gamma-C4	0.279441	0.625195	0.203985
RFC3	P40938	Replication factor C subunit 3	0.279231	0.311688	0.50628
MRPL14	Q6P1L8	39S ribosomal protein L14, mitochondrial	0.278952	0.283296	0.547759
SSB	P05455	Lupus La protein	0.2789	0.0734281	1.13414
TNNC2	P02585	Troponin C, skeletal muscle	0.278751	0.0484121	1.31505
GNL3	Q9BVP2	Guanine nucleotide-binding protein-like 3	0.278139	0.235033	0.628872
VAMP3	Q15836	Vesicle-associated membrane protein 3	0.278013	0.373357	0.427876
RRP15	Q9Y3B9	RRP15-like protein	0.277349	0.368277	0.433826
CTNNB1	P35222	Catenin beta-1	0.276489	0.129059	0.889212
SLC7A5	Q01650	Large neutral amino acids transporter small subunit 1	0.27607	0.23879	0.621984
FAM114A1	Q8IWE2	Protein NOXP20	0.275985	0.372435	0.428949
TATDN1	Q6P1N9	Putative deoxyribonuclease TATDN1	0.274864	0.219975	0.657626
DLST	P36957	Dihydrolipoyllysine-residue succinyltransferase component of 2-oxoglutarate dehydrogenase complex, mitochondrial	0.273791	0.0546212	1.26264
TARS1	P26639	Threonine--tRNA ligase 1, cytoplasmic	0.273495	0.165831	0.780333
POTEF	A5A3E0	POTE ankyrin domain family member F	0.273389	0.0472781	1.32534
S100A13	Q99584	Protein S100-A13	0.272903	0.202534	0.693502
RGS10	O43665	Regulator of G-protein signaling 10	0.271426	0.233096	0.632466
RPL27A	P46776	60S ribosomal protein L27a	0.270784	0.138976	0.857061
EPHA2	P29317	Ephrin type-A receptor 2	0.270692	0.0652318	1.18554
HSPA5	P11021	Endoplasmic reticulum chaperone BiP	0.270439	0.129059	0.889212
ARHGAP1	Q07960	Rho GTPase-activating protein 1	0.270348	0.0898638	1.04642
EIF3L	Q9Y262	Eukaryotic translation initiation factor 3 subunit L	0.270098	0.0802299	1.09566
PAPSS1	O43252	Bifunctional 3'-phosphoadenosine 5'-phosphosulfate synthase 1	0.269892	0.121139	0.916716
GFUS	Q13630	GDP-L-fucose synthase	0.269796	0.168278	0.773973
RABGAP1	Q9Y3P9	Rab GTPase-activating protein 1	0.267899	0.414678	0.382289
CCS	O14618	Copper chaperone for superoxide dismutase	0.266302	0.241001	0.617981
SUN2	Q9UH99	SUN domain-containing protein 2	0.266275	0.382433	0.417445
NUP210	Q8TEM1	Nuclear pore membrane glycoprotein 210	0.266006	0.201858	0.694954
FGB	P02675	Fibrinogen beta chain	0.265721	0.372426	0.428959
MAP1B	P46821	Microtubule-associated protein 1B	0.264806	0.196558	0.70651
SPC25	Q9HBM1	Kinetochore protein Spc25	0.264169	0.501018	0.300146
MGAT1	P26572	Alpha-1,3-mannosyl-glycoprotein 2-beta-N-acetylglucosaminyltransferase	0.263947	0.287013	0.542099
ATP5F1C	P36542	ATP synthase subunit gamma, mitochondrial	0.263587	0.192047	0.716593
ARHGAP18	Q8N392	Rho GTPase-activating protein 18	0.262964	0.418181	0.378636
HIBADH	P31937	3-hydroxyisobutyrate dehydrogenase, mitochondrial	0.262812	0.266347	0.574552
UQCRB	P14927	Cytochrome b-c1 complex subunit 7	0.262751	0.338105	0.470949
AHCY	P23526	Adenosylhomocysteinase	0.262511	0.0512922	1.28995
HDHD5	Q9BXW7	Haloacid dehalogenase-like hydrolase domain-containing 5	0.262483	0.280217	0.552506
NOC2L	Q9Y3T9	Nucleolar complex protein 2 homolog	0.262245	0.31191	0.505971
YBX3	P16989	Y-box-binding protein 3	0.262222	0.214806	0.667953
RPL6	Q02878	60S ribosomal protein L6	0.261987	0.16597	0.779972
SLC30A7	Q8NEW0	Zinc transporter 7	0.261866	0.338448	0.470508
TUBB4B	P68371	Tubulin beta-4B chain	0.261474	0.243853	0.612872
VDAC1	P21796	Voltage-dependent anion-selective channel protein 1	0.261227	0.0734154	1.13421
MISP	Q8IVT2	Mitotic interactor and substrate of PLK1	0.26012	0.371349	0.430218
LACTB2	Q53H82	Endoribonuclease LACTB2	0.259389	0.675079	0.170645
SUCLG1	P53597	Succinate--CoA ligase [ADP/GDP-forming] subunit alpha, mitochondrial	0.259126	0.340726	0.467594
IARS1	P41252	Isoleucine--tRNA ligase, cytoplasmic	0.258568	0.0755432	1.1218
MRPS22	P82650	28S ribosomal protein S22, mitochondrial	0.258188	0.168067	0.774516
GORASP2	Q9H8Y8	Golgi reassembly-stacking protein 2	0.256603	0.157001	0.804099
AASDHPPT	Q9NRN7	L-aminoadipate-semialdehyde dehydrogenase-phosphopantetheinyl transferase	0.256452	0.270116	0.56845
LGALS3	P17931	Galectin-3	0.256199	0.209949	0.677885
CAND1	Q86VP6	Cullin-associated NEDD8-dissociated protein 1	0.255805	0.076977	1.11364
MRPL1	Q9BYD6	39S ribosomal protein L1, mitochondrial	0.25576	0.278203	0.555639
TECR	Q9NZ01	Very-long-chain enoyl-CoA reductase	0.25533	0.140411	0.8526
BCKDHA	P12694	2-oxoisovalerate dehydrogenase subunit alpha, mitochondrial	0.254409	0.558743	0.252788
PSMD11	O00231	26S proteasome non-ATPase regulatory subunit 11	0.25431	0.0649922	1.18714
MYCBP	Q99417	c-Myc-binding protein	0.253899	0.309785	0.50894
LEMD3	Q9Y2U8	Inner nuclear membrane protein Man1	0.253276	0.593615	0.226495
TBL3	Q12788	Transducin beta-like protein 3	0.253106	0.143819	0.842182
RNASEH2C	Q8TDP1	Ribonuclease H2 subunit C	0.253006	0.277764	0.556325
PRMT1	Q99873	Protein arginine N-methyltransferase 1	0.252813	0.108522	0.964481
S100A11	P31949	Protein S100-A11	0.252532	0.255994	0.591771
SKP1	P63208	S-phase kinase-associated protein 1	0.252275	0.393544	0.405007
CWC15	Q9P013	Spliceosome-associated protein CWC15 homolog	0.251445	0.239419	0.620841
EEF1B2	P24534	Elongation factor 1-beta	0.250581	0.309718	0.509033
TRIM21	P19474	E3 ubiquitin-protein ligase TRIM21	0.249325	0.444208	0.352414
KIFC1	Q9BW19	Kinesin-like protein KIFC1	0.249188	0.470282	0.327641
UBE3C	Q15386	Ubiquitin-protein ligase E3C	0.248737	0.494734	0.305629
FKBP2	P26885	Peptidyl-prolyl cis-trans isomerase FKBP2	0.247335	0.291441	0.53545
SULT1A1	P50225	Sulfotransferase 1A1	0.246974	0.764683	0.116519
NEDD4	P46934	E3 ubiquitin-protein ligase NEDD4	0.246439	0.348088	0.45831
FLOT1	O75955	Flotillin-1	0.246032	0.131973	0.879516
TUBA3C	P0DPH7	Tubulin alpha-3C chain	0.246008	0.115195	0.938566
SMAD9	O15198	Mothers against decapentaplegic homolog 9	0.245262	0.350617	0.455167
WDR5	P61964	WD repeat-containing protein 5	0.245085	0.262885	0.580234
HSPA4	P34932	Heat shock 70 kDa protein 4	0.244929	0.108883	0.963039
PPA2	Q9H2U2	Inorganic pyrophosphatase 2, mitochondrial	0.244848	0.265141	0.576523
RCL1	Q9Y2P8	RNA 3'-terminal phosphate cyclase-like protein	0.244815	0.662348	0.178914
GNG12	Q9UBI6	Guanine nucleotide-binding protein G(I)/G(S)/G(O) subunit gamma-12	0.244524	0.0826338	1.08284
GDI1	P31150	Rab GDP dissociation inhibitor alpha	0.244303	0.0633091	1.19853
PPP4C	P60510	Serine/threonine-protein phosphatase 4 catalytic subunit	0.243494	0.272917	0.56397
DHRS1	Q96LJ7	Dehydrogenase/reductase SDR family member 1	0.243311	0.447222	0.349477
SVIL	O95425	Supervillin	0.242841	0.45214	0.344727
COPE	O14579	Coatomer subunit epsilon	0.242706	0.153571	0.813691
NDUFA7	O95182	NADH dehydrogenase [ubiquinone] 1 alpha subcomplex subunit 7	0.242468	0.616547	0.210034
DSG3	P32926	Desmoglein-3	0.241919	0.776858	0.109658
STAM2	O75886	Signal transducing adapter molecule 2	0.24016	0.485434	0.31387
DNAJC3	Q13217	DnaJ homolog subfamily C member 3	0.238492	0.320652	0.493966
PRPSAP1	Q14558	Phosphoribosyl pyrophosphate synthase-associated protein 1	0.238432	0.29051	0.536839
PFDN2	Q9UHV9	Prefoldin subunit 2	0.237625	0.336162	0.473452
RPL19	P84098	60S ribosomal protein L19	0.236643	0.142795	0.845288
TNPO1	Q92973	Transportin-1	0.236255	0.264384	0.577764
BAIAP2L1	Q9UHR4	Brain-specific angiogenesis inhibitor 1-associated protein 2-like protein 1	0.236126	0.597579	0.223605
KDSR	Q06136	3-ketodihydrosphingosine reductase	0.236073	0.508246	0.293926
LRRFIP1	Q32MZ4	Leucine-rich repeat flightless-interacting protein 1	0.234971	0.116396	0.934061
RRM2	P31350	Ribonucleoside-diphosphate reductase subunit M2	0.234695	0.363426	0.439584
ZNRD2	O60232	Protein ZNRD2	0.233411	0.341227	0.466957
RPP30	P78346	Ribonuclease P protein subunit p30	0.232669	0.21123	0.675245
ACTB	P60709	Actin, cytoplasmic 1	0.232359	0.0997602	1.00104
SHMT1	P34896	Serine hydroxymethyltransferase, cytosolic	0.231767	0.206755	0.684544
QDPR	P09417	Dihydropteridine reductase	0.231256	0.136961	0.863402
AKR1A1	P14550	Aldo-keto reductase family 1 member A1	0.231174	0.218335	0.660876
COX4I1	P13073	Cytochrome c oxidase subunit 4 isoform 1, mitochondrial	0.23	0.255056	0.593364
CTTN	Q14247	Src substrate cortactin	0.22925	0.141968	0.84781
SULT1A3	P0DMM9	Sulfotransferase 1A3	0.228885	0.841039	0.0751837
ARPC5L	Q9BPX5	Actin-related protein 2/3 complex subunit 5-like protein	0.228761	0.397911	0.400214
CASP8	Q14790	Caspase-8	0.228702	0.557853	0.25348
STK26	Q9P289	Serine/threonine-protein kinase 26	0.228701	0.33112	0.480014
HLA-H	P01893	Putative HLA class I histocompatibility antigen, alpha chain H	0.228564	0.587422	0.23105
CACYBP	Q9HB71	Calcyclin-binding protein	0.228153	0.122381	0.912287
MKKS	Q9HB66	Alternative protein MKKS	0.227856	0.601494	0.220769
TFRC	P02786	Transferrin receptor protein 1	0.227723	0.293934	0.531751
ABCD3	P28288	ATP-binding cassette sub-family D member 3	0.227718	0.173026	0.761888
NUP133	Q8WUM0	Nuclear pore complex protein Nup133	0.227589	0.236604	0.625978
IRF3	Q14653	Interferon regulatory factor 3	0.22729	0.228535	0.641047
KIF2B	Q8N4N8	Kinesin-like protein KIF2B	0.227099	0.514187	0.288879
GNE	Q9Y223	Bifunctional UDP-N-acetylglucosamine 2-epimerase/N-acetylmannosamine kinase	0.226907	0.256591	0.590758
PIGU	Q9H490	Phosphatidylinositol glycan anchor biosynthesis class U protein	0.22687	0.464339	0.333165
CASP14	P31944	Caspase-14	0.225618	0.478274	0.320323
MKI67	P46013	Proliferation marker protein Ki-67	0.225268	0.339663	0.468951
RPS9	P46781	40S ribosomal protein S9	0.225127	0.253301	0.596363
ARHGAP29	Q52LW3	Rho GTPase-activating protein 29	0.224733	0.495549	0.304913
MGST2	Q99735	Microsomal glutathione S-transferase 2	0.224602	0.443228	0.353372
DNTTIP2	Q5QJE6	Deoxynucleotidyltransferase terminal-interacting protein 2	0.224355	0.340983	0.467267
RPS28	P62857	40S ribosomal protein S28	0.222953	0.333008	0.477545
RAC2	P15153	Ras-related C3 botulinum toxin substrate 2	0.222937	0.236922	0.625395
MTPN	P58546	Myotrophin	0.222818	0.402791	0.39492
ALDH2	P05091	Aldehyde dehydrogenase, mitochondrial	0.222775	0.323431	0.490219
NOL11	Q9H8H0	Nucleolar protein 11	0.221627	0.688296	0.162225
ISYNA1	Q9NPH2	Inositol-3-phosphate synthase 1	0.220434	0.738422	0.131696
ATAD3C	Q5T2N8	ATPase family AAA domain-containing protein 3C	0.219586	0.432335	0.36418
MYO18A	Q92614	Unconventional myosin-XVIIIa	0.219409	0.43316	0.363352
NUCB1	Q02818	Nucleobindin-1	0.218706	0.244134	0.612372
VAV2	P52735	Guanine nucleotide exchange factor VAV2	0.217961	0.388717	0.410367
H2AC21	Q8IUE6	Histone H2A type 2-B	0.217034	0.473711	0.324487
SLC35B2	Q8TB61	Adenosine 3'-phospho 5'-phosphosulfate transporter 1	0.216681	0.426813	0.369762
COX6B1	P14854	Cytochrome c oxidase subunit 6B1	0.216651	0.680693	0.167049
ARPC5	O15511	Actin-related protein 2/3 complex subunit 5	0.21616	0.280798	0.551606
LEMD2	Q8NC56	LEM domain-containing protein 2	0.216048	0.452249	0.344623
MRPL11	Q9Y3B7	39S ribosomal protein L11, mitochondrial	0.215828	0.358666	0.44531
ATP2C1	P98194	Calcium-transporting ATPase type 2C member 1	0.214196	0.593615	0.226495
IGF2BP1	Q9NZI8	Insulin-like growth factor 2 mRNA-binding protein 1	0.214156	0.537209	0.269857
RBM28	Q9NW13	RNA-binding protein 28	0.213988	0.370557	0.431144
DDX60	Q8IY21	Probable ATP-dependent RNA helicase DDX60	0.21229	0.508322	0.293861
MYEF2	Q9P2K5	Myelin expression factor 2	0.211345	0.526736	0.278407
EIF3M	Q7L2H7	Eukaryotic translation initiation factor 3 subunit M	0.211327	0.419654	0.377109
NDUFA9	Q16795	NADH dehydrogenase [ubiquinone] 1 alpha subcomplex subunit 9, mitochondrial	0.211053	0.216062	0.665422
B4GALT5	O43286	Beta-1,4-galactosyltransferase 5	0.210107	0.52092	0.283229
TIMM9	Q9Y5J7	Mitochondrial import inner membrane translocase subunit Tim9	0.210104	0.614149	0.211726
PCBP1	Q15365	Poly(rC)-binding protein 1	0.208944	0.243981	0.612644
YWHAQ	P27348	14-3-3 protein theta	0.208625	0.166303	0.779101
PSMD9	O00233	26S proteasome non-ATPase regulatory subunit 9	0.208591	0.35176	0.453754
MAK16	Q9BXY0	Protein MAK16 homolog	0.206542	0.542329	0.265737
TMEM106B	Q9NUM4	Transmembrane protein 106B	0.206441	0.5528	0.257432
PLPBP	O94903	Pyridoxal phosphate homeostasis protein	0.206314	0.240559	0.618779
DUT	P33316	Deoxyuridine 5'-triphosphate nucleotidohydrolase, mitochondrial	0.206209	0.339372	0.469324
PSMD8	P48556	26S proteasome non-ATPase regulatory subunit 8	0.206151	0.131884	0.879806
ADH5	P11766	Alcohol dehydrogenase class-3	0.205802	0.279972	0.552886
HNRNPF	P52597	Heterogeneous nuclear ribonucleoprotein F	0.205583	0.321278	0.493119
PIGR	P01833	Polymeric immunoglobulin receptor	0.204809	0.624325	0.20459
LYZ	P61626	Lysozyme C	0.204319	0.614149	0.211726
GPHN	Q9NQX3	Gephyrin	0.204244	0.51951	0.284406
CAPZA1	P52907	F-actin-capping protein subunit alpha-1	0.203722	0.299859	0.523083
CTNNA1	P35221	Catenin alpha-1	0.2037	0.250547	0.601111
NDUFS1	P28331	NADH-ubiquinone oxidoreductase 75 kDa subunit, mitochondrial	0.203589	0.229049	0.640072
MRPL13	Q9BYD1	39S ribosomal protein L13, mitochondrial	0.202984	0.42979	0.366743
NDUFA6	P56556	NADH dehydrogenase [ubiquinone] 1 alpha subcomplex subunit 6	0.202323	0.414815	0.382145
MRPL10	Q7Z7H8	39S ribosomal protein L10, mitochondrial	0.202165	0.526511	0.278592
PAK1IP1	Q9NWT1	p21-activated protein kinase-interacting protein 1	0.201691	0.392984	0.405625
QTRT1	Q9BXR0	Queuine tRNA-ribosyltransferase catalytic subunit 1	0.199777	0.271868	0.565642
ARL1	P40616	ADP-ribosylation factor-like protein 1	0.198908	0.370557	0.431144
AGPS	O00116	Alkyldihydroxyacetonephosphate synthase, peroxisomal	0.198908	0.175734	0.755144
HNRNPC	P07910	Heterogeneous nuclear ribonucleoproteins C1/C2	0.198895	0.33563	0.47414
TRIM33	Q9UPN9	E3 ubiquitin-protein ligase TRIM33	0.197332	0.58339	0.234041
SSU72	Q9NP77	RNA polymerase II subunit A C-terminal domain phosphatase SSU72	0.197141	0.594218	0.226054
GSS	P48637	Glutathione synthetase	0.19662	0.329177	0.48257
MCTS1	Q9ULC4	Malignant T-cell-amplified sequence 1	0.195237	0.395194	0.403189
AHCYL1	O43865	S-adenosylhomocysteine hydrolase-like protein 1	0.195124	0.19443	0.711236
COPB2	P35606	Coatomer subunit beta'	0.195053	0.122439	0.912082
RPL18A	Q02543	60S ribosomal protein L18a	0.194329	0.311927	0.505947
LAMC2	Q13753	Laminin subunit gamma-2	0.194315	0.376995	0.423665
MCCC2	Q9HCC0	Methylcrotonoyl-CoA carboxylase beta chain, mitochondrial	0.194258	0.321995	0.49215
GLO1	Q04760	Lactoylglutathione lyase	0.193602	0.179846	0.745099
CTBP2	P56545	C-terminal-binding protein 2	0.192714	0.20575	0.686659
ATP5PO	P48047	ATP synthase subunit O, mitochondrial	0.192449	0.340726	0.467594
TBC1D15	Q8TC07	TBC1 domain family member 15	0.192043	0.593093	0.226877
NAPRT	Q6XQN6	Nicotinate phosphoribosyltransferase	0.192021	0.431146	0.365376
AKR1C2	P52895	Aldo-keto reductase family 1 member C2	0.191183	0.585341	0.232591
COPS5	Q92905	COP9 signalosome complex subunit 5	0.191141	0.322655	0.491262
PPOX	P50336	Protoporphyrinogen oxidase	0.190146	0.640662	0.193371
NOL9	Q5SY16	Polynucleotide 5'-hydroxyl-kinase NOL9	0.189853	0.553797	0.256649
WDR36	Q8NI36	WD repeat-containing protein 36	0.188445	0.313274	0.504075
NAF1	Q96HR8	H/ACA ribonucleoprotein complex non-core subunit NAF1	0.187171	0.699545	0.155184
LSS	P48449	Lanosterol synthase	0.186773	0.505345	0.296412
DLD	P09622	Dihydrolipoyl dehydrogenase, mitochondrial	0.185801	0.205891	0.686362
CTPS1	P17812	CTP synthase 1	0.185693	0.225028	0.647764
HRG	P04196	Histidine-rich glycoprotein	0.185597	0.631618	0.199546
LANCL1	O43813	Glutathione S-transferase LANCL1	0.185337	0.482201	0.316772
TEX15	Q9BXT5	Testis-expressed protein 15	0.185091	0.52092	0.283229
RRAS	P10301	Ras-related protein R-Ras	0.185059	0.316932	0.499035
PNPLA6	Q8IY17	Patatin-like phospholipase domain-containing protein 6	0.184917	0.422056	0.37463
SLC25A24	Q6NUK1	Calcium-binding mitochondrial carrier protein SCaMC-1	0.184668	0.311737	0.506212
FLNC	Q14315	Filamin-C	0.1844	0.490953	0.308961
HYOU1	Q9Y4L1	Hypoxia up-regulated protein 1	0.182239	0.417527	0.379316
OSTF1	Q92882	Osteoclast-stimulating factor 1	0.182217	0.313317	0.504016
TMEM126A	Q9H061	Transmembrane protein 126A	0.182152	0.597579	0.223605
PSMD6	Q15008	26S proteasome non-ATPase regulatory subunit 6	0.181947	0.178883	0.74743
CALR	P27797	Calreticulin	0.181705	0.388808	0.410265
CSTF3	Q12996	Cleavage stimulation factor subunit 3	0.181014	0.335502	0.474305
AACS	Q86V21	Acetoacetyl-CoA synthetase	0.179803	0.38669	0.412637
NELFB	Q8WX92	Negative elongation factor B	0.179683	0.609627	0.214936
YWHAZ	P63104	14-3-3 protein zeta/delta	0.178711	0.304819	0.515958
LETM1	O95202	Mitochondrial proton/calcium exchanger protein	0.177952	0.256064	0.591651
SNAP23	O00161	Synaptosomal-associated protein 23	0.177485	0.51951	0.284406
ZNF638	Q14966	Zinc finger protein 638	0.176925	0.53031	0.275471
TRAPPC1	Q9Y5R8	Trafficking protein particle complex subunit 1	0.176816	0.333979	0.476281
TOR1AIP1	Q5JTV8	Torsin-1A-interacting protein 1	0.17671	0.372435	0.428949
SAR1B	Q9Y6B6	GTP-binding protein SAR1b	0.176631	0.403559	0.394093
PRKCI	P41743	Protein kinase C iota type	0.176421	0.588236	0.230448
RAP2A	P10114	Ras-related protein Rap-2a	0.17504	0.345888	0.461065
RANGAP1	P46060	Ran GTPase-activating protein 1	0.173424	0.266347	0.574552
DPP3	Q9NY33	Dipeptidyl peptidase 3	0.173357	0.131494	0.881094
SNAPIN	O95295	SNARE-associated protein Snapin	0.172738	0.489872	0.309917
MAN2B1	O00754	Lysosomal alpha-mannosidase	0.172582	0.569336	0.244631
RALB	P11234	Ras-related protein Ral-B	0.172153	0.421858	0.374834
RIF1	Q5UIP0	Telomere-associated protein RIF1	0.171093	0.614149	0.211726
HSPA8	P11142	Heat shock cognate 71 kDa protein	0.170812	0.293934	0.531751
NUDT4B	A0A024RBG1	Diphosphoinositol polyphosphate phosphohydrolase NUDT4B	0.170436	0.680693	0.167049
MYADM	Q96S97	Myeloid-associated differentiation marker	0.170055	0.630316	0.200442
NDUFB5	O43674	NADH dehydrogenase [ubiquinone] 1 beta subcomplex subunit 5, mitochondrial	0.169859	0.494689	0.305668
ETFB	P38117	Electron transfer flavoprotein subunit beta	0.169694	0.233688	0.631364
CAB39	Q9Y376	Calcium-binding protein 39	0.169617	0.626923	0.202786
CTSC	P53634	Dipeptidyl peptidase 1	0.169543	0.495549	0.304913
PDLIM1	O00151	PDZ and LIM domain protein 1	0.16906	0.34746	0.459096
HLA-A	P04439	HLA class I histocompatibility antigen, A alpha chain	0.168273	0.547772	0.2614
PAICS	P22234	Multifunctional protein ADE2	0.168133	0.226897	0.644171
CDC42	P60953	Cell division control protein 42 homolog	0.167449	0.39779	0.400346
ADSS2	P30520	Adenylosuccinate synthetase isozyme 2	0.167293	0.365855	0.436691
HM13	Q8TCT9	Minor histocompatibility antigen H13	0.167098	0.267188	0.573184
MACROH2A2	Q9P0M6	Core histone macro-H2A.2	0.166977	0.694089	0.158585
MOV10	Q9HCE1	Helicase MOV-10	0.16694	0.438386	0.358144
GSTM3	P21266	Glutathione S-transferase Mu 3	0.166916	0.712048	0.147491
ANP32D	O95626	Acidic leucine-rich nuclear phosphoprotein 32 family member D	0.166854	0.545395	0.263289
SPTAN1	Q13813	Spectrin alpha chain, non-erythrocytic 1	0.166091	0.143535	0.843042
HIF1AN	Q9NWT6	Hypoxia-inducible factor 1-alpha inhibitor	0.164637	0.779754	0.108043
SLC25A6	P12236	ADP/ATP translocase 3	0.164448	0.50119	0.299997
PPP4R1	Q8TF05	Serine/threonine-protein phosphatase 4 regulatory subunit 1	0.164366	0.616616	0.209985
PSMA7	O14818	Proteasome subunit alpha type-7	0.164351	0.345654	0.461359
RAB1A	P62820	Ras-related protein Rab-1A	0.162618	0.254037	0.595102
RCN2	Q14257	Reticulocalbin-2	0.162615	0.596599	0.224318
PCYOX1	Q9UHG3	Prenylcysteine oxidase 1	0.162342	0.340966	0.467288
NAMPT	P43490	Nicotinamide phosphoribosyltransferase	0.161975	0.583588	0.233893
VPS26A	O75436	Vacuolar protein sorting-associated protein 26A	0.160942	0.383182	0.416595
VAMP5	O95183	Vesicle-associated membrane protein 5	0.160697	0.500944	0.300211
PREB	Q9HCU5	Prolactin regulatory element-binding protein	0.159784	0.43316	0.363352
RAB13	P51153	Ras-related protein Rab-13	0.15972	0.333358	0.47709
CHCHD3	Q9NX63	MICOS complex subunit MIC19	0.159702	0.371694	0.429815
RPL35A	P18077	60S ribosomal protein L35a	0.158871	0.390356	0.408539
COPS8	Q99627	COP9 signalosome complex subunit 8	0.158407	0.551856	0.258174
DSG2	Q14126	Desmoglein-2	0.157795	0.371863	0.429617
NMI	Q13287	N-myc-interactor	0.157707	0.579422	0.237005
ACOT7	O00154	Cytosolic acyl coenzyme A thioester hydrolase	0.157696	0.340722	0.4676
SPRYD4	Q8WW59	SPRY domain-containing protein 4	0.156993	0.78158	0.107026
IWS1	Q96ST2	Protein IWS1 homolog	0.156971	0.63969	0.194031
USO1	O60763	General vesicular transport factor p115	0.156898	0.418181	0.378636
METAP1	P53582	Methionine aminopeptidase 1	0.156803	0.656554	0.18273
CYP51A1	Q16850	Lanosterol 14-alpha demethylase	0.156704	0.619374	0.208047
RPL10A	P62906	60S ribosomal protein L10a	0.156097	0.418181	0.378636
UBE2L3	P68036	Ubiquitin-conjugating enzyme E2 L3	0.15591	0.467056	0.330631
ALG2	Q9H553	Alpha-1,3/1,6-mannosyltransferase ALG2	0.155806	0.514934	0.288249
HEBP1	Q9NRV9	Heme-binding protein 1	0.154823	0.469806	0.328082
COX5B	P10606	Cytochrome c oxidase subunit 5B, mitochondrial	0.153944	0.41358	0.38344
MRPL3	P09001	39S ribosomal protein L3, mitochondrial	0.153634	0.753025	0.123191
RAP1BL	A6NIZ1	Ras-related protein Rap-1b-like protein (Fragment)	0.153359	0.307061	0.512775
EXOSC2	Q13868	Exosome complex component RRP4	0.153186	0.390275	0.408629
SERPINB5	P36952	Serpin B5	0.153106	0.701956	0.15369
GET3	O43681	ATPase GET3	0.15298	0.42567	0.370927
ARPC2	O15144	Actin-related protein 2/3 complex subunit 2	0.152283	0.419654	0.377109
SYNGR2	O43760	Synaptogyrin-2	0.15228	0.568097	0.245577
LACTB	P83111	Serine beta-lactamase-like protein LACTB, mitochondrial	0.151584	0.588236	0.230448
BMS1	Q14692	Ribosome biogenesis protein BMS1 homolog	0.151375	0.526238	0.278818
LAP3	P28838	Cytosol aminopeptidase	0.150842	0.422716	0.373951
PPP1CB	P62140	Serine/threonine-protein phosphatase PP1-beta catalytic subunit	0.150382	0.478292	0.320307
SMNDC1	O75940	Survival of motor neuron-related-splicing factor 30	0.150298	0.60952	0.215012
PPIL1	Q9Y3C6	Peptidyl-prolyl cis-trans isomerase-like 1	0.150118	0.596599	0.224318
HSP90AB1	P08238	Heat shock protein HSP 90-beta	0.149722	0.346187	0.460689
EMC3	Q9P0I2	ER membrane protein complex subunit 3	0.149588	0.631487	0.199635
ADK	P55263	Adenosine kinase	0.149514	0.414815	0.382145
CAPZB	P47756	F-actin-capping protein subunit beta	0.149514	0.284899	0.54531
SUCLG2	Q96I99	Succinate--CoA ligase [GDP-forming] subunit beta, mitochondrial	0.149388	0.303217	0.518247
STX12	Q86Y82	Syntaxin-12	0.149248	0.410356	0.386839
LCP1	P13796	Plastin-2	0.149014	0.458178	0.338966
FNTA	P49354	Protein farnesyltransferase/geranylgeranyltransferase type-1 subunit alpha	0.148876	0.634342	0.197676
FAM120A	Q9NZB2	Constitutive coactivator of PPAR-gamma-like protein 1	0.148361	0.3061	0.514137
MED20	Q9H944	Mediator of RNA polymerase II transcription subunit 20	0.148274	0.749318	0.125334
PPP4R3A	Q6IN85	Serine/threonine-protein phosphatase 4 regulatory subunit 3A	0.147271	0.749278	0.125357
ERAP2	Q6P179	Endoplasmic reticulum aminopeptidase 2	0.14682	0.526736	0.278407
IFIT5	Q13325	Interferon-induced protein with tetratricopeptide repeats 5	0.145819	0.611097	0.213889
EIF3F	O00303	Eukaryotic translation initiation factor 3 subunit F	0.145734	0.446364	0.350311
NUP205	Q92621	Nuclear pore complex protein Nup205	0.145482	0.34809	0.458309
NDUFV2	P19404	NADH dehydrogenase [ubiquinone] flavoprotein 2, mitochondrial	0.145296	0.613246	0.212365
ARG1	P05089	Arginase-1	0.144146	0.704241	0.152279
ADSL	P30566	Adenylosuccinate lyase	0.144022	0.46257	0.334822
PSMD14	O00487	26S proteasome non-ATPase regulatory subunit 14	0.143876	0.495549	0.304913
ALOX12B	O75342	Arachidonate 12-lipoxygenase, 12R-type	0.143231	0.676688	0.169611
MAT2B	Q9NZL9	Methionine adenosyltransferase 2 subunit beta	0.14312	0.530718	0.275136
XPO5	Q9HAV4	Exportin-5	0.142622	0.827248	0.0823643
RPL13A	P40429	60S ribosomal protein L13a	0.142399	0.507967	0.294164
RPS8	P62241	40S ribosomal protein S8	0.14234	0.453485	0.343437
GFM1	Q96RP9	Elongation factor G, mitochondrial	0.142164	0.470282	0.327641
GLOD4	Q9HC38	Glyoxalase domain-containing protein 4	0.142026	0.386533	0.412813
CNN2	Q99439	Calponin-2	0.14201	0.392835	0.40579
DDX27	Q96GQ7	Probable ATP-dependent RNA helicase DDX27	0.141878	0.38424	0.415397
HSD17B4	P51659	Peroxisomal multifunctional enzyme type 2	0.14178	0.380987	0.41909
ADAM9	Q13443	Disintegrin and metalloproteinase domain-containing protein 9	0.141409	0.602605	0.219967
GPR108	Q9NPR9	Protein GPR108	0.140239	0.702808	0.153163
UBQLN4	Q9NRR5	Ubiquilin-4	0.13988	0.601494	0.220769
FGA	P02671	Fibrinogen alpha chain	0.139488	0.56906	0.244842
COG3	Q96JB2	Conserved oligomeric Golgi complex subunit 3	0.138913	0.700396	0.154656
TIMM44	O43615	Mitochondrial import inner membrane translocase subunit TIM44	0.138896	0.500096	0.300946
TPM1	P09493	Tropomyosin alpha-1 chain	0.138799	0.472346	0.325739
CANX	P27824	Calnexin	0.138285	0.380987	0.41909
TNPO2	O14787	Transportin-2	0.138279	0.455618	0.341399
TALDO1	P37837	Transaldolase	0.138084	0.418791	0.378002
GLUD1	P00367	Glutamate dehydrogenase 1, mitochondrial	0.137654	0.727733	0.138028
TSN	Q15631	Translin	0.137599	0.540872	0.266906
EEA1	Q15075	Early endosome antigen 1	0.137131	0.323937	0.489539
TBCA	O75347	Tubulin-specific chaperone A	0.136162	0.540872	0.266906
CAP2	P40123	Adenylyl cyclase-associated protein 2	0.135954	0.429534	0.367003
GHITM	Q9H3K2	Growth hormone-inducible transmembrane protein	0.13568	0.790513	0.102091
OXA1L	Q15070	Mitochondrial inner membrane protein OXA1L	0.135664	0.687276	0.162869
PPIL3	Q9H2H8	Peptidyl-prolyl cis-trans isomerase-like 3	0.134907	0.58339	0.234041
TUBB4A	P04350	Tubulin beta-4A chain	0.134244	0.529816	0.275875
CCDC47	Q96A33	Coiled-coil domain-containing protein 47	0.134035	0.629634	0.200912
UBQLN2	Q9UHD9	Ubiquilin-2	0.13345	0.592072	0.227625
FIS1	Q9Y3D6	Mitochondrial fission 1 protein	0.133018	0.583588	0.233893
UBE2T	Q9NPD8	Ubiquitin-conjugating enzyme E2 T	0.13228	0.722224	0.141328
CBFB	Q13951	Core-binding factor subunit beta	0.132052	0.595842	0.224869
VPS53	Q5VIR6	Vacuolar protein sorting-associated protein 53 homolog	0.131635	0.654424	0.184141
CTNNA2	P26232	Catenin alpha-2	0.13117	0.572777	0.242014
PSMG1	O95456	Proteasome assembly chaperone 1	0.13099	0.51951	0.284406
EMC7	Q9NPA0	ER membrane protein complex subunit 7	0.13073	0.762842	0.117565
CHORDC1	Q9UHD1	Cysteine and histidine-rich domain-containing protein 1	0.130461	0.510018	0.292415
RRAS2	P62070	Ras-related protein R-Ras2	0.130193	0.591908	0.227746
CEP170	Q5SW79	Centrosomal protein of 170 kDa	0.129883	0.592583	0.227251
TIAL1	Q01085	Nucleolysin TIAR	0.129296	0.509348	0.292985
CUL3	Q13618	Cullin-3	0.129033	0.64532	0.190225
NPEPPS	P55786	Puromycin-sensitive aminopeptidase	0.128077	0.457194	0.3399
PPP1CA	P62136	Serine/threonine-protein phosphatase PP1-alpha catalytic subunit	0.127274	0.402898	0.394805
RNPEP	Q9H4A4	Aminopeptidase B	0.127131	0.410858	0.386309
VPS35	Q96QK1	Vacuolar protein sorting-associated protein 35	0.127026	0.443317	0.353286
IDH3A	P50213	Isocitrate dehydrogenase [NAD] subunit alpha, mitochondrial	0.126506	0.551454	0.258491
ATXN10	Q9UBB4	Ataxin-10	0.12647	0.589743	0.229337
SLC25A13	Q9UJS0	Calcium-binding mitochondrial carrier protein Aralar2	0.126149	0.486452	0.31296
GOLGB1	Q14789	Golgin subfamily B member 1	0.125358	0.729098	0.137214
SF3B3	Q15393	Splicing factor 3B subunit 3	0.125265	0.39273	0.405906
SYPL1	Q16563	Synaptophysin-like protein 1	0.125116	0.710177	0.148633
POLR1C	O15160	DNA-directed RNA polymerases I and III subunit RPAC1	0.124967	0.660587	0.18007
BAP18	Q8IXM2	Chromatin complexes subunit BAP18	0.124321	0.699603	0.155149
SEC13	P55735	Protein SEC13 homolog	0.123971	0.654915	0.183815
ACLY	P53396	ATP-citrate synthase	0.123613	0.349652	0.456364
ALDH1B1	P30837	Aldehyde dehydrogenase X, mitochondrial	0.123546	0.644874	0.190525
PGLS	O95336	6-phosphogluconolactonase	0.123532	0.516053	0.287306
TXN	P10599	Thioredoxin	0.123512	0.62724	0.202566
NDUFS5	O43920	NADH dehydrogenase [ubiquinone] iron-sulfur protein 5	0.123101	0.715983	0.145097
RPS13	P62277	40S ribosomal protein S13	0.122993	0.586894	0.23144
CTBP1	Q13363	C-terminal-binding protein 1	0.122913	0.494734	0.305629
PKP3	Q9Y446	Plakophilin-3	0.122561	0.6249	0.204189
CLIP2	Q9UDT6	CAP-Gly domain-containing linker protein 2	0.122464	0.823598	0.0842848
NDUFB9	Q9Y6M9	NADH dehydrogenase [ubiquinone] 1 beta subcomplex subunit 9	0.122095	0.815127	0.0887747
PCK2	Q16822	Phosphoenolpyruvate carboxykinase [GTP], mitochondrial	0.121851	0.606816	0.216943
TMED2	Q15363	Transmembrane emp24 domain-containing protein 2	0.120912	0.617672	0.209242
PIGT	Q969N2	GPI transamidase component PIG-T	0.120766	0.654894	0.183829
C8orf33	Q9H7E9	UPF0488 protein C8orf33	0.120434	0.784105	0.105626
SFN	P31947	14-3-3 protein sigma	0.120269	0.701956	0.15369
ASL	P04424	Argininosuccinate lyase	0.119962	0.652378	0.185501
DAZAP1	Q96EP5	DAZ-associated protein 1	0.119899	0.588236	0.230448
PDHB	P11177	Pyruvate dehydrogenase E1 component subunit beta, mitochondrial	0.119729	0.54183	0.266137
COX6C	P09669	Cytochrome c oxidase subunit 6C	0.118628	0.631487	0.199635
ARFGAP3	Q9NP61	ADP-ribosylation factor GTPase-activating protein 3	0.117827	0.570138	0.24402
H3C4	P68431	Histone H3.1	0.117336	0.502989	0.298442
NOMO3	P69849	Nodal modulator 3	0.116978	0.371256	0.430327
COPG2	Q9UBF2	Coatomer subunit gamma-2	0.116057	0.631487	0.199635
CDSN	Q15517	Corneodesmosin	0.115392	0.801771	0.0959495
KIFBP	Q96EK5	KIF-binding protein	0.115211	0.657781	0.181919
TTC37	Q6PGP7	Tetratricopeptide repeat protein 37	0.114976	0.776014	0.11013
SLC25A10	Q9UBX3	Mitochondrial dicarboxylate carrier	0.114795	0.629634	0.200912
KRR1	Q13601	KRR1 small subunit processome component homolog	0.114553	0.670946	0.173312
GRSF1	Q12849	G-rich sequence factor 1	0.114324	0.624875	0.204207
DUSP14	O95147	Dual specificity protein phosphatase 14	0.1142	0.777203	0.109465
LTA4H	P09960	Leukotriene A-4 hydrolase	0.113853	0.527196	0.278028
RPS7	P62081	40S ribosomal protein S7	0.113041	0.596562	0.224344
NFKB2	Q00653	Nuclear factor NF-kappa-B p100 subunit	0.112299	0.57654	0.239171
CSNK2B	P67870	Casein kinase II subunit beta	0.112209	0.718556	0.143539
PPP1R7	Q15435	Protein phosphatase 1 regulatory subunit 7	0.111051	0.502805	0.2986
DNAJC1	Q96KC8	DnaJ homolog subfamily C member 1	0.10998	0.737591	0.132184
SGPL1	O95470	Sphingosine-1-phosphate lyase 1	0.109702	0.562694	0.249728
PFDN6	O15212	Prefoldin subunit 6	0.109651	0.592583	0.227251
CLIC4	Q9Y696	Chloride intracellular channel protein 4	0.109336	0.585341	0.232591
ANP32B	Q92688	Acidic leucine-rich nuclear phosphoprotein 32 family member B	0.10908	0.5528	0.257432
SPATA5	Q8NB90	ATPase family protein 2 homolog	0.108684	0.74373	0.128585
SCAMP1	O15126	Secretory carrier-associated membrane protein 1	0.10862	0.703748	0.152583
RPL4	P36578	60S ribosomal protein L4	0.108606	0.597298	0.223809
MRPL49	Q13405	39S ribosomal protein L49, mitochondrial	0.108414	0.801436	0.0961313
YWHAH	Q04917	14-3-3 protein eta	0.107729	0.569336	0.244631
EIF2B5	Q13144	Translation initiation factor eIF-2B subunit epsilon	0.107484	0.713909	0.146357
SEL1L	Q9UBV2	Protein sel-1 homolog 1	0.107433	0.720677	0.14226
LBR	Q14739	Delta(14)-sterol reductase LBR	0.107266	0.563834	0.248849
GBF1	Q92538	Golgi-specific brefeldin A-resistance guanine nucleotide exchange factor 1	0.107058	0.618839	0.208422
DCXR	Q7Z4W1	L-xylulose reductase	0.106945	0.656554	0.18273
MRPL27	Q9P0M9	39S ribosomal protein L27, mitochondrial	0.10652	0.762392	0.117822
ATP1A1	P05023	Sodium/potassium-transporting ATPase subunit alpha-1	0.10649	0.546632	0.262305
SLC2A1	P11166	Solute carrier family 2, facilitated glucose transporter member 1	0.106229	0.732134	0.135409
RIOX1	Q9H6W3	Ribosomal oxygenase 1	0.106072	0.742712	0.12918
ATP5PB	P24539	ATP synthase F(0) complex subunit B1, mitochondrial	0.105727	0.51344	0.289511
VPS37B	Q9H9H4	Vacuolar protein sorting-associated protein 37B	0.10487	0.806939	0.0931594
SUN1	O94901	SUN domain-containing protein 1	0.104115	0.785507	0.10485
RPL21	P46778	60S ribosomal protein L21	0.103904	0.695399	0.157766
GAPDHS	O14556	Glyceraldehyde-3-phosphate dehydrogenase, testis-specific	0.103534	0.568061	0.245605
ERLIN2	O94905	Erlin-2	0.103522	0.673244	0.171828
YIPF5	Q969M3	Protein YIPF5	0.103141	0.788967	0.102941
DCK	P27707	Deoxycytidine kinase	0.102401	0.716131	0.145008
GPS1	Q13098	COP9 signalosome complex subunit 1	0.10221	0.657871	0.181859
MYO1D	O94832	Unconventional myosin-Id	0.102096	0.774768	0.110828
NEK9	Q8TD19	Serine/threonine-protein kinase Nek9	0.101818	0.615011	0.211117
ARHGEF2	Q92974	Rho guanine nucleotide exchange factor 2	0.101697	0.624454	0.2045
RPL23	P62829	60S ribosomal protein L23	0.101681	0.650226	0.186936
EBNA1BP2	Q99848	Probable rRNA-processing protein EBP2	0.100788	0.633034	0.198573
UBR5	O95071	E3 ubiquitin-protein ligase UBR5	0.100643	0.798873	0.0975225
MYH14	Q7Z406	Myosin-14	0.100182	0.711687	0.147711
TMED10	P49755	Transmembrane emp24 domain-containing protein 10	0.0993104	0.564521	0.24832
RPS2	P15880	40S ribosomal protein S2	0.0992628	0.626564	0.203035
KPRP	Q5T749	Keratinocyte proline-rich protein	0.0986016	0.844081	0.0736157
UBL4A	P11441	Ubiquitin-like protein 4A	0.0981949	0.818265	0.0871058
NXN	Q6DKJ4	Nucleoredoxin	0.0980641	0.714516	0.145988
PRDX2	P32119	Peroxiredoxin-2	0.0966438	0.648039	0.188399
NDUFB8	O95169	NADH dehydrogenase [ubiquinone] 1 beta subcomplex subunit 8, mitochondrial	0.0965486	0.777277	0.109424
EIPR1	Q53HC9	EARP and GARP complex-interacting protein 1	0.0965185	0.776014	0.11013
UBFD1	O14562	Ubiquitin domain-containing protein UBFD1	0.0961926	0.764237	0.116772
HGH1	Q9BTY7	Protein HGH1 homolog	0.0959191	0.795076	0.0995915
RBM47	A0AV96	RNA-binding protein 47	0.0957282	0.91416	0.0389777
ILVBL	A1L0T0	2-hydroxyacyl-CoA lyase 2	0.0953011	0.677209	0.169277
ATP13A1	Q9HD20	Manganese-transporting ATPase 13A1	0.0947626	0.660587	0.18007
YY2	O15391	Transcription factor YY2	0.0943403	0.700942	0.154318
PPIAL4E	A0A075B759	Peptidyl-prolyl cis-trans isomerase A-like 4E	0.0942253	0.718556	0.143539
SLC25A12	O75746	Calcium-binding mitochondrial carrier protein Aralar1	0.0941989	0.665772	0.176675
PAFAH1B2	P68402	Platelet-activating factor acetylhydrolase IB subunit alpha2	0.0941577	0.815127	0.0887747
NANS	Q9NR45	Sialic acid synthase	0.0938482	0.58475	0.23303
TMX2	Q9Y320	Thioredoxin-related transmembrane protein 2	0.0936655	0.660587	0.18007
SSR4	P51571	Translocon-associated protein subunit delta	0.0933255	0.691703	0.16008
DDB1	Q16531	DNA damage-binding protein 1	0.092723	0.421066	0.37565
HMOX2	P30519	Heme oxygenase 2	0.0920364	0.732134	0.135409
GLS	O94925	Glutaminase kidney isoform, mitochondrial	0.0916987	0.714664	0.145898
POLR2L	P62875	DNA-directed RNA polymerases I, II, and III subunit RPABC5	0.091214	0.797761	0.0981271
H2BC12	O60814	Histone H2B type 1-K	0.0905276	0.680364	0.167259
GNAQ	P50148	Guanine nucleotide-binding protein G(q) subunit alpha	0.0897048	0.779382	0.10825
CDK5RAP3	Q96JB5	CDK5 regulatory subunit-associated protein 3	0.0894711	0.773329	0.111636
ESYT1	Q9BSJ8	Extended synaptotagmin-1	0.0891646	0.529844	0.275852
RPLP0	P05388	60S acidic ribosomal protein P0	0.0890038	0.703521	0.152723
EIF2D	P41214	Eukaryotic translation initiation factor 2D	0.0888916	0.827379	0.0822953
DPP7	Q9UHL4	Dipeptidyl peptidase 2	0.0888692	0.802548	0.095529
ATP5ME	P56385	ATP synthase subunit e, mitochondrial	0.088782	0.706347	0.150982
RSL24D1	Q9UHA3	Probable ribosome biogenesis protein RLP24	0.088777	0.897292	0.0470662
H2BE1	A0A2R8Y619	Histone H2B type 2-E1	0.0883284	0.619	0.20831
SRP19	P09132	Signal recognition particle 19 kDa protein	0.0881842	0.81481	0.0889438
B4GALT1	P15291	Beta-1,4-galactosyltransferase 1	0.0868177	0.81525	0.0887091
SCP2	P22307	Non-specific lipid-transfer protein	0.0863904	0.699545	0.155184
TXNDC5	Q8NBS9	Thioredoxin domain-containing protein 5	0.0863468	0.768067	0.114601
IFIT1	P09914	Interferon-induced protein with tetratricopeptide repeats 1	0.0862809	0.795592	0.0993096
RPL7A	P62424	60S ribosomal protein L7a	0.086139	0.704984	0.151821
AP1G1	O43747	AP-1 complex subunit gamma-1	0.08549	0.63969	0.194031
HUWE1	Q7Z6Z7	E3 ubiquitin-protein ligase HUWE1	0.0850446	0.701188	0.154166
STUB1	Q9UNE7	E3 ubiquitin-protein ligase CHIP	0.0843547	0.70891	0.149409
DYNLRB1	Q9NP97	Dynein light chain roadblock-type 1	0.0843338	0.790513	0.102091
RDH11	Q8TC12	Retinol dehydrogenase 11	0.0837434	0.702384	0.153425
AP1G2	O75843	AP-1 complex subunit gamma-like 2	0.0837253	0.715373	0.145468
LONP1	P36776	Lon protease homolog, mitochondrial	0.0832525	0.546377	0.262507
TUBB	P07437	Tubulin beta chain	0.0829604	0.657871	0.181859
ESD	P10768	S-formylglutathione hydrolase	0.0827846	0.700396	0.154656
DHRS4L1	P0CG22	Putative dehydrogenase/reductase SDR family member 4-like 1	0.0821677	0.832315	0.0797124
CIP2A	Q8TCG1	Protein CIP2A	0.0820766	0.867952	0.0615044
DERA	Q9Y315	Deoxyribose-phosphate aldolase	0.0819625	0.745139	0.127763
GCDH	Q92947	Glutaryl-CoA dehydrogenase, mitochondrial	0.0816881	0.835063	0.078281
IPO8	O15397	Importin-8	0.0814654	0.78153	0.107054
XPO1	O14980	Exportin-1	0.0813786	0.541146	0.266686
RARS1	P54136	Arginine--tRNA ligase, cytoplasmic	0.0810444	0.638809	0.194629
RPL14	P50914	60S ribosomal protein L14	0.0808792	0.762847	0.117563
CFDP1	Q9UEE9	Craniofacial development protein 1	0.0805843	0.749278	0.125357
EXOC4	Q96A65	Exocyst complex component 4	0.0805071	0.749278	0.125357
TUFM	P49411	Elongation factor Tu, mitochondrial	0.0800829	0.670983	0.173288
SRPK2	P78362	SRSF protein kinase 2	0.0798715	0.762847	0.117563
NADK2	Q4G0N4	NAD kinase 2, mitochondrial	0.0798118	0.830799	0.0805041
RPS4Y1	P22090	40S ribosomal protein S4, Y isoform 1	0.0796835	0.732936	0.134934
GLMN	Q92990	Glomulin	0.0796507	0.860604	0.0651966
SAR1A	Q9NR31	GTP-binding protein SAR1a	0.079281	0.777203	0.109465
RPF2	Q9H7B2	Ribosome production factor 2 homolog	0.0791683	0.770635	0.113151
THOC6	Q86W42	THO complex subunit 6 homolog	0.0784549	0.776858	0.109658
YAP1	P46937	Transcriptional coactivator YAP1	0.0757191	0.691703	0.16008
SFXN1	Q9H9B4	Sideroflexin-1	0.0757159	0.758294	0.120163
DHX30	Q7L2E3	ATP-dependent RNA helicase DHX30	0.0752161	0.680282	0.167311
ECHDC1	Q9NTX5	Ethylmalonyl-CoA decarboxylase	0.0752047	0.779382	0.10825
GART	P22102	Trifunctional purine biosynthetic protein adenosine-3	0.0749131	0.606132	0.217433
SCCPDH	Q8NBX0	Saccharopine dehydrogenase-like oxidoreductase	0.0746779	0.747469	0.126407
CEP290	O15078	Centrosomal protein of 290 kDa	0.074492	0.806652	0.0933137
GNB3	P16520	Guanine nucleotide-binding protein G(I)/G(S)/G(T) subunit beta-3	0.0742304	0.738899	0.131415
COPS4	Q9BT78	COP9 signalosome complex subunit 4	0.0731369	0.640771	0.193297
GM2A	P17900	Ganglioside GM2 activator	0.0729752	0.845041	0.0731222
POLD1	P28340	DNA polymerase delta catalytic subunit	0.0729691	0.744593	0.128081
SP100	P23497	Nuclear autoantigen Sp-100	0.0729525	0.828083	0.081926
OTULIN	Q96BN8	Ubiquitin thioesterase otulin	0.0728866	0.78158	0.107026
GNAI1	P63096	Guanine nucleotide-binding protein G(i) subunit alpha-1	0.0726435	0.911897	0.0400543
SPAG1	Q07617	Sperm-associated antigen 1	0.0723266	0.862816	0.064082
TMED9	Q9BVK6	Transmembrane emp24 domain-containing protein 9	0.0720521	0.726862	0.138548
PIPSL	A2A3N6	Putative PIP5K1A and PSMD4-like protein	0.0718894	0.818265	0.0871058
SEPHS1	P49903	Selenide, water dikinase 1	0.0714924	0.834953	0.0783378
ILF2	Q12905	Interleukin enhancer-binding factor 2	0.0709534	0.715373	0.145468
NOP58	Q9Y2X3	Nucleolar protein 58	0.0704033	0.738422	0.131696
H1-2	P16403	Histone H1.2	0.0692008	0.801436	0.0961313
PLS3	P13797	Plastin-3	0.0691896	0.756455	0.121217
OSBP	P22059	Oxysterol-binding protein 1	0.0690106	0.731873	0.135564
PTMS	P20962	Parathymosin	0.0689201	0.801436	0.0961313
EXOSC10	Q01780	Exosome component 10	0.0687962	0.65515	0.183659
UBE4A	Q14139	Ubiquitin conjugation factor E4 A	0.0683447	0.829641	0.0811097
COPG1	Q9Y678	Coatomer subunit gamma-1	0.0675285	0.770286	0.113348
GEMIN5	Q8TEQ6	Gem-associated protein 5	0.0673111	0.802876	0.0953516
EEF2	P13639	Elongation factor 2	0.067258	0.74009	0.130716
APOL2	Q9BQE5	Apolipoprotein L2	0.066835	0.774108	0.111198
NIF3L1	Q9GZT8	NIF3-like protein 1	0.0660525	0.826131	0.0829513
NAA16	Q6N069	N-alpha-acetyltransferase 16, NatA auxiliary subunit	0.0659041	0.797761	0.0981271
ATP5PD	O75947	ATP synthase subunit d, mitochondrial	0.0654282	0.748247	0.125955
RPL31	P62899	60S ribosomal protein L31	0.0641729	0.776858	0.109658
TPD52L2	O43399	Tumor protein D54	0.06369	0.81481	0.0889438
GYG1	P46976	Glycogenin-1	0.0636284	0.811347	0.0907932
MYL6	P60660	Myosin light polypeptide 6	0.0635834	0.79065	0.102016
NOL6	Q9H6R4	Nucleolar protein 6	0.0633184	0.831203	0.0802929
RHOT2	Q8IXI1	Mitochondrial Rho GTPase 2	0.0628982	0.785925	0.104619
APEH	P13798	Acylamino-acid-releasing enzyme	0.0626488	0.724974	0.139678
GALNT2	Q10471	Polypeptide N-acetylgalactosaminyltransferase 2	0.0626347	0.806929	0.0931649
ACADVL	P49748	Very long-chain specific acyl-CoA dehydrogenase, mitochondrial	0.0625661	0.786701	0.10419
TOMM6	Q96B49	Mitochondrial import receptor subunit TOM6 homolog	0.0625462	0.857547	0.066742
TPI1	P60174	Triosephosphate isomerase	0.0623697	0.771177	0.112846
UBE2D3	P61077	Ubiquitin-conjugating enzyme E2 D3	0.0620869	0.837515	0.0770075
HADHB	P55084	Trifunctional enzyme subunit beta, mitochondrial	0.0619815	0.68058	0.167121
PAFAH1B3	Q15102	Platelet-activating factor acetylhydrolase IB subunit alpha1	0.0618908	0.807125	0.0930592
PICALM	Q13492	Phosphatidylinositol-binding clathrin assembly protein	0.0616917	0.777277	0.109424
ERLIN1	O75477	Erlin-1	0.0615244	0.755693	0.121654
ARPC4	P59998	Actin-related protein 2/3 complex subunit 4	0.0612028	0.824324	0.0839021
PPP3CA	Q08209	Serine/threonine-protein phosphatase 2B catalytic subunit alpha isoform	0.0610282	0.80067	0.0965466
ACSL3	O95573	Long-chain-fatty-acid--CoA ligase 3	0.0609958	0.735439	0.133453
CIRBP	Q14011	Cold-inducible RNA-binding protein	0.0601058	0.772122	0.112314
CCT8	P50990	T-complex protein 1 subunit theta	0.0600748	0.765752	0.115912
PDHA1	P08559	Pyruvate dehydrogenase E1 component subunit alpha, somatic form, mitochondrial	0.0600456	0.80733	0.0929488
CKAP4	Q07065	Cytoskeleton-associated protein 4	0.0592706	0.774108	0.111198
PAXX	Q9BUH6	Protein PAXX	0.0592669	0.811794	0.090554
MRPL41	Q8IXM3	39S ribosomal protein L41, mitochondrial	0.0589152	0.844081	0.0736157
FGG	P02679	Fibrinogen gamma chain	0.0586036	0.884972	0.0530705
STOML2	Q9UJZ1	Stomatin-like protein 2, mitochondrial	0.0582039	0.811794	0.090554
RPS27L	Q71UM5	40S ribosomal protein S27-like	0.057725	0.827248	0.0823643
HSPBP1	Q9NZL4	Hsp70-binding protein 1	0.0575597	0.771227	0.112818
RBM26	Q5T8P6	RNA-binding protein 26	0.0572178	0.882306	0.0543808
CNPY2	Q9Y2B0	Protein canopy homolog 2	0.0568781	0.811794	0.090554
WASHC5	Q12768	WASH complex subunit 5	0.0566227	0.835063	0.078281
CYB5R3	P00387	NADH-cytochrome b5 reductase 3	0.0561616	0.818265	0.0871058
RAB5A	P20339	Ras-related protein Rab-5A	0.0549129	0.777203	0.109465
DECR1	Q16698	2,4-dienoyl-CoA reductase, mitochondrial	0.0548652	0.795796	0.0991985
AQR	O60306	RNA helicase aquarius	0.0548315	0.883712	0.0536891
IMP3	Q9NV31	U3 small nucleolar ribonucleoprotein protein IMP3	0.0544655	0.918084	0.0371176
EIF3H	O15372	Eukaryotic translation initiation factor 3 subunit H	0.0537581	0.777277	0.109424
UBASH3B	Q8TF42	Ubiquitin-associated and SH3 domain-containing protein B	0.0528266	0.902679	0.0444666
COPZ1	P61923	Coatomer subunit zeta-1	0.0525399	0.797761	0.0981271
RAB5B	P61020	Ras-related protein Rab-5B	0.0522995	0.823598	0.0842848
USP9X	Q93008	Probable ubiquitin carboxyl-terminal hydrolase FAF-X	0.0516386	0.835063	0.078281
NF2	P35240	Merlin	0.0513611	0.907058	0.0423649
PDLIM5	Q96HC4	PDZ and LIM domain protein 5	0.0507659	0.795249	0.0994968
STT3A	P46977	Dolichyl-diphosphooligosaccharide--protein glycosyltransferase subunit STT3A	0.0506633	0.741524	0.129875
MAP1S	Q66K74	Microtubule-associated protein 1S	0.0505032	0.871896	0.0595351
THYN1	Q9P016	Thymocyte nuclear protein 1	0.0502364	0.806263	0.093523
HADHA	P40939	Trifunctional enzyme subunit alpha, mitochondrial	0.0497028	0.764891	0.1164
DDX54	Q8TDD1	ATP-dependent RNA helicase DDX54	0.0487692	0.905109	0.0432989
NDUFB3	O43676	NADH dehydrogenase [ubiquinone] 1 beta subcomplex subunit 3	0.0485856	0.915348	0.0384138
SLC16A1	P53985	Monocarboxylate transporter 1	0.0483243	0.917636	0.0373293
REXO2	Q9Y3B8	Oligoribonuclease, mitochondrial	0.0483141	0.801436	0.0961313
CFL1	P23528	Cofilin-1	0.0476407	0.816832	0.0878674
BTF3	P20290	Transcription factor BTF3	0.0473643	0.864626	0.0631716
DHRS7	Q9Y394	Dehydrogenase/reductase SDR family member 7	0.0471748	0.827379	0.0822953
VDAC3	Q9Y277	Voltage-dependent anion-selective channel protein 3	0.0469541	0.784105	0.105626
NIPSNAP2	O75323	Protein NipSnap homolog 2	0.046914	0.883949	0.053573
FKBP1A	P62942	Peptidyl-prolyl cis-trans isomerase FKBP1A	0.0463261	0.864315	0.0633277
RPS27	P42677	40S ribosomal protein S27	0.0455323	0.889221	0.0509903
AUP1	Q9Y679	Lipid droplet-regulating VLDL assembly factor AUP1	0.0449696	0.929925	0.031552
NCBP1	Q09161	Nuclear cap-binding protein subunit 1	0.0445669	0.81814	0.0871722
COPS6	Q7L5N1	COP9 signalosome complex subunit 6	0.0443342	0.845725	0.0727709
SNRPGP15	A8MWD9	Putative small nuclear ribonucleoprotein G-like protein 15	0.0439328	0.834009	0.0788295
ARCN1	P48444	Coatomer subunit delta	0.0438582	0.818265	0.0871058
GTPBP4	Q9BZE4	Nucleolar GTP-binding protein 1	0.0436295	0.818913	0.0867623
PPP6R3	Q5H9R7	Serine/threonine-protein phosphatase 6 regulatory subunit 3	0.0434787	0.902679	0.0444666
SEC14L2	O76054	SEC14-like protein 2	0.0428083	0.905109	0.0432989
PMM2	O15305	Phosphomannomutase 2	0.0423694	0.870372	0.0602953
ITPR3	Q14573	Inositol 1,4,5-trisphosphate receptor type 3	0.0422751	0.930869	0.0311112
RPL26	P61254	60S ribosomal protein L26	0.0419455	0.846545	0.0723499
NIT2	Q9NQR4	Omega-amidase NIT2	0.0419075	0.826131	0.0829513
TES	Q9UGI8	Testin	0.0416149	0.802876	0.0953516
UBE2S	Q16763	Ubiquitin-conjugating enzyme E2 S	0.0408434	0.915348	0.0384138
HSD17B12	Q53GQ0	Very-long-chain 3-oxoacyl-CoA reductase	0.0406137	0.857604	0.0667131
DUSP23	Q9BVJ7	Dual specificity protein phosphatase 23	0.0403923	0.938951	0.0273572
NDUFA13	Q9P0J0	NADH dehydrogenase [ubiquinone] 1 alpha subcomplex subunit 13	0.0393269	0.867952	0.0615044
CD47	Q08722	Leukocyte surface antigen CD47	0.038015	0.917636	0.0373293
ZMPSTE24	O75844	CAAX prenyl protease 1 homolog	0.0378419	0.852183	0.0694671
RPS25	P62851	40S ribosomal protein S25	0.0378091	0.877811	0.0565992
BABAM2	Q9NXR7	BRISC and BRCA1-A complex member 2	0.0369704	0.925949	0.0334132
MYL1	P05976	Myosin light chain 1/3, skeletal muscle isoform	0.036802	0.812433	0.0902122
IBA57	Q5T440	Putative transferase CAF17, mitochondrial	0.0362446	0.942279	0.0258206
THOP1	P52888	Thimet oligopeptidase	0.0358011	0.806929	0.0931649
TMX3	Q96JJ7	Protein disulfide-isomerase TMX3	0.0357051	0.890204	0.0505103
IGLV3-9	A0A075B6K5	Immunoglobulin lambda variable 3-9	0.0354056	0.945594	0.0242955
OGDH	Q02218	2-oxoglutarate dehydrogenase, mitochondrial	0.0350158	0.801436	0.0961313
RBM3	P98179	RNA-binding protein 3	0.0346819	0.914418	0.038855
RPS6KA5	O75582	Ribosomal protein S6 kinase alpha-5	0.0345744	0.916821	0.0377153
ERAP1	Q9NZ08	Endoplasmic reticulum aminopeptidase 1	0.0343744	0.915689	0.0382518
MRPS31	Q92665	28S ribosomal protein S31, mitochondrial	0.0337849	0.918025	0.0371456
EHD1	Q9H4M9	EH domain-containing protein 1	0.0335541	0.860604	0.0651966
CHRAC1	Q9NRG0	Chromatin accessibility complex protein 1	0.0333645	0.918084	0.0371176
TRMT10C	Q7L0Y3	tRNA methyltransferase 10 homolog C	0.0332196	0.910027	0.0409458
LDAH	Q9H6V9	Lipid droplet-associated hydrolase	0.0323024	0.940693	0.026552
PRKRA	O75569	Interferon-inducible double-stranded RNA-dependent protein kinase activator A	0.0320625	0.901264	0.0451478
LAMB1	P07942	Laminin subunit beta-1	0.0311658	0.95572	0.0196692
STRAP	Q9Y3F4	Serine-threonine kinase receptor-associated protein	0.0309636	0.865541	0.0627124
MYO6	Q9UM54	Unconventional myosin-VI	0.030926	0.869061	0.0609499
ZG16B	Q96DA0	Zymogen granule protein 16 homolog B	0.0305595	0.954092	0.0204095
METAP2	P50579	Methionine aminopeptidase 2	0.0304008	0.940693	0.026552
COPS3	Q9UNS2	COP9 signalosome complex subunit 3	0.0301232	0.890939	0.0501522
SYAP1	Q96A49	Synapse-associated protein 1	0.0299442	0.952744	0.0210237
NTMT1	Q9BV86	N-terminal Xaa-Pro-Lys N-methyltransferase 1	0.0299069	0.916712	0.0377672
HADH	Q16836	Hydroxyacyl-coenzyme A dehydrogenase, mitochondrial	0.0295472	0.892265	0.0495059
EIF2S2	P20042	Eukaryotic translation initiation factor 2 subunit 2	0.0294105	0.905109	0.0432989
NUP43	Q8NFH3	Nucleoporin Nup43	0.0293371	0.937927	0.0278311
MVP	Q14764	Major vault protein	0.029208	0.866133	0.0624155
TRIM16	O95361	Tripartite motif-containing protein 16	0.0291121	0.946388	0.0239309
RPL32	P62910	60S ribosomal protein L32	0.0289099	0.918084	0.0371176
GRHPR	Q9UBQ7	Glyoxylate reductase/hydroxypyruvate reductase	0.0287955	0.903993	0.043835
SDF4	Q9BRK5	45 kDa calcium-binding protein	0.0286522	0.909032	0.041421
PES1	O00541	Pescadillo homolog	0.0284663	0.905839	0.0429492
WDR77	Q9BQA1	Methylosome protein 50	0.0282875	0.916821	0.0377153
MPRIP	Q6WCQ1	Myosin phosphatase Rho-interacting protein	0.0272091	0.92134	0.0355802
MRRF	Q96E11	Ribosome-recycling factor, mitochondrial	0.0266464	0.933195	0.0300274
RPS15	P62841	40S ribosomal protein S15	0.0258757	0.905839	0.0429492
FKBP4	Q02790	Peptidyl-prolyl cis-trans isomerase FKBP4	0.0256927	0.911897	0.0400543
EXOSC8	Q96B26	Exosome complex component RRP43	0.0250585	0.926485	0.0331615
PPP3CB	P16298	Serine/threonine-protein phosphatase 2B catalytic subunit beta isoform	0.0250256	0.934063	0.0296239
ANXA5	P08758	Annexin A5	0.0246412	0.936611	0.0284408
DDAH1	O94760	N(G),N(G)-dimethylarginine dimethylaminohydrolase 1	0.0242274	0.913034	0.0395131
LPCAT1	Q8NF37	Lysophosphatidylcholine acyltransferase 1	0.0242067	0.934101	0.0296061
MRPS9	P82933	28S ribosomal protein S9, mitochondrial	0.0240476	0.944537	0.024781
ZFR	Q96KR1	Zinc finger RNA-binding protein	0.0233032	0.905839	0.0429492
UQCRFS1P1	P0C7P4	Putative cytochrome b-c1 complex subunit Rieske-like protein 1	0.0231069	0.892546	0.0493696
MRPL54	Q6P161	39S ribosomal protein L54, mitochondrial	0.0229875	0.952744	0.0210237
TNS2	Q63HR2	Tensin-2	0.0224706	0.961926	0.0168585
VAT1	Q99536	Synaptic vesicle membrane protein VAT-1 homolog	0.0218424	0.899945	0.0457839
ATXN2	Q99700	Ataxin-2	0.02184	0.952744	0.0210237
SYF2	O95926	Pre-mRNA-splicing factor SYF2	0.0218365	0.96244	0.0166262
PDE12	Q6L8Q7	2',5'-phosphodiesterase 12	0.0217871	0.917855	0.0372259
PDE2A	O00408	cGMP-dependent 3',5'-cyclic phosphodiesterase	0.0214355	0.958779	0.0182815
GPX8	Q8TED1	Probable glutathione peroxidase 8	0.0214094	0.966215	0.0149264
SRGAP2	O75044	SLIT-ROBO Rho GTPase-activating protein 2	0.0209387	0.96144	0.0170776
SERPINB6	P35237	Serpin B6	0.0202504	0.927818	0.032537
GOLGA4	Q13439	Golgin subfamily A member 4	0.0200663	0.955903	0.0195863
SPTLC1	O15269	Serine palmitoyltransferase 1	0.0199747	0.954232	0.020346
SUGT1	Q9Y2Z0	Protein SGT1 homolog	0.0196579	0.9352	0.0290955
EPS8L1	Q8TE68	Epidermal growth factor receptor kinase substrate 8-like protein 1	0.0193927	0.973057	0.0118616
ACTG1	P63261	Actin, cytoplasmic 2	0.0187203	0.966943	0.0145991
IMPA1	P29218	Inositol monophosphatase 1	0.0186457	0.940693	0.026552
PRMT5	O14744	Protein arginine N-methyltransferase 5	0.0185361	0.916821	0.0377153
PELP1	Q8IZL8	Proline-, glutamic acid- and leucine-rich protein 1	0.0182817	0.952744	0.0210237
BAG3	O95817	BAG family molecular chaperone regulator 3	0.0175203	0.954092	0.0204095
TSG101	Q99816	Tumor susceptibility gene 101 protein	0.0174984	0.947205	0.023556
ALAD	P13716	Delta-aminolevulinic acid dehydratase	0.0173194	0.975238	0.0108893
ATAD3B	Q5T9A4	ATPase family AAA domain-containing protein 3B	0.0171704	0.947498	0.0234217
CRYZ	Q08257	Quinone oxidoreductase	0.0166528	0.930955	0.0310713
NUDCD1	Q96RS6	NudC domain-containing protein 1	0.0151035	0.946388	0.0239309
RAP1B	P61224	Ras-related protein Rap-1b	0.0146705	0.951649	0.0215231
SRP68	Q9UHB9	Signal recognition particle subunit SRP68	0.0132348	0.938356	0.0276322
PGAM1	P18669	Phosphoglycerate mutase 1	0.0130725	0.961926	0.0168585
RPS18	P62269	40S ribosomal protein S18	0.0127533	0.962759	0.0164824
RPS16	P62249	40S ribosomal protein S16	0.0126781	0.961926	0.0168585
GRWD1	Q9BQ67	Glutamate-rich WD repeat-containing protein 1	0.0113188	0.969899	0.0132736
PYM1	Q9BRP8	Partner of Y14 and mago	0.0110248	0.975238	0.0108893
TTC4	O95801	Tetratricopeptide repeat protein 4	0.0108619	0.976053	0.0105268
ME2	P23368	NAD-dependent malic enzyme, mitochondrial	0.0107765	0.974688	0.0111342
UCK2	Q9BZX2	Uridine-cytidine kinase 2	0.0106543	0.96244	0.0166262
CAT	P04040	Catalase	0.0104797	0.978858	0.00928043
EIF4A1	P60842	Eukaryotic initiation factor 4A-I	0.0098181	0.964478	0.0157076
NDUFAF3	Q9BU61	NADH dehydrogenase [ubiquinone] 1 alpha subcomplex assembly factor 3	0.00944457	0.990278	0.00424294
TSNAX	Q99598	Translin-associated protein X	0.00861346	0.972502	0.0121097
PSMD12	O00232	26S proteasome non-ATPase regulatory subunit 12	0.0085475	0.961926	0.0168585
DBR1	Q9UK59	Lariat debranching enzyme	0.00841622	0.979943	0.00879929
UBE2L5	A0A1B0GUS4	Ubiquitin-conjugating enzyme E2 L5	0.00832539	0.978578	0.00940463
ECE1	P42892	Endothelin-converting enzyme 1	0.00766567	0.981213	0.00823677
TFG	Q92734	Protein TFG	0.00719859	0.979758	0.0088813
EIF2B2	P49770	Translation initiation factor eIF-2B subunit beta	0.00717954	0.976053	0.0105268
COASY	Q13057	Bifunctional coenzyme A synthase	0.00623133	0.977619	0.0098303
GPAT3	Q53EU6	Glycerol-3-phosphate acyltransferase 3	0.00621091	0.990637	0.00408548
POP7	O75817	Ribonuclease P protein subunit p20	0.00602484	0.990278	0.00424294
WASHC4	Q2M389	WASH complex subunit 4	0.00573486	0.986814	0.00576467
RPS26	P62854	40S ribosomal protein S26	0.00498499	0.985973	0.00613515
AGRN	O00468	Agrin	0.00484915	0.989942	0.0043904
EPRS1	P07814	Bifunctional glutamate/proline--tRNA ligase	0.00473686	0.97492	0.0110309
CTSB	P07858	Cathepsin B	0.00417448	0.984585	0.006747
SEC11A	P67812	Signal peptidase complex catalytic subunit SEC11A	0.00365319	0.985787	0.00621684
MX2	P20592	Interferon-induced GTP-binding protein Mx2	0.00322433	0.993168	0.00297723
H2AC8	P04908	Histone H2A type 1-B/E	0.00317097	0.990278	0.00424294
RRM1	P23921	Ribonucleoside-diphosphate reductase large subunit	0.00300372	0.989034	0.00478869
GSDMA	Q96QA5	Gasdermin-A	0.00266394	0.994153	0.00254683
LYPLA1	O75608	Acyl-protein thioesterase 1	0.00262491	0.990637	0.00408548
RAB6A	P20340	Ras-related protein Rab-6A	0.0025813	0.990373	0.0042013
SPCS3	P61009	Signal peptidase complex subunit 3	0.00219855	0.990278	0.00424294
PABPC4	Q13310	Polyadenylate-binding protein 4	0.00179733	0.994153	0.00254683
BCAP31	P51572	B-cell receptor-associated protein 31	0.00113808	0.995691	0.00187549
ABRAXAS2	Q15018	BRISC complex subunit Abraxas 2	0.000306468	0.999875	5.43881e-05
DDX50	Q9BQ39	ATP-dependent RNA helicase DDX50	0.000213729	0.999875	5.43881e-05
TK1	P04183	Thymidine kinase, cytosolic	6.57578e-05	0.999875	5.43881e-05
KPNA4	O00629	Importin subunit alpha-3	3.13142e-05	0.999875	5.43881e-05
GNG5	P63218	Guanine nucleotide-binding protein G(I)/G(S)/G(O) subunit gamma-5	-6.61784e-05	0.999875	5.43881e-05
CHTOP	Q9Y3Y2	Chromatin target of PRMT1 protein	-0.000873134	0.997639	0.00102658
MCAM	P43121	Cell surface glycoprotein MUC18	-0.00211324	0.995439	0.00198521
NOP56	O00567	Nucleolar protein 56	-0.00220731	0.990401	0.00418876
DBT	P11182	Lipoamide acyltransferase component of branched-chain alpha-keto acid dehydrogenase complex, mitochondrial	-0.00233196	0.995691	0.00187549
PCBP2	Q15366	Poly(rC)-binding protein 2	-0.00327575	0.990278	0.00424294
MTAP	Q13126	S-methyl-5'-thioadenosine phosphorylase	-0.00354123	0.990473	0.00415723
DDX39A	O00148	ATP-dependent RNA helicase DDX39A	-0.00390007	0.985973	0.00613515
CPNE3	O75131	Copine-3	-0.00403731	0.980245	0.00866548
MMUT	P22033	Methylmalonyl-CoA mutase, mitochondrial	-0.00443983	0.993079	0.00301609
THEM6	Q8WUY1	Protein THEM6	-0.00484704	0.983686	0.00714342
NAA10	P41227	N-alpha-acetyltransferase 10	-0.00516032	0.983686	0.00714342
UBE2H	P62256	Ubiquitin-conjugating enzyme E2 H	-0.00601006	0.983686	0.00714342
ARF6	P62330	ADP-ribosylation factor 6	-0.00660525	0.979943	0.00879929
NPEPPSL1	A6NEC2	Puromycin-sensitive aminopeptidase-like protein	-0.00673215	0.977125	0.0100499
RAB11A	P62491	Ras-related protein Rab-11A	-0.00680432	0.975238	0.0108893
PSMC3	P17980	26S proteasome regulatory subunit 6A	-0.00695237	0.973057	0.0118616
ALDH9A1	P49189	4-trimethylaminobutyraldehyde dehydrogenase	-0.00704484	0.975238	0.0108893
ZC3H14	Q6PJT7	Zinc finger CCCH domain-containing protein 14	-0.00769641	0.980245	0.00866548
LSM12	Q3MHD2	Protein LSM12 homolog	-0.00849456	0.980507	0.00854922
MARS1	P56192	Methionine--tRNA ligase, cytoplasmic	-0.0086743	0.961926	0.0168585
LAMTOR5	O43504	Ragulator complex protein LAMTOR5	-0.00875961	0.979768	0.00887665
LIG1	P18858	DNA ligase 1	-0.00912824	0.98137	0.00816729
SUPT5H	O00267	Transcription elongation factor SPT5	-0.00938526	0.977619	0.0098303
GGH	Q92820	Gamma-glutamyl hydrolase	-0.00955607	0.976053	0.0105268
AHSA1	O95433	Activator of 90 kDa heat shock protein ATPase homolog 1	-0.00983151	0.962759	0.0164824
TMEM245	Q9H330	Transmembrane protein 245	-0.010011	0.982174	0.00781141
CPA4	Q9UI42	Carboxypeptidase A4	-0.0103289	0.980919	0.00836687
BAG5	Q9UL15	BAG family molecular chaperone regulator 5	-0.0103805	0.980375	0.00860794
TIMMDC1	Q9NPL8	Complex I assembly factor TIMMDC1, mitochondrial	-0.011105	0.991162	0.00385529
MEMO1	Q9Y316	Protein MEMO1	-0.0113898	0.975238	0.0108893
SCAMP3	O14828	Secretory carrier-associated membrane protein 3	-0.0114835	0.968353	0.0139664
ALDH1A1	P00352	Retinal dehydrogenase 1	-0.0117188	0.977619	0.0098303
RAB38	P57729	Ras-related protein Rab-38	-0.0121566	0.974688	0.0111342
CAD	P27708	CAD protein	-0.0121635	0.940828	0.0264896
TBL2	Q9Y4P3	Transducin beta-like protein 2	-0.0123558	0.967513	0.0143433
CRYZL1	O95825	Quinone oxidoreductase-like protein 1	-0.0123911	0.975836	0.010623
SUMO1P1	G2XKQ0	Small ubiquitin-related modifier 5	-0.0129046	0.952744	0.0210237
HEATR1	Q9H583	HEAT repeat-containing protein 1	-0.0130294	0.962985	0.0163803
NCCRP1	Q6ZVX7	F-box only protein 50	-0.013583	0.976053	0.0105268
ARPC3	O15145	Actin-related protein 2/3 complex subunit 3	-0.0136601	0.962295	0.0166918
GIPC1	O14908	PDZ domain-containing protein GIPC1	-0.0150349	0.947165	0.0235744
SDF2	Q99470	Stromal cell-derived factor 2	-0.0152474	0.964462	0.015715
ZYX	Q15942	Zyxin	-0.0153157	0.962759	0.0164824
NFYC	Q13952	Nuclear transcription factor Y subunit gamma	-0.015683	0.971973	0.0123457
PPP2R1B	P30154	Serine/threonine-protein phosphatase 2A 65 kDa regulatory subunit A beta isoform	-0.015943	0.971394	0.0126046
MYL6B	P14649	Myosin light chain 6B	-0.0160278	0.950461	0.0220659
PGRMC1	O00264	Membrane-associated progesterone receptor component 1	-0.0161521	0.947498	0.0234217
ACACA	Q13085	Acetyl-CoA carboxylase 1	-0.0162188	0.974688	0.0111342
MAGED2	Q9UNF1	Melanoma-associated antigen D2	-0.0162543	0.966319	0.0148793
PSMD2	Q13200	26S proteasome non-ATPase regulatory subunit 2	-0.0166723	0.937974	0.027809
ACTR3	P61158	Actin-related protein 3	-0.0167792	0.945794	0.0242034
RPL29	P47914	60S ribosomal protein L29	-0.0171722	0.953016	0.0208996
CRIP2	P52943	Cysteine-rich protein 2	-0.0175038	0.969828	0.0133053
FUCA1	P04066	Tissue alpha-L-fucosidase	-0.0181	0.969026	0.0136647
PRC1	O43663	Protein regulator of cytokinesis 1	-0.0184539	0.952096	0.0213191
DDX11L8	A8MPP1	Putative ATP-dependent RNA helicase DDX11-like protein 8	-0.0185583	0.972152	0.0122657
VMA21	Q3ZAQ7	Vacuolar ATPase assembly integral membrane protein VMA21	-0.0185983	0.96244	0.0166262
PON2	Q15165	Serum paraoxonase/arylesterase 2	-0.0187572	0.972502	0.0121097
RRP1	P56182	Ribosomal RNA processing protein 1 homolog A	-0.0190185	0.964462	0.015715
GNAI2	P04899	Guanine nucleotide-binding protein G(i) subunit alpha-2	-0.0195407	0.927971	0.0324656
RMDN1	Q96DB5	Regulator of microtubule dynamics protein 1	-0.0198281	0.936745	0.0283786
-	Q6ZSR9	Uncharacterized protein FLJ45252 (Fragment)	-0.0200399	0.969352	0.0135187
SEC61B	P60468	Protein transport protein Sec61 subunit beta	-0.0200462	0.940219	0.0267708
NUP188	Q5SRE5	Nucleoporin NUP188	-0.020056	0.954092	0.0204095
HNRNPA1	P09651	Heterogeneous nuclear ribonucleoprotein A1	-0.0201473	0.927885	0.0325059
UBQLN1	Q9UMX0	Ubiquilin-1	-0.0201723	0.959968	0.0177431
CMC1	Q7Z7K0	COX assembly mitochondrial protein homolog	-0.0203033	0.951249	0.0217057
TOLLIP	Q9H0E2	Toll-interacting protein	-0.0212535	0.937927	0.0278311
HIGD1A	Q9Y241	HIG1 domain family member 1A, mitochondrial	-0.0214725	0.954092	0.0204095
PSMD13	Q9UNM6	26S proteasome non-ATPase regulatory subunit 13	-0.0221722	0.909032	0.041421
TUBG1	P23258	Tubulin gamma-1 chain	-0.0222019	0.937676	0.0279472
ATP6V1F	Q16864	V-type proton ATPase subunit F	-0.0230425	0.968049	0.0141027
UBL5	Q9BZL1	Ubiquitin-like protein 5	-0.0235685	0.918084	0.0371176
NDUFA4	O00483	Cytochrome c oxidase subunit NDUFA4	-0.0236615	0.943279	0.0253596
PTMA	P06454	Prothymosin alpha	-0.0240177	0.917366	0.0374575
AIP	O00170	AH receptor-interacting protein	-0.0246998	0.945107	0.024519
GNA13	Q14344	Guanine nucleotide-binding protein subunit alpha-13	-0.0247439	0.937927	0.0278311
MYO5A	Q9Y4I1	Unconventional myosin-Va	-0.0248906	0.951866	0.0214242
FKBP5	Q13451	Peptidyl-prolyl cis-trans isomerase FKBP5	-0.0248979	0.927971	0.0324656
PDCD6	O75340	Programmed cell death protein 6	-0.0250633	0.910866	0.0405457
DBI	P07108	Acyl-CoA-binding protein	-0.0254367	0.937101	0.0282135
ACTR2	P61160	Actin-related protein 2	-0.0259557	0.912341	0.0398428
UBE2K	P61086	Ubiquitin-conjugating enzyme E2 K	-0.0262242	0.869061	0.0609499
EIF3E	P60228	Eukaryotic translation initiation factor 3 subunit E	-0.0266746	0.898702	0.0463845
PSMD5	Q16401	26S proteasome non-ATPase regulatory subunit 5	-0.0270363	0.902254	0.0446713
POLE3	Q9NRF9	DNA polymerase epsilon subunit 3	-0.0272598	0.923348	0.0346344
HMGA2	P52926	High mobility group protein HMGI-C	-0.0299105	0.937101	0.0282135
ENSA	O43768	Alpha-endosulfine	-0.0299699	0.921487	0.0355109
HSPH1	Q92598	Heat shock protein 105 kDa	-0.0301193	0.893781	0.0487687
HINT1	P49773	Histidine triad nucleotide-binding protein 1	-0.0301487	0.915018	0.0385702
PAFAH1B1	P43034	Platelet-activating factor acetylhydrolase IB subunit beta	-0.0301494	0.860604	0.0651966
RABGGTB	P53611	Geranylgeranyl transferase type-2 subunit beta	-0.0302129	0.950574	0.0220141
PHGDH	O43175	D-3-phosphoglycerate dehydrogenase	-0.0304156	0.915935	0.0381352
SUCLA2	Q9P2R7	Succinate--CoA ligase [ADP-forming] subunit beta, mitochondrial	-0.030422	0.852505	0.0693029
PTPMT1	Q8WUK0	Phosphatidylglycerophosphatase and protein-tyrosine phosphatase 1	-0.0305793	0.952399	0.0211811
HSD17B11	Q8NBQ5	Estradiol 17-beta-dehydrogenase 11	-0.030883	0.917366	0.0374575
CLIC2	O15247	Chloride intracellular channel protein 2	-0.0311247	0.918084	0.0371176
DERPC	P0CG12	Decreased expression in renal and prostate cancer protein	-0.0315255	0.945954	0.0241301
MYO1B	O43795	Unconventional myosin-Ib	-0.0316454	0.893781	0.0487687
YWHAE	P62258	14-3-3 protein epsilon	-0.0317916	0.862816	0.064082
RETREG3	Q86VR2	Reticulophagy regulator 3	-0.0323318	0.913034	0.0395131
SETD7	Q8WTS6	Histone-lysine N-methyltransferase SETD7	-0.0327423	0.932796	0.0302135
EXOSC9	Q06265	Exosome complex component RRP45	-0.0335049	0.904689	0.0435006
RPL17	P18621	60S ribosomal protein L17	-0.0336327	0.877593	0.0567067
THUMPD1	Q9NXG2	THUMP domain-containing protein 1	-0.0336828	0.893781	0.0487687
GNS	P15586	N-acetylglucosamine-6-sulfatase	-0.0340437	0.870167	0.0603971
LGALSL	Q3ZCW2	Galectin-related protein	-0.0350036	0.937927	0.0278311
GCN1	Q92616	eIF-2-alpha kinase activator GCN1	-0.0352849	0.801436	0.0961313
CAPN1	P07384	Calpain-1 catalytic subunit	-0.0359914	0.874639	0.0581711
SH3BGRL3	Q9H299	SH3 domain-binding glutamic acid-rich-like protein 3	-0.0361922	0.886107	0.0525136
IPO9	Q96P70	Importin-9	-0.0363697	0.884358	0.0533718
PPM1B	O75688	Protein phosphatase 1B	-0.0365955	0.887185	0.0519859
HSD17B10	Q99714	3-hydroxyacyl-CoA dehydrogenase type-2	-0.0366791	0.8883	0.0514401
FAM98A	Q8NCA5	Protein FAM98A	-0.0370766	0.902254	0.0446713
RPL8	P62917	60S ribosomal protein L8	-0.037201	0.874639	0.0581711
P4HB	P07237	Protein disulfide-isomerase	-0.0375082	0.882724	0.0541752
RPL34	P49207	60S ribosomal protein L34	-0.0375798	0.882504	0.0542835
COMT	P21964	Catechol O-methyltransferase	-0.0375889	0.884424	0.0533395
KYAT3	Q6YP21	Kynurenine--oxoglutarate transaminase 3	-0.0378682	0.918025	0.0371456
PRKAG1	P54619	5'-AMP-activated protein kinase subunit gamma-1	-0.0383089	0.858717	0.0661502
NUP107	P57740	Nuclear pore complex protein Nup107	-0.0384733	0.876274	0.0573601
SLC16A3	O15427	Monocarboxylate transporter 4	-0.0387366	0.911897	0.0400543
HIGD2A	Q9BW72	HIG1 domain family member 2A, mitochondrial	-0.0387641	0.921291	0.0356032
PPM1G	O15355	Protein phosphatase 1G	-0.0389909	0.820001	0.0861856
PSME2	Q9UL46	Proteasome activator complex subunit 2	-0.0395966	0.835063	0.078281
PDIA5	Q14554	Protein disulfide-isomerase A5	-0.0399208	0.905919	0.0429107
MESD	Q14696	LRP chaperone MESD	-0.0399316	0.874639	0.0581711
UTRN	P46939	Utrophin	-0.0400165	0.875205	0.0578903
AK2	P54819	Adenylate kinase 2, mitochondrial	-0.0401321	0.824364	0.0838811
AFG3L2	Q9Y4W6	AFG3-like protein 2	-0.0408853	0.81525	0.0887091
PPP6C	O00743	Serine/threonine-protein phosphatase 6 catalytic subunit	-0.041151	0.851626	0.0697513
NUP37	Q8NFH4	Nucleoporin Nup37	-0.0415694	0.937576	0.0279933
TOE1	Q96GM8	Target of EGR1 protein 1	-0.0419456	0.897956	0.046745
DIS3	Q9Y2L1	Exosome complex exonuclease RRP44	-0.0444759	0.832344	0.0796972
PTPN11	Q06124	Tyrosine-protein phosphatase non-receptor type 11	-0.0447838	0.845041	0.0731222
NBN	O60934	Nibrin	-0.0456771	0.906519	0.0426232
PNPT1	Q8TCS8	Polyribonucleotide nucleotidyltransferase 1, mitochondrial	-0.0456814	0.818719	0.0868649
PMPCA	Q10713	Mitochondrial-processing peptidase subunit alpha	-0.0456977	0.806652	0.0933137
TWF1	Q12792	Twinfilin-1	-0.0457527	0.781918	0.106839
ISOC1	Q96CN7	Isochorismatase domain-containing protein 1	-0.0460153	0.907144	0.0423237
UCHL3	P15374	Ubiquitin carboxyl-terminal hydrolase isozyme L3	-0.0469279	0.845041	0.0731222
ATP2A1	O14983	Sarcoplasmic/endoplasmic reticulum calcium ATPase 1	-0.0470643	0.83995	0.0757464
SNX9	Q9Y5X1	Sorting nexin-9	-0.0473051	0.893759	0.0487794
SDR9C7	Q8NEX9	Short-chain dehydrogenase/reductase family 9C member 7	-0.047645	0.902254	0.0446713
WASHC1	A8K0Z3	WASH complex subunit 1	-0.0483479	0.870251	0.0603555
NUP155	O75694	Nuclear pore complex protein Nup155	-0.0491213	0.834009	0.0788295
DDRGK1	Q96HY6	DDRGK domain-containing protein 1	-0.0499014	0.874639	0.0581711
SKIV2L	Q15477	Helicase SKI2W	-0.050274	0.899435	0.04603
MSH2	P43246	DNA mismatch repair protein Msh2	-0.0523704	0.730338	0.136476
AIMP1	Q12904	Aminoacyl tRNA synthase complex-interacting multifunctional protein 1	-0.0525007	0.793856	0.100258
ETHE1	O95571	Persulfide dioxygenase ETHE1, mitochondrial	-0.0525615	0.862816	0.064082
RPL12	P30050	60S ribosomal protein L12	-0.0527293	0.828083	0.081926
CRABP2	P29373	Cellular retinoic acid-binding protein 2	-0.052784	0.917855	0.0372259
SET	Q01105	Protein SET	-0.053036	0.86734	0.0618107
ATP5F1E	P56381	ATP synthase subunit epsilon, mitochondrial	-0.053149	0.854442	0.0683172
ATP2A2	P16615	Sarcoplasmic/endoplasmic reticulum calcium ATPase 2	-0.0531653	0.788967	0.102941
SCARB2	Q14108	Lysosome membrane protein 2	-0.0534504	0.839666	0.0758933
MAGT1	Q9H0U3	Magnesium transporter protein 1	-0.053682	0.819248	0.0865846
SLAIN2	Q9P270	SLAIN motif-containing protein 2	-0.0540245	0.851626	0.0697513
TUBGCP2	Q9BSJ2	Gamma-tubulin complex component 2	-0.0543724	0.898696	0.0463873
STOM	P27105	Stomatin	-0.0545785	0.80733	0.0929488
LCN2	P80188	Neutrophil gelatinase-associated lipocalin	-0.0550433	0.912025	0.0399931
NUP58	Q9BVL2	Nucleoporin p58/p45	-0.0553127	0.844757	0.0732682
RTCA	O00442	RNA 3'-terminal phosphate cyclase	-0.0555278	0.837515	0.0770075
PIP4K2C	Q8TBX8	Phosphatidylinositol 5-phosphate 4-kinase type-2 gamma	-0.0556094	0.795249	0.0994968
HLA-B	P01889	HLA class I histocompatibility antigen, B alpha chain	-0.0570782	0.874639	0.0581711
PSME1	Q06323	Proteasome activator complex subunit 1	-0.0571114	0.770924	0.112988
RPS6KA1	Q15418	Ribosomal protein S6 kinase alpha-1	-0.057867	0.820236	0.0860613
MEAK7	Q6P9B6	MTOR-associated protein MEAK7	-0.058516	0.80733	0.0929488
ANXA4	P09525	Annexin A4	-0.0587218	0.768326	0.114454
DDI2	Q5TDH0	Protein DDI1 homolog 2	-0.0588084	0.848515	0.0713406
FKBP9	O95302	Peptidyl-prolyl cis-trans isomerase FKBP9	-0.0593145	0.813316	0.0897407
FBXO22	Q8NEZ5	F-box only protein 22	-0.0597405	0.870167	0.0603971
RPN2	P04844	Dolichyl-diphosphooligosaccharide--protein glycosyltransferase subunit 2	-0.0599453	0.732134	0.135409
XRCC6	P12956	X-ray repair cross-complementing protein 6	-0.0601708	0.720443	0.1424
CRK	P46108	Adapter molecule crk	-0.0602533	0.734361	0.13409
PUS7	Q96PZ0	Pseudouridylate synthase 7 homolog	-0.0607267	0.830116	0.0808611
PYGL	P06737	Glycogen phosphorylase, liver form	-0.0614811	0.757289	0.120738
FBL	P22087	rRNA 2'-O-methyltransferase fibrillarin	-0.061631	0.718628	0.143496
DHPS	P49366	Deoxyhypusine synthase	-0.0619413	0.853162	0.0689687
ANXA6	P08133	Annexin A6	-0.0619687	0.824324	0.0839021
PRKCA	P17252	Protein kinase C alpha type	-0.0621251	0.796773	0.0986656
CDK14	O94921	Cyclin-dependent kinase 14	-0.0626048	0.801436	0.0961313
CBR3	O75828	Carbonyl reductase [NADPH] 3	-0.0631885	0.806652	0.0933137
PCNP	Q8WW12	PEST proteolytic signal-containing nuclear protein	-0.064328	0.790513	0.102091
CSE1L	P55060	Exportin-2	-0.0654223	0.702808	0.153163
RANBP1	P43487	Ran-specific GTPase-activating protein	-0.0655094	0.755953	0.121505
SCYL1	Q96KG9	N-terminal kinase-like protein	-0.0656519	0.761392	0.118392
OGA	O60502	Protein O-GlcNAcase	-0.066737	0.801436	0.0961313
EIF2B4	Q9UI10	Translation initiation factor eIF-2B subunit delta	-0.066774	0.732134	0.135409
UQCRC1	P31930	Cytochrome b-c1 complex subunit 1, mitochondrial	-0.0669026	0.722649	0.141073
RAP2B	P61225	Ras-related protein Rap-2b	-0.0677126	0.918025	0.0371456
XRCC5	P13010	X-ray repair cross-complementing protein 5	-0.0680723	0.699545	0.155184
STXBP3	O00186	Syntaxin-binding protein 3	-0.0689757	0.774509	0.110974
PMVK	Q15126	Phosphomevalonate kinase	-0.0694854	0.828083	0.081926
DDOST	P39656	Dolichyl-diphosphooligosaccharide--protein glycosyltransferase 48 kDa subunit	-0.0703869	0.68891	0.161838
LAD1	O00515	Ladinin-1	-0.070766	0.867177	0.0618925
PSMD3	O43242	26S proteasome non-ATPase regulatory subunit 3	-0.0708459	0.679515	0.167801
PDS5A	Q29RF7	Sister chromatid cohesion protein PDS5 homolog A	-0.0712559	0.78562	0.104787
PPM1A	P35813	Protein phosphatase 1A	-0.0726118	0.867065	0.0619483
STARD10	Q9Y365	START domain-containing protein 10	-0.0726489	0.882306	0.0543808
ANXA7	P20073	Annexin A7	-0.0732715	0.648039	0.188399
DDX18	Q9NVP1	ATP-dependent RNA helicase DDX18	-0.0733086	0.712048	0.147491
SPTBN1	Q01082	Spectrin beta chain, non-erythrocytic 1	-0.0739153	0.649036	0.187731
RRP1B	Q14684	Ribosomal RNA processing protein 1 homolog B	-0.0741096	0.797761	0.0981271
SIN3A	Q96ST3	Paired amphipathic helix protein Sin3a	-0.0743161	0.782591	0.106465
PITPNA	Q00169	Phosphatidylinositol transfer protein alpha isoform	-0.0747996	0.765752	0.115912
MAPK13	O15264	Mitogen-activated protein kinase 13	-0.0753219	0.758378	0.120115
RBMS1	P29558	RNA-binding motif, single-stranded-interacting protein 1	-0.0757107	0.801436	0.0961313
SACM1L	Q9NTJ5	Phosphatidylinositol-3-phosphatase SAC1	-0.0759196	0.745139	0.127763
WBP2	Q969T9	WW domain-binding protein 2	-0.0776382	0.806652	0.0933137
RPL24	P83731	60S ribosomal protein L24	-0.0784595	0.777001	0.109579
PPIH	O43447	Peptidyl-prolyl cis-trans isomerase H	-0.0785588	0.65509	0.183699
EIF5B	O60841	Eukaryotic translation initiation factor 5B	-0.0785823	0.627341	0.202496
UTP3	Q9NQZ2	Something about silencing protein 10	-0.0788975	0.871406	0.0597795
YWHAG	P61981	14-3-3 protein gamma	-0.079346	0.654894	0.183829
PEF1	Q9UBV8	Peflin	-0.0802399	0.74624	0.127121
LARS1	Q9P2J5	Leucine--tRNA ligase, cytoplasmic	-0.0818482	0.616797	0.209858
GLB1	P16278	Beta-galactosidase	-0.0818886	0.726862	0.138548
POLDIP3	Q9BY77	Polymerase delta-interacting protein 3	-0.0825631	0.65818	0.181655
DR1	Q01658	Protein Dr1	-0.0831503	0.776682	0.109757
SLC43A3	Q8NBI5	Solute carrier family 43 member 3	-0.0833592	0.806929	0.0931649
EXOC2	Q96KP1	Exocyst complex component 2	-0.0834527	0.816981	0.0877882
FNBP1	Q96RU3	Formin-binding protein 1	-0.0837012	0.777277	0.109424
CLPTM1	O96005	Cleft lip and palate transmembrane protein 1	-0.0838039	0.6732	0.171856
SMS	P52788	Spermine synthase	-0.0847275	0.704933	0.151852
PSMB2	P49721	Proteasome subunit beta type-2	-0.0851018	0.619374	0.208047
NT5DC1	Q5TFE4	5'-nucleotidase domain-containing protein 1	-0.0852151	0.762392	0.117822
PALLD	Q8WX93	Palladin	-0.0853221	0.762842	0.117565
CHMP1A	Q9HD42	Charged multivesicular body protein 1a	-0.0856817	0.633633	0.198162
PSMA5	P28066	Proteasome subunit alpha type-5	-0.085712	0.619617	0.207877
NUP35	Q8NFH5	Nucleoporin NUP35	-0.0862928	0.765752	0.115912
TCN1	P20061	Transcobalamin-1	-0.0863904	0.918084	0.0371176
PSMA4	P25789	Proteasome subunit alpha type-4	-0.0869308	0.605741	0.217713
POLR2C	P19387	DNA-directed RNA polymerase II subunit RPB3	-0.087027	0.815127	0.0887747
NFKB1	P19838	Nuclear factor NF-kappa-B p105 subunit	-0.0879321	0.802936	0.0953192
PSMA6	P60900	Proteasome subunit alpha type-6	-0.0881094	0.653234	0.184931
GDI2	P50395	Rab GDP dissociation inhibitor beta	-0.0882702	0.57714	0.238719
GFPT1	Q06210	Glutamine--fructose-6-phosphate aminotransferase [isomerizing] 1	-0.0883129	0.684502	0.164625
OPA1	O60313	Dynamin-like 120 kDa protein, mitochondrial	-0.0886571	0.619374	0.208047
IMMT	Q16891	MICOS complex subunit MIC60	-0.0894459	0.589743	0.229337
SHTN1	A0MZ66	Shootin-1	-0.0896531	0.657781	0.181919
SERPINB12	Q96P63	Serpin B12	-0.0897676	0.834009	0.0788295
CERS2	Q96G23	Ceramide synthase 2	-0.0900354	0.71143	0.147868
STAT2	P52630	Signal transducer and activator of transcription 2	-0.0901113	0.718628	0.143496
NDUFB11	Q9NX14	NADH dehydrogenase [ubiquinone] 1 beta subcomplex subunit 11, mitochondrial	-0.0904201	0.78158	0.107026
RANBP3	Q9H6Z4	Ran-binding protein 3	-0.0905067	0.698904	0.155583
AP3D1	O14617	AP-3 complex subunit delta-1	-0.0911087	0.52696	0.278223
SETD3	Q86TU7	Actin-histidine N-methyltransferase	-0.0914864	0.595842	0.224869
NFIB	O00712	Nuclear factor 1 B-type	-0.0915506	0.749278	0.125357
RPS24	P62847	40S ribosomal protein S24	-0.0923762	0.716131	0.145008
IST1	P53990	IST1 homolog	-0.0923963	0.643021	0.191775
ILKAP	Q9H0C8	Integrin-linked kinase-associated serine/threonine phosphatase 2C	-0.0926456	0.697709	0.156326
RAD23A	P54725	UV excision repair protein RAD23 homolog A	-0.0926676	0.64532	0.190225
MPP6	Q9NZW5	MAGUK p55 subfamily member 6	-0.0928354	0.810856	0.0910565
PSMD1	Q99460	26S proteasome non-ATPase regulatory subunit 1	-0.0935051	0.557853	0.25348
GANAB	Q14697	Neutral alpha-glucosidase AB	-0.0935682	0.657871	0.181859
ABCF2	Q9UG63	ATP-binding cassette sub-family F member 2	-0.0936709	0.585719	0.23231
NUDC	Q9Y266	Nuclear migration protein nudC	-0.0937753	0.672344	0.172409
DDX41	Q9UJV9	Probable ATP-dependent RNA helicase DDX41	-0.0940949	0.790513	0.102091
CPSF1	Q10570	Cleavage and polyadenylation specificity factor subunit 1	-0.0941557	0.631487	0.199635
JMJD6	Q6NYC1	Bifunctional arginine demethylase and lysyl-hydroxylase JMJD6	-0.0945739	0.834009	0.0788295
XPNPEP1	Q9NQW7	Xaa-Pro aminopeptidase 1	-0.0953924	0.60377	0.219129
YKT6	O15498	Synaptobrevin homolog YKT6	-0.0956639	0.625655	0.203665
NOP16	Q9Y3C1	Nucleolar protein 16	-0.0968115	0.692429	0.159625
MTCH1	Q9NZJ7	Mitochondrial carrier homolog 1	-0.0969475	0.695633	0.15762
MYO1C	O00159	Unconventional myosin-Ic	-0.0975914	0.506183	0.295692
CSNK1A1	P48729	Casein kinase I isoform alpha	-0.0976417	0.627575	0.202335
STK4	Q13043	Serine/threonine-protein kinase 4	-0.0979189	0.726862	0.138548
GSTP1	P09211	Glutathione S-transferase P	-0.0980062	0.74459	0.128083
TPM3	P06753	Tropomyosin alpha-3 chain	-0.0980146	0.549818	0.259781
CARM1	Q86X55	Histone-arginine methyltransferase CARM1	-0.0980169	0.557853	0.25348
XPO7	Q9UIA9	Exportin-7	-0.0983617	0.597703	0.223515
ENY2	Q9NPA8	Transcription and mRNA export factor ENY2	-0.098496	0.700396	0.154656
ZRANB2	O95218	Zinc finger Ran-binding domain-containing protein 2	-0.0985179	0.718556	0.143539
UPF1	Q92900	Regulator of nonsense transcripts 1	-0.0987456	0.42229	0.374389
PDXK	O00764	Pyridoxal kinase	-0.0987585	0.83995	0.0757464
GAPDH	P04406	Glyceraldehyde-3-phosphate dehydrogenase	-0.0989281	0.469415	0.328443
CKAP5	Q14008	Cytoskeleton-associated protein 5	-0.0992574	0.428601	0.367947
NDUFB10	O96000	NADH dehydrogenase [ubiquinone] 1 beta subcomplex subunit 10	-0.0994003	0.602605	0.219967
CLPP	Q16740	ATP-dependent Clp protease proteolytic subunit, mitochondrial	-0.099426	0.591908	0.227746
TIMM8A	O60220	Mitochondrial import inner membrane translocase subunit Tim8 A	-0.099506	0.790604	0.102041
EPS15L1	Q9UBC2	Epidermal growth factor receptor substrate 15-like 1	-0.0998311	0.700396	0.154656
PGM2	Q96G03	Phosphoglucomutase-2	-0.0998906	0.598191	0.22316
CHMP2A	O43633	Charged multivesicular body protein 2a	-0.100412	0.657781	0.181919
CDK11B	P21127	Cyclin-dependent kinase 11B	-0.100622	0.612707	0.212747
PRKAR2A	P13861	cAMP-dependent protein kinase type II-alpha regulatory subunit	-0.100904	0.560457	0.251458
SPTBN2	O15020	Spectrin beta chain, non-erythrocytic 2	-0.101416	0.610053	0.214633
EIF4E	P06730	Eukaryotic translation initiation factor 4E	-0.10166	0.65818	0.181655
CBX3	Q13185	Chromobox protein homolog 3	-0.101772	0.53672	0.270252
LRRFIP2	Q9Y608	Leucine-rich repeat flightless-interacting protein 2	-0.102189	0.764209	0.116788
LTF	P02788	Lactotransferrin	-0.102529	0.802876	0.0953516
SUMF2	Q8NBJ7	Inactive C-alpha-formylglycine-generating enzyme 2	-0.102729	0.624875	0.204207
PPP2CB	P62714	Serine/threonine-protein phosphatase 2A catalytic subunit beta isoform	-0.103206	0.602906	0.219751
RPS6KB2	Q9UBS0	Ribosomal protein S6 kinase beta-2	-0.103857	0.790513	0.102091
U2AF1L5	P0DN76	Splicing factor U2AF 35 kDa subunit-like protein	-0.103873	0.553797	0.256649
SGPP1	Q9BX95	Sphingosine-1-phosphate phosphatase 1	-0.104609	0.845041	0.0731222
NIT1	Q86X76	Deaminated glutathione amidase	-0.10484	0.72055	0.142336
COPS7A	Q9UBW8	COP9 signalosome complex subunit 7a	-0.10509	0.639643	0.194062
CALML5	Q9NZT1	Calmodulin-like protein 5	-0.105348	0.715783	0.145219
RAB10	P61026	Ras-related protein Rab-10	-0.105798	0.558743	0.252788
ESYT2	A0FGR8	Extended synaptotagmin-2	-0.10603	0.670946	0.173312
NPLOC4	Q8TAT6	Nuclear protein localization protein 4 homolog	-0.106598	0.535222	0.271466
PARP4	Q9UKK3	Protein mono-ADP-ribosyltransferase PARP4	-0.106721	0.718628	0.143496
NAE1	Q13564	NEDD8-activating enzyme E1 regulatory subunit	-0.106937	0.56369	0.24896
PRKDC	P78527	DNA-dependent protein kinase catalytic subunit	-0.106957	0.386099	0.413302
DNAJC7	Q99615	DnaJ homolog subfamily C member 7	-0.107324	0.419281	0.377495
ATP5MG	O75964	ATP synthase subunit g, mitochondrial	-0.1078	0.65818	0.181655
STON2	Q8WXE9	Stonin-2	-0.108376	0.790604	0.102041
COX7C	P15954	Cytochrome c oxidase subunit 7C, mitochondrial	-0.108565	0.806939	0.0931594
ATP6V1E1	P36543	V-type proton ATPase subunit E 1	-0.1091	0.554154	0.256369
DHX15	O43143	Pre-mRNA-splicing factor ATP-dependent RNA helicase DHX15	-0.109132	0.401039	0.396813
BAIAP2	Q9UQB8	Brain-specific angiogenesis inhibitor 1-associated protein 2	-0.109301	0.662348	0.178914
CLPB	Q9H078	Caseinolytic peptidase B protein homolog	-0.110313	0.801436	0.0961313
HNRNPU	Q00839	Heterogeneous nuclear ribonucleoprotein U	-0.110722	0.521507	0.28274
NUP98	P52948	Nuclear pore complex protein Nup98-Nup96	-0.110935	0.57714	0.238719
PPP2R1A	P30153	Serine/threonine-protein phosphatase 2A 65 kDa regulatory subunit A alpha isoform	-0.111539	0.52696	0.278223
TM9SF4	Q92544	Transmembrane 9 superfamily member 4	-0.111764	0.569199	0.244736
CNTNAP1	P78357	Contactin-associated protein 1	-0.111903	0.760528	0.118885
HMGCS1	Q01581	Hydroxymethylglutaryl-CoA synthase, cytoplasmic	-0.11218	0.812141	0.0903685
IFI35	P80217	Interferon-induced 35 kDa protein	-0.11286	0.618768	0.208472
GLIPR2	Q9H4G4	Golgi-associated plant pathogenesis-related protein 1	-0.11389	0.790604	0.102041
CST3	P01034	Cystatin-C	-0.113929	0.795249	0.0994968
CARS1	P49589	Cysteine--tRNA ligase, cytoplasmic	-0.114106	0.453706	0.343225
ACAD9	Q9H845	Complex I assembly factor ACAD9, mitochondrial	-0.11436	0.475805	0.322571
GOPC	Q9HD26	Golgi-associated PDZ and coiled-coil motif-containing protein	-0.114454	0.597062	0.22398
ANKRD17	O75179	Ankyrin repeat domain-containing protein 17	-0.115338	0.779382	0.10825
HSDL2	Q6YN16	Hydroxysteroid dehydrogenase-like protein 2	-0.11593	0.591908	0.227746
TOMM22	Q9NS69	Mitochondrial import receptor subunit TOM22 homolog	-0.116098	0.564283	0.248503
PAK4	O96013	Serine/threonine-protein kinase PAK 4	-0.116546	0.761392	0.118392
PSMB1	P20618	Proteasome subunit beta type-1	-0.116621	0.469021	0.328808
CD44	P16070	CD44 antigen	-0.116736	0.738422	0.131696
RAB35	Q15286	Ras-related protein Rab-35	-0.117908	0.427112	0.369459
S100A7	P31151	Protein S100-A7	-0.117965	0.789581	0.102604
NCAPG	Q9BPX3	Condensin complex subunit 3	-0.118943	0.643021	0.191775
MGME1	Q9BQP7	Mitochondrial genome maintenance exonuclease 1	-0.119101	0.720553	0.142334
COA3	Q9Y2R0	Cytochrome c oxidase assembly factor 3 homolog, mitochondrial	-0.11966	0.718556	0.143539
NXF1	Q9UBU9	Nuclear RNA export factor 1	-0.119686	0.569336	0.244631
TST	Q16762	Thiosulfate sulfurtransferase	-0.120241	0.675065	0.170654
DHX29	Q7Z478	ATP-dependent RNA helicase DHX29	-0.12131	0.592755	0.227125
CCT2	P78371	T-complex protein 1 subunit beta	-0.121708	0.494734	0.305629
PUF60	Q9UHX1	Poly(U)-binding-splicing factor PUF60	-0.122124	0.371349	0.430218
TMEM263	Q8WUH6	Transmembrane protein 263	-0.123074	0.651059	0.18638
DDAH2	O95865	N(G),N(G)-dimethylarginine dimethylaminohydrolase 2	-0.123469	0.64532	0.190225
NAA25	Q14CX7	N-alpha-acetyltransferase 25, NatB auxiliary subunit	-0.12375	0.748155	0.126008
SRP14	P37108	Signal recognition particle 14 kDa protein	-0.12376	0.565238	0.247769
UQCRQ	O14949	Cytochrome b-c1 complex subunit 8	-0.12406	0.644874	0.190525
C9orf129	Q5T035	Putative uncharacterized protein C9orf129	-0.124107	0.704241	0.152279
AHNAK2	Q8IVF2	Protein AHNAK2	-0.124282	0.57714	0.238719
PSPC1	Q8WXF1	Paraspeckle component 1	-0.124684	0.336093	0.473541
CALU	O43852	Calumenin	-0.124915	0.568369	0.24537
CPSF3	Q9UKF6	Cleavage and polyadenylation specificity factor subunit 3	-0.12501	0.585341	0.232591
HEXIM1	O94992	Protein HEXIM1	-0.125175	0.622814	0.205642
PWP1	Q13610	Periodic tryptophan protein 1 homolog	-0.125523	0.764237	0.116772
USP9Y	O00507	Probable ubiquitin carboxyl-terminal hydrolase FAF-Y	-0.125758	0.611097	0.213889
NUSAP1	Q9BXS6	Nucleolar and spindle-associated protein 1	-0.126369	0.752713	0.123371
NOLC1	Q14978	Nucleolar and coiled-body phosphoprotein 1	-0.127215	0.510401	0.292088
PLEC	Q15149	Plectin	-0.127647	0.521507	0.28274
RHOC	P08134	Rho-related GTP-binding protein RhoC	-0.127846	0.486452	0.31296
MBNL2	Q5VZF2	Muscleblind-like protein 2	-0.128574	0.588236	0.230448
MARCKSL1	P49006	MARCKS-related protein	-0.128714	0.631487	0.199635
LMNB1	P20700	Lamin-B1	-0.128833	0.383182	0.416595
FLOT2	Q14254	Flotillin-2	-0.129017	0.516501	0.286929
JPT2	Q9H910	Jupiter microtubule associated homolog 2	-0.129562	0.645905	0.189832
DPY30	Q9C005	Protein dpy-30 homolog	-0.129591	0.608299	0.215883
VARS1	P26640	Valine--tRNA ligase	-0.12969	0.345888	0.461065
PIP4K2A	P48426	Phosphatidylinositol 5-phosphate 4-kinase type-2 alpha	-0.129786	0.62785	0.202144
ANKFY1	Q9P2R3	Rabankyrin-5	-0.130268	0.655574	0.183378
BTF3L4	Q96K17	Transcription factor BTF3 homolog 4	-0.13035	0.678023	0.168756
PLCG1	P19174	1-phosphatidylinositol 4,5-bisphosphate phosphodiesterase gamma-1	-0.130572	0.771504	0.112662
BAG6	P46379	Large proline-rich protein BAG6	-0.130977	0.397874	0.400254
GNAI3	P08754	Guanine nucleotide-binding protein G(i) subunit alpha	-0.131352	0.641497	0.192805
TBC1D9B	Q66K14	TBC1 domain family member 9B	-0.131359	0.696637	0.156993
SAA1	P0DJI8	Serum amyloid A-1 protein	-0.132995	0.769304	0.113902
ARL2	P36404	ADP-ribosylation factor-like protein 2	-0.133183	0.475258	0.323071
GMPPA	Q96IJ6	Mannose-1-phosphate guanyltransferase alpha	-0.133221	0.475805	0.322571
NUCB2	P80303	Nucleobindin-2	-0.133776	0.625855	0.203526
IMPA2	O14732	Inositol monophosphatase 2	-0.134401	0.844757	0.0732682
KTN1	Q86UP2	Kinectin	-0.135099	0.391903	0.406821
NEU2	Q9Y3R4	Sialidase-2	-0.135174	0.788967	0.102941
HEXA	P06865	Beta-hexosaminidase subunit alpha	-0.135238	0.429334	0.367205
TARDBP	Q13148	TAR DNA-binding protein 43	-0.135273	0.448445	0.348291
COPS2	P61201	COP9 signalosome complex subunit 2	-0.135506	0.479287	0.319404
MYBBP1A	Q9BQG0	Myb-binding protein 1A	-0.135552	0.46159	0.335744
TCOF1	Q13428	Treacle protein	-0.135749	0.375833	0.425005
RAB27B	O00194	Ras-related protein Rab-27B	-0.136094	0.549812	0.259785
PDIA3	P30101	Protein disulfide-isomerase A3	-0.136185	0.550977	0.258866
RAB14	P61106	Ras-related protein Rab-14	-0.136273	0.319603	0.495389
AKR1B10	O60218	Aldo-keto reductase family 1 member B10	-0.136549	0.824324	0.0839021
RACK1	P63244	Receptor of activated protein C kinase 1	-0.136829	0.414612	0.382358
DERL1	Q9BUN8	Derlin-1	-0.137371	0.577578	0.238389
TPX2	Q9ULW0	Targeting protein for Xklp2	-0.137459	0.555495	0.25532
ATP6V0D1	P61421	V-type proton ATPase subunit d 1	-0.138087	0.554844	0.255829
TGM3	Q08188	Protein-glutamine gamma-glutamyltransferase E	-0.138407	0.720813	0.142177
ANP32A	P39687	Acidic leucine-rich nuclear phosphoprotein 32 family member A	-0.138904	0.528268	0.277146
QARS1	P47897	Glutamine--tRNA ligase	-0.139253	0.323937	0.489539
TAGLN2	P37802	Transgelin-2	-0.139554	0.602605	0.219967
KPNA3	O00505	Importin subunit alpha-4	-0.140058	0.495589	0.304878
RPS15A	P62244	40S ribosomal protein S15a	-0.140212	0.485434	0.31387
PADI1	Q9ULC6	Protein-arginine deiminase type-1	-0.140308	0.781161	0.10726
GPX4	P36969	Phospholipid hydroperoxide glutathione peroxidase	-0.140533	0.614987	0.211134
ZW10	O43264	Centromere/kinetochore protein zw10 homolog	-0.140943	0.658255	0.181606
EPS8L2	Q9H6S3	Epidermal growth factor receptor kinase substrate 8-like protein 2	-0.141498	0.485043	0.31422
SORD	Q00796	Sorbitol dehydrogenase	-0.141874	0.480223	0.318557
REEP5	Q00765	Receptor expression-enhancing protein 5	-0.142257	0.461264	0.33605
TMEM230	Q96A57	Transmembrane protein 230	-0.142873	0.643021	0.191775
CTSD	P07339	Cathepsin D	-0.143233	0.551224	0.258672
PFAS	O15067	Phosphoribosylformylglycinamidine synthase	-0.143364	0.348756	0.457479
PSME3	P61289	Proteasome activator complex subunit 3	-0.143411	0.386059	0.413346
SCEL	O95171	Sciellin	-0.143494	0.703748	0.152583
DNM1L	O00429	Dynamin-1-like protein	-0.143642	0.486452	0.31296
NUP54	Q7Z3B4	Nucleoporin p54	-0.143752	0.597703	0.223515
NTPCR	Q9BSD7	Cancer-related nucleoside-triphosphatase	-0.143759	0.486452	0.31296
DKC1	O60832	H/ACA ribonucleoprotein complex subunit DKC1	-0.14383	0.340896	0.467378
MAVS	Q7Z434	Mitochondrial antiviral-signaling protein	-0.14426	0.482201	0.316772
SLC25A25	Q6KCM7	Calcium-binding mitochondrial carrier protein SCaMC-2	-0.144305	0.709056	0.149319
ALDH7A1	P49419	Alpha-aminoadipic semialdehyde dehydrogenase	-0.144349	0.377215	0.423411
WDR82	Q6UXN9	WD repeat-containing protein 82	-0.144557	0.450838	0.34598
PITRM1	Q5JRX3	Presequence protease, mitochondrial	-0.14456	0.583588	0.233893
SNRPB	P14678	Small nuclear ribonucleoprotein-associated proteins B and B'	-0.144872	0.378474	0.421964
SPC24	Q8NBT2	Kinetochore protein Spc24	-0.145226	0.547772	0.2614
TMEM43	Q9BTV4	Transmembrane protein 43	-0.146193	0.478274	0.320323
MAT2A	P31153	S-adenosylmethionine synthase isoform type-2	-0.146393	0.510018	0.292415
ACOT9	Q9Y305	Acyl-coenzyme A thioesterase 9, mitochondrial	-0.146395	0.509348	0.292985
COIL	P38432	Coilin	-0.146794	0.806909	0.0931756
BLMH	Q13867	Bleomycin hydrolase	-0.146904	0.682337	0.166001
DRG1	Q9Y295	Developmentally-regulated GTP-binding protein 1	-0.1474	0.360489	0.443108
SNRNP40	Q96DI7	U5 small nuclear ribonucleoprotein 40 kDa protein	-0.147501	0.616547	0.210034
EMC8	O43402	ER membrane protein complex subunit 8	-0.14755	0.526238	0.278818
RPS3	P23396	40S ribosomal protein S3	-0.147572	0.375285	0.425639
DNPH1	O43598	2'-deoxynucleoside 5'-phosphate N-hydrolase 1	-0.147963	0.710908	0.148187
LUZP1	Q86V48	Leucine zipper protein 1	-0.14799	0.438301	0.358227
ALDH3A2	P51648	Aldehyde dehydrogenase family 3 member A2	-0.149088	0.463161	0.334268
PANK4	Q9NVE7	4'-phosphopantetheine phosphatase	-0.149686	0.635995	0.196546
STT3B	Q8TCJ2	Dolichyl-diphosphooligosaccharide--protein glycosyltransferase subunit STT3B	-0.149687	0.419654	0.377109
AP3M1	Q9Y2T2	AP-3 complex subunit mu-1	-0.150011	0.483458	0.315641
MEA1	Q16626	Male-enhanced antigen 1	-0.150133	0.727981	0.13788
RPL38	P63173	60S ribosomal protein L38	-0.150386	0.539692	0.267854
RHOG	P84095	Rho-related GTP-binding protein RhoG	-0.150388	0.588236	0.230448
PSMC5	P62195	26S proteasome regulatory subunit 8	-0.150534	0.303187	0.518289
NT5C3A	Q9H0P0	Cytosolic 5'-nucleotidase 3A	-0.150675	0.708556	0.149626
ATP1B3	P54709	Sodium/potassium-transporting ATPase subunit beta-3	-0.151044	0.526736	0.278407
EIF3B	P55884	Eukaryotic translation initiation factor 3 subunit B	-0.151547	0.290432	0.536955
SNRPE	P62304	Small nuclear ribonucleoprotein E	-0.152717	0.494734	0.305629
RIPK1	Q13546	Receptor-interacting serine/threonine-protein kinase 1	-0.153592	0.640662	0.193371
TGM1	P22735	Protein-glutamine gamma-glutamyltransferase K	-0.153606	0.715983	0.145097
TMOD3	Q9NYL9	Tropomodulin-3	-0.154014	0.421408	0.375297
TOP2A	P11388	DNA topoisomerase 2-alpha	-0.154239	0.569883	0.244214
CYRIA	Q9H0Q0	CYFIP-related Rac1 interactor A	-0.154258	0.673251	0.171823
ERGIC3	Q9Y282	Endoplasmic reticulum-Golgi intermediate compartment protein 3	-0.154444	0.508322	0.293861
EMC4	Q5J8M3	ER membrane protein complex subunit 4	-0.154981	0.557853	0.25348
HINT2	Q9BX68	Histidine triad nucleotide-binding protein 2, mitochondrial	-0.155126	0.549818	0.259781
NDUFS2	O75306	NADH dehydrogenase [ubiquinone] iron-sulfur protein 2, mitochondrial	-0.155381	0.541058	0.266756
ELP1	O95163	Elongator complex protein 1	-0.155598	0.449837	0.346945
PSMA2	P25787	Proteasome subunit alpha type-2	-0.15591	0.355481	0.449183
CPNE1	Q99829	Copine-1	-0.156092	0.354825	0.449986
CDK9	P50750	Cyclin-dependent kinase 9	-0.15631	0.418089	0.378731
YY1	P25490	Transcriptional repressor protein YY1	-0.156524	0.605757	0.217701
GGCT	O75223	Gamma-glutamylcyclotransferase	-0.156937	0.614941	0.211167
ILF3	Q12906	Interleukin enhancer-binding factor 3	-0.15711	0.253301	0.596363
PTBP1	P26599	Polypyrimidine tract-binding protein 1	-0.157129	0.36258	0.440597
PSMC4	P43686	26S proteasome regulatory subunit 6B	-0.158592	0.19443	0.711236
RNMT	O43148	mRNA cap guanine-N7 methyltransferase	-0.158699	0.382433	0.417445
RPS6	P62753	40S ribosomal protein S6	-0.159257	0.388927	0.410132
RFC5	P40937	Replication factor C subunit 5	-0.159366	0.383182	0.416595
GAK	O14976	Cyclin-G-associated kinase	-0.159447	0.518655	0.285122
SUMO3	P55854	Small ubiquitin-related modifier 3	-0.160169	0.488637	0.311014
EMG1	Q92979	Ribosomal RNA small subunit methyltransferase NEP1	-0.160259	0.285116	0.544978
SNU13	P55769	NHP2-like protein 1	-0.160357	0.500254	0.30081
FBLL1	A6NHQ2	rRNA/tRNA 2'-O-methyltransferase fibrillarin-like protein 1	-0.161259	0.419654	0.377109
BLVRA	P53004	Biliverdin reductase A	-0.161502	0.315978	0.500344
CZIB	Q9NWV4	CXXC motif containing zinc binding protein	-0.162782	0.631326	0.199746
RAD21	O60216	Double-strand-break repair protein rad21 homolog	-0.162861	0.377215	0.423411
PRPS2	P11908	Ribose-phosphate pyrophosphokinase 2	-0.163128	0.302245	0.51964
SNRPD3	P62318	Small nuclear ribonucleoprotein Sm D3	-0.164242	0.403092	0.394596
CDH2	P19022	Cadherin-2	-0.164465	0.553797	0.256649
SCAMP2	O15127	Secretory carrier-associated membrane protein 2	-0.16455	0.459599	0.337621
PODXL	O00592	Podocalyxin	-0.16471	0.595414	0.225181
ATP6V1G1	O75348	V-type proton ATPase subunit G 1	-0.164742	0.413472	0.383553
STX8	Q9UNK0	Syntaxin-8	-0.164884	0.503171	0.298284
PSMB6	P28072	Proteasome subunit beta type-6	-0.165632	0.355586	0.449056
CAPG	P40121	Macrophage-capping protein	-0.165777	0.51499	0.288201
RPS23	P62266	40S ribosomal protein S23	-0.165786	0.51951	0.284406
GALK1	P51570	Galactokinase	-0.166525	0.357574	0.446634
C20orf27	Q9GZN8	UPF0687 protein C20orf27	-0.166578	0.549927	0.259695
DSTN	P60981	Destrin	-0.167107	0.335261	0.474616
C1S	P09871	Complement C1s subcomponent	-0.167479	0.647271	0.188914
SARG	Q9BW04	Specifically androgen-regulated gene protein	-0.168075	0.450838	0.34598
PSMB7	Q99436	Proteasome subunit beta type-7	-0.16958	0.26108	0.583227
CCT5	P48643	T-complex protein 1 subunit epsilon	-0.169982	0.284899	0.54531
RBM10	P98175	RNA-binding protein 10	-0.170027	0.418181	0.378636
DHX9	Q08211	ATP-dependent RNA helicase A	-0.170064	0.334796	0.47522
DDX6	P26196	Probable ATP-dependent RNA helicase DDX6	-0.170485	0.342594	0.46522
YARS1	P54577	Tyrosine--tRNA ligase, cytoplasmic	-0.170522	0.47173	0.326307
EEF1G	P26641	Elongation factor 1-gamma	-0.170854	0.382433	0.417445
GLA	P06280	Alpha-galactosidase A	-0.171322	0.697709	0.156326
NDUFB7	P17568	NADH dehydrogenase [ubiquinone] 1 beta subcomplex subunit 7	-0.173169	0.777169	0.109485
SELENOI	Q9C0D9	Ethanolaminephosphotransferase 1	-0.173582	0.711687	0.147711
PGM3	O95394	Phosphoacetylglucosamine mutase	-0.174576	0.446364	0.350311
[truncated: 1,386 more rows]

## Sheet: Data_Figure 2a
Gene Symbol	HuCCT_E7	HuCCT_E8	HuCCT_E9	HuCCT_E10	HuCCT_E11	HuCCT_F1	HuCCT_F2	HuCCT_F3	HuCCT_F4	HuCCT_F6	HuCCT_F7	HuCCT_F8	HuCCT_F10	HuCCT_F11	HuCCT_G2	HuCCT_G3	HuCCT_G4	HuCCT_G5	HuCCT_G6	HuCCT_G7	HuCCT_G8	HuCCT_G9	HuCCT_G10	HuCCT_G11	HuCCT_H2	HuCCT_H3	HuCCT_H4	HuCCT_H5	HuCCT_H6	HuCCT_H6	HuCCT_H9	HuCCT_H11	HuCCT_I3	HuCCT_I4	HuCCT_I5	HuCCT_I6	HuCCT_I7	HuCCT_I8	HuCCT_I9	HuCCT_I10	HuCCT_I11	HuCCT_J2	HuCCT_J3	HuCCT_J4	HuCCT_J5	HuCCT_J6	HuCCT_J7	HuCCT_J8	HuCCT_J9
YWHAB	5032.45	4336.37	5232.93	4315.82	9682.98	7708.93	6342.91	9551.34	11437.9	10180.8	7892.73	6641.13	12754.8	4210.33	6492.41	8040.57	10006.1	7560.11	4380.48	6716.86	10641.5	10028.5	16904.4	10061	3204.67	5594.72	6992.9	7551.18	7486.6	18969.1	15313.3	13989.6	7982.55	9031.2	9625.75	8920.33	14208	18661.8	14988.1	12009.1	10757.2	6629.88	8766.87	5512.71	11232	5716.32	10354.8	12390	13279.9
YWHAE	8439.09	7299.72	6732.99	5989.91	16301.8	15172.4	8466.98	13947.7	16559.4	12092	15570.2	7992.95	17947.9	6497.51	8815.07	14453.1	13874.8	9117.04	3974.69	7332.39	13621.8	13233.7	17671.8	12615.9	3365.61	6569.84	8578.79	7560.99	10057.5	17504.1	11907.6	15467	10461	10443.4	13643.8	9427.82	14673.3	14858.2	17900.7	14339.2	16366.2	6773.75	12816.5	6803.17	12689.6	5396.14	11187.6	11268.9	8388.38
YWHAG	4217.32	2983.87	5253.79	5527.77	5959.86	6749.31	2529.81	6089.97	7441.01	4673.64	4534.38	5365.56	6415.35	4814.88	5256.57	5175.61	7074.42	4095.58	2556.79	3100.43	7043.62	4437.2	6674.51	7032.36	1661.29	2440.42	3853.27	3429.32	4912.92	6449.67	7401.02	5835.67	5376.03	6628.97	7726.14	4628.07	8058.72	8713.82	9131.51	6539.87	4531.02	3739.33	6903.37	5146.68	7836.34	2611.68	6532.36	8279.5	8267.85
YWHAQ	53774.4	38682.1	32974.9	33738.2	93998	78445.4	31221.7	77451.3	92636.6	73150.6	72455.9	31207.3	76393.5	47974.3	54534.8	62560.6	82903	47622.4	30639.5	44840.6	60864.6	43159.1	105005	58652.9	27802	38752.9	55426.8	52769.3	61192.6	105534	82452.8	88281.6	67533.1	85803.2	79110	57473.2	97216.5	86236.2	87357.8	92961	86707.6	42777.6	84977.9	47478.1	99316.4	31397.1	58226.7	69151.6	68894.3
YWHAZ	21758.2	16805.2	20278.4	17230.3	44003.7	35623.1	12340	30582.4	44235.6	35115.8	32830.4	21625.4	39248.3	11681.8	27537.9	27694.5	34651	24188.8	15186.7	19945.1	28546.4	35127.7	46983.2	32228.4	13767.2	18416.5	23606.5	31285.9	28779.2	52589.1	54966.2	35752.2	34459	31222.9	38047.3	30026.3	36135.7	41235.3	41150.4	32504.2	37604.5	20002.5	41024	21616.4	36229.9	14674.1	24948.7	38407.6	32020.7
PPP2R1A	2168.51	1333.42	1741.84	3359.2	4094.41	3336.5	1913.61	4007.42	4278.75	3578.2	3129.35	2183.45	4046.62	2064.49	2678.43	3106.65	4067.72	2412.46	1502.59	1852.18	3444.91	3324.4	4475.98	2487.53	1852.41	1841.64	3419.1	2709.76	2771.08	4260.64	4161.24	4242.29	2266.28	3366.78	3022.57	3144.29	3985.86	2451.35	2939.97	3304.27	3346.92	1995.75	2364.62	1739.05	2909.96	1313.99	2880.98	2698.22	2047.55
PGD	11317	7418.18	5080.7	5323.9	16873	17728	3478.62	20710.4	21611.8	20575.2	14088.1	5133.57	17111.3	4346.82	14257.2	17957.8	14202.7	9338.23	6982.94	8170.03	9841.79	10487	17901.8	14014	5607.43	10695.2	12409.2	19776.3	18749.2	26519.8	12479.5	14117.6	15484.6	17614.3	20835	17412.9	20599.8	13244.8	12960.7	16987.3	16271.3	12085.8	19045	8944.06	14558.5	5804.57	5881.16	12989.2	12052
PGLS	2500.37	2480.02	2834.03	3543.4	4042.27	3361.57	1356.43	5097.57	7045.75	5081.87	3103.5	3332.73	3207.37	925.752	3491.64	3201.81	5759.12	2974.98	3828.75	2744.33	5520.38	5451.72	6482.16	4336.08	1751.56	2698.75	1319.94	3899.97	3849.9	3349.08	2511.64	3762.15	4642.54	3729.71	5156.05	3830.93	4117.05	5166.03	3514.06	3892.39	3652.07	2307.44	3333.84	1116.02	7131.95	2176.78	1609.41	3334.5	2203.92
SERPINA1	37638.3	23582.9	47399.8	47070.9	41207.3	49847.6	174293	50886.2	32091.4	38217.4	38797.8	35785.2	40365.1	67990.7	38277.6	31715.5	45485.6	31216.1	13034	16246.1	29966.1	60769.7	31895.6	46161.5	14302.5	28346.2	34686	26422.2	31633.3	41478.5	66039.5	32039.1	46288	35085.1	39068.8	34227.7	35557.6	51719.5	46002.3	42345.1	34649.8	52016.6	31747.8	21281.7	49820	22214.8	44415.1	46759.7	48453.8
A2M	21411.3	16729.2	33787.6	50322.3	32219.3	32969	70398.6	35117.5	21582.8	35992	26400.8	23487	29842.1	45603.1	20671.8	23415.3	28832.6	20371	11288.9	12737	20783.7	38451	21674.9	32937.1	8950.85	18612.3	21307.7	15316.7	18280.1	26041	49230.3	23725.2	34175.8	25316	33563.6	26117.6	25917.4	40756.4	39113.4	26513.6	27986.3	18486	25396.5	17488.7	33130.6	21901.1	35927.1	37761.4	49988.4
SERPINA3	7438.26	5849.14	9175.39	18566.4	9733.71	10520.2	25597.9	13267.9	7883.09	12872.6	10827.7	8013.67	11107.4	15669.1	5847.48	5238.44	6852.17	4749.61	1571.24	4256.97	5645.42	12396.1	4688.93	7364.73	2475.93	3780.67	5877.76	5458.36	4443.79	6222.72	18069.6	7588.67	8673.89	8511.16	9462.89	9190.91	7696.54	14002.6	10730.3	8076.21	8940.83	6377.97	7775.12	4422.69	16833.5	6054.87	10654	8921.96	17606.6
GOT2	11001.2	7931.29	9913.25	9152.43	14456.3	15935.6	2580.44	22339.2	26715.1	17622.9	16130.6	6806.98	16732.3	5405.29	16539.5	16892.7	21218.3	10129.8	8977.21	8618.6	11010.8	15142.7	14452.6	17874.6	7079.13	8558.77	16850.4	12870.6	13841.1	20511.9	16897.5	15628.1	14790.3	15694.4	18438.5	13985.1	15052.1	18741.3	15689.4	16312.1	15272.2	8478.67	24752.1	15911.6	18938.6	9316.57	14647.1	14571.2	13448
ABCE1	10565.7	7222.7	8000.69	5969.67	16291	18603	16458.9	15213.8	16798.5	11776	13202.8	5380.1	13880.6	6719.64	11487.8	14144.1	12248	12226.1	6500.67	12863.6	11055.2	10203.1	13683	9736.57	6373.62	7300.42	9531.37	9584.82	7645.73	9635.16	9757.38	13564.9	12073.5	9435.78	11909.8	6961.65	13589.1	9279.68	10479.1	12233.7	13561	8849.55	11431.9	7099.32	9446.86	5356.11	7929.13	12527.3	11105.9
ACLY	2434.17	1818.59	1905.54	4099.05	3870.56	3895.89	1702.42	3858.62	5887.38	3372.95	2874.71	3808.76	3596.38	1170.95	3079.01	4700.99	3192.51	2129.65	2270.23	2621.01	5210.1	4797.57	5733.38	4797.02	1915.21	2288.13	3450.03	3231.41	4832.54	4381.01	5624.82	3654.81	3204.91	3866.2	3468.77	3641.75	3131.87	4517.57	3475.14	3817.56	4442.09	2498.56	2464.42	2738.74	3222.97	2430.4	3211.71	4075.33	4646.56
ACTB	202726	150484	156933	262561	293073	234643	98087.2	245837	333952	296167	213224	179654	279200	116712	211657	229185	266428	172815	142915	149643	258295	239831	317283	259546	107379	116624	162361	152059	257057	182164	255401	328545	235352	292821	301659	265677	289348	283076	262214	277095	290495	178496	230716	160920	335135	109522	179587	294776	230693
ACTN4	7648.22	4885.37	4436.13	6581.18	9704.07	9365.24	3080.46	8057.61	10056	10487.4	7396.14	4025.07	10611	4664.29	7887.31	7954.21	10406.6	6251.96	4027.95	5399.13	8061.76	6330.73	13881.4	7345.21	4263.83	4930.69	9058.45	7374.28	9938.71	14475	11856.3	13554.1	7278.72	8839.17	9661.42	8567.02	10829.4	7898.99	7425.4	7909.54	8989.73	5706.82	12473.1	7663.99	9942.42	3470.26	7733.26	8055.62	6740.59
SLC25A5	36861.2	21299.5	15805.2	19204.7	50074.1	48221.1	17447.1	57454.3	64115	51087.4	45109.8	15902.9	46530.5	13764.4	44679.3	49573.6	59647	32495.2	25042.3	27133.6	23532.2	24790.1	40005.3	34159.6	20776.8	26107.1	46427.3	39617.2	43462.6	52383.4	36814.7	50378.2	39471	51710.3	61958.8	43280	55567.7	27810.1	24883.6	54202.3	50492.1	24511.6	69517	45635	54315.6	18804.6	49913.3	26350.6	24358.3
AHNAK	10091.7	9118.26	11580.7	18748.6	13072.2	11389.5	7754.29	14259.6	19210.9	18595.3	12199.6	14280	17143	8188.36	13333.5	11698.3	15101	10271	8307.45	9917.21	18284.3	16804.6	19495.1	14486.4	14320.8	9565.93	15773.4	9919.15	13535	12400	26239.6	12006.9	12775.1	14555	12618.1	9423.01	15346	19627.1	19565.4	14157.3	14618.5	8410.02	7040.44	11771.3	13231.9	6289.98	13071.9	12626.8	11976.4
ALDH9A1	2862.41	12691	4650.77	4711.17	5306.48	4686.78	1805.35	4189.35	4868.7	2577.47	4102.77	6970.28	3627.26	2906.5	4380.16	4123.77	3688.06	3488.98	12675	3154.6	3975.49	5018.09	5275.61	5057.6	2123.43	3535.22	5486.21	3875.74	4234.56	6145.16	4262.13	4380.56	3717.37	3045.98	4174.47	3804.77	5050.81	6018.81	5073.42	2790.52	3959.36	2867.8	3974.84	3384.87	3658.03	4610.76	2760.47	4041.53	4961.07
ALDOA	6349.78	4705.36	2716.49	8638.24	7464.16	5272.16	8398.22	5157.04	10993.6	6478.66	7691.05	7445.29	8362.36	4904.59	3881.58	5057.57	5358.16	3677.43	5117.06	4051.55	4995.38	6043.41	8008.86	5147.47	3962.14	2275.58	3196.64	1884.6	4138.07	7727.26	8673.93	12102.2	3691.62	4967.01	6898.55	5263.78	8049.61	12668.4	8367.33	8320.69	8028.56	2911.66	4557.09	3548.62	6275.63	4617.11	4525.82	6481.38	9370.34
ANXA11	2434.56	3190.21	2301.74	2294.03	3247.16	3702.58	1359.4	2807.24	4980.64	3989.72	3430.21	1829.18	4270.77	2404.51	3070.19	2775.43	3648.88	2258.83	2498.97	2279.82	3638.83	3743.95	3290.04	2889.02	4622.71	2312.23	2827.98	3565.12	3355.04	4475.76	4336.37	2332.84	3197.43	3792.37	3563.35	3409.04	3546.74	4354.42	3230.91	3443.68	2899.63	2639.49	2937.88	2484.46	2933.97	1682.93	2098.05	3852.06	2856.38
ANXA1	10887.2	12308.7	8370.88	14121	14005.1	10683.5	6859.85	16300.4	23095.8	16385.6	15494.3	14509	20354.4	5956.29	15272.3	11632.9	19725.1	8488.15	5359.36	11504.5	16039.5	12197.3	13730.1	14575.3	6541.44	6695.46	5997.99	18871.5	11142.9	21750.1	9702.18	15863.7	14378.8	19633	14929.6	17280.3	16926.9	20845.1	23751.7	16802	12791.7	12214.6	15049.4	9162.77	19330.2	7626.12	13054.9	8698.32	9799.56
ANXA2	93146.6	101021	119910	166145	183758	187371	132857	195332	199755	171762	123461	126147	176249	187867	145678	160529	185688	118798	85053	89141.4	172772	181726	164493	190748	161924	92502.2	132225	116982	122759	156915	167725	131537	137360	162117	156751	129639	149738	173866	198003	151195	132011	93140.9	116265	108427	149825	74969.1	142541	169315	177640
ANXA5	22270.2	18393.1	16903.9	26361.9	47052.9	42536	9223.86	41210	41460.1	35345.3	38111.9	24851.2	43618.7	9384.3	31690.8	40582.9	42429.1	22179.3	10947.4	24090.2	47205.9	39974.7	47940.8	42327.5	15597.5	17778.1	11413.5	31219.6	21398.4	43012	21404.2	53999.8	34243	37789	43783.9	25555	49886.1	37226.3	47426.1	46910.8	39880.1	16158.7	44952.4	14013.4	35653.6	15512.1	27227.4	40733.6	35702.5
APMAP	1370.12	1541	1237.36	1669.33	2837.7	3170.63	1739.63	2964.59	3628.73	1497.88	2935.91	1817.53	3939.81	1645.35	2141.21	2492.18	3218.68	1565.43	2120.82	1494.93	2658.84	2030.69	2912	1283.03	2429.04	1843.87	1729.32	2465.64	2123.18	5142.21	3374.89	2994.1	3076.9	3519.99	2917	2675.84	3009.4	2877.59	2279.86	2687.27	3285.55	1748.01	3158.29	2615.69	1650.68	997.039	3117.24	2301.49	2537.11
APOA1	64313.9	53846.5	80100.7	152674	84266.1	91824	216255	92537	63384.3	95382.8	72476.3	67462	85356.4	125824	59128.2	63238.3	83581.4	62675.8	31261.5	38667.1	58403	102351	65352.6	77401.1	28573.3	53617.6	65718.1	42058	45659.8	60821.1	114126	69552	88402.7	76604.5	95240	80570.4	73255.3	127763	97610	76688.7	72376	47910.5	63438.4	47555.8	91514	60114	107012	100822	138228
APOA2	43843.7	31210.1	95837.4	155863	84571.7	98488.5	143827	109534	82481.3	95055.6	80885.9	80684.5	83478.2	99143.5	60054.8	66676.7	61180.5	47604.5	26505.3	28351.8	60408.8	103122	49508.3	86734.2	20037.7	46659.7	62085.6	49043.9	54279.2	64724.5	127476	63958.5	64522.4	78638.5	69614	61235.9	71780.9	117398	108345	63612.6	76512.9	33809.9	80994.5	49534.3	89314.1	59082.3	84252.1	117280	160096
ARF3	3507.69	3429.05	2548.77	2100.67	12149	12304	4189.81	6547.68	7910.83	7801.62	10772.2	3757.86	15380.1	4821.84	2695.13	6487.84	6703.12	4313.24	1564.41	5218.23	6700.45	6213.98	11767	5514.25	3094.95	2621.44	2734.12	3763.13	4000.17	10546.4	3271.1	10345.7	3199.56	4975.69	6858.52	5229.86	8015.53	3135.42	1729.79	7949.74	9616.07	2518.1	6385.35	3159.54	5603.96	1862.19	4515.05	1838.99	1832.34
ARF4	16074.9	10139.4	4512.31	3142.82	29095.5	21544.3	5220.3	30615	30006.4	28331	22727.1	5353.47	27980.9	6721.21	20552.4	20862.5	23534.4	13798.9	5179.72	11959	9109.69	8479.05	24749.8	5399.01	8534.71	9630.19	14471.8	21175.2	16042.8	28159	6571.22	20764.1	20720.5	18052	25603.8	19894.3	19253.7	11752.7	7441.31	22234.5	19875	9156	25075.9	10881.8	20094.6	3243.72	11640.9	8238.12	5405.59
ARG1	10525.1	93510.6	15062.7	8447.86	2343	3000.62	7866.98	3662.07	1352.73	3556.93	5411.64	28417	2951.68	5641.13	5114.46	7366.35	7581.76	16931.5	47525.5	24987.5	6688.84	11827.2	2144.98	7222.04	28465.2	10801.8	30163.9	17106.3	7927.24	1204.73	7810.85	5053.08	12265.3	4557.37	7814.89	14402.5	9763.21	3431.37	3206.99	7599.53	12657.9	19772.9	4908.7	11249.8	4606.72	7576.78	3417.93	2368.82	2284.5
ACTR3	5685.52	4088.6	4926.99	7924.11	9070.64	8822.62	7679.95	8393.62	8308.02	8215.08	8084.82	4784.71	6993.75	11102.6	6272.56	8153.39	8327.09	6948.79	2903.42	3673.06	6473.87	7063.14	9035.81	7731.04	2597.65	4566.62	6117.79	5023.38	6361.29	8018.69	9573.94	6559.13	4370.85	7000.92	7668.61	5686.62	6021.17	6697.61	4272.79	6015.34	4840.65	3520.18	5153.46	3741.83	4228.15	2351.84	4702.74	4688.27	5164.66
ARPC2	7391.85	4606.72	4988.06	5293.62	11903.9	10403.8	9690.11	11161.3	11519.2	10020.1	10272.6	6043.59	12538	16093.1	8728.66	11524.4	11610.5	7722.55	2958.45	5996.74	8638.35	9555.06	13105	9934.24	5028.59	5709.2	10147.2	6647.82	7821.4	12596.3	8310.03	8858.32	6356.71	9005.24	9854.7	7480.4	8889.76	9226.43	7002.47	9226.59	7722.97	4164.55	5875.05	4960.43	6842.77	3984.56	7649.38	7090.24	6456.67
ARPC4	11688.5	6195.38	11893.7	18942	18636.5	19943.5	19346	25971	25239.8	24487.5	17477.4	15364.8	20337.2	26719.6	17757.5	20765.3	21965.3	14693.2	6729.64	8695.33	21010	25330.5	19458.6	24642.8	6675.5	10339.1	16689.8	15297.4	15676	20819.6	28105.2	13474.8	15064	15575.5	19416.9	13138.1	15097.5	20458.6	17419.8	14838.9	12684.5	9487.64	14611.2	10405.2	14403.3	9134.95	14722.7	17363.2	16880.2
ATP5F1A	18875.8	13585.4	22078.2	33524	25657.7	28153.8	10693.7	35957.8	34125.5	25420.8	28113.7	19919.9	28146	12132.7	23972.5	31685.8	33768.4	19682.8	14390.4	15059.6	35621.5	33665.7	26934.1	38446.7	12834.3	16256.5	23649.7	21791.6	21136.9	32552.5	42809.9	25090.1	21946.8	27931.6	29759.8	23226.1	29404.1	39070.7	37822.9	31802.6	26310.5	16828.3	40916.3	24855	27623	20297.5	32741.1	30709.9	32956.3
ATP5F1B	12552.7	9686.73	10996.5	12618.4	20563.2	16580	6147.24	25052.8	27151.6	17396.3	23791.5	8918.37	22690.3	6712.63	16999.8	24167.1	25918.6	14051.2	9040.1	13141.3	20925.4	17773.9	22318.3	22452.1	8108.37	12914.6	16043.3	15756.5	17302.3	21614.2	30601.5	19727	17765.4	23348.1	22724.3	17942.7	24251.3	19051.9	18937.8	26266.7	18169.5	11594.3	29170.5	18339.1	21665.7	10898.1	22776.2	16500.9	16110.2
ANXA2P2	82720.5	70899.5	46099.6	42562.4	109722	112234	96011.7	114070	129865	108379	85520.8	37665.5	101787	118798	84949.6	92913.4	112519	75961.4	47627.5	58818.8	62929.7	71762.6	89229.9	72531.7	97419.8	55882.6	75641.8	69427.4	71321.8	95830.3	68823.6	106705	88338.7	105117	105154	83987.8	102710	84621.6	78941.7	102384	89076.6	60561	72081.3	63685.5	84627	23435.2	89801	57401.4	62790.1
BCAP31	3312.33	2996.48	4753.83	4923.69	4859.6	4354.78	1798.4	6884.01	8610.58	3533.65	4385.24	4809.04	5811.38	2776.84	4735.57	5411.88	5295.07	3637.06	2525.33	2908.32	6374.14	6686.05	6961.37	5939.83	2261.84	3681.68	4512.42	3991.43	5020.29	7024.29	10193.4	6584.72	4854.59	4887.24	4884.07	3160.93	5126.92	7969.99	9681.47	5756.56	4445.37	2613.03	6951.99	3812.18	6368.06	3534.08	4008.6	8596.1	5312.75
HSPA5	50306.6	43572.7	36975.6	49162	58981	40975.8	14875.7	56805.9	50653.9	51905.6	58241.5	34767.6	67023.2	22814.3	49457.3	47189.5	66620.9	27523.1	30089.4	43323.1	74487.9	49810.4	52379.5	74280	23630.8	27217	43484.2	85407.8	40858.9	45362.4	57024.3	59798.1	42240.6	41709.7	61355	56721.9	77783.8	112543	89273.5	68671.2	76226.8	27289.8	62651.7	38733.8	70999.7	21158.9	43403.1	58567.9	57054.9
BLMH	9778.13	132530	24593.9	8215.52	4187.38	2478.43	11463.8	5595.55	4534.81	5530.19	35853.3	31657.8	3894.66	10890.4	9921.66	5002.19	9057.66	53150.2	72777.5	41275.5	5021.49	9643.82	5614.76	9442.31	367773	49970.7	31283.9	13415.5	7082.88	4600.22	3123.8	13430.3	20292.1	7919.27	9343.1	8316.09	18913.4	5809.13	5482.4	6753.87	10396.1	73457.6	10672.5	30130.2	7771.44	24786.1	12972.1	5016.13	6691.98
MTHFD1	8817.72	5147.92	6758.19	8801.84	14681.7	13664.6	6450.68	11329.5	13566.3	12152.2	9943.2	5301.09	12204.6	9141.14	9826.92	15245.7	11196.1	7808.64	4773.84	7112.52	8450.04	11231.4	11775.4	10133.4	4534.97	7050.29	8100.27	8280	9476.89	17939.3	9449.58	16787.5	8126.03	9325.87	10317.5	8742.51	11046.6	10243.1	9186.34	10233.7	9722.06	5362.08	9984.4	5619.73	9293.89	5131.76	9420.06	10479.2	8951.62
CALM1	13670.2	15129.9	8407.04	3559.06	24205	20904.2	11193.8	17100.1	23823.4	12903	24185.3	6581.13	36533.6	14024.8	13742.3	27354.2	19965.9	20358.7	3754.5	15529.4	13978.3	10396.2	25932	10901.2	6970.49	16664.4	19956.8	21203.6	14880.5	52311.8	8150.8	30543.6	18774.1	19345.9	24081.6	16694.4	36071.1	14458.2	8618.8	38884.1	24596.7	13297.6	24140.6	16695	34023.5	7216.17	23797	9298.24	11638.9
CALR	9382.84	7230.12	3780.56	4568.22	17615.4	18513.7	5009.5	7654.18	13963	9447.5	19357.6	4760.42	16737.5	2598.8	9214.5	12948.6	13004.5	9203.06	3520.25	9825.83	9891.15	8499.04	22222.8	10408	6275.93	5638.11	13172.2	21129.2	13455.9	23147.1	13727.6	21154.8	12213	11057.9	16273	10375.9	19945	13415.4	11645.6	25377.8	18397.6	6599.26	14906.5	8928.06	15049.2	3624.81	10570	10041.9	11679.5
CAPN1	3194.73	5995.12	2659.27	3685.53	2110.83	1854.08	3003.94	3371.14	5059.86	3279.26	5409.35	4429.57	3374.45	3524.93	2371.69	3194.24	4411.75	7379.99	6621.19	4265.54	2803.9	3882.4	5761.66	4477.26	41165	7755.23	3543.42	3785.87	3350.59	3638.38	2871.74	3492.23	4749.2	4409.01	4297.05	3994.14	4197.71	3966.63	4423.73	3564.95	4955.55	8411.11	5026.28	6146.29	3125.7	3674.86	2482.96	4107.47	4426.15
CAP1	8994.43	5833.26	5613.12	6383.37	13384.1	12523	7147.19	10637.9	13606.8	11081.6	10502.8	5730.86	12831.9	11711.9	8048.97	10536.1	10614.9	6407.7	4046.07	6403.35	8653.22	10177.7	14116.6	7926.85	4190.32	5488.29	8838.12	6633.96	8632.75	11461.5	13393.7	10737.2	8393.89	9217.51	9342	8668.29	8262.75	8208.28	11350.5	8435.09	10594.1	4272.13	6600.74	5618.47	9640.74	3661.41	6761.82	6285.53	6193.81
CAPZB	3667.86	7018.06	4039.82	6320.33	4960.24	5459.91	1131.98	3745.15	6794.62	3342.01	4533.02	3210.64	4653.56	2781.88	4489.16	4705.92	5224.33	2615.69	6665.19	2997.35	5723.02	5383.24	4956.04	6104.37	2428.53	2970.51	4476.77	3672.39	4522.68	5644.03	5217.59	4999.89	4013.96	4506.26	5448.75	4802.93	4889.27	4797.48	4500.18	4545.76	5206.11	3666.74	4356.32	3311.86	5909.17	2970.09	4471.14	4528.27	5368.62
CASP14	22821.4	28787.4	5437.51	5933.24	2946.6	2189.46	14500.8	7123.6	2633.51	4958.36	9111.97	6833.63	3598.57	14328.7	4662.07	5838.42	9336.6	36896.7	17037	14141.7	5478.09	7658.75	5969.24	8528.19	215278	31801.6	12416.6	10214.4	8984.64	3206.73	3865.91	7465.72	47482.8	26812.6	33289	14956.6	12000.1	5533.67	6715.7	13308.5	17777.5	17007.2	6615.21	14702.9	14168.1	6524.78	11253.8	4554.47	4158.15
CAT	6334.8	25232.1	8718.72	3307.05	1717.85	1588.75	3596.2	2052.64	1299.53	2082.13	4224.39	7804.99	1956.38	3108.49	2636.84	2872.5	3410.6	8352.09	43645.2	12954.1	2493.78	4329.74	2774.22	2561.52	109914	17864.7	11300.7	7551.65	5209.34	1860.03	2411.15	3385.94	8294.47	5229.29	5236.85	4933.94	3885.15	2339.52	4478.48	3842.3	3677.25	9702.68	3514.93	10096	5055.75	4875.7	3469.2	2923.48	2244.4
CTSB	7225.41	5979.9	6807.21	9019.67	8141.62	7717.83	5846.4	8415.35	10252.9	8539.45	13897.7	8308.7	11429.2	5748.4	6624.8	5885.08	15148.7	6051.89	4478.01	5743.36	12111	9888.4	4972.41	9868.34	997.862	4878.53	7751.17	12422.7	5191.35	8385.39	16276.4	11984.9	12116.5	5409.93	15344.1	8377.63	7705.5	12514.3	11793.1	9234.87	12103.3	6829.19	6463.15	7714.94	12135.5	5774.46	7243.66	4652.38	12714
CTSD	7923.9	16805.6	7215.26	6801.96	3650.97	3981.74	6951.11	7519.26	5406.02	11580.7	8724.08	5717.41	6726.33	10789	4706.4	7605.2	11918.4	36265.1	30482.5	15883.1	11151.1	12711.9	8455.06	8913.06	25875.3	10252.9	8083.45	12565.4	7623.33	4344.34	10080	5907.61	10230.7	9809.95	12419.8	9589.23	10952.8	8200.86	10275.8	10776.8	15844.4	17641.6	13536.2	9897.44	9580.89	7818.41	14438.5	6023.26	8423.63
CAPZA1	4355.01	4687.36	3319.86	6195.68	6608.96	5511.33	1416.97	6064.1	7853.47	3771.32	4564.04	2390.89	5984.83	1927.57	4557.39	6282.64	5439.15	2605.38	2702.45	2020.45	6713.08	6493.91	5486.97	6305.08	1864.98	2700.55	6294.82	4437.85	6260.05	7950.44	5040.65	5003.65	5241.48	5733.62	7513.49	6593.62	6336.77	7440.24	5071.55	6440.04	7326.46	3753.01	6755.83	3397.76	8032.46	3514.27	4557.05	5131.58	4723.62
CAPZA2	3879.24	6777.01	4854.72	9973.5	8641.38	7941.7	2998.61	8201.66	7595.92	7516.54	7160.24	4422.19	9281.83	7199.83	9273.95	7534.65	6499.15	6233.66	11276.3	5648.95	8252.63	8308.14	8697.04	10124.2	4289.16	3718.43	6000.4	5926.53	7236.03	12605.7	7377.08	8764	6614.37	9988.07	6873.3	6675.97	7836.83	9372.8	7350.97	8867.78	9534.7	7131.09	7318.44	6256.77	8811.75	5863.72	10606.7	6360.17	7438.98
CDC42	3004.13	1425.6	2382.54	912.963	3732.32	2472.75	1688.91	2838.04	3305.24	3133.8	2813.14	1056.75	3570.12	2291.34	2500.86	2520.16	4936.81	3832.79	1828.62	1801.1	3395.59	1778.33	4471.56	2604.25	2376.89	1918.63	3153.65	3241.77	2709.11	5997.58	4162.42	3126	2997.78	2484.6	3380.91	2979.18	2938.63	1952.54	2205.93	3596.57	2826.88	1425.38	3751.77	1507.47	3395.95	1106.06	1671.58	1985.51	2886.82
HSPE1	7271.66	6711.86	10114.4	10558.6	9701.37	11003.7	6565.26	15089.6	13879	12381.5	12237.6	5640.35	17162.1	9581.17	6993.52	15700.9	12922.6	7821.17	7091.92	7624.95	9561.31	7677.94	14074	10968.4	7325.59	8004.51	17712.9	8816.9	9549.15	15883.6	10958.6	9003.43	8939.21	9208.06	10752	8850.08	9397.68	9138.94	7412.39	15312.2	11341	3865.05	10891.4	8703.96	9680.07	3808.96	8650.13	6135.03	6230.1
HSPD1	28345.3	21928.8	35023.7	48947.7	36688.4	34435.3	11296.7	47250.8	48275	30215	37919.6	24512.9	39526.8	13294.6	32696.1	39071.1	51105.8	26490.4	24409	19228.2	50781.9	50695.1	37475.4	73956.2	17345.7	23819.9	37315.8	29527	35400.9	47998.4	77713.7	39941	30664.3	37998.5	38151.9	33996.8	39234.7	53181	56761	50679.8	38829.8	18350.6	44966.4	31358.7	37421.9	29359.3	38359.6	43288	43694.5
CS	7254.31	4542.68	4870.64	9143.72	9259.83	10597.9	5639.8	12346.6	16278.1	9646.32	8549.87	4724.67	9799.75	3816.6	8173.51	8940.67	11373.9	5772.73	5987.25	5042.66	8646.26	9569.12	9746.46	11582.8	4123.93	6118.49	8962.21	7621.19	9310.65	12276.2	10717.1	10639.5	9169.83	10297.1	13035	10142.8	11740.8	11612.7	8626.67	8508.19	10770.9	6253.08	14653.5	9115.44	11531.3	4398	10613.6	5638.67	8844.11
CKAP4	3391.97	2655.57	4468.45	7375.21	6545.44	3766.37	1363.46	6805.24	5389.54	4474.51	5863.7	4050.15	5903.13	1801.19	4204.97	5203.16	7524.56	3766.19	2565.06	2379.11	7188.16	5582.22	6951.14	4837.07	3806.62	3544.08	2545.41	2281.29	4310.03	6615.07	7900.44	5735	5431.4	3777.66	6327.58	4855.26	4120.08	4571.71	6512.91	5332.04	4888.67	2729.04	5738.75	4082.78	6125.28	3338.61	4302.94	3005.97	5972.04
CLTC	3110.09	2433.45	2708.36	4168.37	4761.38	3539.26	2736.93	3972.69	4587.66	4515.81	4606.87	3268.53	4353.06	2201.06	3745.61	4536.31	4288.68	3099.98	3012.71	2076.58	5301.16	4395.74	6211.91	5944.51	1918.92	2428.74	4149.82	3288.09	3690.88	4452.3	5356.35	4224.78	2681.54	3597.95	3496.4	3743.33	3622.79	4555.19	4325.07	4728.52	4180.39	2085.31	4007.58	2680.4	3804.06	3204.05	3165.63	4739.28	4177.73
CLIC1	9127.96	5591.32	5769.93	9800.17	13805.9	13647.9	4435.66	11186.5	18894.4	13376.4	8904.28	6473.73	11593.5	4299.74	11620.5	12565.1	11770.9	7629.55	3257.09	7238.86	11466.5	10787.8	14087.2	8561.18	3955.23	4828.47	4851.25	9930.07	13228.8	15753.5	6949.95	12198.7	11022.6	14610.9	12202.3	12691.5	11421.6	10238.5	10373	10675.7	12073.7	7292.78	8193.72	5529.16	11892.2	4490.35	3981.22	8042.85	7725.31
CLU	1959.52	2120.31	2319.54	2536.46	1691.11	2658.39	5634.83	3341.84	2227.42	4385.65	2387.14	2753.31	2387.31	4502.01	1726.47	2616.08	3247.56	1704.77	1160.25	1355.27	2022.2	3251.65	1974.37	3663.01	794.788	2206.84	2354.9	2748.6	1376.89	2170.77	4042.34	3093.27	2893.2	1916.3	2444.08	2087.53	1895.29	3708	3097.89	2500.74	3443.92	7642.71	3040.61	1426.42	3675.69	1914.93	2862.68	2100.53	3246.25
C3	9075.3	6726.08	11408.3	18894.5	13036.6	13718	57283.6	16070.3	12286.2	17020.6	13739.2	9834.06	14193	18958.6	8823.36	11178.8	16241	9462.95	4716.64	6832.36	10712.4	17435.5	10756.9	16016.1	4516.76	9602.93	11376.3	9444.71	10523.7	16063.9	20390.4	11245.6	21120.9	12156.7	17431.6	14484.2	13650.9	19599.4	13536.2	16515.2	10881	27368.9	14900.6	8622.36	23124.6	8886.37	15258	14378.7	19933.7
C4A	2571.37	1806.52	3344.56	5342.89	3132.9	3831.64	9981.98	4616.95	3101.8	3549.66	2414.6	2218.92	3148.48	5339.75	2579.64	2496.17	3693.92	2141.63	1278.27	1342.98	2591.36	3635.85	2157.93	3782.44	1142.13	2197.24	2695.01	2160.81	1843	2824.98	4905.1	2312.49	4589.92	2700.57	2916.49	3120.91	2794.88	5122.71	3779.02	2669.21	2956.49	5063.23	3585.97	1787.32	4816.15	2421.01	4083.87	3548.54	6858.66
CFL1	59836.7	37486.5	55317	113653	97970.6	101483	34838	114793	128509	97904.4	76453.2	69610	94300.6	31543.3	70600.1	84857.8	84901.3	57363.8	31804.4	46964.8	96241.5	94287	112671	94093.6	34598.5	37789.9	45792.1	55607.6	84501.8	115416	114045	89337.3	78517.5	87611.6	92044.7	81255.6	86327.9	105514	90840.4	73526.6	76425.4	35568.2	63511.8	37841.8	93534.4	47699.5	51375.8	91146.7	96813.1
COPA	3642	3245.9	3780.03	6383	6351.31	6887.57	1546.37	6505.58	8697.83	5420.2	5758.56	4201.19	6505.32	1698.82	5601.82	6934.78	6449.02	4135.93	3116.43	3905.03	6180.82	5135.45	7352.87	6611.06	3208.09	3239.02	5281.38	6673.61	5310.31	8376.44	9043.98	7212.17	5842.43	6610.89	6890.31	5402.03	7118.08	6646.07	6203	7085.57	7471.3	3427.98	8123.78	4788.12	6207.43	3228.19	4735.83	5378.61	6034.28
COPB2	3747.2	4125.92	3791.76	6298.03	5967.26	5450.3	3044.46	6873.26	5974.1	5669.73	4473.66	3945.14	6235.61	3197.17	4110.51	6118.51	5500.46	4726.34	4494.13	3582.3	4785.44	5116.24	5680.26	5675.16	6128.57	3558.47	4645.34	6120.39	5596.72	6025.64	7933.55	4908.65	5190.42	6814.05	6833.62	5666.59	6917.6	6321.05	6117.73	5752.57	6170.27	4442.99	6957.92	4182.41	5131.54	2786.58	5813.36	6152.68	5089.22
CORO1C	3257.38	2258.78	4082.05	7585.71	7096.39	6988.24	1975.77	7909.79	8326.76	6506.95	3993.96	5370.7	5215.62	1388.3	5541.34	5256.9	5205.14	3439.97	2651.58	2360.26	5410.96	5830.28	5669.26	5873.5	2702.41	2973.38	3361.99	2448.18	6110.37	4030.44	10246.2	6043.11	3528.21	5728.51	4331.53	4891.99	5866.06	6865.51	4714.05	4551.81	5873.1	1989.43	4286.16	4421.22	4310.04	2279.1	4035.21	6073.27	5510.2
CPNE3	1621.7	1301.24	1784.17	3849.64	2851.8	1652.69	1205.89	2099.27	3402.47	2843.47	1630.42	2305.45	1688.92	777.855	2354.1	2473.06	2401.65	2024.27	1776.92	1564.59	1617.39	2577.09	3358.05	1424.54	6503.39	2104.01	1313.72	2384.93	3047.47	4389.56	1725.53	2556.89	1567.71	2645.8	1523.36	1655.37	2351.77	2027.72	2703.35	2414.9	2321.54	2370.34	2453.69	1063.47	1738.24	1396.54	1450.57	1558.22	1745.32
CSTA	6223.21	81724.5	3076.25	4295	6832.17	6239.22	42560.6	6224.21	3045.32	6191.5	15031	2059.35	5261.35	5032.06	2272.09	26221.5	6388.03	10029.2	7028.35	35846	16213.8	79893.7	44737.5	71258.9	24109.1	14485.3	19034.9	7944.81	6739.33	3846.51	4360.94	22455.9	21481.4	15951.7	21860.8	9093.06	10144.4	5678.05	3876.38	20163.2	15525.7	8358.48	6745.27	6391.49	23750.9	2099.67	4940.2	1778.8	1384.62
DCD	203731	179548	105377	7122.96	59800.5	127607	145173	154612	86564.1	664941	227886	59158.6	71392.3	106590	132779	184525	255400	206265	52479.6	218516	171568	167135	95883.7	177595	248158	326596	196536	157177	215062	40912	47798	78265.1	171077	184515	284871	221563	199571	119324	69207.7	129074	342193	186270	168802	151246	259186	43204.7	78842.3	98582.2	58347.1
DDX3X	3457.15	2190.94	2356.01	5041.7	6694.77	5167.38	2487.37	5262.52	5779.71	5089.62	4392.74	3386.04	5572.03	2597.88	5234.45	5988.63	5857.33	3488.15	2409.3	3964.84	5500.47	4968.23	5694.24	6322.81	2122.32	2409.91	4293.47	3533.49	6019.66	7653.73	7120.4	5339.45	4952.66	5479.43	5533.28	5253.91	5290.69	6123.5	6746.03	6479.64	5290.04	2132.04	4893.22	3502.24	5438.95	2515.87	3445.56	5897.84	4983.17
DDX5	5621.21	3491.55	3183.57	7641.11	11851.4	10142.7	2857.42	11134.7	10831.6	8058.05	7431.09	6784.69	7760.83	1510.51	7597.73	12046.4	9370.03	5525.54	4144.68	6400.38	11923.9	10954.5	10781.9	10848.8	4021.18	5258.51	9611.84	7378.18	12113.5	12375.5	15531.4	10863.4	7712.99	8753.33	10159.6	8410.41	7864.8	11490.3	10633.4	9802.45	8871.19	4984.73	10561.1	5370.29	7375.7	5928	6553.7	13028.2	12247.5
DSP	12876.5	62871.2	20651.2	11975	2395.24	2355.23	6136.9	4315.76	2709.33	4207.96	7607.34	25718.8	4004.16	46558.3	11240.2	6787.08	7508.45	18147	110986	18574.1	6590.33	20232.4	11805.5	6322.72	29637.8	21589.8	16110.6	25806.1	28492.5	4159.43	5653.67	4543.98	5879.75	8172.94	5722.29	39818.1	12195.3	3066.88	2709.03	9129.84	11087.1	33595.8	8207.46	20297.1	5863.85	11465.9	2533.63	2793.37	2408.9
DSTN	1905.97	1480.04	1344.82	4336.63	3812.29	3487.36	1521.91	4063.28	3785.34	2902.74	3472.06	1637.84	3789.16	1654.2	2409.94	3939.05	4392.92	2063.16	1148.14	1451.92	2846.88	2812.44	3864.03	2721.4	1551.88	1406.47	1197.68	4890.83	3862.65	5438.25	2761.33	5041.39	3120.22	3494.16	2941.47	2446.42	3620.86	2939.31	3035.99	2820.97	2311.71	1668	2350.56	1394.44	2675.71	812.381	1620.51	3170.75	2322.94
DHX9	4220.15	2200.76	3276.52	7995.19	7539.72	6424.81	2447.3	6749.55	6755.88	5421.32	5551.97	3635.41	4917.66	1432.58	5278.41	7827.84	6293.36	3995.86	3743.3	3991.41	7838.73	6481.13	6399.44	6806.86	3035.8	4148.89	4514.54	4527.33	6380.59	7092.92	8723.34	6579.57	5704.89	6958.44	6036.71	6803.14	7266.99	5570.41	6843.02	6703.81	5065.54	3152.61	6198.6	3095.85	5562.22	3536.63	6275.28	6946.75	6522.45
DPYSL2	2013.42	1083.2	1995.1	4089.05	3222.78	1802.06	1834.9	2644.83	3384.73	4382.14	2701.28	3594.88	2585.83	1071.54	3369.5	3045.31	3654.07	2565.43	1814.06	1803.86	5204.89	4482.5	2761.98	5226.33	1609.71	1638.17	2618.16	1421.36	2195.14	3860.89	5260.91	2043.65	2522.41	2211.68	2391.91	2832.14	3243.58	2742.13	2747.22	1710.36	2479.5	1597.98	2951.95	1408.54	2206.68	1397.38	1487.15	2718.19	2967.45
DSC1	13480.3	77619.5	12058.2	7750.03	1077.9	1765.7	5668.73	4463.09	1300.81	4208.84	7560.6	19517.4	1638.69	4602.09	8582.69	4527.6	6263.83	6068.31	49055.2	21150.8	8510.47	10762.3	2075.56	3545.1	63815.2	20736.9	9287.12	8541.75	5323.29	775.518	7703.39	1830.23	6222.19	4833.61	6299.08	7105	11662.9	3770.06	3004.17	5749.49	11030.9	21454.3	3417.12	22430.8	3675.66	8665.39	2075.06	3023.29	2607.97
DSC3	5117.9	41785.5	7517.2	2490.23	394.349	659.35	1632.8	545.387	180.519	1603.32	2841.1	10058	344.736	1650.21	3249.26	1828.59	1663.36	2690.64	22554.1	6184.13	1522.03	3429.35	505.218	2162.73	30456.8	4453.4	3395.17	1823.6	1886.01	1519.69	4270.64	746.715	2946.68	2598.24	3069.87	2936.03	2608.94	995.363	1340.47	1714.85	2946.17	7172.32	1396.62	9141.6	1142.06	1809.18	1249.03	1377.81	1061.73
DSG1	15361.7	139084	24857.1	6105.5	1777.82	1974.15	6332.14	1947.76	1335.97	6243.1	10882.2	35490	2449.63	11738.9	10891.6	5544.03	7674.47	10327.1	92260.7	29660.6	6663.36	13275.6	3418.23	6108.78	128733	24528.6	13704.9	19951.7	11188.6	2706.5	17980.4	3500.85	7327.85	6272.63	5596.38	13454.7	7652.04	2343.57	1426.89	8010.04	15510.8	25229.7	5282.1	24739.6	4181.49	14160.2	2972.64	3435.57	2739.91
DDX39A	10304.4	7269.29	8546.98	7217.72	18862.4	21414	10725.3	19458.9	20834.7	17473	15377.7	7398.18	18610	13275.1	16903.4	19951.5	19590.8	13276.9	6735.57	10571.5	13074.5	11658.2	17372.3	13686.7	6977.11	8710.24	14668.1	11200.7	15936.3	20911.9	12719.3	18693.1	12127	16640.4	15492.2	13302	17529.1	17358.2	11052.2	19394.6	16634	7470.46	17478.7	10545.2	15010.4	6660.28	17016.6	10312	7310.02
DYNC1H1	3747.54	2115.78	2675.41	5322.46	6370.17	4761.5	2042.66	4582.46	7016.02	6383.26	5019.82	3076.28	6194.37	2532.29	5187.75	6449.76	5559.18	4123.03	2879.48	2770.61	5142.13	4486.46	7613.69	4335.72	2588.02	2817.46	5434.75	4749.72	5420.4	7549.74	6885.17	5954.26	4938.58	7769.06	7148.9	5111.54	5676.34	4202.17	4868.53	5381.65	5082.6	3109.27	5737.85	3990.74	5433.55	2132.39	4350.91	5087.5	4422.48
EEF1A1	209782	127563	98164.1	122619	328727	335584	138805	275100	307850	295917	297582	90499.8	285286	155161	234625	310701	257813	218169	115901	189809	202586	209654	342774	179785	121951	137510	213288	212376	275312	335660	217758	317662	245921	354590	328082	348583	310760	198589	212242	277866	341150	158590	261579	158899	241521	76845.2	233407	277369	144941
EEF1D	18529	12162.2	24651.7	36320.2	33510.6	34177.3	18852.8	35725.1	39654.5	31975.9	23557.6	29018.4	28333.5	26174.1	23668.2	33776.8	31229.5	15748.4	13665.2	17073.8	31149.2	33840.3	28650.2	54757.9	9809.91	16387.9	21932.3	19190.6	24560.8	32115.7	46420	27779.1	27082.6	33090.4	30918.4	30542.2	30281.6	37271	35195.2	31574.7	31132.6	13723.8	23791.2	19460.8	25988.9	15842.8	29748.3	42582.5	32181.4
EEF1G	26356.7	16621.6	24959.1	27925.2	40119.2	40626.7	25673.1	40507.4	41100.5	33166.3	29840.7	19251	34927.6	29854.7	23173.8	33608.5	30752.5	20568.6	12230.4	20123.9	31093.6	35329.9	35952.8	34203.4	13920	17012.4	26282.5	21315.2	23495	34882.7	44275.2	34542.3	28980.2	31861.9	29009.5	30500.4	31429.6	28711	26099.4	37455.2	28804.2	14228.5	21722.9	21091.4	22543.8	11812.2	24861.6	36338.8	26823
EEF2	84448.1	66738.3	65418.2	98252.8	121500	110712	70492.9	122093	117995	99991.1	91245.7	54191.5	101408	85521.4	83361.3	103872	95133.8	70707.7	48281.8	58644.3	84160.6	98140.4	121178	95436.5	45637.8	55559	87942.9	81363.9	95538.6	118059	126400	107965	87143.4	113705	104760	99527.9	98532	92553.5	107467	109440	99926	46363.1	68907.7	50294.2	80981.4	39831.5	75989.5	84456.6	79728.7
TUFM	8053.6	6756.15	9856.78	11865.1	11758.3	10417.3	5434.11	14961	14460.3	10996.1	12837.1	7650.2	12301.9	7007.28	10835.9	13082.1	17458.4	8532.46	6241.15	8708.57	14257.2	12096	11380.4	14045.2	4610.58	7711.33	10293	7517.71	10628.6	14380.9	20159.5	13043.1	9330.58	9965.86	10441	9613.51	13124.3	14137.5	14485.7	13066.3	12456.3	5018.2	15623.5	9335.32	10928.5	7812.19	12520.3	14511	13654.6
ENO1	204344	144572	110853	119084	353598	306272	96325.1	328351	366260	264089	284439	101894	321407	118375	233165	341108	281642	156065	127605	185651	236054	202600	403963	209099	133009	191745	166099	229634	267212	399699	189953	328077	226438	318457	296715	269621	354292	237653	226841	289597	334153	138937	275569	141912	248365	116349	106591	191289	183601
HSP90B1	21677.7	13392.6	18735.1	22211.7	33474.6	30153.1	8761.75	31689.4	30896.8	28828.2	46782.3	20487.8	34477.2	8592.43	29734	33784.7	35393.4	17632.3	11710.3	18521.1	29219.8	26148.8	37584.3	71269.2	14489.7	19204	19804.5	85518.5	33801.7	43961.9	36840.6	38297.9	30153.7	30983.6	42543.2	26582.1	33887.7	39928.4	30296.6	39470.8	39068.4	15515.5	37625.3	22911.2	33574.4	13611.9	23489.8	20831.9	35557.8
EPPK1	5982.94	6060.93	3185.24	3448.55	10771.6	7765.98	2055.52	6227.58	8989.92	6695.58	9216.4	5890.02	14485.2	80978.5	6197.66	9952.8	10625.7	4998.56	5739.06	6602.51	6106.85	17067.5	9765.01	16468.4	11497.5	7625.97	6839.19	8525.17	14009.2	13308.6	8521.4	10292.9	9321.38	10363.2	15153.3	10573.6	9494.9	17411.8	20076.4	8451.57	8335.6	6602.15	4428.5	6002.53	10397.4	5389.33	13445	10543.5	7911.68
EZR	35088.3	23233.5	34945.4	34483.1	44463.7	52287.6	31557.4	50941.9	47950.8	47406.8	35026.1	25807	49348	32925.5	39745.1	44374.3	55113.9	35337.9	17065.1	22913	51891.7	43237.7	51885	48189.4	19707.7	23401.3	40347.6	29873.6	45085.2	52442.1	67109.2	40355.5	34021.8	40175.5	40664.1	37126.6	41961.7	49354.3	45129.8	40482.1	39098	20087.1	29010.7	26259.1	41523	16428.7	30626.6	43174.3	41907.3
FABP5	28240.8	232821	37263.7	28564.2	29488.9	32889.8	30028.7	25441.1	18699.5	24447.8	19411.9	37377.3	22305.8	17270.9	14771.8	21383.2	24479.4	45961.7	88490.7	32159.4	32711.6	97441.3	31767.2	31834.2	17152	25244.7	41769.1	29353.6	44057	42089.3	27142.5	36722.1	18411.5	18292.2	25541.9	32852.8	26876.9	13791.1	20324.9	31213.1	36191.6	45048.1	19148.1	9665.06	55392.4	12519.1	9106.36	9935.12	13689.6
FKBP1A	13500.5	6699.7	12744.6	19261.3	16003.8	15003	9015.47	16074	27649.7	14126.6	17274.5	10546.7	15542.8	8857.3	12101.4	10282.3	11336.2	9519.39	8365.97	8342.25	9906.79	13405.1	13375.9	21294.8	2391.28	7587.82	7644.34	9309.34	13123.2	13415.6	9431.18	17636.9	19628.1	15133.2	17440.6	12811.4	21426.4	20372.8	10633.1	10632.6	20966.1	7802.08	18379.8	5257.31	17986	6637.18	5453.52	22630.3	23532.5
FLNA	25500.8	13412.3	12151.3	18575.2	30974.6	30025.3	8624	25048.7	38050.8	34712.1	28054.4	15049.5	45392.7	9862.74	28161.5	33357.7	44602.9	19560.9	18259.5	14142.3	29807.3	20355.5	40075.3	20215	14972.9	17922.9	33801.8	20933.8	34836	31353.4	31506.7	35436.5	33264.1	28081	50384.4	22259.6	31268.9	25953.3	30428.6	33732.7	22741.7	19460	22943.4	23617.5	34524.6	11090.4	36524.9	20954.1	13189.4
FLNB	10554.5	7520.95	9412.45	14778.8	16044.1	13291.3	4972.35	14815.6	21297.9	23074.6	12505.2	9747.68	19842.8	5862.3	14997.9	15395.9	19940.6	9443.44	10557.9	9742.78	17189.3	14713.6	18348.9	15409.3	7270.5	11531.7	17710.9	12204.4	22682.5	15236.3	23086.1	13810.5	20027.4	21916.4	19411.1	12116.1	19208	15030.3	14943.5	16638.1	16855.5	9563.51	14399.6	16058.7	17159.9	7519.89	13437.1	13092.9	9868.31
GAPDH	158954	216608	141850	125019	233009	187838	151959	199394	261762	202598	198020	160249	177636	115287	169888	210310	207431	178961	223682	155083	196255	197433	222906	156288	449127	166304	156530	145349	179791	180688	222049	179262	207867	231397	202604	187480	195950	176813	200016	193503	208174	111570	144667	129476	149048	116892	146730	160703	165034
GPI	5597.36	3821.24	5154.78	4609.67	8579.6	8042.33	6909.76	11137.5	13012.3	9580.54	7944.67	2958.87	6814.98	5632.92	7241.58	8657.95	9910.12	5645.66	4021.04	5300.77	7618.55	8301.37	9202.97	8850.21	3628.05	5041.62	5929.29	6690.07	8109.93	8660.41	7990.21	7792.84	8660.33	8276.96	7574.91	7615.71	10051.7	6662.03	4933.31	9927.76	7931.16	7491.89	8140.39	4828.86	13161.6	3762.39	6521.97	5175.03	6503.93
GANAB	7564.51	5467.86	11855.1	18259	13645.1	11443.6	4055.38	10669.4	13992.4	11279.8	10246	10054.2	11869	3263.4	8101.72	12055	13271.5	7964.33	5406.19	8597.46	14951.9	11902.2	12665.6	10376.8	4657.98	6484.77	10159.6	4489.88	8947.44	12385.1	21709.8	12246.7	8767.75	12170.2	14024.8	7927.1	11082	11348	11804	11521	12503.6	6322.59	11306.7	7713.07	10863.1	6935.05	10928.4	10901.1	13472.9
GDI1	7194.98	5353.07	4810.13	7498.46	7937.95	9669.13	3273.66	9248.66	13340.6	8781.55	10057.3	5452.68	8331.83	4297.29	7116.17	12255.7	10771.7	6691.19	4651.92	4988.79	6123.45	6080.27	8681.84	7952.28	10337.2	5316.72	5392.79	8236.43	9013.8	11651.9	12122.6	8768.16	8982.72	8085.88	10353.3	8751.58	10474.4	8302.08	9574.21	8492.81	7974.01	6341.06	8986.04	7563.24	10178.9	3241.39	5867.08	6421.77	5762.81
GDI2	4364.93	6640.01	4327	5750.15	5639.1	5235.31	2385.68	5947.31	7755.52	4945.25	6616.06	5505.9	4963.41	3975.22	4402.01	6299.36	6288.33	4840.84	5630.63	3048.48	5842.51	6611.03	6349.76	7547.38	8366.88	4351.64	3124.52	4652.87	5390.59	5634	8552.11	5491.63	5787.82	6448.17	5967.86	6200.9	5843.82	3424.26	4414.74	6315.2	6199.77	4834.74	5370.12	4667.75	6309.54	3963.92	3515.85	7477.85	6338.34
GGCT	4847.88	6310.69	810.732	3666.03	1397.36	1883.87	6601.89	1378.34	924.307	1248.78	3111.26	1023.6	1798.66	3141.08	2199.34	2916.93	2486.96	16877.9	17060.1	8505.61	2469.2	3983.1	2163.85	4586.27	35072.9	6856.17	3834.75	10637.6	2524.95	2464.39	484.454	3976.14	4986.6	4903.89	5690.75	3327.5	3585.42	2343.98	2422.52	3343.42	4129.81	6410.92	2335.12	3696.82	4391.48	2520.96	3856.22	1424.2	2084.04
GNAT3	10237.3	5540.68	9817.07	16484.8	14199.1	13614.1	4081.9	15605.6	19643.6	15418.8	9302.4	13283.7	11794.6	5904.57	7298.33	9410.68	10655.5	6714.93	7096.3	5218.74	12208.5	12854.6	10617.9	16138.5	4779.93	4601.29	6972.53	6561.97	9032.22	13235.1	28043.7	11201.3	7971.96	13327.6	7930.88	11355.8	12292.7	9607.72	15326.1	7841.37	10855.6	8394.79	12255.3	10243.1	11827.2	7806.68	9153.9	22684.1	16028.7
HSPA9	15723.1	11142.4	15036.4	20858.1	19936.8	17405	4055.89	24947.1	24926.1	18555.5	23678.9	12269.3	25127.6	6512.67	17625.7	20508.7	23707.6	11417.8	11668	15393.9	18012.7	17647	17458.8	20568.1	7944.92	10916.5	15214.9	17832.9	16812.6	27210.6	27353	28098.9	15922.6	20428.7	21639.2	21127.9	26200.3	27983.4	31401.7	29729.8	30030.6	10536.8	27715.6	17033.6	22069	12161.2	26002.4	22999.2	20206.1
GSS	2332.75	2549.93	2736.87	1961.11	1901.75	517.914	1810.07	3763.01	3326.83	3696.44	2952.28	2076.3	4424.54	1394.19	1586.56	2696.1	3080.38	2313.26	3848.75	1688.13	2562.95	3172.09	3546	3496.81	7119.31	3212.22	2679.98	2181.68	2020.74	2920.41	3894.73	1802.43	1666.74	4912.53	3862.99	2741.01	2787.66	2599.64	2199.2	2666.93	1315.05	2298.03	3058.95	2651.21	2487.28	960.971	1572.29	2299.18	1619.3
GSTP1	6568.17	7696.68	6772.7	8491.61	12629	10269.9	3066.61	8887.23	9630.44	9573.01	11798.3	6347.82	13671.8	4787.7	5647.7	9011.24	10361.8	8803.86	6011.09	4990.5	8787.74	8601.99	11296	9130.85	4889.86	5188.73	3231.56	5913.18	7008.98	13983.3	7749.43	9220.85	6115.64	8095.73	8543.99	7496.83	8055.83	6493.82	6922.38	8905.62	8926.73	5337.35	5741.84	3401.42	10970.1	5262.77	4950.18	6622.78	6618.6
H1-4	16986.1	8528.59	21133	68551.3	40979.7	31620	24121.2	22579.5	30432.7	23494	22034.3	14140.8	19984.9	12783.3	15164.8	40395.3	24722	18253	16504.7	15971.6	24567.1	20423.3	14387.8	17619.9	7415.27	11251.9	18294.2	17583.8	22804	17648.4	37672.2	24789.6	18073.8	22735.2	29501.3	18860.6	23183	31044.9	23642.3	21543.5	19877.7	13723.2	35837.8	11736.5	31334.3	15173.8	28746.8	19061.5	41809.5
H1-5	11192.2	7787.76	13235.7	28263.5	25258.3	21709.6	13379.9	18235	18988.7	19049	14345.7	10419.1	17453.2	7368.31	14477.5	21201.2	18927	9764.58	10363.7	9962.12	19089.7	15882.9	12453.9	17789.8	7746.92	9501.4	11367.1	10335.2	18060.7	17071.8	28559	18755.9	15653	17535.6	23050.3	11737.4	19712.2	23875.7	23553.6	18850	14789.5	9015.33	24789.8	9676	21624	8369.84	18003.9	16926.1	24094.3
H2AC8	223265	130304	198662	494121	595155	397132	212075	388167	482518	347980	281528	234619	316854	86297.2	287499	573283	375448	207630	207308	267107	440169	319034	277070	348507	148585	208569	296815	232703	356303	296291	455407	428168	302645	320705	410851	288135	330856	350723	364529	345107	277496	185262	589686	208406	352143	208161	447591	353625	499895
H2BC11	19743.8	9659.76	8484.51	27576	39157.3	29421	16960.6	19247.3	29902.4	11962.1	17213.1	8360.06	9998.33	6169.09	16202.3	39582.8	26457.8	11296.5	11940.9	13779.3	27408.9	16943.2	18467.7	18449.9	8138.29	4307.32	20590.6	15319.5	21525	16768.9	23512.5	33568.4	10476.7	13385.4	21469	11509.6	19051.4	19113.7	16662.7	19083.4	14559.3	8630.73	30703.9	7728.03	18386.6	8303.15	21043.9	10942.4	25528.3
H2BC12	107454	58695.4	114038	163526	259114	184519	96760	145865	226905	122673	98811.4	81009	113778	31815.5	106567	200726	148645	72861.9	54982.2	86829.5	166314	138728	131259	108215	30112.2	44941.5	107370	74113.5	141903	111556	192493	187732	111899	143090	164885	120296	157147	120970	155841	146716	122495	61163.5	216811	88958.7	137959	79827.3	163908	124688	187482
H2BE1	234888	131535	395913	971018	741419	605952	202125	410210	499811	386849	317155	288855	314875	86572.6	260623	566260	430123	268494	219959	204837	474820	500086	368525	469887	118390	144909	386730	198294	308085	225120	466004	278578	208583	218815	291461	272759	290524	505327	231554	287948	160963	167306	542235	220175	292811	250206	430607	463568	471596
H3C4	137608	66853	188788	204244	350909	260946	116182	160421	245966	195295	153630	127435	169642	75750.6	119335	239312	213660	122461	130397	133164	190010	226453	186843	227393	60989.4	102107	171911	137489	239086	158930	371866	229548	156616	210637	256250	188398	216946	287030	206607	204941	170476	99821.9	231715	84594.1	154663	150926	243563	247219	307384
H4C2	159254	57476.6	124491	169928	392395	295057	116079	140450	156064	221759	198215	100417	209893	73705.9	145807	355201	256366	147179	147681	155978	115768	173164	200394	162829	57037.7	76606.4	124700	152104	262293	232958	246087	254911	121020	199132	245308	198346	232811	195473	153966	237453	183157	110991	202947	78341.8	203892	105240	269951	169874	205341
HARS1	4436.94	7689.92	4113.86	3793.16	6493.5	7268.29	3949.24	8448.77	8964.29	7167.8	7218.19	5469.94	6847.59	4313.24	6064.23	7235.16	7243.65	6690.94	9351.06	4077.86	5224.89	5769.75	6222.45	6344.74	5006.74	4469.44	6217.94	6457.31	7069.35	7784.15	8428.9	5907.66	7648.52	6701.8	6391.89	6985.69	6649.14	6675.75	8265.19	7003.26	7521.5	4400.66	6747.23	4844.87	6293.85	4330.77	4903.85	6208.8	6654.64
HBA2	20397.3	16166.3	23415.6	36544.7	25295.9	34373.3	62281.1	28971.8	16687.6	23560.3	19302.9	18951.5	21517.3	33809.1	17038.4	14585.6	20283.7	15954.7	8484.37	9915.83	13673	16837.6	15962.7	17754.3	9872.33	8488.77	14201.9	5609.64	7888.2	8179.13	12984.7	11229.9	11499.4	9665.85	10309.1	7559.18	9388.47	11532.2	9224.43	16845.7	12631.9	15882.2	7782.98	4523.16	12595.7	5183.01	7284.4	8033.87	10804.3
HBB	39601.3	25767	26352.6	23526.1	64248.8	81730.3	110993	72848.5	41336.3	59582.5	57600	18768.1	49105	101491	32323.5	46531.4	44436.2	40313.5	12719.3	30224.4	30876.4	37408.3	33979.7	37327.8	20759.2	25228.7	29387.6	18436.1	19900.8	22803	19283.7	26791.2	17931.8	27407.7	26867.7	17023.5	18537.7	19345.8	16628.6	35939.9	21365.2	29476.1	17261.2	14124.8	27039.8	9948.36	20928.1	10138.2	18148.6
HBD	28617.7	17463.1	17701	22611.4	39130.5	42647.4	67773.7	33273.8	23619.6	28055.9	29958.5	10864.7	26443.7	48377	17166.2	18934.7	27794.5	25012.5	8015.14	15613.6	13934.2	18715.4	14980.4	18876.9	10663.1	12526.7	13785.6	9392.26	13095	12539.5	7655	16310.9	8503.24	12325.6	14676.5	11648.6	12893.4	8512.92	10455.7	24255.4	16910.8	25381.4	9843.08	10245.4	17954.7	5179.31	7878.97	5074.84	10580.6
HPX	5013.63	6235.62	5782.25	10436.4	5892.35	6634.41	34734.5	9367.57	3968.17	10509.9	7013.29	6148.48	4797.39	10828.3	3900.3	4918.74	4883.37	4036.88	2284.46	2344.61	4595.81	9380.19	4310.53	6065.99	1697.88	4162.34	5367.14	1639.58	4985.75	2861.5	9872.1	4860.87	4536.47	5591.25	6112.75	8417.5	4589.43	6931.77	9196.13	8135	4668.96	6184.92	6002.95	2501.04	39189.5	6005.88	9052.45	7369.1	13800
HNRNPCL2	9980.6	6002.46	4506.65	9363.87	22939.1	20241.9	8666.85	20132.6	17807.9	13405.3	16202.3	6106.82	22575.3	6075.48	16962.8	20144.9	20209.2	10845.6	7766.83	10344.8	14463.1	9177.74	18889.1	15948.6	7420.77	11410	15306.1	11475	15478.7	23758.6	13659.5	18447.7	12581.1	20043.3	17751.5	13882.8	19098.8	9629.83	9526.76	19803.9	14919.6	8459.37	15370.2	9329.31	20777.8	5534.11	19107.4	10221.9	12238.7
HNRNPH1	6367.13	4185.78	6678.72	8910.1	9999.48	10891.5	6491.53	11819.7	8762.31	6986.05	7991.49	5711.03	10521	3952.7	6490.29	7340.7	9256.86	5506.28	3103	5149.21	10056.7	10380.5	10186.1	8988.64	3826.59	4846.93	5856.22	4508.53	6619.15	6276.24	12679	9487.3	6220.12	8435.13	6882.88	8177.01	8826.06	10334.7	9628.19	10932.6	7572.59	4637.94	9310.04	6136.76	7564.08	4585.52	7758.4	9914.1	7191.54
HNRNPH3	3358.07	2574.86	3950.6	8045.09	5997.96	6062.21	3050.69	6994.06	5234.46	6968.86	4138.06	4302.45	6485.46	3688.63	4433.78	5007.75	7367.73	3317.74	2614.83	3852.82	7698	7645.4	4194.55	7160.51	1852.46	3326.4	5246.11	3459.67	4254.16	6914.51	8822.79	5916.95	4353.08	4862.75	4930.43	5331.79	6135.35	8205.62	6582.13	6681.59	4785.94	2331.52	6859.4	2771.66	4857.13	3234.28	4805.09	5775.51	7030.39
HNRNPC	13805.2	8101.87	13811.1	32885.9	20829	20785.1	6941.41	26023.5	23494.3	18065.7	15097.4	15227.5	17496.6	6793.03	15674.7	20372.3	20921.3	10170.1	8727.53	10341.5	26432.7	24506.4	18383.8	28006.4	8911.83	9013.34	12926.9	12856.7	17595.1	16952.2	25184.4	13319.4	14989.1	20896.8	22439.2	14971.7	19535.1	18490.1	23538.6	17363.2	17241.9	8935.62	21397.7	11274.3	16939.8	9345.39	19252.2	20025.3	17172.5
HNRNPF	3303.35	1281.01	3011.6	3909.8	5355.65	4651.23	1318.97	4823.83	5085.05	4945.36	3817.67	2668.65	4587.19	1078.63	3914.84	3391.99	4421.51	2049.8	1447.4	2639.43	5857.43	5868.84	6379.24	4037.59	1200.16	1899.86	4232.08	2742.15	5162.55	2912.41	5790.7	5405.84	5275.13	3279.23	4194.48	2153.06	5121.99	3793.97	4334.74	4710.5	4009.64	2357.56	5167.4	2691.18	3715.21	2286.07	2038.11	6830.57	5464.24
HNRNPK	11060.7	6903.02	8010.51	8945.04	19326.7	16071.8	7193.5	15971.9	15799.2	13418.9	13550.6	6914.33	14867.3	5313.91	10448	15450.8	19883	10164.5	7316.15	9618.51	15984.7	12091.4	17980	10757.1	7463.87	9619.77	13214.3	10988	13846.5	17065.1	19508.1	16110	10392.9	15668.9	15508.9	13509.5	16246.3	16150.8	16336.8	14518.3	15034.9	6386.24	16448.7	9570.65	14860.2	8268.49	12870.3	12886.7	14560
HNRNPM	5757.82	4452.64	6631.19	15715.7	9738.83	8982.08	5714.93	11045.2	8566.6	9486.55	8986.04	8101.58	10334.1	3931.63	7020.47	7969.02	10243	5335.05	5578.97	5215.92	13176.2	9012.78	10434	10470.7	4037.72	5002.17	6796.75	5774.62	7879.62	8542.33	16578.6	10962.4	6734.1	9002.27	8037.58	7159.07	9298.75	9065.16	10339.2	10334.1	9212.28	4231.25	9424.38	6372.17	10065.7	4610.87	6842.55	10958.6	9092.23
HNRNPR	5814.82	3491.5	5473.95	11052	11787.4	12031.8	3241.22	10182.2	9882.12	8385.63	7666.84	6122.6	7835.34	1948.28	7034.74	9696.3	7865.92	5415.75	3782.95	5065.83	11091.7	9529.46	7802.26	9388.26	3900.96	5141.11	7872.69	5545.08	8487.58	9915.89	14252.5	9434.29	7614.46	8262.23	7883.57	7418.26	7886.55	8172.68	7301.32	8773.46	8181.19	4642.5	10828.6	5946.17	6735.37	5065.07	8746.73	9512.69	9143.34
HNRNPU	10369.5	6991.71	11515	17301.8	18485	19663.7	5982.1	15915	16125.4	14344.6	12768.2	9132.36	12962	5223.47	12198.7	15311.6	15561.9	10440.9	7078.58	9023.96	19532.3	15692.4	14544.2	17815.1	4929.2	8309.58	12344.1	11302.6	11977.9	15188.4	20879.4	14975.2	13183.1	16604	15524.3	13793.8	17077.1	19322.4	18964.8	16692.2	14849.3	8617.86	16645.5	10404.1	14369.6	9894.82	14201.9	21109.4	17518.8
HP	23206.5	19025	26009.8	48023.6	30619.1	43035.1	150322	36532.5	29499.3	43022	31686.7	26684.4	35743	58774.2	28264.6	30652.3	40041.6	27006.4	12210.5	15310.6	23944.7	40775.6	31046.9	36526.2	10754.2	21864.5	30844.1	23881.8	21244.2	29779.5	61709.4	44725.5	43079.4	33005.6	40622.3	29620.9	34081.7	47335.6	34146.8	36569.9	37118.8	27034.6	32826.4	24151.4	357177	33133.6	46322.7	34323.8	56031.9
HSPA1A	40091	22618.5	20276.8	34959.1	59711.7	38496.9	34613.9	42792.6	60903.5	42572.3	55149.9	54687.9	55034.2	39822.3	28958.3	45163	52568.8	31655.2	26005.4	29148.4	34126.4	34870.9	70100.8	54714.2	23639.9	24200.5	35501.3	34771.9	45761.4	58856.4	54634.3	45128.1	39214.6	47108.8	53241.8	40796.1	43036.6	47578.1	51142.4	54959.3	42722.5	41699.6	45983.1	27351.4	62644.4	31278	24098.5	34278.5	44661.4
HSP90AA1	52550.4	31839.2	36063	38122.2	100323	99352.9	25633.4	64927.9	90194.7	65966.9	70425.7	36549.9	75043.6	23061.8	44146.8	76143.5	57861.3	38646.7	30545.5	48635.3	61391.2	53624.5	95993.3	65996.2	29616	33231.2	59627.4	45883.8	70693.2	99237.6	73114.5	74713.1	55377.5	86356.2	64524.9	72823.5	81006.2	68791.3	71999.8	87921.4	106954	35745.3	55635.3	40182.3	62771.4	41084.4	66206.6	66876.3	63516.1
HSP90AB1	27977	18551.9	26340.7	34132.1	59759.7	53781.6	28225.2	48672.5	52668.5	47797.5	42978.2	26491.5	42153.4	13488.6	30456.9	43311.8	36249.6	24930.8	18231.4	26760.6	49848	47122.4	57267.5	42610.2	19018.1	24705.7	38428.9	32428.4	47658.1	56827.9	57990.1	47744.8	41529.9	44635.4	45497.8	47883.6	42329.8	43892.1	42522.2	41727.6	56560.5	27088.8	42072.7	21586.5	32899.6	20240.6	36640.9	59629.5	52467.9
HSPA8	39796.4	22605.8	23377.6	25958	65248.4	57009.2	20087.6	54663	66722.6	47621.5	52606.8	26231.5	53579.9	19429.7	35925.4	53791.9	48921.5	34642.2	25002.9	34915.3	45337.5	37018.9	64709.4	43180.5	24618.9	29843.1	47763.9	39750	50070.3	62124.9	47453.3	59073.5	44823.9	58047.9	58545.9	48743.5	52154.5	39356.4	39034.7	59999.6	56760.9	28436.1	47212.7	36196.1	45470	22487.5	42429.5	47266.9	40321.9
HSPB1	9051.14	11258.2	4229.58	2771.33	881.611	1371.07	3569.76	2872.22	2574.3	2118.07	3569.97	6176.56	1027.08	48504.8	2618.97	3567.53	5177.67	9992.99	5285.55	5379.5	4692.88	11099.8	32252.8	7980.03	12248.7	7048.28	6978.46	8055.43	6056.76	1760.11	14567.9	3930.62	3076.67	2958.3	5984.74	4801.2	1705.76	1066.27	689.932	4997.07	3178.76	12832.7	4985.5	3157.92	10961.5	3283.55	2137.79	1878.34	1229.57
IDH1	2995.43	4422.98	2911.71	5438.08	3275.23	2830	1054.32	3296.79	2615.28	3279.29	4703.18	2292.44	5965.4	2141.23	2297.78	3513.89	8585.61	4308.1	4822.27	2245.21	2974.6	2527.58	5894.37	3135.02	18171.5	4004.05	2041.95	3809.62	4027.93	6289.37	4623.16	2268.14	6406.89	4765.71	6593.15	5311.3	5041.43	6199.06	4640.87	4901.89	5005.1	1862.76	4943.85	2569.67	2947.47	2085.02	3736.06	4608.62	3768.98
EIF2S3	3839.61	2190.72	3730.29	6559.39	6683.36	5685.07	1091.2	5893.64	6046.12	4760.5	4990.35	3695.29	4519.92	1835.35	4618.25	5345.1	5664.98	3071.2	3001.59	3250.91	6836.98	5389.96	5607.96	6690.06	1885.9	2414.94	4367.2	3086.99	5019.36	5335.76	7903.45	5752.02	4505.27	4505.81	4384.34	4715.72	4369.96	5216.88	5969.16	4500.28	3713.34	2148.31	5578.61	3494.66	4820.8	4101.89	4511.69	5859.72	5010.97
EIF4A1	34604.8	18879.6	24558	35643.1	56802.2	49971.1	18009.2	44976	49808.1	43851.9	43390	20112	45652.1	17912	27695.4	41135.4	35499.9	24357.8	16890	30718.8	36017.5	36503.5	48361.2	32795.8	19192.2	23142.1	24061.7	28322.1	36316.1	51937.8	42270.7	54405	34796.2	48677.7	42837.8	45653.6	49538.5	37734.9	36979.2	46139.2	53021.8	20426.4	44472.8	21529.5	35598.6	16179.4	33043.4	43472.3	42238.5
EIF4A3	6656.77	4447.76	9124.61	16236	11338.9	10151.2	7339.44	10770.7	13755.8	9747.44	9613.6	9141.95	11088.7	4190.85	6297.65	12099.3	9091.75	7616.08	4666.26	6781.38	9196.14	9245.23	11615.6	10402.4	3640.57	4869.86	6236.41	5213.97	8678.39	11556.3	15764.5	14269.3	6502.36	10526.1	11574.7	9171.23	11336.6	8002.38	8585.41	10516.5	9787.08	4854.12	12145.6	5558.26	7573.8	4928.48	8457.07	11689.9	6947.53
EIF4H	2917.53	3928.04	3483.69	5760.81	7381.6	7573	4627.28	5807.15	5652.62	5093.55	6736.76	3938.87	7714.04	7139.2	4297.34	6458.46	5873.19	4618.27	2412.29	3542.94	6454.97	5922.87	6651.36	5631.12	2229.79	2583.4	3651.72	3447.44	4136.99	5611.64	7266.58	6890.18	4478.36	4059.76	4360.23	4350.76	6816.73	8911.81	8236.34	7874.19	5820.05	2428.21	4162.72	2143.2	5199.14	2989.84	5570.68	5875.51	6860.84
EIF5A	20089.3	14962.5	14280.9	24640.2	43158.9	37152.4	20921	33619.7	29383.1	25760.3	31992.7	11515.1	30839.2	29006.1	25867.3	32832.2	40895.1	23339	8541.97	21459.5	24291.5	28677.6	43184.6	29539.7	13863.9	17333.3	23865.5	21507.4	30462.6	36515.2	38322.9	35773	15748.1	33040.9	30846.1	23436.6	32990.2	25507.1	26728.6	35502.9	32503.1	14607	19627.4	13900.8	26366	9271.71	28144	14662	16083.6
EIF6	10137.9	20152.7	15589.9	10373.1	17200	11761.5	4578.77	22757.4	23711.1	17986.2	11891.2	11888	14762.8	5684.32	14193.8	16128.6	18376.7	10863.3	17472.1	17762.7	21236.6	13960.5	15697.8	17731.5	16893.1	10879.1	15517.3	12690.4	15254.8	24227.2	20912.8	17819.5	21864.3	22633.1	15998.6	18412.9	23064.4	16612.2	21108.4	21327.5	19623.4	8813.37	20700.6	15430.4	17061.2	12770.8	15366.9	18065.6	15432.9
IGHA1	21992.4	21086.9	15877.8	29982.5	23074.7	30860.7	214320	32381.7	18570.3	21835.5	25488.2	23405.4	26448.5	54985.8	13973.4	24100.3	43092.2	15457.8	12872.7	12887.4	17776.1	20458.1	27018.6	19251.3	18753.1	13818	22323.4	39622.2	42988.1	18388.1	40228.8	83685.8	64227.7	31864.3	26341	20770.1	20935.5	24369	17873.6	38778.2	37386.6	87855.1	26636.7	19570.6	326545	19996.6	18471.1	19218.3	34388.5
IGHG1	49408.6	46311	66000.3	142175	59336.4	83616.3	416734	88714.3	77192.5	112468	65975	64937	74997.3	133598	51648	68872.9	79584.7	59933.1	34690.7	31679.5	50447.5	106649	57468.2	67582.4	27764.8	44026.1	51005.7	45295.6	51263	66479.2	67264.7	52987.5	131970	67303.7	76633.7	55497.5	44651.3	100665	69900.6	66954.8	58010.5	125664	67460.9	34507.9	172202	44541.5	81845.7	72892.1	100906
IGHM	7338.51	6047.94	14524.9	20532.6	11107.6	14597.4	28273.7	13882.9	10228.7	12684.4	10821.7	11086.9	11824.7	15956.2	9832	12964.2	14606.1	10203.1	3854.33	6873.84	10915.7	18535.9	9682.72	12904.8	3762.69	8189.83	12485.9	8760.12	8487.71	9454.93	23210	11033.8	17782.2	12284.4	14244	9746.21	12309.9	24227.1	17520.8	12070.8	13673.8	10955.1	13887.7	8264.69	12285	11365	15995.5	22071.8	25872.7
JCHAIN	2012.8	2123.4	2631.09	7430.62	2410.66	2797.25	5390.06	4017.31	2415.41	3378.11	3472.6	1747.45	3620.63	3648.79	2426.42	2329.45	5305.02	2966.66	435.631	1776.92	3137.96	2691.97	2011.83	3201.64	1077.38	1858.12	2333.28	10131.3	5517.72	2306.4	4420.75	4780.32	3277.53	3229.5	3494.63	2941.11	1978.97	4182.23	3425.94	3945.16	3993.2	2158.93	2859.22	2044.6	13230	2582.48	3640.3	4012.15	4650.03
IGLC2	14511.3	10970.6	22012.6	44963.5	24861.5	35053.3	72984.4	37516.4	25148.2	20556.6	22990.2	23827.2	30435.9	48177.4	22632.1	17931.7	27031.5	14996.1	10105.5	15640.8	18214.2	32898.8	25753.3	32245.4	6465.02	18288.6	14125.5	14418.6	20250.1	31273.3	48193.3	26840.4	29856.5	33791.5	23334.6	21416	28916.6	47740.1	41580.9	25889.6	28057.7	23530.9	31335.7	19588.1	36065.7	24912.8	37894.2	42197.3	35449.6
ILF2	3367.28	1871.67	3103.19	4863.8	6793.95	4392.21	2589.29	5387.3	4785.83	4014.96	5827.54	2372.93	4183.88	2295.12	2764.44	6559.15	5572.74	3096.43	2560.23	3459.84	3554.18	2370.25	3398.75	4563.31	2173.25	2612.28	4393.66	2895.63	4106.26	5412.43	5075.83	4606.08	3439.04	3153.25	3822.84	2960.79	5347.84	2683.6	2788.29	6817.83	3651.86	1912.32	5184.96	3075.22	3586.81	1928.51	4253.31	2969.5	2740.29
KPNB1	4553.3	1878.15	2631.92	4515.91	7368.23	6132.36	2474.88	4648.01	5852.41	5469.48	5538.85	2410.89	6495.97	1986.21	3966.9	6248.75	4696.48	3572.24	2600.28	4575.23	4742.31	4934.69	7486.55	4012.01	2116.07	2327.28	4591.46	3197.58	5582.29	7446.22	5495.31	7838.11	4008.98	5812.14	4026.47	3744.18	6577.32	3145.84	2815.02	5611.18	4212.86	2793.28	4255.98	3405.97	4756.92	2297.47	4342.02	3339.37	3214.25
IMPDH2	13469.9	9632.54	12598.7	13841.6	18189.9	19651.3	8474.31	19583.4	19255.5	17645.8	14439.5	12318.6	17364.7	10682	11824.6	17855.5	18534.3	11602.9	7504.79	11993.9	16514.6	16642.4	17650.3	15149.7	10969.1	11428.5	14925.3	11698.6	15636.6	19240.1	22186.3	14781.5	13083.9	19185.5	15866.4	16620.4	19043.8	12647.9	15434.1	15654.2	15258.7	8661.27	11782.3	9137.67	14381.8	8854.84	12741.9	14773.3	13365.7
IQGAP1	3599.83	1776.02	3561.19	4543.76	5912.54	5219.68	2644.76	4794.85	7280.85	6394.65	2944.51	3598.55	6656.8	1343.48	5133.69	4733.72	5888.92	4150.82	2645.72	3953.45	5836.92	5442.67	7913.83	5107.32	2757.94	2571.82	5681.52	4415.89	6053.52	7584.97	8412.77	6284.91	5741.55	5828.47	6405.11	4991.5	6276.4	6456.88	6491.51	6856.46	3842.62	4153.71	6248.58	4999.28	6805.57	1554.92	4609.43	5058.94	5404.37
ITIH2	3035.76	1980.96	4050.66	7497.03	3773	4526.92	9167.66	4711.35	4128.84	4887.57	3846.06	3819.58	4166.54	4481.52	3276.72	4354.53	4990.85	2780.17	1807.84	2175.44	3505.97	5631.21	2868.5	5108.89	1477.94	3132.66	3891.56	2249.47	2753.41	4827.86	7324.1	4350.08	4747.53	4430.88	5254.97	3784.5	4656.8	8872.75	5530	4502.91	5014.62	4934.58	4278.74	2855.19	7099.61	3703.59	5996.91	6331.4	8643.92
KRT18	17450.5	11888.3	7981.15	20224.9	29842.3	22751.9	10077.1	25198.7	30372.7	27706.3	26049.4	13578.8	40104	11338.4	20951.7	23765.3	30964.5	16188.5	9339.15	15497.2	20686.9	18460.8	29807.1	25159.3	8236.23	12786.8	30495	22195.4	21933.5	36616.4	25259.6	27672	19813.3	23563.3	24730.5	25148.9	21148.4	23374	25596.1	31681.1	27088.1	10396	28727.2	18537.7	24944.4	11335.6	15731.3	14335.7	18923.3
PKM	70757	81840	68283.6	78846.4	128708	121518	72750.6	98845.7	139397	95182.8	63470.3	69044.7	99288.2	39831.3	84984.3	120004	99043	96103.6	101550	66607.9	128798	103026	131055	130785	67798.7	47926	74576.5	62523.8	104056	115304	126749	93488.9	83484.7	93741.7	98177.3	88537.6	81086.6	91339.4	111634	90392.3	69044	53084.4	65818.8	50227.2	81259.3	39566.5	69018.4	83011.5	88169.1
LDHA	41090.2	32364	26312.3	51556.2	88106.7	66874.5	64430.2	80792.2	90149.2	59137.6	52216.6	29809.3	60498.4	40622.5	58283.4	69426.4	66285.4	42787.5	22739.4	33155	34781.7	46798.4	61641.4	53018	29253.7	38553.1	58335.5	49962.1	71095.7	89809.4	60622.5	72221.1	57073.3	78726.3	67425.5	55190.5	72474.2	46310.8	32518.6	66397.8	82918.6	36853.5	64130.7	43215.9	60854.9	30038.8	58889.5	49375.4	46052
LGALS1	10333.5	3790.47	2517.24	2115.26	8581.77	8830.69	9111.85	4423.43	10721	13725.8	17790.3	3225.94	17535.1	3001.9	7061.97	6409.5	7800	3621.89	2602.4	7628.29	6870.92	6188.67	16729.9	7335.69	2368.98	5608.61	5107.01	7219.62	5192.28	7911.67	2816.82	11464.7	7096.44	11414.2	11821.2	4499.65	22838	4983.28	4391.21	10507.2	14859.8	3973.56	6576.99	3141.87	11033.8	2203.58	10717.4	5345.26	5981.98
LGALS3	7888.12	9992.8	8364.97	13895.7	7361.33	6071.42	1820.3	9446.81	18426.2	8192.19	7663.98	7548.94	10898.8	7361.64	8855.77	8232.65	11274.3	5654.5	9924.03	4642.02	10667.2	11889.3	8755.09	7358.14	13161.4	8046.23	4534.95	6877.86	6127.45	7252.94	9522.14	8370.87	9826.88	7798.99	7140.1	10703	9034.01	8426.09	6671.5	9117.36	7159.14	8770.29	8747.89	2873.84	8842.5	5262.91	5441.72	4964.9	6535.1
LMNA	8332.27	6217.28	6326.4	10060.1	12664.2	12319	8493.24	13071.4	12562.5	12329.8	8657.51	6450.52	12605.7	14233.5	11322	10299.3	15773.3	7497.71	7301.3	7287.18	8408.86	7021.72	10314.1	6973.94	4296.49	6903.37	9250.46	9498.72	9340.15	13200.2	13248.6	11069.7	10802.7	12297	11730.9	8634.93	11219.3	9237.18	8219.6	13461	11756.5	5787.59	13141.1	8549.94	10702.9	3981.17	10691.9	6695.29	6807.59
LMNB1	3030.42	1684.36	3339.73	6178.9	5735.13	4366.73	3682.76	4720.11	4550.28	4424.33	3818.89	2557.07	5057.25	2765.59	2310.06	4549.42	4596.63	3649.65	2303.48	2511.34	2806.71	3182.54	3666.31	4380.02	1821.34	2555.67	3336.17	2659.88	4401.38	6274.41	5920.03	4058.68	3193.64	4101.78	4032.9	2193.84	3702.07	4415.27	2791.28	4274.5	3657.81	2422.58	5132.92	2889.91	3865.32	2621.39	3492.2	4051.96	5591.5
LMNB2	1985.66	1299.7	1345.35	3367.45	2947.07	2627.62	1663.72	3042.3	3917.07	2814.21	2273.18	1714.26	2806.54	1731.06	1867.43	2477.96	3015.27	1688.84	1487.66	1400.26	1801.79	1697.28	2145.35	2483.7	1505.16	1595.77	1912.34	1679.41	2527.18	3680.02	4035.94	2636.93	2714.25	2721.27	3033.53	1951.14	2862.17	2325.58	2708.07	2638.36	2513.06	1439.11	3223.34	1900	2728.74	1354.01	2714.7	2253.16	2010.34
LRRC59	5061.47	3630.88	2174.28	1640.84	7677.66	7873.58	2449.55	7589.69	9258.41	7802.12	7738.46	1322.37	9732.98	1623.68	8250.95	7848.72	9424.15	4369.42	3361.15	4892.36	4912.36	5028.36	9210.68	5289.31	4481.92	4635.37	8004.96	6133.6	6872.21	10415.9	6759.18	8775.11	6968.74	8170.48	8577.15	10880.4	11725.6	3862.98	5470.64	12283	11577.1	3935.62	13760	6968.93	8288.08	2135.35	9765	4182.24	3938.64
LYPLA1	1750.86	8877.49	2132.79	1975.77	3214.85	2099.35	1072.72	2246.29	4248.57	2514.87	3957.92	4874.83	2220.41	1829.24	2513.08	3469.74	3336.91	2729.93	10495.3	2252.12	2389.62	3095.22	3145.15	1888.18	23196.3	3913.33	2171.53	1621.52	3382.92	3538.9	2246.37	3427.37	3169.22	3274.92	3912.23	3137.45	3574.64	2346.68	3058.31	3002.73	2921.32	2635.12	3217.92	4497.54	2914.57	1669.92	2884.11	2329.86	2523.25
LYZ	9815.05	12076.6	10169.4	2935.05	2304.03	4169.12	15252.4	3619.51	1225.15	3855.63	3992.05	5348.38	9577.8	17249.4	2510.93	13887.6	23847.4	10163.6	4908.82	2426.65	5010.73	10833.5	9831	3763.13	13058.1	5357.9	3073.13	69462.8	22429.9	3372.17	6974.63	6028.92	3211.24	11387.7	2522.99	4355.53	2937.69	2356.5	1715.8	23854.6	19295	87644.2	10498.9	2957	115916	4815.88	4389.71	1796.59	2089.65
MATR3	3021.81	2507.42	3690.65	4428.36	4980.3	4638.49	1848.86	4153.4	4336.99	3298.32	3984.71	2933.78	4526.44	1286.05	3531.63	4203.21	4676.55	1923.87	2281.11	2866.77	4766.34	4606.4	5200.82	4331.82	1907.49	2808.87	3354.45	2617.05	3553.06	4710.54	6092.06	4014.87	3922.4	4286.15	3215.07	3489.63	4695.2	4474.09	5174.27	4794.13	3493.81	2039.39	3449.97	2069.04	2991.31	2170.3	4082.06	4819.35	4259.74
MDH1	6744.03	5387.8	5398.29	8043.57	10426.1	8941.01	2955.13	11480.3	11976.2	10470.5	9844.37	4935.07	11699.1	4668.44	7554.92	10361.6	11035.4	5707.43	7285.58	4993.83	7846.17	9130.9	12519.4	10343.6	3260.38	4665.04	4748.63	6648.75	6873.85	17152.8	10431.5	8141.42	9250.55	10447.4	11445.7	7760.7	11068.1	9252.84	9507.22	8524.82	10107	5522.6	9498.68	6425.72	15506.5	6962.89	7217.5	13407.9	8737.65
MDH2	6011.22	8244.55	5448.41	7746.62	9070.94	8293.65	5017.16	12220.8	13087.8	9371.98	11267.3	5414.45	9156.34	8610.86	9873.01	10249.1	12802.3	7457.13	9761.27	6430.82	6577.98	7380.51	9113.15	9639.43	10258.3	6564.44	9535.7	8062.03	8511.37	12773.3	10559.7	8996.68	10661.7	9449.97	12306.8	8825.19	10110.6	7213.56	7464.88	9928.25	11863.5	5543.23	11626.3	9913.37	9205.64	4798.35	14504.6	8609.9	6017.57
MYL12B	16597.7	13748	8326.4	5060.18	43523	42205.6	20435.4	19917.2	19735.1	25304.9	46801.2	8933.44	59593.9	33069.5	21187.7	23410.3	27195.1	21840.8	8356.92	22624.8	17391.7	10040.6	51820.2	11806.5	9972.66	9605.06	20454	21157.2	20012.7	70758	20209.5	41445.7	20670.7	20900.6	28742.9	19156.1	45201.6	32874.8	25056.3	41162.5	33888.4	10634.6	21036.4	16901.9	25327.4	5640.13	36293.8	18040.7	15934.9
SLC25A3	11534.8	9057.7	7812.43	8717.04	15406.6	12802.4	2993.46	15265.3	17064.6	13727.7	16270	7265.34	16396.8	5979.07	14781.6	14101.3	17505.8	9774.44	8594.63	9184.32	12182.3	11894.5	14824.1	14745.8	6812.79	5372.84	7042.21	10722.8	12481.6	20545.6	16183.3	16341.9	9939.42	12941.1	12577.9	13818.8	14499.9	12194.8	12094.2	15427.9	14574.4	4978.05	16908.6	13174.1	14268.5	5687.56	11842.5	5991.16	7776.67
MYH9	18252.3	9158.57	11766.1	19570.2	24421.4	21093.8	6702.97	20416.5	28080.3	21500.8	20975.5	15008	30686.3	7692.79	20410.9	20229.1	29015.3	15041.5	11408.5	15154.4	26763.4	21220.4	29874.9	23921.8	10123.4	13748.4	24396.8	17011.7	20105.5	36817.1	42281.5	28649	23164.8	24593.5	28665.1	24106.4	26458	28898.4	27990.6	24997	25253	11977.8	23001.7	17192.1	26696.5	10398.4	24883.8	24234.8	20735.3
MYL1	5007.76	3816.99	4592	4572.15	9166.01	7839.96	5141.54	6314.4	4309.53	6973.45	5739.27	3689.03	7476.67	4428.18	4981.25	6693.66	7475.99	5485.46	3514.73	5621.6	6199.2	5349.65	5815.55	5837.28	3280.74	3760.17	8660.52	4249.45	5898.96	11784	14318.4	6804.48	5883.88	6472.73	8214.82	5004.69	8000.76	7002.98	7363.07	8811.19	8424.9	5334.01	4642.38	4771.94	6717.9	2062	6034.08	4540.49	5288.79
MYL6	18840.2	10690.9	16152.3	22664.3	20827.9	19439.6	13131.7	22886.8	32533.8	19714.1	20406.7	17093.3	23288.8	9524.71	21310.8	22642.1	29792.9	15164.8	7354.47	13734.9	33602.6	25861.4	32237.1	26962	9508.81	13457.4	30356.6	16210.3	25655.2	34350.9	58781.3	22030.3	25122.1	27386.1	27749.6	24893.6	25524	21900.2	26437	24225.1	22024.8	11744	24225.8	21074.7	30846.3	12375.1	24662.1	24838.4	25850.7
MYL6B	24912.5	13800.3	32216.4	51710.9	27143.4	26582.8	18469.9	40772.4	50115.9	38283.1	28511.2	39455	37605.4	20386.5	40369.3	32034.3	43256.8	20552.9	14765.7	19068	47739.3	31773.7	31243.7	30161.3	18585.5	19601.8	36216	19664.4	24038.1	37425.1	65566.8	25195.3	28560.6	37863.3	30304	29555.6	37342.2	52570.2	41070.9	27403.2	28799.6	20598.1	34727.4	29637.1	44686	23595.1	30427	52516	49222.5
NACA	4111.89	2684.2	978.522	607.432	9093.25	7677.13	4410.8	7966.65	6128.22	6976	4509.48	1106.12	6468.51	3845.75	3646.41	6596.96	7106.66	3249.53	2045.57	3284.01	1383.3	703.398	6459.78	1375.91	2148.34	2257.42	4830.73	3236.16	4493.72	7443.5	961.935	5639	3383.16	6193.29	6376.29	6356.14	5264.07	1894.85	1496.28	6247.74	5750.54	2072.24	4683.15	2635.22	6071.02	257.482	4129.48	884.523	998.082
NAGK	1427.06	8315.64	1587.37	656.004	1990.26	2860.76	919.062	2065.45	3040.06	1835.19	1720.85	2522.86	1239.48	1896.13	2251.56	4006.32	2998.93	2128.83	7876.8	1785.4	2459.06	2030.09	2756.82	2134.25	3582.06	2408.26	3778.94	2263.02	3071.56	2957.75	2028.39	2153.04	2948.8	1496.95	1144.24	1620.1	2401.54	1409.29	1439.85	2555.09	2483.58	2325.01	2727.36	1410.74	2171.28	1712.47	692.869	2259.93	1132.57
NIBAN2	2817.04	1730.47	2179.59	3682.99	4441.44	5658.96	3822.59	4741.84	4140.54	4302.18	4631.86	3033.94	4153.38	3798.88	3597.47	4476.11	4499.47	3118.9	1523.91	2431.55	3547.36	3414.93	5122.65	3717.34	1816.83	2302.25	3195.88	3207.31	4315.1	4621.15	4721.43	4918.97	3250.98	3723.8	5656.38	4043.94	3940.16	3433.75	3757.53	4719.93	3154.38	2744.64	2405.59	2348.97	3330.64	1249.22	3332.76	2756.11	3816.65
NONO	3167.01	2028.85	2870.49	6092.29	4910.07	4686.84	2388.18	5039.28	5976.22	3938.17	3976.32	3402.06	4772.74	954.613	3222.14	4770.33	4974.95	2689.13	2273.17	2709.08	5982.04	6136.05	4416.53	5401.01	2087.77	2777.39	3962.8	3027.27	3547.29	4162.89	6081.21	5198.4	4306.61	4638.38	4339.16	4025.75	4461.59	4381.69	4481.52	5064.89	4602.09	2755.36	6213.67	2987.58	4332.51	3127.63	3717.22	6369.75	5456.97
NPM1	33870.4	22862	34318.8	59662.7	43042.2	46708.7	17334.3	58161.2	52857.6	50253.9	32924.5	37066.5	37738.4	14981.4	39303.6	47331.6	49049.6	20271.8	15601.1	36611.1	61761.4	54388.2	47727	66237.6	15657.6	25841.4	40759.5	31952.3	34691.3	20485.2	83018.7	41672.3	39604	50623.3	38591.6	36018.2	45727.4	48980	58195.5	46629.3	37160.1	20533.5	40593.5	28058.6	39263.6	34142.1	35083.5	56098.5	62762.9
NCL	14621.2	10040.7	9422.53	12271.4	30555.6	25558.8	8704.13	25977.1	22597.6	18825.5	20782.4	8232.02	22551.1	6580.04	15539.5	19881.7	21402.3	13278.3	7987.74	10632.9	16062.4	16073.5	23992.1	20583.4	7957.62	11183.2	20227.3	14481.2	20465.7	32055.3	20542.9	28342	17882.2	23450.4	20464.6	18588.7	27742.7	20848.8	19978.8	26322.7	23084.6	9329.66	29466.4	12435.1	18911.5	10854.1	25293	22257.6	23136.2
OLA1	5729.14	3651.15	5399.87	5264	9802.04	8639.62	3510.37	9166.55	11168.5	7246.07	7392.02	4464.78	8504.59	3716.88	7170.89	10086.5	8845.5	5330.89	3412.4	4602.36	8206.86	8329.99	11139.7	9871.24	4561.59	5218.33	6057.93	5493.16	7798.27	10300.1	8639.15	9240.4	7619.55	11506.4	8686.13	8548.86	9463.44	4213.18	7756.87	9575.36	7292.86	3213.67	6062.36	3560.74	6359.55	4634.37	5596.1	6785.75	6670.03
DDOST	3969.59	4662.97	3764.71	6139	6864.22	6268.63	3210.89	6453.59	8079.1	5771.53	5562.34	4006.12	5974.86	1675.1	5644.44	6376.05	7043.67	3758.57	3541.47	4332	7944.12	6048.87	7552.39	6851.04	6916.49	3709.79	6283.67	6114.75	6299.69	9294.89	5175.49	5032.33	4366.27	4616.15	7111.42	4373.46	5290.31	5797.21	5818.09	5992.07	5868.19	3518.04	7241.81	4771.82	4746.26	2531.08	4020.24	4103.22	5035.75
PA2G4	8475.95	4819.33	9483.66	16602.7	14498.2	14715.6	6351.12	15222.2	17430.3	10345.1	11116.7	11421.2	10920.7	6058.65	8979.54	12281.2	11189.7	7410.38	5173.93	7469.44	13744.3	12807.5	10433.4	16049.7	5137.46	5695.87	9751.55	9614.09	10950	16899.2	16704.2	13152.1	10219.1	13666.1	10444.2	11601.9	12517.1	11223.8	14370.1	14063.2	12249.9	5846.27	9633.07	7642.79	10269.5	6698.25	9612.26	10297.2	11191.6
PABPC1	8179.61	4977.63	8678.33	16137.4	13219.1	11789.9	4743.74	14951.8	15434.2	11391	9051.34	9955.47	11331.4	4594.33	10077.2	13252.4	11791.9	8599.37	5705.11	7896.8	14565.9	13556.6	13536.3	13285.4	4258.7	6914.12	11058.8	10047.5	12633.8	14411.2	18040.3	12330.8	9822.46	12668.5	11183.3	11014.1	11767.6	12617.7	11068.2	12956.7	11236.5	5571.52	12941.3	7805.28	10229.2	5550.61	7609.88	15259.4	10442
PARK7	25635.8	24321.1	25428.3	14758.6	34063.3	25531.3	7936.87	40155.4	52876.1	31347.2	30520.3	21640.7	29772.4	7994.31	27168.3	39646.8	26311.8	20921.2	15723.4	16424.8	34483.6	30259.7	34543.6	31168.2	26069.1	23842.7	13493.7	27360.8	22374	31083	18428.5	37034.7	38054.9	47469.1	47631.9	35717.2	43065.8	51942	58828.3	47807.2	45069.8	22352.7	40605.3	19131	39088.4	26501.9	12166.5	40687.2	32325.2
PCBP1	4395.57	3879.29	4696.55	10276.8	8935.96	7416.16	1944	9277.59	10724.4	4922.44	6434.3	4986.91	7166.65	3987.7	6199.73	8979.23	4723.16	5472.22	4004.15	3492.36	8023.36	8119.77	8934.14	6983.53	2952.62	3534.67	4740.63	4079.65	7218.31	7962.35	7873.15	6879.73	5369.3	7850.08	8305.2	5395.29	7966.5	7235.88	8050.07	6800.38	5652.49	4790.36	7279.76	4983.05	6967.74	3606.64	5459.91	5268.12	7554.27
PCBP2	7644.24	5913.26	7922.26	11902.7	13410.4	16205.4	7362.4	11751.4	14496.2	11040.6	9757.61	7550.68	12612.1	6015.56	12094	14063.4	14500.8	6458.02	6314.02	8152.3	17592.9	14597.8	19036	14559.6	4137.07	5315.51	6933.74	4976.06	8503.13	10203.8	10563.3	9205.54	9145.32	13707.6	11167.4	7573.94	11848.8	6884.83	11354.5	16784.1	11899.4	4222.39	14240.1	6832.48	9328.85	4323.68	10574.9	9099.42	7161.19
PCNA	3019.26	1846.26	3892.77	8089.24	7840.87	6552.82	4356.85	5991.57	8892.48	5492.78	2910.64	3733.56	4253.26	2516.66	4988.94	7467.94	4421.03	4253.55	2480.83	4191.04	7584.01	5669.37	7180.36	4289.85	3052.55	3424.63	4691.88	2748.07	5963.75	7257.49	8348.01	5372.65	4303.89	4701.86	3426.79	3895.85	7465.16	4961.33	5526.89	4165.12	4389.93	2836.41	7242.22	2817.75	3002.4	3727.03	3391.94	6282.71	7760.82
PDCD6IP	3522.12	2521.93	3475.51	6840.25	5422.7	4823.29	3002.85	5701.18	6974.09	6627.56	4935.07	3817.33	6836.54	5027.92	5313.26	5717.95	7433.99	4083.31	2516.39	3251.03	6202.99	5314.55	7279.53	5362.39	2761.76	3138.72	4100.06	3800.37	5033.85	6456.66	6923.01	5399.01	4730.97	5064.39	5659.07	4639.72	5989.2	5805.53	5865.51	5311.29	5264.25	3338.6	4195.2	3326.15	5870.19	2962.34	4606.71	6139.56	4859.69
P4HB	17319	13002.6	13151.2	22594.1	33380	23951.7	8445.96	22076.6	29915.8	22143.5	31222.7	13740.1	27346.3	5659.38	22185.1	22586.9	26437.7	15750.7	7925.27	14813.5	24094.6	25570.7	33886	29039.8	8744.94	12271.3	18009.8	67769.6	26732.6	34209.8	35999.5	31416.9	22482.8	22744.5	25283.5	25890.5	27906	26190.3	31714.9	31921.1	31085.3	12930.6	24096.8	19620	27278.7	11767	22151.5	25424.1	29458.4
PDIA3	22218.5	10679.8	24151.2	30449.6	37106.8	31444.9	10692.6	28559.3	38472.8	29814.7	28080.3	20372.2	34026.8	12454.6	26122.2	32686.9	34159.7	21343.6	15083.1	19786.6	35820.7	37341.7	41793	42486.7	12356.8	13492.5	29525.1	31823.9	32677.4	41529.8	46989.5	34193	31727.6	28102	43632.3	29403.8	34519	41890.4	39174.4	39574.2	27466.4	17789	45255.6	25628.6	33350.9	11695.9	24183.2	42958.2	41891.9
PDIA4	3074.49	2303.08	3595.23	6745.99	6734.52	5650.05	1657.76	4643.8	5165.75	4673.93	10749.1	4647.2	5305.8	1709.67	4762.86	5975.5	5451.81	3342.51	3027.85	3286.21	7481.12	6128.12	6731.3	19163.8	2450.61	2983.34	5036.42	15357.5	6386.19	7761.65	8055.94	6097.33	5240.28	4240.59	6799.71	5603.01	6003.83	6922.33	6552.57	6519.05	7040.57	3422.94	13520.1	4243.46	5447.57	2467.82	3766.08	4838.66	8579.63
PDIA6	5435.59	4285.13	4598.93	9426.94	9292.37	6177.1	2512.06	8875.45	12306.7	8506.61	7642.77	4810.15	8547.54	2429.23	6151.96	11191.5	6635.34	5568.59	3367.41	4026.78	7898.59	8129.63	9832.23	11183	4808.86	5208.01	8624.85	13771.9	8979.96	9942.07	8321.08	8526.78	8353.58	8509.8	10144.1	7201.08	10022.3	7843.7	9449.27	10031.5	9466.43	5449.61	12279.4	7103.39	10155.6	3778.01	6718.59	10085.4	7510.33
PEBP1	7697.42	6952.55	8305.76	15130.4	9560	5829.26	4540.06	16984.1	14807.8	11468.9	13878.3	7371.67	16716	4811.92	10806.3	9929.61	12909	7535.34	6497.3	7384.85	11009.6	11775.6	15888.7	12379.1	8974.07	7285.81	3555.9	9642.42	10363.1	12510.5	4534.37	8101.24	15504.1	13417.3	16298.2	11161	12067.3	10774.7	8018.3	9789.88	11088.5	5571.84	8731.79	3227.92	11924	6366.63	5595.14	8987.66	5095
PFKP	3041.24	1960.69	2400.69	5801.89	5448.19	4241.72	2783.12	4970.44	5726.93	4180.22	3811.82	3055.36	3820.66	1089.64	3615.49	4048.79	3977.18	3541.07	2649.76	2244.18	3800.04	4114.7	3728.51	4042.66	2186.17	2961.83	3371.44	2420.57	3013.25	4177.44	4722.56	3290.29	4441.79	5117.95	3419.66	3557.18	3547.15	4032.08	3514.08	3482.25	3944.26	2824.03	2485.18	2134.06	3584.59	1395.63	3250.4	3962.4	3464.09
PGAM2	8970.85	5219.71	5788.61	7443.78	12959.8	12573	3377.72	12385.1	16746.4	10916.3	12250	4817.64	11833.9	4022.52	9607.21	10305	8844.37	6942.33	5756.02	6424.88	10467.4	8111.44	15160.5	11216.1	4355.38	6023.21	5247.82	8049.34	11834.8	11755.8	10315.7	15586.7	11165.6	17174.6	12182.4	14601.3	16401.6	13184.5	16772	13661.4	14063.3	7398.5	9967.73	6542.91	18149.5	6405.97	7728.43	10831.5	9799.91
PGK1	17271.8	18706.3	17979.3	27649.7	27462.3	23687.8	26193.7	28299.6	30710.7	25992.9	24242.2	20343.3	24582.1	13468.3	21432.7	23164.1	23406.5	15802.1	25424.7	15154.8	27463.9	23656.6	26466.9	26642.5	9581.65	14417	14551.8	17867	20950.1	31254.2	23438.7	23275.5	22020.6	24756.5	26156.9	24107.7	23918.4	31763.7	29059.1	24096.4	22595.1	12673.7	26584.9	11537.5	22913.9	18532.3	17448.4	30749.5	26497.2
PHB	7010.54	5928.83	6057.73	7751.92	10760.7	9390.71	2672.75	12280.3	13671.6	10029.7	11500.7	5528.41	10648.4	3066.71	11023.7	10832.3	15393.2	7167.29	5926.66	6352.99	11831.4	13621.3	10921.3	10161.6	4495.04	5948.5	7253.56	8533.72	10765	14790.5	17603.9	11911.5	10575	10729.3	11098	9554.65	12008.9	14294.7	15457.6	12917.2	11564.6	5772.5	16997.7	8334.7	11165	7600	13210.4	14577.8	11770.7
PHB2	6280.41	4928.23	4780.58	4068.08	8433.49	8542.78	2714.11	9662.66	11861.8	8908.89	9465.23	5591.58	8886.41	2556.16	7818	9360.37	11644.1	5340.89	5518.43	5748.24	10479.8	8774.89	8463.09	8629.24	4031.59	4722.03	5725.22	7152.2	8473.54	11374.2	13030.1	9635.11	6984.88	7526.65	8459.48	7280.14	8887.37	9034.37	9740.34	9883.25	9078.45	3904.35	13616.2	6640.1	7193.3	4315.77	9775.46	9755.08	7268.34
PIP	9836.39	8659.34	5298.14	10336.9	3759.07	8890.17	10410.6	5710.35	3172.66	78962.6	10988.3	2436.91	4188.19	9344.74	6513.52	9408.67	8701.58	17635.3	4961.47	14241.1	7619.65	14844.2	6052.45	4065.01	24684.1	7749.1	7838.77	22433.1	17411.8	5541.95	7192.81	7535.69	7876.51	4368.83	5985.3	4300.42	4883.04	2848.63	1003.76	8626.27	27085.2	16557.4	9007.02	3733.29	33831.7	5123.51	4308.56	1780.92	651.258
JUP	7154.06	163245	31491.6	12003.1	1604.03	1534.54	1805.79	1505.59	2004.9	3464.27	5851.68	44782.3	2860.52	16474.2	9486.35	3039.96	5427.22	14993.8	108062	10070	4095.02	5683.79	4574.24	4461.44	10570.1	9678.26	19488.6	25091.2	26592	3299.74	2853.85	2086.33	2753.61	8048.46	2390.23	27631.1	7622.45	2527.97	1501.6	6660.68	6386.88	25084.7	4179.84	10965.1	2543.46	8363.32	1148.74	1124.92	1240.61
PLEC	14708.3	9668.31	11478.4	24150.8	22658.2	16378.9	5313.92	17529.5	32565.9	19057	17518.3	18539.6	25954.8	7683.59	18652.6	18949.1	25060.4	12130.3	11680.5	11687.5	20886.4	22428.7	20855.5	76973.5	9387.37	11550.3	16829.3	15131.4	16661	22554	33014.8	18368.8	18943.9	21821	26101.8	17697.3	17934.5	28097.5	29902.5	19858.1	19688	11264.5	6530.87	14381.3	23301.8	12606.6	27459	24815.9	19285.8
PLIN3	2235.99	1637.41	1829.19	3723.74	3288.54	3119.05	1051.29	3116.16	3587.25	2848.75	3360.6	2841.32	3828.02	1082.12	2237.97	2278.18	2643.71	1854.53	1433.9	1353.54	3662.01	3285.06	3031.93	3301.02	1026.98	1160.7	2325.88	2004.06	2293.22	4065.74	3250.31	2675.5	2400.67	4569.68	3540.07	2579.83	3374.45	3503.33	4511.03	3666.28	4531.99	1428.22	2980.3	2811.09	3407.62	1444.52	2237.06	2747.92	3658.08
PNP	3749.88	14891.9	3684.23	1577.51	6376.93	4243.06	2648.53	6506.72	10920.6	5399.02	5714.03	5583.76	8195.67	2268.13	3694.88	5651.05	6606.18	7027.53	10841.3	5915.59	3070.46	2599.06	5599.56	3933.54	12784.3	4782.66	6766.65	7897.31	5328.5	5905.2	2841.91	8136.26	4928.41	6281.9	7659.31	6757.59	9600.33	6761.47	3364.68	7341.24	9258.77	6679.47	7542.68	6287.15	9111.27	3486.45	6077.76	1756.58	3592.05
POTEF	443521	309422	450887	515734	587689	550246	231973	608354	777106	678838	404701	481239	557927	199413	435670	408738	523575	282856	186353	196206	428585	289830	374372	373872	168999	228245	289617	323268	388518	435907	451374	532848	449880	628183	684745	539165	511507	604241	587551	455187	514308	345651	521056	359075	691908	251810	377576	596794	556471
PPIA	32765	20728.7	33794.3	15529.3	48908.2	32955.6	23020.5	57451.5	67537.5	38592.4	36116	42203.3	42877.4	22919.2	38519.1	44615	44128.7	26694.8	15692.4	24485.8	55880.7	48909.6	33949	66912.6	17226.1	21309.2	25074.1	32403.2	37665.5	50416.2	55812.9	41610.6	33560.3	48666.6	43137.3	40150.9	45387.1	45507	53418.5	43777.8	41219.7	24481.5	47079.9	23642.2	47592.5	28522.8	33150.2	44381.3	50485.8
PPIB	35789.2	26082	14538.5	15253.7	59435.5	71027.8	52640.2	66176.4	65421.4	53986.6	53890.3	12936.5	64307	61707.8	42707.6	61712.8	65591.6	39514.1	15471.1	31118	22025.6	33757.5	62205.1	36167.6	21100.7	19144.9	45976.9	45470.2	40771.3	65404.2	31365.5	48742.4	39494.8	42135.3	56043	35715.4	50326.6	18042.5	14126.3	57310.6	37061.3	18232.2	49586.4	28322.1	40120	7093.22	41085.3	17044.3	15209.4
PRDX1	41829.1	60443.4	21623.9	23795	64267.9	58399	36928.5	66521.1	72771	57914.2	28420.3	15531.8	30101.9	33831.7	30528.6	65539.7	43683	31379.8	34574.9	29176.8	21176.9	19589.2	32051	17561.5	30569.8	31257.9	48445.3	57273.2	51784.1	75857.2	14556	37903	44055.9	64172.9	62759.6	51890.1	50465.8	18357.3	15510.6	50639.4	47848.9	20986.6	58463.2	45410.3	39220.1	12881.6	47130.2	12561.9	12815.2
PRDX2	33966.8	105466	30833.3	17366.5	27032.7	25605.9	25668.1	39828.6	39174.8	33057.5	29482.5	29049.4	31418.2	34377.8	40556.2	32247.9	34196	41524.3	97871.8	42020.9	18476.7	25106.9	24531.8	15173.2	161967	43890.8	37150.4	36577.4	29913.4	41807.6	19718	23562.7	32268	21453.6	38035.9	36439.6	30311.9	17920.9	19342.1	29319	35476.1	24538.8	30761.5	41619.9	27778	39554.7	29668.6	15359.6	13170.7
PRDX3	11901.7	8178.19	4409.51	3279.28	18917.5	18407.1	3338.16	21727.5	21336.1	16769.4	20924.2	3739.41	21169.1	5567.86	11346.1	15710.9	15272	7394.15	5136.06	10848.3	7716.16	7748.76	19991.3	10244.4	8056.3	11023	14682.5	15915.5	12765	27836.5	6183.61	20808.2	13522.5	16647.9	23179.8	16393.8	23339.8	8350.65	6510.97	20470.7	17557	7188.17	27518	19032.4	15320.1	4448.9	21359.8	7326.85	6053.82
PRDX6	9063.93	6924.81	4192.81	3925.35	20537	13502.1	4461.21	16494.6	15186.1	12684.3	14373.9	4305.79	15858.2	9106.01	8808.7	14308.8	15828	10999.5	6458.75	9926.28	9485.95	7090.83	18114.8	9838.48	5532.97	7196.45	7291.34	11904.4	14050.5	15885.5	6999.5	16133.1	9485.35	12265.4	14786.7	13661.9	18297.9	7204.3	7238.06	19277.3	18319.4	6041.38	12304.6	6385.05	15451.4	3991.65	9614.46	5119.9	6219.1
PRKDC	2828.13	1603.23	2405.17	3866.61	5009.7	4639.57	1356.42	3712.47	3761.07	4847.02	4234.71	2344.52	4077.52	1629.46	3648.2	4788.11	5288.5	3211.63	2912.59	3093.12	3346.28	3345.97	4042.33	2855.47	1786.54	2332.33	2464.06	3163.93	3739.94	5838.6	4821.03	5022.44	2840.46	4725.84	4831.75	3888.56	5209.73	4610.29	3892.16	4527.95	4150	2622.02	4687.32	2590.82	3521.48	1653.9	4162.84	3504.34	3414.35
PSMC3	2378.5	2111.25	2808.39	2711.17	5197.59	4076.46	1944.7	6129.42	4942.02	3286.24	3785.75	2435.23	3888.5	1774.36	3037.75	3986.03	3399.88	2306.36	2149.27	3057.22	4315.78	4157.33	6129.6	2827.4	2003.27	2310.6	3127.07	2900.34	4955.47	5186.82	5033.02	4435.9	4003.73	3440.82	3039.56	4053.54	4661.05	3721.98	5430.84	3335.35	4784.83	2149.82	3806.51	2913.35	4075.91	2901.81	2662.82	3674.76	3851.69
PSMC4	1983.05	1443.31	2416.57	5463.96	3181.06	2626.59	1320.64	3532.36	3849.9	3793.15	2736.6	2620.35	2982.03	1824.93	1908.1	3056.73	2637.09	2714.73	1291.19	1739.72	3552.19	3705.14	3001.93	4829.83	1378.09	1387.06	2854.38	2077.3	2734.67	3271.3	5519.79	2611.89	3275.93	2781.19	3487.84	2974.1	1908.09	3467.92	3605.72	2768.68	2992.44	1186.2	2951.3	1920.87	3185.6	1725.34	2975.76	3750.45	3093.53
PSMC5	785.28	1036.14	620.231	1106.61	2109.34	1809.05	804.236	2165.74	2404.9	2003.77	2704.75	1057.09	2569.48	696.632	1437.43	2574.08	2294.95	1043.15	948.105	859.912	1814.72	1128.81	2528.68	1747.68	841.04	1412.74	1931.68	1996.31	1504.76	3157.95	1827.81	2705.38	2160.57	1897.65	2064.53	2279.05	2183.25	1801.76	1125.07	1934.36	1949.39	1017.73	1875.7	1166.97	2376.65	760.436	1975.13	1319.91	1514.63
NPEPPS	1621.04	2722.29	2126.81	2894.08	2576.04	1300.72	1253.62	2538.88	2557.53	2037.56	2983.8	1574.16	2750.76	1555.49	1824.74	2477.98	2935.36	2966.1	5663.59	1797.48	2109.48	3355.31	3143.76	3015.66	15095.3	3839.69	1933.24	2001.69	2254.69	3490.07	3312.64	2771.25	2229.74	1924.24	3485.56	1715.15	2018.52	2076.66	1345.52	2636.51	1799.27	2084.48	1914.18	2619.03	1824.8	1210.73	1739.37	2468.91	1671.2
PSMA1	7648.42	13856.2	8191.15	7161.7	8473.47	8592.59	3862.18	11092.4	11527.4	8720.74	9491.39	11645.1	8738.15	4433.39	8269.06	9178.43	11587.1	12584.5	14246.6	8868.85	11609.5	10336.3	9397.53	11672.7	35627.3	17153.9	13439.4	8936.54	8213.43	11257.2	15167.6	10680.5	15637.3	12016	11617	12365.9	11504.4	10298.9	13598.3	10317.5	9277.59	9414.7	9715.72	11020.3	8486.44	8617.35	6421.7	10572.8	11029.3
PSMA2	5162.48	14668.3	6817.68	9302.92	7540.37	4644.08	3489.55	7239.82	8593.81	4798.74	7584.96	10182.2	6007.08	3886.89	5462.28	7600.14	7977.51	5490.6	10668.6	6501.08	9061.86	7456.65	6280.99	9684.38	23476	8703.36	7612.92	4954.05	6000.93	7565.94	10054.4	5834.74	9402.28	6654.32	8083.39	8610.96	8777.42	6232.39	6075.67	7950.8	6006.96	5778.15	7236.54	8726.37	7399.39	7635.58	5278.42	8368.09	6414.51
PSMA3	3422.59	8103.25	3953.81	4845.02	4713.13	4130.99	2154.52	5195	6088.01	4344.21	5669.54	5491.39	4346.06	1737.21	4374.77	4214.93	4869.02	5075.77	6501.45	3982.76	3719.18	3940.47	3441.23	5060.48	19065.7	7554.93	4814.25	4653.79	4062.13	6528.29	7074.27	3498.71	9065.78	6465.92	6795.11	5753.26	6165.3	6387.22	5165.35	4871.92	4431.1	6013.5	5228.73	6743.39	5931.25	3323.94	3939.67	5546.73	4065.86
PSMA4	4698.39	12758.8	5082.35	5534.44	10595.9	8588.73	4799.07	11578.2	10063	10350	11848.1	5028.41	9190.28	5945.53	10072.9	10837.1	13235.4	8316.27	11887.7	10796.3	11878.7	8699.3	10624.2	7818.84	37134.4	14132.1	13114.4	7984.2	8828.86	12490.6	10335.4	5952.89	12075.5	9591.2	14426.7	9817.22	10780.9	6850.16	8574.17	12251.4	8580	13424.3	8500.8	10649.6	11093.6	7329.42	7435.87	10210.6	5785.96
PSMA5	5476.44	9609	4806.94	3877.14	7935.62	6983.45	3908.31	8782.34	7605.29	7217.08	6437.98	4754.98	7954.31	2573.99	5231.88	6245.12	8019.92	7405.4	9218.92	8320.88	6267.6	7005.91	7419.14	6244.78	28051.5	9002.75	7270.63	7143.32	6046.67	9933.21	7567.66	7051.28	7983.64	9041.37	8031.93	7713.81	10114.1	6451.83	3478.43	6422.79	7722.36	5860.43	6045.76	7306.76	7082.07	4107.29	5060.45	4325.78	4947.06
PSMA6	5657.07	9993.64	5479.89	9259.42	7266.79	4316.6	2587.81	5353.55	8470.32	6839.92	5254.58	6959.81	5295.06	1596.87	6366.13	6065.9	6925.99	7051.67	9633.24	7106.83	6551.77	7262.31	6954.06	7313.54	29135	8059.43	7072.8	6178.95	6090	5535.46	9055.04	5578.12	7821.93	5681.43	7076.24	8233.68	6226.58	5641.68	6437.9	6083.19	5443.2	7172.96	5881.85	5976.84	7055.45	5391.28	5147.1	6890	6286.81
PSMA7	2874.82	5938.8	2962.33	6809.67	4483.07	5217.45	2983.97	3511.71	4438.14	2242.61	5418.71	3018.52	5277.61	2512.26	3298.8	3588.84	4014.15	5996.21	5392.78	4896.26	3521.15	2996.3	3966.93	3232.09	15604	6332.26	3722.05	3215.87	3925.63	5663.85	3687.07	6263.85	4876.15	3885.99	3476.73	3695.07	5780.12	2743.61	2738.03	5680.17	5309.97	4272.28	4135.87	3998.11	4358.87	2463.22	4706.7	2903.98	3476.84
NPEPPSL1	1083.06	3507.34	1519.06	1631.98	1270.3	676.564	1279.47	1428.45	1775.33	1200.21	1560.33	1761.44	1636.92	1596.23	1172.38	1333.16	1642.87	1933.88	3188.92	1641.8	1215.89	1474.87	2157.95	1390.23	11114.6	2218.62	1548.18	1562.76	1822.32	1875.01	1594.28	1963.4	2155.4	1108.39	1057.51	1204.54	1492.62	1474	1640.57	1268.45	1890.81	1061.02	906.582	1293.94	846.318	946.548	1139.64	827.248	901.165
PSMB1	4403.87	8606.41	2713.93	4654.06	5503.99	4641.59	3180.59	6154.89	6845.61	3585.71	4204.92	3547.55	4430	3332.9	4402.36	4969.93	5106.63	7674.9	7288.35	6392.37	5000.57	4437.69	4912.41	4172.25	28475.1	8482.83	6220.94	4925.72	3392.52	6208.45	6311.78	6154.38	5573.47	5531.37	4967.18	5408.18	5001.52	4254.29	3438.27	6490.43	5263.06	5390.77	4954.75	5180.24	5348.58	2216.1	3837.45	2932.11	2237.13
PSMB2	4318.74	7406.2	4357.52	8964.4	7265.91	5344.76	2876	3877.11	6082.12	5899.11	5462.48	6453.34	4312.27	1444.02	5085.57	4216.17	3283.4	6838.58	7901.95	4990.45	3462.98	2945.68	4041.72	3856.24	21436.8	5612.73	4201.2	4349.83	3084.57	6722.21	7672.85	5035.87	6237.15	5631.09	7227.42	4833.7	6840.01	3923.14	3823.52	5852.33	4835.79	4742.17	4433.9	5231.09	4791.66	3814.73	4966.02	4355.51	3560.91
PSMB4	3283.29	6840.45	1860.44	3000.07	5012.36	4395.24	2450.37	6933.15	5481.94	3667.47	4823.98	2410.84	2795.6	2779.57	3937.37	3702.57	5282.86	6467.66	8793.64	6475.12	5109.81	5566.98	2866.97	3709.55	32373.6	5754.88	5580.08	3050	3931.08	7042.72	5686.21	4366.87	6773.99	5447.84	5536.58	5951.57	4180.39	5357.45	5329.47	5610.21	3874.3	4212.05	4679.62	5555.27	4894.08	3432.93	2773.06	4843.59	3996.7
PSMB5	1774.09	5925.65	2229.98	1884.41	2287.85	1405.77	1028.44	1736.82	2841.1	1647.81	2480.93	2995.8	1560.12	742.871	1731.7	2232.95	1925.62	2738.05	5300.59	2559.53	2707.12	2460.77	1732.21	1746.55	18308.1	3561.79	2575.45	2296.91	1894.13	2113.48	2378.72	2037.72	3303.6	2353.78	2526.02	2764.84	2811.27	2549.42	2540.42	2003.35	2047.56	3730.58	1929.94	2704.82	2506.05	1642.59	2031.25	2157.8	1796.77
PSMB6	9874.61	22712.5	10086.7	14238	5293.88	5556.6	3720.87	9033.4	7806.98	8228.99	6734.43	13126.6	5916.64	4891.15	7292.78	8204.61	7153.81	9519.92	15183.5	9063.26	11797.4	7942.34	7699.36	10456.5	47229.3	12201.4	8395.71	8846.57	9344.13	7490.1	12655.1	6261.49	13756.5	11377.7	11590.9	9990.27	9563	12399.6	11925.6	7641.97	7966.58	10937.8	7548.81	12417.6	7539.42	8469.78	7669.71	10363.3	9514.88
PSMD2	3275.07	2353.59	3001.58	4140	6097.85	5365.36	3149.12	6206.49	6655.85	4751.8	4205.2	3157.54	5139.5	3583.38	3751.33	5397.08	5056.15	3276.04	2494.31	3035.96	5353.87	5429.46	5845.35	4548.92	2379.77	3480.41	4367.11	3717.5	4850.46	5989.18	6687.03	7211.63	4013.29	5669.61	5008.34	4569.17	5109.25	3152.5	4794.2	5111.16	5651.65	3118.2	3505.64	2827.06	3636.25	2091.09	3961.31	5037.75	3696.28
PTBP1	6603.7	3477.43	3785.96	4818.87	8525.55	6892.24	3616.67	8789.15	8205.54	5685.42	6042.93	2799.24	7015.69	2575.43	6402.96	8825.97	9134.17	5124.06	4293.93	5113.37	6992.41	6814.99	8547.57	6251.12	4479.71	4648.93	5902.97	4790.06	7263.07	6779.33	8853.77	9200.04	5803.19	8324.09	8196.67	7508.92	8338.3	6006.4	6677.28	8807.56	6432.34	3623.43	9426.33	4902.68	8198.86	2893.75	6754.59	6801.8	4862.56
PTMA	54936.6	37238.6	47710.5	31779.4	106186	108272	46235.7	117632	99894.2	85259.1	78835.6	35955.2	78924.1	34811.4	63819	111107	90323.7	54327.2	16438.8	34112.9	54997.5	53740.5	81389.5	59092.7	31402.9	51725.9	61031.2	77243.1	113861	95169	76470	95663.3	95092.9	119031	100914	74342.8	97151.8	108273	96113.8	86674.2	81630.4	40476.7	110415	57556.8	104530	36430.9	94034.9	87194.4	100411
GART	3166.22	2173.29	2814.99	4368.58	4994.19	3655.37	1994.98	2755.3	3659.66	3849.11	3238.7	2693.33	3285.57	1253.82	2848.98	4936.33	5721.62	3557.06	3111.63	2873.15	3930.51	3686.51	5073.25	4559.83	2834.57	1916.56	2397.72	2460.25	4108.72	3814.08	6361.05	4527.89	4404.35	3257.39	3650.46	3843.22	5519.27	3850.77	3744.09	4998.68	3713.15	2108.29	2451.52	2020.85	3040.21	2663.51	4047.85	4312.25	5255.84
PAICS	6530.43	6000.07	5471.46	8059.21	11442.4	9368.52	5712.08	10553.4	9818.97	8760.95	7760.25	6418.78	9484.53	4915.56	6720.06	10581.3	10521.7	7849.53	5763.55	6365.63	8617.84	7429.97	8941.88	9696.01	11148.5	5677.63	7765.32	7290.04	8909.11	7493.31	10455.5	9702.42	7803.59	9106.52	6199.13	5313.68	9449.86	10725.5	9959.26	9554.34	8964.65	5322.06	8568.65	5286.11	7790.99	4266.6	7326.99	9541.58	10329.9
ATIC	2933.36	1580.04	2638.31	5385.44	4265.04	4535.03	1657.98	5817.88	6365.7	3616.73	4107.86	2916.8	3981.24	1720.64	3530.54	4528.4	4972.52	3812.65	2391.85	1776.77	5477.28	5348.38	4601.75	5569.9	2256.17	2349.54	2687.03	4578.25	3778.06	5019.81	5955.53	5772.89	4177.6	4680.11	4912.43	3854.23	5208.68	4711.61	4928.04	4985.67	4748.98	2320.64	3787.52	2590.42	3923.79	2786.72	3667.94	5104.65	4225.29
PYGL	2164.51	1765.73	1002.02	1754.05	4159.3	2754.65	3142.03	3214.79	3674.36	2876.88	2417.84	1488.28	3518.65	2225.33	3380.91	3316.2	3578.63	2899.95	2387.9	2243.26	3349.02	4048.98	3812.21	3267.21	2847.97	2189.23	2676.83	2556.8	2899.32	4657.12	3814.79	2958.99	1909.59	3151.78	3371.34	2575.78	5205.42	3105.9	2970.1	3655.08	4079.15	4613.22	3120.33	1391.87	3076.4	1432.34	2509.35	4000.69	1484.97
RAB10	2531.94	2393.58	1637.93	2709.14	3513.24	2340.27	1469.03	2926.27	5216.37	3756.76	3301.45	1788.52	2845.88	1657.4	3241.01	3714.98	3573.08	4668.82	1669.5	1474.51	3078.53	2212.59	6115.09	3359.72	2074.95	2442.45	3037.48	2722.62	3199.81	4182.01	6546.23	3832.98	4743.51	3739.44	4800.72	2921.01	4060.89	1473.2	3155.53	4403.86	3693.9	2188.98	3850.96	2115.22	3194.14	1069.84	2849.56	1754.38	2179.13
RAB13	8694.38	7520.41	10392.2	16922	20067.8	14926	5707.85	14793.3	16122.9	21265.5	15985.4	10359.7	17696.9	8194.79	14213.4	18867.1	15861.8	14593.6	7486.33	10356.2	16395.6	12158.4	26030.7	17483.4	6391.89	6497.13	12446.3	13747.5	14871.4	22266.1	21162.2	16889.9	9237.36	15618.1	14529.6	15921.7	15793	9694.37	14833.1	12930.7	16151.1	10463.2	16150.9	9250.66	15804	8494.06	11657.9	10971	10816.7
RAB14	2331.65	2481.21	1624	6381.25	3903.28	3943	2131.75	3428.65	2194.59	2086.87	2934.58	2260.46	3019.55	2078.02	2609.97	2851.41	2164.35	2227.76	3490.36	2069.49	2483.78	2958.89	3464.85	2062	2443.47	1806.25	2412.4	2838.29	3300.75	4808.29	5607.34	2849.52	3368.15	3427.15	3169.89	2184.44	3386.84	2379.66	3343.57	3694.77	3326.21	1517.22	3073.09	3187.53	2317.58	1626.7	2263.83	2476.83	3587.33
RAB3D	4568.28	4420.01	6861.8	7821.1	10113.6	10983.4	3746.41	8371.61	13312.5	8435.31	7440.28	7543.8	9255.29	4569.35	6220.11	7550.89	6228.61	5442.38	5724.95	4597.34	9825.43	13492.1	11280.8	8011.4	6449.84	3532.29	7341.24	5428.4	7957.41	9332.01	9961.22	12092.6	3698.56	7326.51	6720.97	6949.89	8166.41	8007.77	7950.35	7040.12	8709.38	5939.38	6948.63	4606.48	5905.49	3163.47	4957.85	13602.8	10517.3
RAB5C	1288.83	664.014	968.43	2454.23	1531.53	1812.45	1304.77	1702.65	3814.03	2294.54	1455.21	1390.17	2060.2	821.484	2266.39	3412.07	2167.87	1723.56	1588.29	1008.19	2177.02	2127.77	2181.86	2582.65	1232.31	1242.85	1895.2	1805.74	2644.57	2901.52	2407.88	1572.73	2377.71	2031.36	2418.48	1342.81	2129.47	2777.82	2639.07	1212.49	2344.88	778.899	2680.09	1492.86	1796.01	1423.54	1869.07	2104.37	1995.4
RAB7A	7307.27	5609.54	5795.1	11168	10943.7	9895.81	3714.02	13494	12568	9944.97	6690.38	7398.05	11152.3	6068.65	10863.2	11749.8	8780.58	7751.24	8689.43	7682.39	11895.7	13823.3	13236	13457.7	6748.38	5325.64	8080.77	8914.67	10923.5	11843.7	14009.6	10639.9	7524.59	13095.7	10186.6	10809.8	8378.28	11435.5	11213.6	8976.58	10333.5	6151.16	12464.9	6387.83	11061	4943.64	9311.18	9216.89	10745.1
RACK1	11393.3	8530.86	9920.8	16923.1	22467	23302	8919.87	17460.8	19799	15265.3	18359.7	11967.4	20829.5	11118.5	13901	19317.8	16097.9	11196.5	9764.74	11102	21974.5	20793.9	25760.3	19098.5	8213.62	8382.76	13250.8	13382.4	17000.6	17411.6	19973.5	21309.2	11039.7	15453.3	11509.4	15163.8	16796.8	13319.7	14285.6	18613	20707.1	9608.18	10917.7	9147.32	12924.6	6137.78	10769.5	12660	11351.2
RAN	38466.7	21301.1	36546.8	62433.4	61280.2	55286.1	20337.6	57017.6	69851	52378	36805.8	34614.8	46789.8	16272.5	44140.2	54968.3	45861.1	33490.2	27957	32494.3	60232.8	59148.9	54859.1	60755	20386	27280	24527.6	37155.7	48989.2	53948.2	53844.3	57282.2	46985.9	56215.8	46447.7	36587.1	56944.8	60679.1	54623.3	50509.7	50613.4	29720.8	67354.5	26337.3	44300.3	28947.4	44223.7	48481	57962
RAB11A	9334.62	5507.14	11508.1	17857.8	13899	14881.2	6240.95	16887.9	20847.1	14301	9719.21	15180.5	13119.4	5443.26	11722.2	15160	14337.1	9625.36	7016.99	7669.05	19456.1	17909.9	18662.8	20632.5	5943.14	5430.55	12545	10392.7	13359.5	16641.3	20213.3	11698.4	9783.15	12310.4	12346.9	12193.1	12907.8	19275.2	17305.1	12616.7	9649.26	8216.58	10927.3	7564.07	13268.9	6509.84	8389.33	16008.6	15205.6
RPL10A	15417.4	9226.41	17380.5	23695	23987.2	20261.3	7901.32	23297.3	30034	22762.6	16487.8	15383.1	20891.2	6898.09	19560.9	22179.9	18296.4	13247.2	9933.87	12397.2	24879.1	21553.5	21730.1	30609	9519.92	8667.65	17686.1	15338.8	22097.6	19005.8	34381.1	20372.2	17486.2	22173.7	19678.2	19556.1	20398.8	18806.6	21609.1	22252.6	19167.3	9925.83	21994.1	13212.7	18206	10916.1	15603.2	22818.4	23632.5
RPL11	7385.72	4615.35	9884.44	11544.9	14145.8	12684.3	3540.24	13573.1	15528.5	10595.1	9274.5	10942.3	9618.76	3537.41	10479	11244	11238.8	7218.37	5341.22	6022.51	16216.5	12471.5	11884.5	14649.8	4955.38	6016.54	9548.38	9852.8	11853.2	14282.2	19939.9	13439.5	12047.3	13754	10849.2	11868.3	12810.5	15464.9	15370.8	11978.6	10570.6	7226.33	12806.5	9036.18	12985.7	7241.77	8487.89	14947.3	13669.4
RPL12	12847.8	10775.8	19189.5	34239.4	21972.6	18804.4	6356.93	21669.3	25860.1	18610.6	13991.4	19711.2	15546.9	4493.14	17048.1	21146.5	17729.9	13796.1	14275.5	11591.3	31637.9	28403.1	23408	31379.4	10597.4	11652.1	22867.7	16959.7	23094.4	23127.7	39579.1	22069	21957.2	26358.4	21258.4	16764.8	20192.2	21106.1	30453.5	19368.4	21253	12069	19645.3	13224.2	20262.7	12235.4	11213.7	31806.2	27608.6
RPL13	11466.2	7038.81	12667.6	30171.9	24025.7	18985.6	7435.05	18723.2	25700.4	16265.1	16631.4	15257.6	18325.4	3972.45	15520.5	20364.9	16983.7	10191.1	7731.89	11158.6	21783.1	16332.4	24224	21217.5	7843.15	10221.7	17178.2	16272	17987.6	21983.3	28729.9	19538.7	17392.9	22819.5	21782.1	18280.1	21779.9	28745.5	30073.1	17427.9	20353	10091.3	20835.7	11862.7	19032.3	11983.8	14233.6	28377.5	27109
RPL13A	11443.4	6862.07	11642.9	20788.2	20461.1	19303.9	5439.36	22510.5	24816.5	22575.9	12907.2	15593.5	15335.9	4650.08	15248.5	17685	14862.1	10798.2	9038.66	9325.74	23421	21334.9	23852.3	21184.2	6945.13	10653.2	15656.7	13253.2	17962.4	17448.9	21549.4	14811.6	14938	18193.8	15783.3	15456.5	15371.6	15395	16530.1	14144.8	15812.2	8575.92	11851.1	9484.95	14305.6	7858.27	10619.1	22450.4	17317.5
RPL14	12823.3	8561.46	13765.5	24484.9	17820.8	16851.6	5222.49	25260.1	25039.4	19615	12996	15425.2	14910.8	3338.73	14574.1	17058.5	16817.2	10495.1	10087.9	9427.32	26403.5	22168.9	16811.8	26487.9	5942.34	8662.25	15971.7	13740.5	16097.5	20781.7	28078.9	18248.2	15397.7	18450.4	16411.5	17105.1	17038.3	18597	21164.3	16958.9	16858.7	10317.9	15986.3	11654.5	15506.1	10070.6	11298	26333.3	24739.9
RPL15	18548.9	9849.25	13131	26559.8	31034.4	25071	3869.86	30335.3	31976.5	27617.5	20465.4	14420.3	19531.7	6465.84	22396	27107.5	25853	16855.8	10080.5	15921.9	27423.6	19422.1	28394	28935.6	10083	11724.1	21966.8	18225.7	23814	26839.1	31221.4	34180.3	21235.7	32980.6	27596.6	31818.8	33647.8	23437.6	23594.4	32555.7	30287.4	13812.7	24497.2	16193.8	24320.6	11828.6	20302.3	22370.4	24592.8
RPL18	24212.5	11184	15873.3	23994.2	45612.1	33773.2	5231.47	26953.1	36899.4	41809.2	31787.5	19798.4	35555	5907.23	30548.7	36463	33758.5	15534	16211.1	16222.5	27644.8	25880.7	41594.2	29432.4	15098.6	15877.4	29311.5	25558.6	27956.1	39524.5	25584.2	32765.2	27080.3	33539.7	31695.3	34908.9	31678.9	21148.7	27235	30512	31968.4	15990.4	34269	18944.9	29935.1	11618.6	24969.1	26190.6	24323.8
RPL22	21055.9	11858.9	24047.5	32852.9	33371.2	29415.7	6441.37	36265.4	38292.1	33589.7	18977.4	26485	24985.7	6310.31	31033.9	32975.7	28170.1	14204.7	16481.5	14136	41007.1	33424.4	26817.2	38363.2	11456	13052	22524.4	21604.7	28109	31000.1	61748.1	26766.7	27380.3	34729.1	23922.8	30609.9	24905.3	33903.4	28949.5	24018.9	26566.6	17406.7	30663.9	18097.9	26690.2	14239.9	16636.1	38769.2	27769.6
RPL23	8225.39	3621.33	4391.3	10773.9	12709.3	8733.17	2339.16	10186.3	12813.1	12345.8	9371.04	4826.16	10427.7	1503.1	9522.73	10317.7	9070.86	7244.57	5220.77	6374.39	7468.89	8508.18	9934.44	8345.62	4948.02	4139.1	10141.8	8511.86	8994.8	11466.6	13396.3	11381	6110.97	13294	12680.6	8455.64	10835.5	8865.95	9954.08	8890.95	10896.2	4296.54	8099.07	5729.92	8936.14	3656.67	6721.96	8453.05	7049.95
RPL23A	23294.8	15221.6	29210	25867.2	30472.7	33346.1	13317.1	29013.5	41636.1	28104.9	25500.2	30060.2	27844.7	8265.55	22338.8	25750.5	28421.2	16886.8	15148.3	15633.5	30290.4	31654.3	27101.9	35812	13303.5	16663.3	27223.4	17750.3	20456.3	31008.3	39481.1	26707.4	23813.9	27409.9	28980.4	27690.1	28979.3	32361.3	28879.3	24686.1	29928	18900.1	30389.1	18566.3	24203.9	20403.5	19756	39528.1	31753
RPL24	6645.16	3213.14	5968.41	14432.1	12092.9	9823.02	2325.99	8651.91	11853.4	10400.9	7273.79	6757.44	8981.65	891.427	7815.35	9714.64	6621.01	3323.84	3728.36	5508.66	12679.2	10297.4	12025.8	11047.6	3979.96	4445.06	8601.96	7816.56	9152.63	10105.6	15184.7	10240.5	6700.43	10258.7	7745.24	9143.51	8136.16	9537.06	11186	9565.65	8293.61	4188.01	7451.18	5716.86	6903.19	5349.57	5906.16	12974.6	11076.8
RPL26	9626.1	5036.05	9232.34	14743.5	15419.9	14854.4	5437.11	14040.7	16908.9	13790.4	10710.7	8262.98	11366.6	3284.46	9433.55	12055.3	11719.5	7075.18	5934.68	7502.65	15854.6	13050.1	16785	14410.2	5038.42	6291.52	10913.2	8973.79	12759	15212	18205.1	13068	10374.6	12485.2	11814.7	11421.7	14828	15528.8	17025.1	13139.7	14839.5	5886.24	11466.1	8098.27	10613.2	6496.06	9084.25	16423.3	14121.2
RPL27	15078.9	9245.57	14978.5	20882.7	22852.3	19101.6	9986.71	26233	29781.6	24676	16887.7	14685.1	16033.6	7145.07	18531.8	19490.8	21890.2	15097.2	9767.31	12729.3	28486.7	23063.8	23278	23197.2	8820.97	12120.7	20997	17428.8	19609.1	24936.7	35422.3	23120.9	20451.2	26626.3	27340	22172.3	26467.9	23312.6	27188.9	21464.2	24098	12730.8	24714.9	16998.2	21830.5	13422.8	16530.5	29258.4	26054
RPL27A	15725	7303.9	9776.72	22949.6	22748.5	30588.9	8232.89	26615.3	35061.3	21271.6	18208.1	17292.6	22560.9	4597.75	20941.7	21167.8	19518	16350.4	13782.3	10524.7	25339.4	28012.5	28998.4	32604.9	10282	9061.85	18486.7	18531.3	27112.8	25775.4	48418.3	23187.2	14157.3	26344.7	21001.1	25702.2	22364.5	17617.3	26126.3	21265.3	28300.3	9061.57	19646.9	14446.6	16708.6	13887.1	19492.1	23518.5	19772.3
RPL28	7006.56	3022.89	4745.07	7787.83	8416.33	8312.54	2501.69	9795.69	10479.2	7298.09	5821.7	5666.24	6565.66	3931.32	6640.22	7696.13	6974.75	4898.26	4427.8	3912.67	8743.44	6804.29	8402.65	8583.75	3741.18	3766.64	8117.47	5242.3	9121.45	8778.3	12798.3	11757.2	9593.56	10409.6	9662.16	9684.2	9320.12	11325	10845.3	9142.35	10224.9	4824.7	8961.96	6427.57	7414.94	5247.9	4887.87	8334.46	9471.1
RPL3	8505.48	4571.54	9348.83	13802.3	13951.3	10829	3992.42	13279.7	13030.5	9178.47	7226.29	9867.72	9314.23	2171.32	9447.23	11421.3	11845.7	6211.67	4993.06	7104.7	14263.9	10433.2	13045.9	14847.8	4614.82	6118.54	9701.6	8515.31	11433.9	12023.8	22187.8	11904.8	9530.87	13217.7	11749.8	11157.5	13637.3	14698.9	14472.1	11514.1	12457.1	7096.09	11543.2	7511.32	10220	6767.79	8263.23	18464.1	16122.1
RPL31	12521.7	6940.2	18381	24126.3	22363.1	21131.1	5540.94	23452.1	31896.1	21351.4	15618.7	19607	15947.5	3730.98	17380.2	22232.2	17656.9	10879.4	8725.52	11220.3	30694.6	29189.5	24619.3	32282.5	7702.87	6505.2	11588.7	14974.1	19592.1	26814.7	32528.8	17220	18721.7	21904.6	21655.3	18931.8	26252.1	30349.7	31256.6	22403	24864.4	11376	19817.4	13937.6	20780.3	13305.6	13784.6	35014	27648.3
RPL35A	11048.3	6483.24	8054.24	10396.6	19386	15315.8	7330.6	17386.8	18568.6	13751	11091.5	6815.25	11603.9	3044.58	11203.9	15061.8	11732.6	8743.49	8484.48	9018.9	13016.1	11481.2	15878.8	12611.5	7329.68	7856.14	10756.9	11764.7	11837.2	18496.3	20366.5	19899.4	13034.4	20248	15975.8	17167.6	17468.2	17618.7	19594.2	15527.6	17507.5	7945.27	11909.2	10054.2	13360.1	7168.11	11121.9	16702.5	16072.8
RPL4	17035.7	8568.15	16736.2	30043.1	25469	23386.8	5119.94	25304.2	27353.8	20750.3	16498.6	15505.4	22204.7	4222.28	19823.2	23634	18549.3	11777.1	10596.1	11759.9	25331.6	20988	27879.2	24478.1	8029.07	12510.4	18912.5	16820.4	20152.3	25512	28350.5	23656.5	19058.2	25381.7	20900.9	22857.1	23776.8	19250.6	25114.7	20384.7	23322.7	10784.9	20449.2	14097.9	20687.6	10631.1	15853	28639.5	25335.6
RPL5	4664.71	3657.72	5562.55	7328.39	8598.2	9932.56	3862.8	8017.32	8913.94	6589.13	7063.25	6823.19	7758.39	3333.21	6815.56	7183.17	4991.02	3818.31	2568.36	4631.53	9324.32	9417.51	10728.9	7875.23	2528.14	4626.07	5760.02	4970.44	6477.12	8522.45	12834.7	9336.21	7215.04	6844.05	7065.99	7712.74	9226.94	12383.7	10917.7	8651.37	9197.64	4108.5	7045.58	5392.07	6955.98	4804.25	6647.31	12460.3	9414.99
RPL6	23713.3	12014.5	23281.1	37376.1	38677.9	32631.4	10588.9	37334.2	43446.3	31585.2	25452.1	19529	28956.5	6951.77	29569.9	41375.4	32726.4	18937.9	16900.4	17055.8	32502.9	29908.9	34112.8	32892.8	13089.4	18187.3	31913	25314	30768.2	37796.3	36631.3	35924	30767.4	39240.7	31783.8	37110.2	35875.1	22110.5	28800.2	31568.8	28784.9	14577.8	30388.3	21897.3	33287.2	15338.1	22888.4	33727.3	27693.6
RPL8	12956	6326.34	11588.8	26862.3	19549.3	19991.6	5655.62	17360.1	22749.8	18871.1	13407.9	13579.7	17560.4	4986.62	15040.1	22028.9	15976	9929.61	6931.61	10005.1	22785.9	21914.8	22082.7	25042.8	7112.01	9701.47	15360.3	14647.8	18305.2	19117.3	26958.9	17636.7	14259.6	22424.2	18610.1	16971.5	19523.9	20978.3	21983.6	18125	16457.2	9524.49	18211.3	11348	16999.8	10904.4	12118.8	25231.6	17695.9
RPL9P8	6081.89	4704.99	6842.03	10882.1	11385.6	8793.25	3909	10856.1	11468.8	8181.14	8274.46	5734.4	6594.15	1443.38	7360.07	10170.7	7801.65	7192.92	6049.56	4881.16	9980.11	9905.29	10443.4	9637.62	4094.6	4831.11	7178.36	4403.25	8583.66	7294.54	18591.8	11850.1	6981.53	8991.21	8763.66	6216.89	7652.48	4878.42	10285.7	9802.45	6594.83	4474.81	7318.13	5034.75	6571.07	4286.02	5807.9	6242.9	7066.26
RPLP0	12973.9	8855	10219.5	9536.58	27052.6	23438.5	7521.59	21282	23967.8	19082.1	16406.3	10654.2	17895.4	6625.47	15371.2	20655.8	16547.5	13242.9	8698.43	11652.2	19077.8	15600.2	21928	16791.8	10095.5	8953.48	15147.9	10998.4	15808.5	19393.5	18121.7	20261.9	12586.1	15795.2	17059.3	17358.7	15806.6	12210.2	12247.6	19118	17805.4	7915.67	13691.7	11030	16105.1	5418.94	11699.2	14599.7	13046.1
RPLP2	6625.03	4224.63	2464.59	1672.55	15271.9	14347.8	5181.88	7386.06	8175.56	10933.3	13582.3	2896.62	13180.3	4903.43	6289.66	9658.58	7794.24	7558.21	2587.5	8904.3	4363.54	2613.02	15094.6	5279.2	3996.4	4865.57	6584.06	9322.64	7088.38	17638	2897.92	15362.2	5861.28	6805.36	9996.41	9284.84	12195.2	3870.63	2926.29	12475.1	12821.1	4708.29	8942.06	5147.82	8115.46	1426.87	7980.77	3268.41	3029.02
RBMXL2	3235.54	2775.1	2082.9	2202.01	7471.56	5354.27	3726.01	8735.2	6349.02	4586.82	6854.8	2088.34	7601.18	2021.35	4633.04	8996.96	5932.08	4871.24	2410.66	4482.3	6188.85	4242.9	4627.75	4504.11	2351.55	3441.83	6407.63	4807.85	6171.4	8835.64	7154.24	6362.78	4728.93	8572.8	5849.94	5877.05	5898.05	8257.73	7071.88	7067.16	4521.66	2247.65	8749.11	4440.94	6706.04	2333.6	8143.87	4819.88	7098.95
HNRNPA1	14749.5	8781.79	7131.54	7574.94	24405.1	20265.5	10606.9	15472.7	13319.1	14494.9	18664.7	6480.29	19134.3	13075.8	10965.1	14576.1	18609.9	12703.6	7225.16	11471.4	11295	8173.51	14112.3	10723.9	6750.12	8205.17	13095.4	11367.1	15406	27970.2	14726.4	29275	12766.6	14707.4	16007.9	14409.2	23010.9	19765.5	16745.1	26214.9	19477.4	8719.99	17918.5	9959.43	14793.2	6044.36	20567.7	14571.4	10454.3
HNRNPA2B1	27298.4	16514	28775.5	41290.6	42948.4	43859.8	24400.3	36363.7	41441.2	30808.5	37144.1	20083.5	39844.5	22136.2	28477	35715.4	35970.7	25990.1	15897	20312.5	33532.9	34344	32928.7	38355.3	13291	20099.7	29204.5	24991.5	26769	50076.3	59146.6	46608.3	24340.7	38942.1	43020.9	32016	50510.8	44530.2	41686.8	48641.7	36011.1	19209.3	41738.3	26035	34615.2	18010	40120.5	57933.7	51143
RAP1BL	1926.91	1405.05	1911.2	1518.23	2979.71	2640.06	599.256	1903.54	1365.92	1162.41	1449.23	1444.3	3106.1	659.518	2813.52	2938.54	2997.69	1633.04	1066.74	2754.05	3715.93	2683.63	3735.86	2697.46	1261.85	1906.93	1699.79	1645.23	3112.76	4511	4991.68	3498.44	1901.39	2890.35	3037.56	1953.54	2105.72	1493.82	2443.77	2258.63	2301.44	1359.16	2191.47	1666.89	2508.27	961.553	2258.04	1380.07	2723.73
RPN1	2021.37	2494.63	1892.53	3098.84	3571.07	2778.46	1804.4	3073.16	3536.09	2614.88	2964.77	1719.61	2536.81	803.132	3090.58	2899.29	3619.8	1921.3	3124.83	2303.42	3640.02	3006	3437.12	3193.7	3776.47	2269.92	2966.45	2735.89	2917.71	4380.74	3914.44	3650.35	3103.1	2822.33	3738.13	2037.1	3155.55	3380.23	4108.72	3698.53	3304.31	2100.27	4213.08	2917.16	2944.92	2098.27	3067.79	3757.77	3223.65
RPN2	1679.83	1694.73	1367.45	2124.68	3826.84	2527.7	1244.79	1328.49	2562.77	1563.27	3393.94	1598.11	3358.14	1519.31	2381.77	2863.09	1815.22	1792.28	1452.56	2054.86	1902.72	2559.96	2882.81	1936.78	1597.33	1497.48	2067.79	2643.84	1642.16	4637.46	1903.49	2592.34	1870.87	2455.98	2814.79	1774.98	2669.94	3143.04	3643.64	3014.41	3396.79	950.315	2751.42	1905.5	2170.73	830.316	1791.23	2820.7	1317.93
RPS10	8582.77	4794.54	5910.59	7743.11	13684.8	11576.3	7158.68	13082.7	11856.8	9400.09	11282.4	5715.78	11353.5	5850.43	10088.6	13843.7	13349.7	6550.45	5174.85	7463.58	12654.2	11915.3	10134.1	10387.1	4467.25	6906.2	9263.35	8422.5	10967.7	15189.1	13242.7	9661.16	12486.5	10276.3	11447.9	9228.28	13240.3	10461.9	12379.9	11871.4	11071.6	4336.52	9758	5816.51	10326	4860.46	7864.46	9258.84	7902.45
RPS11	10451.3	6497.56	8097.95	14085.5	19463.1	19201.9	5308.02	17384.4	17321	15672.9	12169.4	7475.8	13796.7	4050.28	16101.2	16285	16561.5	9925.27	4964.69	10082	15669.5	14351.9	18339.1	16701	5918.5	6330.22	14025.9	15301.7	16359.3	21709.9	22935.9	16063.6	12707.4	20218.4	15837.1	16248	16780.7	14855	19656.9	17205.2	16948.6	7701.72	17504.7	10561.1	15269.5	8301.66	12255.9	20372.9	16401.9
RPS13	19758	10682	19631.2	16326.6	29616.9	24602.6	6161.04	29055.8	31769.7	22656.6	13986	16783.9	23018.6	4487.26	23150.8	26421.3	24115	11272.9	8846.25	15526.7	28082.1	27188.4	29490.8	27411	8588.66	10654.7	25298.4	16659.3	27570.7	26424.7	36718.6	29147.7	23914.1	34556.4	26510.2	27881.3	27058.7	23209.8	22328.2	25350	27116.6	13627.9	25883.2	18732.4	26748.5	14019.8	16872.2	28819.8	23423.3
RPS14	9922.68	6467.5	11072.3	20653.1	15227.8	11790.9	5172.35	13440.4	21282.7	12918.5	10480.4	11191.8	11926.4	2243.66	12271.1	13117.1	9324.7	8580.74	7217.9	7443.51	18987.2	12618.3	17414.6	14711.1	6873.64	6881.94	14194.1	10166.3	13881	13048.6	27445.4	16026.8	12317.4	15566.3	13965	18891.5	12310.4	16539.9	15176.6	15940.4	17885.5	7430.85	15827.5	11485.5	15106.9	7003.38	11694.7	20080.1	18365.8
RPS15A	14768.1	9498.47	8781.23	15075.5	26562.3	20358.5	5974.08	20102.1	28228.7	23846.8	18259.2	11004.3	24411.7	4207.88	18523.9	21617.9	23310.6	11690.2	6910.97	13865.3	22466	28272.1	33381.8	22168.2	9806.23	11420.2	20677.6	15875.6	24278.7	21945.6	26597.2	26235.6	18905.4	21125.9	18066	20077.3	18790.5	15622.8	16702.6	20871.5	22311.1	8842.48	16831.4	13949.2	19613.7	9860.28	12044.1	20569.6	13493.7
RPS16	17482.4	9126.44	15711.2	17212	28871.1	29276.4	6816.59	29951.8	32936	25838.1	18384.6	15404.2	21968.8	4179.94	22533.6	25754	23147.1	12430.8	11560.1	12853.4	23813	22691	29885.2	27671.4	9089.96	11886.3	23794.8	24143.1	27904.2	30846.5	30500.2	28528	22431.9	31649.1	27855.8	27558.2	27128.3	21039.5	24069	28220.5	24025.2	14223.7	27190.7	18462.4	25333.2	13121.7	17556.4	25542.3	22008.6
RPS18	15443.5	9322.75	15321.4	17819.1	26539.8	23222.7	8258.71	22638.4	28268.8	18480.4	19146	15568.4	20224	5573.88	18087.4	19214.8	20556.9	11465.8	9157.3	10756.9	25092.9	24320.7	25586.1	21482.9	7540.1	9956.02	17923.4	14743.2	20197.9	23143.6	33837.1	20989.8	21240.2	23838.5	21657.4	21461.7	22452.5	24396	26832.5	21313.5	22258.5	10640	21483.9	14121.9	19811.7	12051.3	15391.3	25436.7	24819.3
RPS2	15952.6	10351.7	16821.5	31500.1	28845.2	30816	5132.6	30912.9	31067.4	26661.5	20986.2	16186.1	23639.5	5180.5	21926.4	31131.6	23062.4	14083	14803.9	14861	27202.5	25291.6	30845.2	26672.2	12153.7	13111.3	19298.7	19120.8	22733.5	24251.2	23427.1	26875.2	23753.8	28064.8	20005.2	21613.7	24839.6	21094.8	18896.7	24752.3	25121.7	9917.09	18025.3	13804.4	23382	11546.1	15246.3	26579.3	21110.3
RPS25	17787.1	10127.3	16933.6	36024.7	32203.1	28883.2	8671.45	32894.8	36010.5	29239.6	16384.9	23200.4	23659.1	5401.84	21058.6	24385.7	22601.9	12988.8	11845.5	13739.2	32790.7	30059.7	29643.1	31697.2	11119.8	12190.4	23691.1	19219.7	25261.1	29432.3	37710.6	26261.4	23985.2	32067.8	26419.7	24796.5	27218.9	31253.7	29044.2	25361.8	23016.6	14003.1	26492.7	17418.4	23360.8	14125.7	16121.5	36211.8	31150.8
RPS28	10343	7310.79	7878.61	2004.52	23011.9	19480.4	12999.1	18978.3	20262.7	16201.7	15526.1	7767.06	21593.4	15425.3	13297.6	16051.6	19203	12573	4903.45	9695.15	16534.4	13651.2	19958.8	15306.7	5503.08	8813.69	15505.1	13329.2	14900.1	21882.5	19936.8	20950.8	16518.8	16805.6	16522.8	15541	20491.8	19739.3	24503.9	21558.4	20047.7	6620.94	16309.7	11095	17290.6	6879.28	14407.1	20230.3	18941.7
RPS3	15452.4	8319.19	13399.4	14669.1	31361.4	25498.7	9284.39	24189.9	28941.7	24196.2	17452.3	14941.6	23635.5	7273.91	20897.4	25556.8	20997.9	13436.9	9964.87	12084.2	25122.2	21585.7	26963	24422.5	8779.4	10001.1	19803.8	17440.9	23088	30437.5	26150.3	27046.1	20822.6	28601.5	22907.4	24853.4	24899.9	20544.6	24077.5	23899.2	27701.9	13085.6	24155.1	14117.6	22510.5	10335.7	17306.8	21461.1	20760.5
RPS3A	11366	6615.55	9642.02	15381.6	18004.4	17457.8	5246.41	18449	21432.3	17131.6	13371.2	12540.1	15563.6	4141.97	14942.8	18173.4	17165.8	8957.22	7906.86	10047.3	21190.8	18476.2	20364.9	19967.1	7462.06	9113.23	15580.2	12989.3	17030.1	16427.7	24332.4	17669.1	16130.7	19509.6	16464.2	17542.5	17391.9	16677.6	16406.8	16277.3	18616.7	9143.08	15860	11667.9	17614.3	9156.26	13962.8	19441.2	16231.2
RPS4X	12132.1	7664.02	12703.4	21924.3	24513.8	21937.8	6975.47	18398.4	20289.5	13686.7	15383.1	12732.1	19055.1	2785.95	16830.3	21126.5	17646	9334.18	10151	11035.7	20314.2	22764.4	22599	23592.4	8004.07	9717.58	15057	16289	18611.2	21386.5	25617.8	18028.3	11575.6	16175.7	15288.3	12508.9	21432.2	15444.1	24497.6	18922.4	16299.8	9401.2	13452	10809.4	13378.1	6799.97	14217.3	18887.8	19783.5
RPS6	14310.9	9658.6	13288.9	7918.45	21267.6	20588.7	5874.39	18665.9	17994.2	15390.6	14519	12902.2	14816.8	6177.96	15419.6	17103.5	14917.5	11166.2	10261	9077.48	22214.4	14771.9	18793.4	19205.7	9085.03	10833.2	14244.5	16569.2	18018.8	19853.1	33965.3	18946.5	19143.8	17340.3	19596.2	16851.9	22643.3	23336.4	25675.2	21228.7	22404.4	11094.7	18516.7	11162	18313.9	10346.4	14784.2	24736.5	22927.6
RPS7	10528.3	6705.45	10613.4	10537.9	16492.3	15444.9	4979.05	15522.2	13772.6	11650.6	12434.1	8581.04	12150.1	4072.93	10761.3	15784.2	13632.9	7336.35	5466.92	6848.11	16324.6	17766.8	16500.2	16252.5	5929.39	6537.43	12245.7	11897.8	14183.7	18370.1	23232.1	15105.2	12966	13876	15343.3	15003.3	14096.8	13126.7	17657.8	16767	12954	6903.86	14777.6	9414.23	11591.9	7646.75	10187.6	16705.9	16512.6
RPS8	16744.1	8689.31	11592.2	23006.9	30088	28448.8	9212.44	22899.5	20646.3	21866.1	17842.9	14861	22728.9	5222.63	19109.1	27074.7	23120.3	15669.9	14186.8	17300.1	29553.4	24840.4	26764.6	28263.5	13432.3	12850	21366	17013.1	21623.1	25265.9	30151.1	24242.4	17038.7	17842.3	22287.9	16771.5	23072	20211	22578	23581.7	24547.8	8961.73	22447.5	14430	21244.9	9001.19	16016.7	22292.9	21237
RPS9	18090.4	10810.1	19102.3	39631.9	32822.9	31414.4	7881.33	32582.2	31624.7	26618.2	21410.1	22191.5	25718.2	6506.88	21872.9	27871.4	24180.2	15591	9793.03	15686.4	32360	27996.5	30268.9	32444.6	9565.65	10347.7	23834.9	20336.1	25529.2	32575.6	44827.4	29588.1	25424.2	33539.5	28632.6	28307.1	30437	29711.3	35418.2	29762.1	30774.7	14960.7	27622.7	19668	26087.3	17377.3	20970	38473.7	35817.5
RPSA	15913.5	10852.2	13148.8	25464.2	28818.4	22649.6	5957.81	25564.6	29705.2	22761	19722.4	8727.53	24008.1	10997.3	16560	25709.7	18608.5	16686.2	13009.4	13800.8	22821.5	24756.5	26732	21859.3	11201.8	13058.2	18940.7	18359.2	20945	28295.8	24370.5	24439.8	19928.7	23497.7	16785	19350.8	21598.7	12254.1	13639.9	22558.1	25442.6	12054.9	20097.5	15852.6	20220.3	8995.5	13961	18806	13052.3
RUVBL1	3932.11	2200.41	4117.28	6642.1	7767.74	5709.27	2997.53	8048.14	7028.92	6959.18	5592.33	3963.04	5460.49	2577.24	5135.72	6921.09	6580.33	5309.03	2897.61	3730.23	6354.91	5729.81	6543	7174.57	2631.69	3151.2	5020.55	4663.27	5769.38	6431.19	7924.49	6193.46	5295.64	6340.34	5563.26	4986.9	7102.5	6294	5160.3	6147.58	5473.79	3351.2	4861.75	4283.97	6190.86	3610.51	4723.17	6259.59	5304.73
S100A6	48356.1	39926.9	19151.1	24395.5	79940	75424.7	27230.3	55130.2	148287	91680.5	102424	35363.6	104086	31737.4	76015.8	68110.7	159189	59645.3	16829.4	57054.2	100125	67989.7	112633	111090	28936.4	41112.6	27254.7	120590	103953	109161	23144.1	64869.1	97439.3	75227.7	97801.6	46465	92481.3	186662	174562	88891	118498	56949.3	79140.7	43588.4	113717	34361.1	32571.1	78328.9	50543.6
S100A9	3289.46	2960.92	2161.83	1478.29	1098.77	1590.79	5892.97	3799.98	1641.97	2837.71	2159.14	1297.36	1512.15	28503.5	1289.67	2901.01	6619.68	6871.76	1704.78	2343.91	2541.67	3033.87	4975.38	4963.45	5341.71	4412.2	2703.23	3540.13	5912.7	1002.12	2454.03	3214.93	6911.03	2301.66	3557.39	2646.69	1680.88	1449.59	516.421	4182.59	6244.88	39752.8	10390.9	2533.23	14351.5	653.27	960.057	1478.19	1599.85
S100A11	3217.06	1651.76	1739.12	603.933	3073.18	2994.94	1816.34	4479.4	3051.74	3859.83	4360.07	2015.83	4740.01	2279.67	2321.4	3398.28	3383.97	1826.56	2505.74	1565.21	1832.68	4632.04	3139.81	2815.75	3519.28	1643.36	1829.49	3087.43	1814.42	1834.5	2393.09	4924.81	4628.56	2948.11	5927.7	3795.53	3690.49	1867.96	4671.81	4376.54	4030.74	3216.33	5599.71	1795.95	5478.42	1318.58	1681.66	2230.95	2421.48
AHCY	10787	15574.4	9418.64	12913.1	15055.4	14651.1	3747.63	16123.7	22159	13741.9	14103.6	12728.3	18118.8	5068.58	11649.8	15040	15345.9	12335.5	14624.8	9442.36	15239.3	13496.2	20710.6	13491.5	10728.7	6477.71	11621.4	11844.3	14583.8	16810.6	18871	17726.3	12735	14913.2	10840.8	11603.8	15154.1	15367	13785.4	19292.2	16668.2	6925.88	11801	10437.6	10548.5	13543.4	11073.3	19238	12959.4
SEC23A	8682.22	6875.27	9327.23	17796	12800.9	16983.2	12283.8	17738.2	14091.5	12699.3	18623.4	9876	15216.7	16153.3	12098.5	9750.3	18563.2	10823.4	6522.75	8845.55	14348.4	16625.8	15455.6	16492.2	5568.19	12347.1	10590.6	10359	10842.2	17962.5	26062.6	17655.5	10053	12966	16755.8	16569.4	24331.7	19461.2	16926.4	16862.2	10147.4	6167.89	15463.3	10089.3	14264.7	8531.06	13826	15557.8	18337.2
PHGDH	6922.59	4342.59	6864.05	9510.51	12164.4	12152.7	3934.22	13686.6	14266.4	9437.66	9177.96	6511.8	12424.9	3328.67	9264.52	12664.7	13287.5	5857.26	4736.83	6084.93	13140.7	11127.2	9532.79	10471.1	3521.17	5229.93	7566.31	4680.1	10681.7	11319.7	11134.4	8626.74	12973	15700.6	12454.4	8620.68	11235.5	13014.8	12783.9	9372.52	10109	6277.51	13905.3	4979.23	10464.5	7035.27	11474.6	12043.5	11557.8
SETSIP	7078.36	5639.25	1928.03	1544.44	10153.7	12976.6	5816.14	13376.1	13232.6	11007.4	9455.44	2319.28	10691.8	3892.78	8920.99	15069	12700.8	7401.21	2850.26	6459.33	6080.49	7543.05	10276.8	4992.57	4707.82	7518	9299.88	9605.07	10918.9	9014.01	4529.1	13179.4	9696.29	11814.8	12921.7	11609.7	9830.3	8958.62	7746.01	12489.5	9057.81	5631.42	14578.4	7476.64	9208.76	3510.48	7627.87	7257.61	4589.73
SF3B3	1698.7	1222.68	1898.36	3251.89	3356.31	3668.14	1454.11	4107.21	3791.2	2741.74	2522.21	1684.49	2640.96	2000.24	2261.16	3121.46	2994.45	2225.38	1865.59	1610.23	2935.45	2790.77	3171.65	2903.39	1396.24	2022.66	2523.34	1942.31	2946.27	2642.3	4103.72	2902.16	2522.8	2447.62	2621.73	2317.43	2504.23	2860.77	2647.34	3006.86	2283.89	1434.79	3469.23	1453.57	2570.53	1203.1	2593.69	2966.75	2987.36
SFPQ	12713.7	8550.93	13886.1	25259.8	19569.3	18198.8	9126.88	23747.5	20516.4	16073	16518.6	11205.6	20542.7	8949.41	14358.5	19083.9	16749.3	14721.5	8531.39	10916.8	21562.7	14818.9	18969.7	20346.4	7208.19	10998.3	14510.7	13201.4	17737.8	21910.4	24326.4	19765.2	14231.8	17712.4	21810.1	17426.8	18925.8	23073.9	25047.1	21770.3	18701	10775	22534.1	11786.2	18388.2	9054.68	18975.7	21677.3	21591.1
SH3BGRL3	5853.86	5420.65	9072.59	32533.8	9265.54	8785.14	2970.08	9999.16	21448.5	11580	10151.7	19940.7	11121.1	2377.42	13746.9	11556.2	11944.6	6073.96	4506.36	6038.3	17638.1	19519.4	12182.8	16968	4950.05	6564.05	5166.92	10519.9	13201.2	21796.3	5079.01	6549.97	11117.5	13272.4	13492.6	12687.4	10027.9	15890.1	15666.8	11116	14367.3	7390.4	7992.11	3000.81	33673.4	7946.22	2835.12	12855.4	11842.7
SNRPD3	5462.9	5429.58	7928.77	5619.05	11639.1	9597.44	6841.24	14776.5	10879.6	12269.6	9164.18	6145.93	11539.9	8841.83	7846.58	11609.1	9890.65	6135.21	4536.06	5460.67	8001.04	8185.79	11491.5	10459.5	18097.1	7918.92	9550.95	7504.8	10214.1	7238.74	9680.05	7523.01	9990.94	12277.4	9080.31	5746.27	9810.27	6200.19	6211.04	8644.26	8046.97	6072.14	11709.5	6300.24	8542.58	4195.2	9350.98	5008.11	4008.93
SND1	6194.19	3938.42	6916.58	12286.2	11259.8	8028.12	2233.68	11132.6	12282.7	8650.85	10022.6	8667.42	8923.07	3223.64	7786.27	8831.06	9214.46	5538.45	4431.6	4771.25	12258.4	11545.7	10722.4	10838.1	3302.18	4519.83	8386.42	8218.08	7976.24	11991.3	16134	9105.86	8863.53	11546.6	11080.9	9198.81	9554.08	10353	13400.9	8611.94	9909.31	4688.82	7665.27	6249.25	8563.24	5449.42	6695.75	14657.5	10648.1
SRI	2715.86	4157.94	1917.3	5497.4	5536.42	4046.15	1621.16	6553.16	6153.4	5272.55	7031.54	4190.62	5245.36	2194	4332.18	5529.16	5387.37	4031.47	3236.63	3683.92	5604.75	5989.23	6918	4538.58	4009.72	2363.81	3473.21	4496.75	4767.61	9406.79	3212.14	6111.29	5068.62	4741.89	6537.68	5082.12	6907.02	8617.71	8320	5454.98	5046.12	2218.24	4059.05	3997.84	5756.28	2756.34	3551.12	6813	4478.67
SUPT16H	849.602	1011.33	1012.06	1353.65	1458.97	1632	1647.07	1403.48	1294.04	1454.67	964.945	873.278	1097.61	1381.97	1383.13	1359.58	1596.04	867.444	1276.83	1206.7	1227.73	1376.57	1181.24	1922.39	1483.6	1377.78	1200.4	790.197	1308.09	1492.34	1552.22	1017.5	1357.09	1736.18	1457.89	1084.12	1320.38	1317.84	976.227	1203.82	977.772	1329.76	1791.68	830.534	1264.74	751.169	980.776	1520.36	1388.25
SERPINB3	3856.51	44138.4	13753.4	4532.72	1844.78	1930.55	6158.34	2667.95	1581.99	2812.59	1868.59	10993.4	1630.06	25490.3	2216.86	2734.71	7321.56	27416.5	23314.6	11725.4	3430.15	5432.04	3003.84	2816.84	18129.6	4756.24	7377.16	2901.84	6686.79	903.599	1952.86	6322.67	4277.99	2423.56	3674.14	2257.22	3078.3	1282.21	1384.78	3483.66	8700.54	13267.1	4762.24	1862.57	21187.4	3782.55	2148.76	1786.95	1154.3
SPTBN1	2079.76	1851.97	2405.54	5671.74	3693.88	3574.93	1619.38	4553.9	4080.62	2990.25	3212.85	3251.23	3540.47	1088.02	2898.16	3273.78	3298.27	2491.11	1795.09	1863.25	4371.42	3633.81	4107.42	3766.78	1732.61	2110.64	3020.52	2847.7	2882.77	4633.94	7060.1	2851.47	3315.23	3881.01	3579.4	3085.1	3366.82	3945.75	4300.13	2929.64	3131.77	1776.11	3807.79	2259.16	3390.33	2134.23	2821.1	4050.28	3686.26
SPTAN1	2334.83	1567.06	2492.44	3453.01	3767.27	3234.41	1809.05	3543.23	3568.54	3371.6	2903.32	2223.1	3660.15	2788.04	2821.2	3021.02	3425.41	2308.08	1580.75	1588.51	2335.18	2916.98	4067.44	2566.46	1562.04	2034.33	3185.92	2089.7	2818.67	4515.68	5389	3112.82	3085.32	3918.86	3289.99	2994.14	3033.86	3284.7	3548.61	3356.75	3115.91	2227.94	3892.62	2348.26	3167.88	1747.31	3577.08	3043.1	4427.86
CTTN	6118.71	4110.67	5481.88	6474.99	11549.8	10751.7	6146.76	10291.5	10394.5	9677.66	8612.71	5071.25	10590.7	9017.6	7183.69	8740.26	8729.48	7194.6	3551.91	5469.26	8036.9	9807.41	11237.1	10174	3830.52	5203.62	6305.96	7632.18	5716.94	12867.5	10414.6	9233.13	8058.78	8811.75	8624.82	7795.28	8410.6	11016.8	12487.1	9686.82	9237.14	5190.17	8788.34	4959.51	8475.94	4345.54	7043.7	9298.29	6427.89
SRP14	2117.76	1165.28	1425.63	3929.96	3413.86	2914.42	1115.21	3723.87	4739.49	2932.41	2600.19	2126.78	3096.55	570.84	4184.64	4979.36	3593.68	3148.05	1753.58	1900.72	4711.52	4744.24	4549.88	2915.67	1369.59	1922.47	3265.81	3416.89	4414.3	5563.65	5114.78	3792.32	2491.92	3172.26	3912.55	2881.51	4734.55	2443.37	3798.89	3706.49	3474.42	2130.69	4155.5	2184.79	4730.97	1507.11	2599.73	3182.39	2886.53
SRSF1	14752.2	10136.5	12666.2	17265.3	24340.5	25997.5	20892.2	23113.8	19492.5	18028.8	21861.9	10813	20247.1	30489.7	12925.9	17396	24103.7	15184.7	5404.38	9692.48	15182.1	17138.8	16492.7	19587	6287.05	9187.27	16806.9	11370	14940.6	22180.4	23814	19011.9	13187	16172.6	16444.4	12404.7	17812.5	20340.2	17904	24702.1	16169.8	7860.3	17069.9	9426.3	15616.8	7778.19	18806.5	15115	18732.7
SRSF2	10894.8	10199.9	20427.5	25736.5	28914.3	27716.2	19658.8	18312	19582.7	22472.3	25512.1	13323.7	25877.8	33927.7	17825.7	22218.7	22002.9	16383.3	4970.54	12881.1	17964.4	21532.1	20775.6	19776.7	5487.98	10748.6	16037.2	14955.7	16826.9	27254.3	27967.5	21352.2	17213.7	18769.7	19638.7	16096.2	23419	29838.3	29520.6	19698.9	21060.9	13740.1	20431.3	11022.5	14735.8	12554.6	23458.8	22980.1	32639.3
SRSF7	6025.83	3156.49	5831.09	14642.3	10442.8	9950.62	7087.66	11578.3	9693.03	6542.81	6986.25	4736.29	6654.19	11418.5	4869.73	8034.2	8344.65	6765.38	3891.73	5208.82	9644.5	8637.15	8800.93	8857.17	3300.25	3854.46	7794.84	6071.25	5972.68	10281.3	13388.7	8561.65	5175.79	6380.15	8511.64	4192.67	7508.61	7316.99	8367.21	10465.3	5634.77	3637.13	8476.33	3981.95	6358.4	3614.47	5615.2	5770.82	6970.3
SSR4	3098.07	7315.56	4636.36	7271.45	4472.08	4212.09	1892.37	4735.68	5449.37	2359.77	4870.79	5336.31	3993.85	1983.61	4968.41	4105.65	6085.7	4180.04	5102.7	5045.44	8381.18	6300.48	7235.08	6121.32	16870.1	5940.15	5113.55	5796.5	5531.24	5218.41	11186.9	5251.75	4666.65	5704.44	5768.87	5060.49	4969.62	8215.68	7414.6	5746.02	5304.18	4406.3	6915.35	6147.89	5149.7	3854.94	3602.27	10460.6	8441.05
STIP1	7918.33	7068.2	6921.08	9913.8	16245.9	16236.9	12976.1	13936.3	13829.5	10821.5	14457.1	6430.4	16275.2	13392.7	7835.82	12784.4	11008.6	9985.66	5643.76	7855.07	11738.2	13142.8	14787.6	13477.8	5170.42	5853.83	10019.3	8040.6	9130.84	18059.5	14039	13032.7	8292.6	10008.1	9530.51	9289.77	11934	12546.6	11872.2	13447.8	10329.8	4731.67	7397.42	5599.25	8268.45	4923.88	10036.3	9438.87	12240.1
STMN1	10204.1	5276.46	12366.4	18756.5	13404.7	16646.4	13261	15894.1	16706.7	13795	9376.79	11620.4	11708	11750.3	11782	16207.8	13214	8221.02	4188.71	6874.9	15001.8	16773.9	11911.7	15238.1	6331.09	8271.88	9794.7	6541.2	12550.9	16070.3	19968.7	12150.9	9605.09	15982.2	13450	8459.05	11643.2	17066.7	13061.2	12241.5	12578.8	6147.17	11675	6417.36	13802	6702.22	12546.3	12550.5	21534.9
SUMO3	4900.55	2759.46	6797.09	8233.54	6132.08	5366	4795.45	10074.8	8937.68	6348.2	4331.37	6632	6208.73	2288.56	5770.65	6425.06	8396.42	4620.46	3142.86	3340.51	7428.46	9030.59	7725.91	9507.3	759.169	3521.57	2768.67	5100.21	5080.54	7476.5	6024.4	5925.96	7038.65	6520.9	6639.71	5552.01	7306.59	5411.83	8823.67	5500.73	5908.32	3301.56	10840	3075.01	7791.31	5241.32	4860.05	10337	9427.14
EPRS1	2553.64	3740.07	3040.93	5004.9	4306.07	4237.58	1243.46	5707.47	5279.61	3913.91	3797.69	3119.29	3793.93	1899.39	3656.53	3882.79	4677.33	3044.34	4956.42	3308.82	5078.6	5025.55	3817.92	3679.67	1843.35	2404.78	4321.09	2940.16	3609.19	5315.89	6647.78	4027.66	4755.28	4700.77	3906.99	4711.22	4930.12	5310.17	4671.08	3885.1	5444.74	2090.99	3816.09	2621.17	4167.81	3021.73	3248.46	4639.68	5562.3
QARS1	1147	750.704	967.259	2031.87	2406.67	1917.02	1253.65	2484.85	2170.6	1737.16	2210.76	1292.66	1901.62	758.266	1865.19	2031.19	2184.03	1731.35	1129.58	1062.47	1869.95	1877.96	2160.08	1965.94	913.255	949.458	1526.33	1575.45	1750.6	3022.42	3121.95	2546.78	1570.38	1577.64	2325.88	1804.17	2260.6	1544.56	1570.31	1940.18	1636.11	1078.79	1416.47	1193.13	1858.45	1049.54	1320.77	2024.96	1664.68
TAGLN2	15718.2	11539.7	11125.3	19822.3	33365.4	30180.7	15275.3	21810.8	28644.4	27838.9	30284.7	14930.9	35796.7	14340.4	21979.5	25038.8	28196.9	17756.5	12191.2	12582.6	24615.4	25244.6	37340.3	21323.9	8262.72	10603.5	9560.23	12200.5	20410.7	27773.9	15467.5	30763.2	19626.3	26982.2	30795.9	19188.9	26004.5	29116.6	25858	23741.6	24413.1	10627.7	24914.1	8989.69	27977	10749.5	15089.3	23071.4	20818.4
TALDO1	7359.59	6621.55	7499.68	10192.5	9791.23	9934.41	2924.03	10432.6	11412.4	8788.34	8840.38	5861.67	10507.3	4291.37	8674.43	10455.2	10288.6	6737.62	5218.72	5844.58	12104	10162.1	13642.7	8646.15	8445.06	5817.09	9691.77	12906.5	10125.6	14019	12674.6	10561	11696.5	9917.35	9535.67	9041.02	9540.89	11165.3	10979.5	8424.09	8656.8	7913	11478.9	7475.68	10860.3	5366.07	8880.86	9470.52	8133.38
TUBA1B	59072.9	24236.2	25552.6	18487.2	136721	86262.7	44258.3	92673.3	95276.8	89733	93113.8	29557.5	108698	42042.4	97646.5	120378	99824.9	58878.2	24062.6	65502	31597.7	18648.2	115395	43321.2	38211.3	43463.3	88344.5	51258.5	88629.9	132324	22467.8	125224	58494	85857.2	74296.6	64434.7	102901	43763.2	65540.7	108457	91711	30160	47353.3	51723.2	77511.4	8413.1	65505.2	38955.4	53359.3
TUBA3C	56368.7	29317.1	48455.8	79535.3	81026.1	78597.5	51837.4	57683.7	70456.2	63733.2	44745.7	30695.6	55696	37626.3	50101.3	65195.7	58159.9	44015.7	32675.5	40841.9	54724.6	89307.8	93760.5	74160.8	32831.2	33801.4	55692.9	55893.5	51427.8	75514.1	74260.8	63922.6	52098.8	60877.4	36913.9	29985.8	51121.3	30801	49617.7	60256.7	71289.9	29032.5	42695.1	31731.9	48114.6	18581	41374.4	53443.2	46089
TUBA4A	2347.7	2162.52	3795.1	5252.28	6203.2	6037.3	1543.71	7498.63	8602.72	4865.94	5755.88	4424.33	8890.26	10762	3355.31	6806.28	10224.6	3068.99	3860.28	2402.73	8020.9	6001.63	7835.42	8066.19	2943.45	3673.25	4972.6	5223.3	7060.75	10837.8	9094.83	7969.39	5336.5	7574.32	8435	5296.7	4307.92	6172.97	8442.37	6325.94	3350.38	3908.05	9737.18	3393.33	4970.45	5419.63	5968.5	9597.67	7024.99
TUBAL3	10706.7	2925.34	3421.83	9730.15	15999.6	12379.4	15178.9	14037.6	11055.4	11617.5	7214.39	3991.62	7454.29	13348.3	7636.53	7867.09	7591.17	7663.86	5020.96	5155.99	9103.92	7348.01	9387.67	6851.62	4045.83	3350.99	8046.76	11203.3	7177.71	18621.9	9770.71	9098.52	8363.88	10720	15881.6	10758.5	11220.5	13935.7	6617.08	9643.52	9925.81	3689.56	7951.17	6035.98	8084.38	3253.64	10382	8260.55	11511.4
TUBB4A	43235.6	22620.4	29870.9	60911.3	75623.9	54424.8	28188.1	65694.3	93112	66539.1	47470.6	46963.3	64449.7	26857.4	60496.1	68498.1	55685.2	37862	27867.8	34696.5	68066.7	69187.4	80171.7	60665.2	23629.9	25918.6	44046	39469.9	52438.8	63314	76150	58245.7	42529.4	63314.9	43924.5	44515.8	52837.1	51055.2	52239.2	47523.8	54350.6	21701.7	39538.8	34639.5	45962.1	23225.4	43598.9	51012.9	54021.2
TUBB4B	12445.8	3701.55	6605.11	6288.13	18586.6	14744	6077.58	9666.95	13470.3	12657.1	10846.1	9474.8	9813.13	5321.75	18142.5	19389.6	17288.9	9163.26	8368.94	8120.2	10329	8299.78	8076.13	6570.85	7069.82	9354.51	10860.3	11307.3	11863.2	15693.1	14189.3	14574.6	12297.3	20551.4	17778	15788.3	19914.2	2377.33	6006.09	16221.9	19439.4	7071.79	18223	10349.4	18548	2662.42	14241.1	12899.5	6444.18
TUBB	27585.7	19404.6	30313.7	40223.6	46777.4	46491.3	26810.2	43216.7	55879.2	43746.4	33965.4	29605	39168.2	17297.6	36242	47165.9	38964.1	22095.8	22938.2	24302.9	50821.3	41267.4	52896.4	48775.1	22486	20487	32149.6	26647.9	37265.9	51543.5	51650.6	45838.7	32149.2	39943.2	40702.6	36052.4	41057	37003.5	44540.6	34192.5	34394.5	18489.6	34580.7	27167.7	39394.3	23655.9	22573.6	49036.7	53336.7
SUB1	14230.7	14802.3	11528.4	6733.5	32712	36318.6	31802.6	25204	23014.5	25213.3	34316.2	10179.1	40387	46993.4	15161.8	20926.2	29082.6	16754.9	3192.12	14049.3	12985.2	19180.9	22499.9	14791.3	7239.45	9750.29	12530.7	13788.7	12044.3	22363.6	16657.1	21145	12092.6	15947.7	18958.7	14057.3	26233.8	20940	14400.1	27962.5	19345.4	7473.92	12318	9350.07	15945.5	7669.8	24327.5	12049.4	15903.6
TCP1	6237.68	5222.23	8510.82	11712.5	11651.5	12434.9	6156.7	13535.1	12896.6	10217.4	7867.75	8160.43	11170.9	6817.28	8489.86	9732.77	9981.85	6932.36	3241.93	6148.74	13594.5	10634.1	11006.8	16932.7	4905.1	4892.86	9871.21	7015.36	8856.46	12782.4	15319.3	8224.59	8087.44	10575.7	8196.48	8672.64	10075.9	10271.9	9650.44	8702.15	8927.09	4167.01	8524.23	5557.63	9268.96	5294.8	6202.1	9363.46	10062.6
CCT2	6628.42	4811.78	7445.26	10233.1	11892.9	11606.2	6974.95	11988	12906.5	10773.8	8756.11	8325.75	10761.4	7321.58	8299.9	11062.9	11338.8	7812.88	3984.11	6175.58	12080.9	11720.6	13247.4	15410.8	4015.4	6141.49	8604.02	7240.65	9944.88	11716.8	12681.9	9065.54	8244.69	10483.9	8999.42	8612.36	8711.83	8334.07	9322.92	9645.97	9648.83	4043.48	7389.03	5314.55	8231.03	5661.41	7901.63	7955.54	8481.02
CCT4	6949.22	4151.87	5117.37	8333.79	13690.5	12925	8087.77	11615.7	11981.2	10747.1	8830.32	4478.49	9699.95	7536.82	6986.69	11918.3	10724.6	6788.04	4297.2	5806.09	9494.12	8234.51	11105	12056.8	4617.81	6626.51	9169.83	7760.16	9786.03	14461.6	10050.8	9651.51	7343.99	9145.88	7365.31	9201.04	9180.59	8700.25	7813.58	8862.56	9135.48	3917.89	7014.06	5384.44	7435.27	4340.92	8006.89	8268.02	6325.04
CCT5	4602.38	2994.81	5299.03	6904.09	8474.95	6495.19	4180.87	7769.9	8359.94	6921.33	5666.15	5467.54	6485.37	3731.47	5160.26	6645.92	7721.3	4552.58	2847.55	4460.42	9290.72	9011.49	9261.12	10325.1	3339.47	4133.14	5521.58	5532.97	6472.75	10122.4	12385.6	6529.45	5475.41	6898.32	5222.66	6512.29	6775.36	5520.29	6922.86	6214.52	7453.91	3222.86	4335.98	3733.93	5882.53	4162.61	4833.7	7388.44	7456.71
CCT3	6098.7	3357.12	5084.78	8975.32	9679.32	9528.53	4973.58	8617.6	8406.78	6434.07	6978.57	4270.4	7748.54	4048.37	6765.91	8149.91	7997.66	6067.28	2826.13	4867.2	8053.99	6675.51	8625.71	9378.47	3603.77	3833.7	7109.93	5671.57	7021.33	10098.6	9715.26	7697.56	7467.78	7703.9	6160.4	7810.02	7690.36	5527.48	6195.57	8250.31	7795.02	3804.27	7982.36	5014.33	6967.33	3891.09	6002.06	6094.57	5555.44
CCT7	4712.15	3147.93	3087.19	5348.56	7971	7596.73	5117.6	9957.66	8756.57	6769.57	5190.33	3598.32	6756.16	6039.69	5502.08	7943.36	5908.47	5249.26	2160.83	3624.75	5674.11	5489.18	7051.21	7537.34	3163.92	3858.76	4848.25	4057.67	5750.71	7596.36	5692	6584.09	5880	7446.85	5931.85	6896.33	6548.53	5264.21	5084.05	6482.09	6454.98	3428.24	5469.37	3495.06	4724.32	3022.66	4876.8	5537.14	5701.81
CCT8	8654.02	4721.49	5417.65	7998.44	15426.5	15085.7	7909.95	16439.5	17957.2	13292.6	10440.7	6174.08	12003.2	6654.78	9390.25	14054.2	13021.6	9631.12	5228.66	7355.1	12652.3	10733.6	13891.8	15432.5	5046.42	6753.64	12169.2	11384.9	13544.7	21254.8	14605.9	11572.7	12708.7	14422.3	11542.5	13737.4	14926.2	12209.1	12319.8	12754.3	14068.1	6169.16	12971.6	8816.43	11795.5	6412.96	10275.7	13248.2	10642.1
CCT6A	5579.02	3898.93	4625.36	8240.57	10752.3	9608.29	5538.75	9852.05	10569	8206.2	6821.71	4897.99	8920.12	4113.16	6452.97	9745.77	7852.13	6975.32	3531.51	5096.86	7964.82	9518.35	9346.06	10024.6	3594.05	3908.04	7687.69	5954.28	7034.07	12978.6	7984.36	7861.17	6047.48	6805.23	7414.02	8253.28	7293.3	8846.3	7858.27	7223.75	8012.01	4001.48	6991.41	5122.15	6585.35	2990.21	5704.85	8662.1	6037.36
VCP	13091.5	10441.8	13133.6	17892	25384.1	20435.2	6664.5	18929.7	25868.5	17401.5	18694.7	13825.8	15522.8	8363.57	16822.2	21582.3	21828.4	13556.5	10025.4	11007.3	25938.8	20867	27324.4	23198.5	9375.03	11401.7	15807.1	20664.1	21133.7	31912.3	31040.2	24140.4	20864.2	13987.2	21581.4	20714.9	20447.1	19608	27521.9	25238.7	20744.9	9741.52	19840.4	13593.5	23027.1	8250.23	15577	25776.6	25719.5
TXN	8823.33	6684.53	2556.23	3473.02	6357.74	6055.34	14007.3	6044.94	7009.78	4173.91	12660.1	3639.58	19028.1	5619.67	4167.53	10696.4	8088.96	14895.3	9782.55	17538.7	9413.17	5085.86	18869.4	6484.74	45222.6	10905.2	2933.4	14877.5	8555.03	10857	2005.35	10911.1	13569.2	8369.66	12409.2	5249.76	10126.5	4525.87	4418.27	7322.43	9356.33	8557.21	7240.52	6366.59	9234.38	1787.04	4964.79	3435.65	5666.85
TKT	10159.6	15117.1	12325.1	5581.55	16593.7	14131.3	5559.84	18899.1	21232.4	16307.3	15654	5311.93	16763.6	6175.15	12801.6	16182.6	15653.6	10026.6	16274.8	10516	5587.49	4570.75	14799.9	7013.78	14230.9	9727.42	16173.4	12562.6	15613.7	17614.5	10551.2	16071.5	16033	17918.8	16002.3	15859.3	15942.8	5846.23	3401.91	17960.5	15323.5	9728.24	17675.1	13250.5	18548.6	3201.09	13982	4168.94	2817.16
TLN1	3473.39	2797.76	3862.05	6343.87	7001.57	5768.32	4441.19	5656.22	7145.3	6745.58	5688.85	4673.56	5329.76	3316.19	5642.24	6387.62	6197.64	4003.23	3057.39	3739.47	7440.38	6567.61	7426.8	6504.26	2418.26	3567.46	5017.55	3517.27	5392.89	8805.61	8841.16	7109.59	4708.08	4528.63	6942.39	5909.09	6112.18	6681.64	7087.12	5456.63	5679.69	2765.39	5239.53	4525.74	6070.63	2014.32	4896.95	7243.93	5793.56
TPD52L2	5598.45	3786.91	5250.7	8937.3	9636.43	8907.03	3763.38	7741.83	8291.42	7193.6	8783.15	6432.13	8930.09	6521.82	6640.24	5546.47	8680.32	4906.31	2435.82	5170.22	7344.69	10091.6	7329.01	8150.92	3017.25	3709.46	5284.74	6618.11	5522.97	12878.2	11640	8787.01	5976.5	5908.44	9167.69	6521.45	8754.1	10632.1	8220.63	8104.43	7968.79	3944.75	8117.29	5841.68	6539.15	5406.18	6605.49	6763.92	7344.96
TPI1	23276.9	27666	21304.6	17424.1	41761.1	40993	18418.5	46647.1	59353.5	35726.5	32908.2	18050.3	37552.2	9885.12	24789.7	37281.8	35020.2	17944.9	23196.5	22680.3	30208.1	28721.6	44052.7	23602.4	53143.6	23058.9	18603.7	26130.3	32036.8	39016.6	21715.9	33395.4	35675.8	45461.3	40492.1	37457.6	45244.9	31682.6	29360.6	36788.3	42300.3	24764.8	38124.3	25490.8	56589.8	16733.8	27719	23387.7	20724
TPM3	13410.3	20470	12129.5	5831.73	33211.8	28659.5	20764.2	15950.6	18391.8	17227.2	25967.6	11533.5	33272	11674.6	12241	17013.9	21083	16986.7	14253.8	19174	26537.4	21786.6	31479	22486.6	10686.1	10474.6	18144.9	19751.2	17319.6	37736.1	28603.3	32041.7	19108.8	13816.9	25127.3	14229.2	32044.2	39132.2	40104.4	35237.1	26875.5	10158.6	20115.2	15364.7	24847.9	9489	25933.1	23420.9	25200.9
TPM4	4639.39	2850.97	2571.82	4783.58	7190.4	7134.86	5417.97	5577.19	6571.85	5797.53	4621.16	3364.09	7758.27	2949.18	8236.41	8331.21	10257.1	5581.2	3615.53	3148.18	8441.42	7452.64	10692.8	6825.89	2042.78	3804.73	7523.04	6846.93	8254.91	10106.7	11884.4	8888.29	6654.73	8949.48	7889.61	5081.71	7329.43	9380.53	12518.1	10291.3	5546.77	4350.22	8860.5	4891.93	7349.08	2702.93	8636.48	7092.64	6778.3
TF	17765.8	13024.4	17776.4	28542.8	18966.7	19570.2	86140.2	22764.7	17512.2	24704	16831.8	14251.9	16757.2	23158.8	12343.1	16922	21116.6	13445.4	6923.84	8347.11	13228	21686.8	13778.6	19700.6	6220.59	13249.5	17880.3	13089.2	13891.6	21647.1	27022.3	14862.3	19789.8	18892.4	25409.6	20746.7	19304.5	27989	23527.4	21189.8	19589.1	22378.7	18689.1	14296.1	64043.5	13338.7	26222.2	23683.7	29662.1
TXNDC17	4705.59	2144.96	4572.77	8608.45	6524.86	5462.01	1794.98	8229.07	11122.9	7373.31	5644.98	5783.68	5881.65	1504.1	6007.09	7597	7506.7	4705.7	2842.72	4754.48	10739	8111.1	7671.8	9540.43	3731.54	3077.43	1054.15	5337.86	6870.97	9192.93	2493.84	4340.71	6054.46	6953.54	6477.85	7014.21	5285.27	7569.11	5042.25	5459.68	6469.24	4020.55	6544.25	1259.22	6931.14	3780.66	1181.54	6295.3	4761.68
TMSB10	12997.1	10619	7269.15	1828.12	22327.1	15965.3	14059.1	11478.3	22801.7	14810.8	19450.3	11264.6	20204.6	3368.64	12290.4	15594.5	16861.6	8930.92	9689.8	9206.35	24051.4	20611.3	30380.8	19530.2	8477.53	8878.38	5515.41	12301.2	15700.2	13492.9	12463.4	23222.2	12289.9	14041.8	19255.4	14675.9	22924.4	31418.2	39759.6	21575	27849.1	11180.5	16950.4	6023.41	21959.7	8794.31	10096.9	24550.3	32868.5
TMSB4X	11495.6	8953.66	9771.96	7066.15	22106.6	13341.5	10843.3	16201.1	15265.5	12322.7	26852.6	14271.8	36913.3	10473.8	12924.2	12824.7	20951.9	15366.8	6520.35	14436.3	22722.8	19608.3	45562.2	17028	4019.63	8452.27	4945.26	19015.5	14074.7	36715.5	32954.5	28712.4	11975.1	13248.6	20249.2	12853.1	29800.1	53647.4	54557	28210.6	27849.1	4763.39	18984.6	5135.06	87358.1	12382.9	13820.4	19503	29920
UBA1	5671.86	3567.68	5427.18	7645.68	8388.94	9130.39	2138.03	10311.7	13552.4	8170.53	8168.83	7178.18	9917.78	2990.66	6838.17	9591.87	10757.5	6088.02	4785.4	4818.08	11251	7685.62	9620.58	7844.09	3555.05	5388.81	7253.69	5386.07	7260.76	9173.75	12753.2	8657.91	8289.23	8825.02	10593.5	8454.32	10187.1	9261.01	11212.2	8096.92	8979.07	4825.29	7744.75	5521.35	8752.25	5769.77	6831.49	10606.1	8589.34
UBB	11354	15482.3	5087.4	2857.49	10824.1	16057.5	78391.8	12815.2	13677.9	11187.7	14726.2	3633.54	9878.96	10986.9	6350.46	47555.5	9375.4	14135.3	14993.5	25725.9	20889.8	20597.6	19024.9	37517.6	24927.1	9215.44	9206.02	11059.1	9697.15	12575.4	2908.24	11780.8	18960.1	16027.4	25540.7	12384.3	9177.88	5899.26	5666.4	33766.3	9738.24	9876.04	12638.6	7402.26	13231.7	2694.76	8766.79	6267.12	3554.84
UBE2N	3635.11	1966.51	1293.73	3596.58	6294.85	7468.88	1715.22	4091.78	5378.83	6132.58	8154.01	2138.3	7755.1	3189.97	3217.87	4602.76	5756.93	2897.57	2579.96	3788.64	3497.35	3983.73	6912.58	2546.85	1820.59	1423.01	1670.67	3919.67	3599.38	9710.82	2720.83	7085.39	4626.74	4872.87	5306.78	5195.01	8952.98	7480.32	10825	7502.12	7841.66	1794.08	4286.2	2883.66	4772.83	2055.74	4643.63	4260.39	5924.37
VAT1	5665.39	4233.01	3530.11	3891.45	7960.5	7650.88	7442.97	12044.2	14523.6	10436.9	12851.8	5225.84	8039.66	7431.47	6970.69	9990.38	10141.8	6613.13	6443.21	6538.79	5943.04	5613.8	12206.8	7946.67	7935.28	5878.6	6731.75	8243.85	9141.72	10129.6	10036.6	7412.6	8038.46	10712.2	9523.37	7648.86	9625.72	9616.98	10253	8376.49	9160.04	5670	14807.3	7852.4	8416.62	5022.33	9248.48	6958.2	5681.35
VDAC1	4566.58	5598.86	3235.93	6373.73	6298.5	6480.63	2305.76	9094.61	11344.3	7818.22	8974.91	4808.81	7356.96	3613.25	6376.75	9338.23	9892.69	5517.52	5623.85	6437.08	8647.1	8599.12	7966.79	7725.1	7600.27	5511.77	8400.73	7381.56	7414.27	5506.87	9377.78	10397.1	7248.5	5336.4	6504.47	5869.27	8217.63	8542.71	4761.46	9355.35	6911.84	4091.15	13053.8	8109.71	7742.5	3802.18	8165.24	5870.57	4459.75
VDAC2	10330.9	9770.09	11141.5	14284.8	14335.6	14705	3071.09	20685.5	22010.7	16891.4	18335.1	13984.2	17915.7	4752.59	15367.5	14890.9	20202.2	11549.5	8438.43	11607.8	15717.1	17337.3	15408.3	20431.6	12595.4	9070.07	17390.7	15459.6	15244.5	17425.6	22888	16760.2	13578.3	15052.1	17228.9	13582.2	20450	19371.5	18317.7	18450.8	15316.4	8432.54	22628.6	14271.6	15237.8	9968.8	14339	17161.7	13923.2
VIM	27441.2	26437.5	31574.3	41048.6	70682.9	53668.2	42834.7	38773.4	43755.4	53324.3	61763.1	30331.7	59849.8	13274.6	30773.8	49983.8	75975	32007.8	14433.7	28905.2	56684.9	50544.2	65262.7	46369.1	15434	27474.9	36347.2	37138.3	44811.9	52728.5	65807.7	45534.7	39863	67414.1	57181	31366	36874.5	58381.2	65537	55813.1	76438.1	28769.3	63674.8	46875.6	59323.6	25352.8	73896.7	48603.4	70356.7
VCL	4740.29	4149.91	3833.17	5192.99	6224.01	6579.66	2138.56	5928.16	7694.5	8762.87	5055.37	4727.21	8487	1955.77	5742.74	7627.58	6228.55	5041.88	6232.11	4362.51	8080.42	7302.48	11564	6745.02	8631.93	4514.33	6455.56	4877.42	6259.78	10705.8	10846.8	6086.97	7090.16	6032.05	8287.79	6328.14	6195.55	6404.91	6565.16	5469.96	5805.08	5044.99	5661.02	4810.35	5690.45	2760.56	5702.02	6031.63	5611.21
WDR1	4729.36	3495.26	4610.86	6653.56	6814.61	6317.63	3295.95	5703.72	9376.74	7554.04	5439.15	5611.38	6815.86	4066.32	5715.44	5703.54	6732.31	3616.57	3592.97	3672.66	7862.95	7215.36	7642.63	5482.96	2731.95	3460.99	5893.41	5074.08	6718.08	13974.2	9957.37	6820.93	7102.31	7029.09	7561.54	8109.61	7077.82	7489.95	6830.76	6290.04	6587.35	5099.24	6786.3	5541.84	6742.68	3936.27	6427.83	8529.1	6411.21
XRCC5	6904.78	3611.86	3980.93	8325.05	10356.3	9995.29	3960.03	7428.43	9409.18	8475.75	8299.52	3579.05	9474.51	4346.57	5614.1	8030.13	8911.66	4901.94	3934.35	4418.57	8282.2	5493.01	9324.17	6305.32	3391.65	3650.87	6548.19	5895.62	5951.93	9997.64	9579.47	8750.02	6470.41	7396.27	7926.85	7059.95	8117.04	7153.18	7383.54	8035.65	6581.5	4037.59	10216.9	5084.03	6287.77	4272.38	6428.13	6073.3	6606.56
XRCC6	4208.32	3189.36	4355.56	4603.32	8212.66	7577.75	3372.31	8784.55	7868.95	6006.58	6823.55	3753.05	7418.68	2925.76	5683.74	8076.92	8265.26	4452.41	3723.86	4622.29	6897.99	6881.74	8166.65	6372.96	3197.04	3694.41	6144.51	4689.99	6263.38	10686	10195.6	9763.67	5535.55	6791.67	6135.78	5542.95	8363.79	7515.43	6521.89	7657.7	6099.56	2892.94	8103.31	5113.44	6292.26	3901.12	6500.69	6919.6	6483.87
YBX3	8754.17	4892.13	4233.04	7707.59	14613.1	14669.4	5398.2	11132.3	9645.75	7190.44	10001.4	5868.65	13152.7	3654.48	6656.72	7842.93	9632.36	4585.37	5462.13	4843.94	5506.22	14652.5	8229.53	9322.32	4568.75	5605.53	6277.52	7868.74	5024.64	5698.41	14722	11497	7492.22	8982.1	8342.99	7457.17	10742.8	16148.3	14273.4	12604.4	13007.6	4829.41	8196.72	5285.47	7599.45	4052.13	7886.8	12365.1	6182.44
AZGP1	20562.7	28163.8	3697.99	1119.92	4948.89	8418.54	26808.7	13489.3	5844.03	22984.3	8838.88	4188.11	4948.76	12997.6	5547.2	13298	15075.7	33282.7	16114.5	15480.7	10879.9	14179.2	8324.66	11684.8	79638.3	26912.6	12685	15777.8	9263.56	4182.52	6579.28	27824.2	22188.1	15306.6	22701.1	10315.3	10591.4	4319.25	5413.75	14822.1	23551.3	30696.9	12220.6	11845.4	46823.7	3162.12	7330.7	2465.92	3939.05
YWHAH	1817.14	1087.62	1259.33	2357.73	3436.12	3078.7	997.422	2127.34	2785.27	1453.22	1579.19	1401.64	1776.61	1152.74	1413.95	1913.4	2159.97	1793.85	1165.59	1625.55	2140.72	1013.51	1995.84	1502.88	753.825	2098.71	1113.68	1696.67	2320.56	3188.68	2003.98	2014.62	2195.83	2794.95	3835.6	1727.02	2776.39	3240.23	2693.59	2218.98	1992.95	1609.11	3317.79	1517.86	1939.75	844.477	948.188	1321.82	1305.91
SFN	4918.14	3330.01	4229.18	6736.53	3833.66	5628.63	2111.11	6389.27	11915.5	6967.02	3527.52	7257.09	8592.87	10450.7	3744.09	3636.57	6181.26	3472.64	3056.35	2841.19	6244.18	5618.3	10699.2	7666.93	4036.65	3745.83	3159.96	7180.11	8487.99	9232.13	18645	7091.5	5088.3	5552.66	4639.83	5639.56	4658.09	9611.28	8847.25	6587.95	6519.28	7312.82	5377.7	4894.06	15650.3	4571.8	3090.52	6054.82	5900.29
ORM1	11731.5	10576.1	18135.3	32513.6	20479	22001.5	34149.2	24660.2	13582.7	21331.3	15685.6	11028.8	21437.5	28251.5	12981.6	13101.3	14574.1	10237	5401.54	7756.16	11859.2	24636.4	10989.1	14167	3164.81	7203.93	14532	7519.6	8274.3	15352.2	28890.6	13848.7	13949.6	10078.2	14810.7	12152.3	14576.4	22533.1	22209.4	17005.3	12575.5	7610.18	10476.4	7145.95	15783.2	11312.5	14668.1	24398.4	23359.2
GOT1	5005.25	4365.6	4156.79	6810.64	4575.42	3303.52	2005.71	4573.97	5614.05	8736.13	6568.89	3151.56	8439.54	2863.28	4577.59	3162.91	4456.52	3489.63	4357.19	3273.81	4480.01	6016.95	5345.34	8193.07	11246.8	3219.15	2413.18	6733.93	3573.55	7836.04	7384.27	4790.54	4173.9	5606.35	5680.66	6041.73	6791.69	9049.48	6688.87	4638.9	5119.7	3472.37	3515.47	2740.83	6310.98	2279.94	3901.47	3847.22	4149.86
ACADVL	4338.7	5648.77	2535.42	3226.59	7687.81	8261.79	3656.96	8353.61	11602.2	7472.18	8475.46	2769.52	11357.2	4489.41	6061.23	7308.61	10668.5	4723.28	5221.99	3753.05	3582.03	4279.81	8058.59	4468.55	2938.67	3083.49	7330.12	5893.07	6956.58	10821.8	5399	8724.06	6249.64	5199.88	8071.92	5513.28	8034.19	4697.99	2526.96	7887.92	7740.13	3309.44	6916.78	6848.25	8658.7	2286.51	5557.86	2923.61	3151.52
APEH	1800.49	4023.55	1478.27	2705.23	1988.51	1452.12	573.683	2506.28	2019.81	1239.48	2384.94	2680.24	1457.15	989.54	1613.12	2125.46	1640.54	2518.94	2822.29	1569.25	2212.53	2090.06	1830.18	2883.17	12427.4	2455.23	1621.2	1584.9	2426.9	2213.8	4031.13	2284.62	1940.24	2014.59	1895.77	1231.1	1279.53	848.316	1995.31	1596.16	1745.88	1880.8	985.184	1720.41	1159.28	1838.78	1443.18	4491.84	1733.52
ACTN1	4649.96	2656.68	3283.61	5336.67	5173.56	4785.43	1677.49	4441.67	6738.05	5407.93	3951.12	3429.66	6257.79	1160.41	4139.6	3973.23	7031.98	2535.38	3261.19	3081.02	6519.39	6011.46	7065.75	5954.6	2299.55	2936.66	4810.35	3221.88	6568.45	5332.92	9965.77	8714.95	3910.69	5118.93	6041.72	4871.9	5780.81	5466.86	6472.05	5532.59	5458.75	2780.08	5293.92	4424.39	5357.19	3127.75	3972.23	8180.71	4080.11
SLC25A6	4432.3	3024.99	2660.09	3813.81	5856.46	7210.94	2496.67	8119.67	8329.72	6020.23	6608.38	3018.72	6603.46	1305.79	5915.65	6314.09	9068.23	3829.42	4913.4	3407.45	6341	8637.73	5787.61	7553.92	2318.53	3460.07	6823.54	6265.36	6515.24	8009.72	5212.89	7019.06	4399.64	7522.91	7068.96	6566.16	8239.7	4157.29	4079.62	7220.3	7583.74	2743.07	10658.4	5912.51	5996.78	3432.28	9145.73	5790.43	6226.44
ALDH7A1	2588.67	5303.13	2683.21	2158.28	3078.48	2676.72	1589.15	4210.65	3509.36	3108.73	2979.93	3245.97	1889.58	881.299	2061.84	2969.76	2987.08	2699.87	4830.55	2845.67	2461.63	2154.9	3506.92	3257.88	16798.4	3404.03	2749.21	2459.27	2982.39	4683.67	4640.34	1993.1	3622.74	3262.63	3093.66	3099.48	4323.13	2466.38	1875.68	2427.86	2376.51	3045.89	2764.2	2784.4	2405.42	2754.38	2326.25	3177.11	2704.75
ANXA4	1210.12	1868.46	1332.4	3316.51	1525.29	1801.04	1012.58	1764.71	2194.5	1766.73	1862.33	2179.74	1795.66	1031.44	1603.37	1615.87	1937.97	2104.7	2241.21	1326.26	1675.01	1857.17	2369.75	1572.1	3254.64	1494.35	930.37	1059.3	2061.07	1731.35	1620.36	2215.02	1874.43	2017.02	2540.59	1917.22	1471.25	1749.96	2794.73	2117.22	1925.72	1802.92	2281.09	1220.32	1223.45	1096	1088.36	2483.15	1334.81
ANXA7	2809.74	4088.56	2907.49	4708	4631.08	3192.16	1089.06	3800.59	5381.79	3912.12	4344.47	2692.31	5552.42	1571.82	2948.06	4369.9	4153.25	2968.2	4273.4	3534.79	4934.71	3595.43	5718.87	5097.9	4812.48	2958.22	2501.25	3847.74	5614.07	6050.27	4613.22	5328.26	3632.16	4717.72	4646.53	4135.22	4932.17	4316.68	4806.72	4437.74	4865.42	3876.24	3730.52	2508.56	4323.9	2416.88	2290.65	3073.94	4040.98
APOA4	2997.58	2252.96	4092.45	6722.86	3174.32	4693.33	9834.11	5522.05	3214.62	5417.67	4270.26	3103.37	4863.53	4792.13	2826.34	4055.3	3873.4	3120.46	2040.5	1860.2	3235.82	5543.41	3023.46	3702.56	1240.19	3188.05	3207.63	2366.38	2945.04	3828.71	8679.1	3680.02	4799.42	4623.65	5315.45	4056.5	3390.06	7083.35	4700.26	5256.88	4116.75	2682.25	4671.57	2327.72	4358.58	2916.24	5754.63	4387.87	7737.99
APOH	5907.97	4485.45	9055.99	14285.3	9561.42	8487.52	17606.4	13524.2	7501.3	10614.5	9178.63	6741.67	6170.69	11648.9	6383.04	6544.39	9315.72	8051.39	3369.13	4340.55	7125.08	12931.8	6840.09	9129.32	2525.25	5935.97	6957.48	6261.08	6044.16	8522.46	13782.3	6886.81	9506.32	9568.88	7711.78	8315.94	7368.91	13979.9	11040.5	8828.67	7401.96	6517.64	10109.5	5895.25	11209	4817.88	9724.31	11123.8	16258.4
APRT	5998.43	3162.85	3377.02	4266.94	9682.31	5858.88	2149.1	10202	10955.8	8728.27	9104.87	4494.75	8349.02	4104.03	7037.39	11275.5	11537.9	6609.67	3782.69	5981.94	8079.22	8367.92	11384.8	8654.55	3986.81	4608.86	4070.12	6416.27	8336.24	10759.6	5301.07	9304.52	6799.81	5349.15	7259.02	8323.15	7577.16	5726.56	7542.01	8888.99	6983.96	4931.68	8199.75	2895.63	7858.93	4423.89	6615.05	7465.51	7045.04
ACTR2	5419.91	5140.83	3388.94	7766.83	10993.4	10019.6	8070.56	7749.58	6954.95	7166.37	10067.5	4030.25	10474.6	12281.2	6360.7	9194.73	9439.01	6605.13	3232.29	5497.7	3773.43	5816.16	10685.9	6370.84	2858.89	4567.15	6599.61	6092.49	5269.38	10850.8	4972.17	6936.93	5612.34	5931.72	6718.68	6362.54	8662.41	7458.08	7112.35	9044.27	6543.29	3653.31	6222	4245.59	6663.78	2445.32	9567.39	6509.93	6087.78
ATP5F1D	2630.61	2942.51	4012.71	2777.77	8249.71	6707.2	1012.25	5614.51	6434.81	4205.85	7582.33	2758.34	7613.36	2153.75	4346.92	5563.29	6042.92	4405.33	2957.63	4251.03	5913.43	6269.29	7491.59	6647.02	2059.04	3591.97	3872.44	6187.13	5946.82	9120.5	8926.93	5626.52	4375.76	5596.61	5678.99	3728.16	6408.91	12293.7	11085.7	7520.75	7810.61	3361.78	6300.58	3717.38	4925.55	4263.17	6716.21	9317.78	7872.64
ATP5F1C	1790.72	1840.71	1586.72	4425.55	3658.85	3366.79	1244.14	4898.48	3262.94	3668.91	4022.94	1829.92	3947.55	1707.67	2945.47	4534.04	3631.8	2378.64	1906.24	2078.23	3967.83	3306.85	3728.93	4317.17	2466.12	2494.9	3520.26	2901.44	3121.32	4582.44	4830.57	3902.54	3634.35	3357.5	3415.99	2814.98	3964.99	4428.05	3532.42	4018.48	4556.81	2234.16	4826.1	2919.82	3594.77	2248.16	4169.83	3017.13	3864.69
ACOT7	1846.08	1039.25	1833.19	2444.29	2196.46	2715.87	995.448	2906.07	4270.92	2702.39	1521.5	1832.02	2010.9	1220.53	2114.53	2273.95	2149.62	1119.05	1311.55	1606.07	3176.34	3204.19	3018.67	3918.75	932.452	1337.29	1466.08	1318.26	2939.24	3712.12	2809.01	1977.82	1654.83	2171.71	2378.95	2328.8	1658.42	2437.75	2236.91	1827.96	2470.42	969.183	2329.9	769.273	2086.05	1206.48	1426.64	3522.05	2626.78
CALML5	7589.02	8716.53	3469.13	2674.75	4836.31	5164.52	14431.6	10014.2	4498.49	7710.5	8792.29	5785.17	7869.6	11081	6901.38	8028.94	8427.5	7789.33	30418.3	9011.89	5917.92	9348.74	10463.6	6695.91	3631.63	8346.84	9488.35	8432.3	5112.92	3497.75	11772.4	6847.77	15554	11129.9	35425.9	9186.28	9106.57	6671.72	4795.89	8356.36	12542.7	11256.6	6562.27	7686.63	24127.9	3363.3	6708.18	5850.48	4631.65
CANX	7051.72	5205.9	5839.48	6960.68	10838.4	8790.53	2514.06	7404.34	9941.79	6884.05	10033.9	5613.48	8419.33	3479.85	6228.84	8932.31	8207.36	5871.4	4428.5	5080.05	9131.65	9242.42	10662.6	7612.22	5334.33	5214.26	6418.12	9170.1	8697.35	11932.5	17209.6	11575.9	6416.21	9016.47	8643.77	8582.04	7895.04	10870.9	11706.2	13456.3	13993.1	4858.23	10034.2	6623.69	8887.34	5135.1	7958.82	7010.91	9518.08
CFB	1907.71	1728.7	4864.55	4656.83	4005.36	4003.18	7227.55	3611.18	2222.1	4039.09	3202.23	3072.83	3564.3	6057.66	2382.03	3193.55	5089.67	2772.03	1234.14	1929.3	3116.56	5735.71	4149.67	5613.75	1518.94	3392	3463.83	3028.43	2442.79	3520.42	5290.58	2551.86	2950.11	4205.88	5709.55	3689.98	2789.31	6357.16	4748.82	3547.66	4652.16	4256.57	3748.22	2814.09	6151.01	4161.49	6632.43	4449.19	10128.4
COTL1	7057.78	5172.91	6288.95	7407.69	10975.3	10196.4	2109.59	8967.76	7518.32	5867.65	9605.44	4236.25	8561.46	3592.3	7203.84	9311.16	9014.01	6703.09	3925.14	7307.88	9144.96	10484.6	12636.4	9795.77	4201.29	4327.56	1658.22	7661.56	7819.23	15613.4	3926	8614.4	8089.91	8215.61	9869.64	10062	12157.4	12752.5	14008.4	10688.3	12352.8	4424	5982.49	3750.54	10793.5	4510.35	4134.13	10836.6	8381.18
MT-CO2	2856.43	1459.67	3334.27	2121.13	4033.67	8370.81	1793.23	4727.4	4355.03	4825.45	3326.65	1575.76	6057.64	2006.07	4930.76	5996.96	5695.54	3618	2351.54	2908.66	3785.48	3213.97	5575.42	6112.74	2732.69	2593.11	4231.61	2702.8	3665.3	9516.77	6563.18	4754.31	3104.44	6398.32	3897.68	3332.27	6111.83	4558.93	7415.23	7289.74	4628.61	2614.65	1991.3	3357.16	6142.11	1814.34	2912.75	2829.1	4587.41
CAPNS1	1994.98	1623.27	1706.46	1637.51	3418.84	2300.69	985.756	2864.27	2611.88	2088.48	3645.06	1490.16	3497.94	1606.47	1646.39	2434.44	3426.36	2495.19	1485.43	2034.13	1561.33	2170.2	5035.97	1297.42	2879.46	1706.15	1722.2	2023.13	2045.24	4120.11	6844.6	3480.35	3173.84	1984.29	2668.54	1811.28	2989.71	2928.93	2511.59	3692.09	3484.42	1222.87	1678.86	1502.09	2096.36	1307.39	1678.43	4101.35	2044.83
CTNNA1	1833.63	1286.72	1460.82	3325	3394.25	2206.14	695.062	3086.72	2543.28	2932.39	1651.2	2587.93	3711.31	813.558	3303.99	1799.42	3101.86	1929.13	1640.12	1436.58	3243.16	3145.67	3168.93	2767.11	990.028	1165.86	2122.35	1785.53	2379.18	4135.03	5134.32	2587.57	3422.65	2845.53	3399.92	2460.89	2583.06	4521.97	3277.48	2720.43	2670.69	1684.41	2762.09	1773.63	3575.17	1607.83	1404.75	3518.5	2875.12
CYCS	16760.9	14605.5	10496.4	9448.91	28900.5	28996.2	23825.6	35541.5	27266.8	31277.4	28340.3	6947.13	33208.7	31267.9	21565.7	28312	34355	18776.8	9112.33	9564.68	10052.9	14765.2	19356.8	17246.7	10106	14039.1	23883.2	23371	22590.3	31349.6	18801.2	24750	20627	24742.2	23707.2	19831.9	24421	15017.2	12456.9	29686.7	21739.6	10961.2	28617.9	17620.6	22171.5	5292.06	25613.6	15610.9	10244.9
CST6	7297.42	7855.89	1629.3	NA	827.499	1719.42	5468.56	4218.36	1112.44	3880.84	4817.79	1750.49	1106.95	2513.24	3138.61	7180.08	5560.87	4579.94	3965.84	5201.46	4625.21	5043.57	2377.25	1513.28	18083.1	8642.29	3386.09	1834.52	3562.82	1515.28	9465.3	2147	26340.6	18244.6	14148.4	8879.99	10978.4	4480.3	6286.65	5467.92	7303.7	3948.25	3641.25	7437.12	7204.34	1867.76	2320.8	2865.29	2262.08
DDAH2	981.502	3533.69	918.074	532.446	540.633	851.953	964.926	640.303	549.333	712.703	784.636	1607.78	429.807	658.38	907.047	881.778	1250.44	200.078	4567.21	1246.9	692.349	676.819	613.29	665.78	4150.1	987.456	1018.92	1260.78	1378.76	531.579	1143.75	480.582	2335.28	1344.79	2862.54	2720.38	1681.51	1758.27	1024.81	1383.12	2147.68	732.058	733.769	1537.79	860.159	1247.9	1299.3	826.813	1302.5
DECR1	2381.42	1685.67	1486.96	2846.18	2032.57	3033.77	869.546	3057.28	2832.41	2002.14	4991.78	1296.34	3722.72	1224.44	2253.78	2940.67	3238.81	1951.71	1838.4	1596.21	2046.72	3114.73	2707.06	2302.02	3459.62	1955.34	2013.86	2564.52	2453.13	3982.27	4231.82	2999.08	2785.04	2819.79	4283.49	2589.27	3219.06	3625.72	3051.18	3250.46	3020.6	1969.49	7825.52	2053.77	2950.91	1693.85	3397.95	3560.45	2705.92
HSD17B4	2478.6	1925.89	2359.04	3391.91	3543.21	2038.2	1206.05	3358.82	4992.7	2292.78	4007.36	1916.14	3703.24	3512.77	2294.12	3978.81	4219.46	3395.19	2555.45	2004.2	3149.42	2615.01	3561.99	2969.14	3628.49	2003.26	2019.82	4275.17	3425.9	4695.85	3779.74	3204.27	3551.17	3327.15	3358.59	2226.49	2971.56	4305.19	2203.2	3289.66	2856.88	2463.35	6921.54	3005.73	2854.5	2169.57	2511.23	3072.3	3945.8
DHX15	1480.93	964.804	1276.29	1989	2853.55	2677.68	989.162	2980.79	3077.31	1858.78	1977.41	1018.33	2132.48	924.322	2351.28	3105.06	2622.98	2014.6	1586.69	1879.77	2552.44	2411.13	2942.59	2293.63	1299.17	1484.16	2236.16	1539.67	3118.31	3277.51	4059.35	3311.98	2153.14	2476.06	2631.18	2327.25	2850.1	2155.71	2481.86	2426.28	2454.82	1141.78	2541.52	1333.57	2084.73	1389.58	2811.11	3263.1	2672.63
DLD	1637.35	1825.46	1627.13	2481.35	2265.27	1643.84	813.342	2991.76	3240.51	1682.09	2799.61	1586.2	2217.06	1037.16	1649.33	2389.98	3949.83	1878.83	1619.41	1627.37	1988.06	2436.88	2234.5	2045.81	2292.73	2356.76	3000.72	2212.99	1620.51	3053.78	3135.23	3084.81	2528.78	2127.12	3310.91	2755.94	3479.04	2594.25	2333.13	3128.05	2898.6	1547.48	3299.04	2132.6	3438.6	1222.83	2612.8	2257.87	2359.46
CRMP1	1055.33	723.184	1187.41	2002.71	1395.4	1792.39	1988.09	2198.07	1776.04	1715.28	1889.56	1057.64	2116.99	1122.47	1692.78	1147.31	1884.64	1137.86	1417.34	492.961	1171.06	3524.85	2329.33	1944.39	639.844	1073.75	1148.91	915.44	1615.79	906.93	3760.62	744.717	1609.23	1869.45	3044.61	1817.77	2297.85	1225.78	2382.63	969.404	1255.55	1022.87	2511.72	702.174	1673.25	1692.88	2164.21	2738.99	3188.44
HADHA	2130.44	1584.46	1612.28	2764.3	2976.96	3099.77	717.055	2936.06	4540.75	3945.51	4399.28	1861.08	3647.8	1696.39	2837.27	3236.05	4456.67	2662.22	1985.59	1515.29	3241.51	2841.1	4329.04	2890.41	1045.52	1889.42	2275.45	3056.08	2473.65	5308.5	4522.1	3937.75	3102.59	2655.27	4356.61	2658.61	3774.33	3880.85	3205.84	4069.42	4219.84	1863.06	5130.67	3021.23	3626.52	1871.27	4374.13	3243.08	2903.29
EEF1B2	17083	11616.4	22332.1	32483	30341.1	35781.7	18383.7	31805	29906.6	30755.2	23573.3	21050.5	28070.2	29225.3	18687.9	23408.3	24688.8	18214.4	8240.49	14544.6	29796.9	30713.7	31388.3	37692.7	8545.82	10918.1	20780.8	14743.6	22424.9	25389.7	37318.8	24192.9	19490.9	23515.8	21806.1	23388.6	23326.9	28744.6	26593.8	29361.4	22177.5	10281.8	16356.8	12701.3	18163.2	12549	20066.9	30766.9	28097.8
EIF3A	3007.9	1693.58	2935.39	3996.42	5118.58	5153.58	1504.61	4409.36	5099.58	3938.62	3950.27	2704.75	3942.15	1381.03	3224.22	4446.12	4222.87	3019.95	2754.36	2915.25	5096.63	4443.73	4952.21	4497.79	2102.63	2441.43	3989.16	4106.61	4349.15	5069.65	6690.09	4171.43	4108.77	4218.77	3707.56	3934.66	3979.47	3804.87	5567.83	4119.18	4543.1	2033.51	4159.78	2249.47	3532.2	2219.69	2753.61	5289.89	5049.01
EIF3B	1803.35	1263.53	1663.93	4453.3	3056.55	2865.88	926.678	3370.99	3537.95	2650.86	2068.07	1860.91	2571.54	1151.22	2256.67	2539.76	2029.79	2253.3	1392.59	1856.22	3583.4	2955.32	2914.88	3131.51	1443.96	1304.3	2174.53	2643.42	3568.49	2796.76	4598.83	3333.6	2508.82	2303.81	2150.54	2608.34	2781.4	2684.78	2195.35	2896.36	3332.65	1282.18	2353.86	1787.54	2453.98	1493.22	1453.87	3481.78	2309.4
EIF3F	2436.46	1396.76	3222.98	4213.89	4409.48	4136.93	2524.23	4825.92	4047.19	4176.28	2783.54	2665.4	3541.42	3627.17	3193.11	3310.89	3687.04	2827.83	1463.97	2053.88	4457.71	4582.1	4061.65	4601.29	1774.74	1769.42	3637.65	2018.8	3298.02	4355.96	4699.91	3459.04	2475.13	3611.25	2901.05	2685.7	3544.43	3394.23	3020.11	3510.67	3158.56	1589.76	2332.93	1736.47	3047.96	1917.29	2270.25	3606.52	2811.69
EIF3CL	3798.33	2293.16	2673.1	4834.4	5505.73	6130.06	2458.17	7513.82	5894.14	5499.76	3917.82	3232.42	4966.64	2860.41	4298.81	5467.43	4589.03	3810.03	2407.42	2775.1	5181.41	4882.64	5086.3	6175.36	2722.12	3142.33	4143.36	4056.55	5098.95	6152.5	7921.96	4572.72	4476.38	6251.52	4846.22	4710.12	4778.64	4083.23	4518.53	5442.55	4761.86	2912.94	5119.89	2735.23	4307.95	2535.03	2806.03	5695.28	3967.58
ERP29	8260.39	5670.01	9932.65	12655.6	15955.2	14463.1	8061.23	16786.5	18985.2	13472.4	12179.4	9057.95	12211.7	6462.68	9200.32	11085.3	12353.9	7336.78	4661.96	7119.13	9283.89	12486.8	13440.9	14970.3	3529.02	5108.63	7335	6909.62	11376.4	15679.9	16537.9	10301.5	11909.4	13872.8	12999.9	9774.32	11400.1	16010	14413.3	13390.3	13140.7	5746.22	15575.6	9935.07	10720.9	4533.43	10688.3	8554.31	14000.5
EPS8L2	1200.13	514.455	1134.54	1503.96	992.04	1175.12	1170.35	594.046	2480.39	1634.5	523.684	990.711	1021.62	708.677	1261.87	1063.78	884.981	908.997	1344.16	756.238	1054.04	1547.4	1818.29	1076.95	811.349	810.653	1142.68	1531	1279.86	1315.45	2590.1	449.626	1138.92	1126.72	986.373	937.304	841.856	658.085	1204.68	1068.43	1381.74	857.555	992.904	897.028	1263.43	291.701	459.642	1410.85	697.081
ETFA	2019.78	1452.5	1696.5	4375.43	3043.91	3358.43	1666.17	3622.37	2128.81	2972.24	3492.69	1301.77	4316.8	2633.92	2563.36	3439.11	4044.5	2128.12	1942.25	1894.9	2162.83	2218.72	2331.09	2248.18	851.881	1609.25	1836.83	1891.76	2218.15	3709.86	3443.12	3134.51	1953.71	3057.62	3154.17	2107.28	3931.44	3005.77	3555.44	3557.51	2469.26	1048.67	4776.04	3131.57	1578.4	1405.52	3088.2	2460.17	1859.68
ETFB	2654.86	1750.89	3720.44	5169.98	3252.22	3735.72	1292.65	5254.87	5211.86	4347.09	3643.52	3753.33	4566.33	2531.88	3717.08	4850.8	5241.38	3207.74	2507.47	2091.23	4665.13	5538.32	5118.94	5977.41	1574.97	2974.31	2371.65	3282.91	3064.18	4492.68	7146.58	3676.15	2857.38	3510.72	3747.71	2512.07	3817.31	5617.43	8091.01	4648.05	3513.86	2158.19	5900.07	3079.22	2836.12	2992.75	4211.65	4184.11	4188.21
FASN	1720.86	3753.07	1626.5	1903.83	2132.66	1612.27	942.737	1976.02	2687.37	1915.36	1421.55	2567.62	1414.98	1387.18	1772.04	2198.12	2151.03	1755.91	5265.01	1212.1	1892.94	2586.21	3013.12	3043.08	1748.69	1278.22	2105.81	1775.18	2462.5	2171.92	3077.01	1394.5	1989.41	2718.02	1964.54	1535.7	1901.93	1842.32	2526.85	2325.12	1824.01	1792.01	956.277	1142.4	1583.03	1338.07	1532.75	2118.86	2790.47
FKBP4	2935.74	1740.49	2830.88	4944.29	3774.56	4929.48	2651.39	3761.1	3897.56	4483.76	4731.32	1496.57	3331.06	2222.22	3417.79	4450.98	3453.78	2952.08	2089.45	2247.99	3518.54	2984.96	4683.23	3918.91	1707.01	2056.37	2423.04	2439.72	4049.7	6152.32	6339.03	3648.31	3215.7	3609.23	2722.85	3213.97	4695.78	4532.12	5106.17	3668.29	3901.89	1559.98	3338.27	2322.5	2906.04	2973.52	3612.42	5750.63	5889.51
FSCN1	2412.2	3402.01	1880.65	3302.18	3560.19	3417.82	2176.74	5094.11	2917.59	4060.81	3659.59	3147.22	3473.16	2268.21	1916.17	3079.97	4073.71	2377.79	2725.55	3088.82	3282.68	2874.83	1842.04	3524.51	1819.14	1334.19	2532.47	3452.69	4217.43	2453.73	2695.52	2246.17	4390.5	4933.14	4560.77	2773.05	5369.4	4498.43	3564.83	4635.25	3369.29	2039.65	5723.4	1580.46	4076.35	2100.23	3341.21	2638.18	3263.36
KHSRP	5470.58	3635.52	8322.52	14425.6	9357.23	9566.02	7398.5	11520.2	9974.07	7285.46	8226.21	7499.81	8342.13	5800.99	6467.7	8140.2	8220.88	5642.2	3694.35	4824.23	10261.9	10506.3	8305.54	11340.4	3266.69	4838.81	7422.58	4987.43	6349.34	7366.27	14229.6	7386.39	7239.66	9059.86	8252.08	6348.26	7406.02	10154	9821.92	8282.5	7089.07	4095.83	8439.08	5014.4	7560.53	5356.17	7891.17	10817.1	12269.5
G3BP1	2604.25	2051.11	2476.33	4123.93	4965.57	3854.37	2422.83	5449.67	5511.09	4270.46	3162.46	3139.53	3441.04	1528.03	2925.71	4159.19	3433.04	1918.87	1701.38	2570.92	5631.63	3865.12	5281.02	4291.4	1944.19	1986.9	3190.43	1911.46	3951.87	3950.31	7395.58	3633.14	2784.13	4319.99	4241.53	3068.78	3675.13	2439.3	4018.36	3960.92	4122.72	1610.38	3550.36	2601.72	3047.99	2229.63	3160.54	5313.43	4416.43
G6PD	8854.95	5375.56	4927.8	10741.4	9969.6	11963.3	2977.27	12464.4	11290.1	9183.7	14199.8	5122.39	13628.1	5039.48	9907.41	13188	13244.8	7504.75	5802.89	4024.23	9563.46	8992.25	11417.6	11385.5	3963.04	6230.04	5697.08	7099.81	12884.3	13455.6	14572.6	16684.6	10112.3	13475.9	9971.46	6882.19	10862.8	8176.99	14061.1	10467.5	11335.8	9740.22	9478.06	6315.59	11748.4	6062.58	11903.7	8896.16	9299.79
GARS1	5292.12	3331.92	3019.7	4584.84	9882.73	8387.82	4701.46	10202.8	8162.47	7072.25	8361.81	2768.65	10772.4	7337.72	8929.82	9797.6	9930.97	5952.31	2354.8	5709.44	5194.12	5602.77	6480.04	6782.58	2599.24	4340.88	6318.23	7094.45	6855.23	12581.5	6584.22	9032.92	6821.66	7126.25	7727.39	7659.11	10656.4	6098.46	6554.04	8900.23	9025.6	3518.11	8075.72	4050.1	7650.5	2482.47	6601.44	4529.4	5129.24
ARHGDIA	6267.94	4573.54	5505.59	8815.5	7796.01	6507.92	2889.91	8658.66	9658.66	6535.34	4511.72	4543.11	5554.99	1140.98	3934.19	4910.64	7341.64	2066.07	3355.92	3522.06	7072.88	6457.7	6623.56	5882.89	3435.33	4505.26	2941.48	5914.94	7106.99	5878.89	5418.04	6282.09	5506.81	7993.42	7261.06	8059.42	7751.52	8981.17	9075.65	8540.62	8192.94	4370.56	4564.93	3103.53	8886.67	4862.62	5757.03	8978.11	6273.69
GGH	2339.24	4545.31	1449.95	3153.91	1505.51	1326.73	2684.5	1724.48	868.942	1674.12	1718.2	1349.74	1773.28	1452	714.529	2242.77	1746.68	4201.96	6140.17	4558.1	1861.18	2366.43	2053.01	955.588	22505.9	5535.65	1515.21	1868.74	2342.37	1104.74	2256.94	1823.04	3092.55	2614.24	2515.67	2520.67	3074.23	2370.29	813.422	2548.28	2931.47	4028.5	1790.98	1587.66	1692.47	1117.97	2152.2	2126.49	1703.33
GLRX	1602.09	4482.87	784.59	2637.94	1474.22	1399.18	1556.89	1751.15	1408.77	1745.21	1823.8	1254.21	1444.51	1109.66	2549.1	1379.62	1896.13	3550.56	9445.66	3015.27	1385.57	2206.48	1842.35	3062.51	8566.64	2536.95	939.169	3312.68	2072.63	3596.99	825.684	1602.46	2037.68	2106.23	4037.31	2549.73	2842.71	1326.23	1379.92	1722.47	2876.38	1055.82	2258.2	973.256	2043.52	824.792	920.802	1095.73	3256.68
SHMT2	8928.71	5741.84	11570.5	15912.6	12581.9	10848.8	3064.07	17069.6	19382.5	15202.3	12490.8	12028.7	13261.8	3093.93	13984.5	14226.7	16314.3	9354.07	6663.44	8459.07	17346.1	14493.3	10878.9	18088.9	5262.99	6537.09	11936.9	9517.26	12271.5	17641.4	22282.1	12901.6	10935.1	10606.7	14453.5	11161.3	14803.4	18390.6	14585.8	13139.4	11792.5	5817.92	14335.1	9346.81	10356.1	7050.5	9801.06	10986.5	12967.9
GSTO1	7598.6	6627.27	7544.18	12515.5	12722.4	8772.45	2213.4	9912.54	14320.4	14289.3	11522.4	6001.6	10154.7	3633.68	6721.67	13321.4	8825.51	7334.04	6165.94	9351.4	12600	13080	12979.3	11003.5	4403.71	5119.58	5466.83	8971.05	11301.9	14041.4	15119.4	23216.6	10056.9	11790.6	14958.6	7606.42	13009.6	23574.1	17829.2	14489.7	11285.9	5400.68	13503.1	4395.34	11168.2	10493.5	10187.8	22666.8	17534.8
MACROH2A1	8705.72	4400.38	10867.2	25181.7	17922.1	12004.6	1549.76	16886.7	18196.3	13391.4	14511.8	12165	14500.2	2772.39	12020.2	14591.6	11913.5	8312.99	7565.67	10746.1	18343.2	14700.6	12850.6	14421.8	5261.78	6911.15	9444.83	12532.3	15313.7	19550.1	25317.7	14693.3	13696.9	19583.6	11821.8	12086.5	12980.4	18661.1	17637.3	13425.3	10795.6	6314.7	20519.6	9307.94	15442.2	9965.87	14207.2	20584	21725.9
H2AZ1	4157.64	1257.38	841.031	1201	8193.73	5054.72	2533.25	3325.73	4238.4	4962.84	5760.19	2060.71	5012.94	3358.94	1040.23	7574.63	5344.65	2733.92	2348.6	4761.87	5337.02	4183.24	4113.58	2875.32	2730.77	1872.3	2734.9	4709.15	3281.72	8678.89	3134.12	6548.4	2000.9	1619.64	3423.83	1311.28	6008.65	3655.84	2241.69	6027.9	5175.77	1175.35	5772.62	1100.98	1224.65	1614.21	6801.43	2593.51	2962.85
HLA-A	1788.89	1703.56	1081.25	2466.96	4406.04	4269.5	1907.09	3306	3359.3	3736.08	3426.45	2253.13	4207	535.086	2011.28	3412.52	4587.52	2358.53	2440.26	2437.6	5302.77	5138.31	4837.17	3263.39	1414.84	2810.96	6067.94	2278.46	2889.42	4767.39	3590.97	2767.15	2300.16	6108.99	5929.66	1875.41	3079.43	4481.86	4008.42	3599.84	2989.43	1712.73	4166.12	3452.68	3645.17	3020.3	1687.55	4022.15	2846.31
HNRNPD	4769.43	3741.94	4597.27	3905.21	6805.87	6900.22	4839.25	9996.22	8361.21	6115.91	6984.13	2720.15	5460.7	1264.08	5782.52	5034.91	8237.57	4013.07	3481.29	4296.44	6712.08	3413.83	5061.72	6047.22	2733.25	5077.9	5167.41	3808.12	6935.99	7166.55	7158.42	8372.87	5823.86	5870.08	6249.58	5735.65	8300.58	8567.46	8060.33	9619.94	4907.87	4064.38	7380.62	5089.6	7468.99	3756.53	5772.6	8283.03	6958.95
HNRNPL	2864.05	1412.24	2656.46	4015.25	4810.66	4240.79	2989.37	4811.67	3939.8	3197.75	4393.55	1814.01	5005.1	2185.26	2698.81	3078.26	4321.14	2449.08	1788.47	3205.69	4359.16	3070.17	4347.33	3918.77	1653.37	2006.21	4165.01	1959.83	3332.84	4895.12	5754.36	6037.21	3231.58	3802.75	3425.66	3125.51	5170.3	3906.34	3947.19	4985.12	4416.98	2423.09	4673.23	3281.65	3353.49	1679.1	3751.3	3336.37	3719.02
HSPA4	3103.58	1541.46	1831.92	3465.37	4498.63	4004.05	1069.84	4104.16	4949.39	2886.74	3466.95	2107.43	3941.49	1214.94	2270.04	3608.55	3380	2726.44	1678.96	2179.79	4004.03	2902.22	5093.54	4341.46	1589.54	2168.23	3139.44	3195.85	3714.66	5809.29	4053.45	4459.9	3837.93	3516.56	4197.74	3827.73	4918.69	4411.08	4345.31	4914.8	5291.7	2413.3	4312	2560.4	3804.17	1891.1	3604.3	5167.79	4269.91
EIF2S1	2975.9	2318.49	2827.28	4618.22	7358.26	6397.44	1519.94	4646.08	5834.79	5252.71	5368.71	3357.98	5847.48	2640.68	4765.02	5139.19	5463.87	2890.23	1782.9	3549.43	5376.83	5258.49	6779.66	4769.73	1757.02	2067.17	3907.82	3220.31	4451.09	6830.14	6609.06	8157.88	4384.37	4516.55	4618.83	5194.03	6205.2	5877.66	5466.49	6637.94	5942.56	3025.58	6531.51	3642.83	5279.02	3134.77	5128.66	6897.04	6062.55
IGHG2	15411.4	9256.37	40756.4	67755	30776.2	49674.6	72756.6	34906.3	42096	38086.6	27515.2	37013.1	42028.3	50069	18699.3	34309.2	29217.9	5566.2	NA	19180.3	17710.5	51713.3	21427.6	38467.5	14323.8	2378.9	29898.6	23859.7	18427.2	25024.8	59721.7	42796.9	26195.2	31747	29002.5	27141.7	23673.3	65915.6	46126.7	26525.4	36140.3	31810.5	33216.4	19063.3	75386.2	31354.5	35679.7	28032.9	46000.7
ITGB1	3213.47	3343.44	3850.28	4231.72	6392.32	5225.08	2241.91	5147.49	5158.69	5717.2	6263.57	1690	7361.12	1876	3763.44	7149.62	7139.64	3691.87	3985.2	3324.37	5982.36	5605.03	13225.6	3683.14	2960.83	3694.17	4153.26	2173.37	4098.71	5125.31	5571.45	4154.38	4805.86	3591.64	8648.01	3220.87	4226.43	3288.67	3990.16	6533.56	4414.29	2325.01	3829.12	3182.58	7431.27	1152.86	2922.13	2621.77	3142.98
SSB	1690.21	1186.52	1227.01	1608.88	3799.31	2599.85	897.773	2849.7	2878.13	2162.95	2935.64	950.891	3209.1	668.02	2265.37	2406.69	2904.5	1499.27	1311.88	1376.47	2053.84	1562.57	2778.89	2383.98	957.018	1767.53	2490.75	1829.11	2888.56	3727.48	2389.96	3096.59	2172.65	3117.21	2420.83	2834.21	3456.3	3586.05	1665.05	3303.11	2963.68	1467.69	4467.05	2129.53	2109.75	1355.75	2878.74	2720.43	1959.35
LASP1	3502.93	2493.61	3086.14	8628.2	5305.15	4683.27	3367.74	7053.11	7101.35	4932.45	5236.92	4031.01	4021.35	2038.32	4397.54	4623.36	6347.11	2897.8	2187.84	2620.1	4907.9	4601.44	5472.5	5209.62	2383.27	2413.45	4345.6	3489.6	3626.88	5713.61	6394.29	5749.76	4773.96	4104.97	6535.34	5071.39	4496.78	4983.94	7141.9	5087.29	4734.81	3363.2	4003.04	3097.24	6213.88	1758.39	2166.87	5208.71	4867.11
LRPPRC	2977.43	2623.66	2770.86	3590.02	5129.85	4567.32	525.746	6212.41	5538.84	3844.84	5763.67	2095.23	5701.87	2141.4	3306.29	4967.54	5653.45	3348.66	1989.95	2321.52	3900.9	3731.68	4055.72	3457.36	1801.66	2476.37	3833.46	4029.82	4154.37	6392.47	5642.8	5363.84	3750.79	4462.02	5140.35	3838.38	5128.57	5358.93	4402.5	5708.33	5799.68	2510.07	5951.67	3959.78	4219.18	2711.1	4845.68	4933.71	4384.1
ME1	1371	5233.44	1945.42	885.299	1063.31	948.993	1350.19	1520.6	1363.65	1606.66	3337.29	1681.18	1250.46	2095.38	800.006	1288.9	1818.39	2927.69	4539.84	2041.45	914.262	1265.21	1593.22	955.989	18705.8	4383.15	2005.8	1608.79	1895.73	2468.94	592.859	1021.26	3132.88	1771.42	2147.8	2122.24	1876.08	914.548	977.995	1074.67	1615.39	3714.74	2111.2	3038.91	1589.78	664.084	1825.79	873.751	738.463
MAP4	3883.69	1873.03	2735.53	8410.09	6373.5	4784.8	2168.57	6328.1	5590.44	5842.56	4929.24	3055.98	6282.65	2441.34	4477.58	4939.92	6142.41	2895.99	2775.99	2767.86	5100.08	3958.47	5530.74	4373.41	2011	2547.23	3868.53	3385.75	3829.8	5334.5	8291.17	4244.56	4581.01	5904.34	5559.85	4886.74	5624.2	5800.73	7944.98	4800.51	4475.87	2445.85	2883.55	3627.27	5730.9	2264.57	4569.59	4883.47	4596.5
MVP	1731.7	1163.79	1754	4870.51	2201.66	2141.08	1214.63	2391.54	4404.88	2614.6	2682.9	2546.31	2278.91	1760.16	1812.08	2521.93	2318.16	2037.1	1603.79	1274.71	4504.95	2545.8	3919.86	3196.74	1286.23	1571.36	2844.23	3059.34	2238.96	4377.83	5914.5	2366.19	1988.74	3125.59	2382.68	1925.72	3239.77	2928.01	2878.58	2474.63	3789.42	1783.98	2379.73	2926.06	3530.13	1640.01	2121.6	4077.51	2173.72
NUDC	5407.66	4332.84	4346.67	5767.17	12034.8	12140.7	8098.01	10256.4	8390.25	9348.73	9663.59	4846.41	10497.3	9372.21	5606.98	8720.11	9510.17	6880.91	2509.84	5535.56	7608.33	7258.64	11933.2	9274.03	2957.06	4779.39	7402.56	7259.7	6306.76	11797.4	11430.4	8899.59	7324.14	9077	9101.95	7367.89	7927.52	9274.29	8752.01	10093	9686.58	4025.77	6864.05	4091.89	6522.95	4031.54	7284.89	6640.13	7148.82
DLST	4579.01	5526.49	4520.28	2851.37	5301.1	6343.94	1831.52	8274.5	9843.25	6423.81	5822.44	3074.85	5478.99	3009.76	5681.16	6582.59	7759.14	7283.12	4954.12	4238.41	4795.68	4214.1	6465.48	6375.97	6342.6	4243.22	6752.63	3558.66	5656.46	6414.07	8240.87	12420.5	6267.61	6210.59	8284.28	5542.86	7410.01	7853.57	5538.41	6810.16	5626.55	3442.9	9880.9	7179.63	8545.94	3069.22	7236.43	4416.71	6746.34
SERBP1	6015.76	3495.6	4610.36	10658.7	9941.82	7317.16	4647.04	9988.62	11291.4	7602.8	5962.12	2873.08	8388.97	4072.83	6627.79	9495.8	7063.2	5055.65	3085.82	4969.96	8084.69	6180.06	7017.12	6549.97	3128.3	4639.97	6906.2	6191.31	8509.61	7893.78	9293.6	8410.4	8319.83	7907.83	9796.29	7091.3	9114.34	9862.04	9734.25	8030.62	8022.46	4479.11	9855.64	6521.48	7228.4	5009.39	5660.91	6241.52	7999.6
PEX19	38379.5	31343.9	59592.3	25242.8	50377.6	64740.1	104198	71781.5	48393	60381.8	56363.9	53199.4	67613.6	108473	50370.4	57407.9	76516.2	44034.5	21362.4	28239.6	42824.2	77448.3	53161.6	74193.6	19370.9	45729.6	51309.6	39316.4	44278.8	58819.1	113362	56065	69216.2	73309.5	78557.9	55980.4	61979.2	106288	90265.3	63463.9	66938.9	32718.2	72443.6	47958.5	67867.5	64172.1	93733.9	109973	130777
PFKM	6949.4	3802.04	4603.2	7614.78	8499.25	11154.4	4363.13	8202.4	11537.2	11873.2	7790.18	4929.14	9256.88	3694.38	8960.24	8728.32	10973.9	7834.72	4224.65	5549.49	7080.36	7298.03	8677.5	4695.77	2053.01	3811.47	7758.21	7537.2	8769	8656.2	8866.98	7928.66	7798.54	9082.42	8310.16	6073.78	8341.99	8022.04	6032.2	9113.18	6398.85	4827.27	5465.78	4273.14	6132.77	3960.25	7842.45	5751.28	6098.46
PGM2	1069.09	3347.01	1213.61	1915.52	1133.6	1491.4	731.88	1276.27	1993.3	1292.1	1575.31	1815.69	1599.35	1625.2	1135.01	1248.19	1139.23	946.831	2011.53	951.518	1221.94	1583.15	2410.23	1726.66	1102.81	1167.5	1695.15	1763.46	1271.26	3029.54	1859.97	1537.61	963.523	1289.56	1638.98	1713.75	2043.66	1675.65	1908.93	1944.45	1624.04	1098.44	1158.02	933.106	1024.7	1066.33	627.333	2202.63	844.369
PPP1CB	2511.05	1569.14	2068.83	2895.77	4467.89	3379.78	2734.46	6186.52	4365.4	5185.04	3439.07	2508.95	3888.03	4511.98	2902.36	5191.91	3696.2	3378.16	1562.7	1910.14	2904.14	4291.63	3803.11	3540.78	1717.96	1910.56	4013.13	2821.78	3267.33	4170.65	3742.38	2068.05	3521.56	3092.71	3767.19	3544.92	2740.83	2998.88	2584.36	2897.93	2688.25	1982.01	3470.59	2318.42	3007.72	1486.77	2265.7	3433.38	1406.27
PPP2CB	1276.8	891.275	1264.48	1334.06	3643.17	4024.89	898.104	3448.89	2128.54	2084.86	2182.19	405.961	2298.23	1468.76	1229.82	3275.25	1806.23	792.021	820.491	1268.33	1240.3	1161.27	4053.41	1966.13	1014.36	1268.21	2236.95	2607.37	2370.8	4029.58	1950.32	3240.75	1658.07	2985.28	2314.52	1541.1	2327.62	1555.84	613.719	1636.33	2006.75	1674.79	2522.8	2274.66	1756.81	369.067	1442.86	1142.94	1950.82
PRDX5	4939.59	4687.31	3083.24	8114.69	8173.6	7023.91	2512.29	5674.3	7250.43	6668.45	8767.96	4641.38	7829.46	3754.38	5808.81	7213.82	8677.21	5644.18	4217.76	4363.73	7896.6	8513.76	9754.3	9324.69	3471.19	4000.92	2743.95	7968.39	6128.74	12087	8342.31	8717.5	5013.89	6597.53	8165.67	5085.74	10397.1	7204.38	9156.48	11137.6	9463.17	4440.42	10733.3	4602.46	9715.75	6114.72	8586.88	6292.72	9177.41
PSMC1	2577.08	2387.47	2197.07	4498.98	5189.66	4019.12	2186.71	3575.58	4748.5	3916.76	3373.53	2525.41	3163.02	1870.86	3552.58	4311.47	4313.16	2641.88	2252.73	2400.46	4559.83	3948.97	4484.17	4833.09	1691.53	2571.74	2810.81	3224.99	4030.13	6523.84	7091.69	7761.52	4146.22	4116.28	4596.34	5873.24	4054.41	4232.55	4880.56	5222.62	5078.46	2136.29	3736.49	3449.29	4478.47	2779.7	4042.97	6329.95	4637.12
PSMB3	2042.44	4239.41	1567.81	1949.52	2920.17	3079.73	1287.42	2645.33	2967.6	2422.15	3070.78	1625.69	3017.38	692.358	2841.54	3082.33	3263.83	4287.62	4729.72	3578.45	2566.97	1993.18	3243.94	2249.4	11311.4	3506.23	3410.55	1971.17	2638.68	3327.42	3006.52	3289.95	3753.18	2299.78	3668.91	2946.37	2829.48	859.213	1986.4	3257.68	2470.67	3193.46	3171.3	2977.78	2809.36	2210.35	2025.38	1699.27	1475.5
PSMB7	1667.97	3728.97	1819.56	3124	4417.88	4707.1	1635.48	3121.61	2698.52	3173.41	3414.21	2946.11	3308.27	2175.52	2476.37	2193.45	2036.61	4091.75	3496.55	3417.86	3127.06	4925.53	3018.65	4144.71	2172.1	3292.54	1801.31	2728.32	1035.24	4407.75	6097.37	4989.23	3729.21	2850.86	2624.48	2754.5	4178.72	7171.83	5525.27	3031.7	3195.03	3220.73	3639.23	2628.08	3314.83	3030.74	2163.64	2490.24	1297
PSMD11	4998.38	2590.4	3242.02	5860.09	8704.26	8164.08	2662.51	6716.42	6366.39	6975.64	7369.39	1877.46	8084.24	4077.16	4551.85	7072.61	6414	3646.34	1636.71	4461.25	4897.89	3451.66	8957.27	3489.73	2795.01	3194.06	4406.11	4758.34	4668.34	9955.32	3890.16	7385.08	4266.59	5941.51	5614.18	5946.65	6953.41	4368.68	3251.12	6223.9	5000.02	2861.18	4871.6	3585.08	3590.48	1732.65	6060.84	3170.63	2708.85
PSME1	3340.14	2285.21	1780.26	4597.27	4973.88	4408.45	1826.8	2004.09	5386.42	6068.53	3989.6	3162.66	5275.92	4276.14	2798.04	4810.33	5578.77	3366.43	2384.07	3327.47	3996.9	3810.94	4915.27	4674.15	1714.12	2223.34	4165.13	3444.55	4320.55	10422.1	19039.3	4574.73	3023.07	5516.11	4365.71	2808.7	3830.04	4522.53	2707.14	5172.9	4626.67	2653.97	5571.94	3115.3	4020.97	2360.86	2259.81	8064.93	4409.6
PTBP3	2607.25	1587.68	1811.62	2430.23	5855.8	6478.82	2024.74	6032.02	6344.84	4246.02	3997.42	1774.93	3721.17	1556.24	3929.05	7149.47	7645.5	2618.23	2495.38	3552.34	4206.03	2536.67	4666.87	3543.47	2049.72	3773.02	5421.94	5301.66	8612.02	11016	3831.71	6170.4	5620.39	5042.37	5078.27	5991.06	4866.54	3390.09	3651.08	5045.01	5153.1	3282.37	6831.73	3604.77	6424.95	1910.48	6372.08	2569.34	2435.59
RAB1A	5929.82	5625.52	9114.43	9590.28	10705.1	8711.28	3564.13	8407.19	8965.27	8901.01	8564.86	8542.06	8726	3436.69	6538.8	8396.74	8816.71	7895.59	6366.03	4898.13	7839.99	10760.2	15077.1	12897.1	5646.89	5414.33	4978.23	7787.2	7551.51	12352	12585.6	14597.9	6196.51	7918.89	10426	5908.58	10942.3	8797.07	10531.2	12023	11937.4	6761.03	11306.5	4800.3	7519.91	4334.11	8160.47	9808.25	9631.46
RAB2A	1663.97	1170.9	1429.9	1627.92	3146.77	2144.08	843.023	1395.08	2777.63	1623.02	2512.87	1146.24	2507.75	1158.86	1188.01	2476.43	2402.81	2574.13	1318.26	1497.38	2074.33	2490.91	3453.1	1844.35	1304.47	759.746	2085.69	2506.78	2666.15	2668.21	3116.43	3770.14	1856.47	1833.22	2678.87	2267	2434.42	1514.81	2536.88	1981.82	2974.05	1632.32	2548.29	1071.24	2015.32	1010.39	2104.38	1445.01	1553.6
RAB5A	4408.28	3611.27	4178.88	4937.69	9067.43	10832.4	4744.81	6207.26	6996.83	5028.13	7866.99	6752.02	7729.97	7347.94	5724.62	7413.1	8571.52	5619.72	4773.13	4532.14	5512.47	6521.93	9814.81	7687.28	5143.75	4065.9	4327.79	6779.76	6286.66	7864.92	11611.8	11185.5	5780.87	10550.8	8158.42	4783.76	7253.58	10088.3	8928.15	6987.04	5471.7	2325.95	4915.65	3564.39	5882.71	4363.8	4909.64	4493.53	7366.28
RAC2	9155.35	5944.99	5036.64	6443.75	14879	10980.7	5692.36	15552.5	17380.2	15277.8	8217.28	8548.87	11004.1	7408.22	11984	12290.3	14207.7	9465.05	3281.67	7101.74	10670.4	13143.5	16879.3	11324.5	5987.41	5788.47	11436.8	9695.17	14200.6	17930.1	17256.5	16017.4	14932.8	10426.1	14625.4	16405.3	9928.37	11061.7	10797.1	10596.9	13750.7	9925.65	9659.3	7747.06	13438.6	4443.5	11123	13936.2	10886.2
RALY	1977.79	1943.94	3929.81	4608.74	4672.33	3619.07	2955.63	5016.94	4943.03	3567	3841.77	2686.37	4837.3	1659.66	3300.3	4332.45	3405.2	2597.97	2069.19	2602.83	5528.41	3798.1	4701.44	4189.11	1574.92	2575.51	3105.8	1991.85	3807.4	5910.48	6951.42	4607.47	4605.38	4838.62	3736.13	4362.12	4971.17	5126.2	4386.59	5565.32	3080.31	1984.93	5871.14	2813.94	4385.46	3538.77	4082.56	6370.57	4810.68
RNH1	3023.05	1123.8	1271.2	6340.87	4094.88	3128.2	1463.45	6182.86	4369.8	4467.63	2990.46	1886.68	2620.82	1932.85	3378.92	3331.27	3456.57	3168.57	2606.14	1492.69	3681.49	4046.92	5208.68	3585.63	2050.18	3193.61	2552.56	3382.63	3411.6	7567.36	4101.13	3520.89	3604.9	4744.06	4089.23	4285.12	5001.63	3189.96	5102.58	3874.72	4163.95	2755.75	2295.31	1360.51	4483.04	2160.15	1986.37	3965.52	2883.77
RPL17	5560.08	2552.61	2565.79	2223.82	9216.19	9670.29	2930.75	6755.02	6422.91	6180.72	7683.96	2534.18	7842.95	1636.51	4695.77	6346.97	6570.97	4158.47	3116.86	4671.56	7929.87	5431.92	10706	5622.86	3105.45	3385.08	6882.64	5489.23	5873.19	11990.4	5258.22	10546.3	4802.54	8396.3	7366.42	7087.92	7595.16	8598.09	7015.73	8650.99	7423.66	3599.08	6800.52	4417.7	6473.41	3251.72	4954.17	6474.04	5797.38
RPL19	10001.9	5852.68	11013.8	16930.1	15286.4	17389.3	4962.99	19409.1	20105.3	14411.6	15554.7	11329.4	15553.9	5175.29	13070.2	16890	15529.5	10944.9	10253	8895.88	22837	18079.7	22690.5	18481.2	6951.55	6450.58	13240	13315.2	17530.2	18389.7	27361.4	19140.6	15929.7	20714.3	17913.3	17092.1	15707.3	21452.2	28439.4	14745.6	19841.2	9463.8	19927.1	9904.94	14770.7	12194.1	14813.3	24903.4	21667
RPL29	7865.52	4713.01	11094.6	18072.7	10529.5	11631.1	2381.74	10447.5	17196.3	11841.5	5373.47	10767.8	8747.23	1561.88	9131.36	10992.6	8777.81	7108.97	6382.44	6059.09	14685.2	9601.88	9560.82	15395.9	5053.14	7453.12	12927.3	7861.89	14914.6	8954.73	21460.6	9843.46	11231.8	14797.2	10590.7	13208.2	10853.5	16878.7	15423.4	10683	10837.5	5867.3	10291.3	7624.85	12854	8990	7738.05	22643.2	18063.3
RPL30	7859.48	5354.39	9939.41	23134.5	16944.6	12275.6	5452.54	17965	18406.6	14753.4	9890.02	13812.6	12176.2	4277.88	11886.2	12488.2	12772.5	6656.08	6664.78	5773.38	22031.7	17981.6	19687	19641.1	5681.54	5458.68	13456.2	7807.81	16305	13559.9	22271.3	16578.1	12378.9	12425.4	11317.9	12782.5	14641.6	13229.2	15631.5	12008.3	15182.8	6105.22	9713.42	7331.69	10595.3	7795.83	7950.43	19558.1	12523.8
RPL7	13063.3	6803.79	14516.1	26390.6	22060.2	20399.8	6845.85	22247	25974.1	19706	15054.4	16570.1	18229.1	4273.8	15794.3	19976.9	17420	9894.74	8690.38	10431.6	23061.6	20965.6	21845.3	22960.3	8096.17	10034.8	15707.8	13470.8	18674.9	20113.8	26409.3	18985.6	16056.6	23238.6	16837.5	14496.6	20178.1	20837.7	20741.6	17353	19765	10153	17998.8	11786.3	18933.8	9986.06	12674.3	24228.8	23362.2
RPL7A	9982.72	4725.58	11356.9	18522.7	16811.8	12747.2	4320.66	17025.9	19737.8	15787.4	10907.3	10898.6	11670.8	4498.12	12600.9	14198.8	13675.6	10182.4	7596.27	6473.43	19756.5	17490.4	13538.6	17562.9	6036.35	7206.37	13221.4	11456.4	13999.4	15438.8	23547.5	14086.1	14845.1	16645	16109.9	15861.9	14315.3	17346	18772.6	14629.1	13992.7	8317.49	15559.7	10015.2	13437.1	8502.36	10037.7	21182.3	17445.3
RPS19	9697.06	4664.17	7554.29	9873.67	13514.5	11737.8	5840.1	12676.7	17165.8	10928.9	9522.73	6960.71	8749.89	6029.19	10531.6	12162.5	11152.3	6653.35	5958.6	5174.06	12935.7	13312.4	14260.1	13465.1	4885.78	6425.66	11388.1	7886.4	11820.8	12638.8	19738.4	13638.1	10315.9	15004.4	10857.2	11763.4	12537.9	13218.1	14827.6	13904.2	14905	6768.25	12371.9	8392.84	13132.7	7366.88	8206.97	14970.8	14943.5
RPS4Y1	10599.3	3860.98	3977.04	7962	17542.3	15618.1	1554.62	13484.1	14678.8	14578	9723.73	6490.35	11696.8	3269.46	12736.1	12201.3	14937.5	7692.12	6842.79	5632.85	8624.52	7352.59	14307	10743.2	6637.68	7687.75	14193.3	13300.7	14908.4	18998.4	12511.5	16590.2	13287.7	20595.6	17822	16208.1	16877.8	11014.3	11979.7	16084.4	14634.6	6961.96	17675.1	9991.86	16431.1	6296.66	11787.5	6865.44	8972.69
RPS5	4682.8	2816.56	5139.58	9043.84	7326.01	7354.67	1479.18	5710.89	9314.78	4734.85	4854.4	4685.51	5627.52	1646.84	5296.92	6493.16	5931.76	3207.04	2507.65	2640.49	6407.94	5567.68	5778.4	7272.13	2291.82	2916.63	4625.45	4837.79	6379.04	7060.87	12074.1	5955.68	8777.96	6767.38	5895.09	4534.55	7043.63	7585.43	6673.49	6177.49	5845.19	3672.38	5786.28	4246.62	5779.9	3231.34	4089.67	7954.9	6687.06
RUVBL2	4622.26	2862.13	5234.81	6523.02	4991.86	4966.52	4007.25	7564.81	7258.83	6050.64	3895.87	5569.51	6428.94	4070.18	4873.38	5888.26	6602.39	4041.8	2875.42	3629.42	7651.49	7417.24	6257.48	8807.42	2808.15	3311.34	4615.08	4284.91	5210.05	6903.28	10711.5	5346.13	5249.1	6564.72	5750.22	6362.74	5656	7614.75	6667.1	5638.08	5401.2	2586.91	5511.24	3236.31	5090.94	2989.88	4872.4	7782.66	6906.09
SNRPE	4304.06	3247.66	4290.91	3862.21	7719.21	7374.9	4511.89	8701.8	7155.65	5530.54	4497.13	2967.89	5667.12	5236.67	5199.91	5888.78	8068.42	3712.55	2840.22	2788.92	2478.87	4366.82	4891.43	5015.01	9500.86	6073.81	5246.36	3722.84	5340.67	5271.13	6148.83	5090.6	6551.36	7535.14	6128.43	6048.17	6702.36	3210.19	3361.03	6538.81	4037.81	2811.86	7185.6	5492.73	6610.11	2575.55	7759.84	2943.92	4359.51
SEC22B	2540.59	2237.56	3289.35	2753.37	4553.33	3037.12	1708.15	5374.55	4549.42	2056.51	4847.3	2722.66	3824.6	1679.22	3739.52	4822.48	3843.99	2426.79	1932.53	2401.9	4563.6	3891.17	4065.97	4213.06	1621.65	1222.92	1793.57	3446.66	2835.03	6652.49	4572.46	5121.05	2050.87	2758.71	3315.85	4112.57	3885.06	4251.05	6563.93	3533.07	4698.45	1316.11	5399.48	2549.53	3554.35	1878.25	3342.82	4721.18	5171.37
SEPTIN7	2164.5	1216.76	2014.68	3107.92	2504.26	3733.57	1461.55	3214.19	3420.17	1825.52	2416.65	1235.32	2444.16	769.196	2596.12	3860.12	3323.73	1829.12	1442.72	2049.24	1871.21	2900.26	1701.18	3558.54	1245.21	1945.01	3407.47	2903.07	2779.5	3463.44	4081.68	2483.01	2476.25	1570.43	2704.14	2576.58	2920.66	3119.88	3333.11	2941.2	3164.55	1667.53	2959.19	2114.43	1911.44	1548.09	2578.73	2775.32	3734.85
SF3B2	1515.95	1274.94	2318.31	4109.89	3386.36	2874.74	1817.22	2671.88	2921.63	2287.54	2742.33	1561.08	3136.29	1111.01	1967.48	3052.68	2723.72	1657.57	1347.89	1674.19	3097.62	2622.22	3387.01	2148.37	1131.13	1790.63	1646.98	1370.77	2005	4325.13	3228.56	2878.87	1715.07	3117.55	2964.69	2287.06	3404.38	2700.67	3593.33	3870.89	3442.12	1422.01	2785.89	1716.39	2450.79	1163.1	2795.3	3907.66	2460.86
SHROOM3	45706.1	46884.7	24546.1	41372.9	54527.8	79204.5	293054	41353.1	87246.8	106208	49906.9	22230.1	42298.3	97662.2	107736	85584.4	63094.9	45785.4	15663.7	61869.7	45633.5	74173	83166.7	88180.9	15248.1	277281	87396.2	57975.5	46586.2	66229.3	52588.5	115923	58428	46575.2	71533.1	41644.8	93466.2	53316.7	55503.1	78151.7	74868.2	69708.8	111024	58788.4	112252	16119.1	78258.3	30598.1	43679.8
SERPINB12	5190.7	53194	11278.4	4563.81	1542.71	1105.9	5243.36	1199.64	570.31	1978.16	3820.13	8522.37	755.418	3259.28	6506.7	1543.88	3041.87	17193.3	61522.4	17912.2	3334.31	2769.54	1734.38	1463.49	64711.4	13347.3	8654.54	8041.26	7989.61	1059.66	NA	3555.69	3069.83	2018.18	2976.58	5377.7	2747.91	336.989	1248.74	3308.99	4324.29	9675.14	3132.7	3947.01	1514.58	7632.15	2120.41	1103.15	1664.07
SERPINB6	1755.2	936.12	1457.29	1660.11	1967.79	1053.37	1406.96	2601.87	2600.15	2644.61	1723.4	1874.44	3017.17	804.99	939.436	2090.49	2594.75	1089.72	1930.44	1276.47	2553.97	1710.2	4325.84	1875.29	1375.24	1086.64	1281.12	2195.91	3238.96	2284.97	2383.61	1764.58	1691.56	1802.69	1399.44	1006.77	1680.21	2772.37	1313.73	1173.28	722.73	2070.93	1847.35	784.583	1686.93	1042.78	845.539	1098.65	3228.95
SRSF3	8027.57	6814.54	6531.31	14592.2	15115.2	15468.6	9332.45	11926.7	11485.3	7012.34	9965.32	5381.95	13619.8	6214.92	10352.6	11934.1	12557.1	6987.1	5551.59	7963.46	10960.2	7374.87	10908.6	8752.93	4964.87	6708.13	9865.02	7247.42	8672.33	17875.6	10238	14714.9	11040.9	10409.4	13490.5	7988.69	13736.6	12370.6	13733.5	10613.7	8993.44	5548.13	14689.7	7023.54	10848.5	6784.9	11762.8	8384.76	12828.2
SSRP1	1317.66	985.587	1259.67	2166.51	2212.17	2278.31	1274.07	2544.67	2207.22	1701.9	1246.6	1095.07	2335.41	771.407	1750.14	2515.35	1942.51	1408.86	945.106	1599.94	2781.53	2224.67	2708	2541	2159.61	1281.67	1797.56	1423.36	2337.68	2146.34	2413.47	2537.7	1387.62	1914.58	1458.07	1867.63	1917.49	1295.68	2869.92	1994.14	1259.01	1071.17	2853.91	877.616	1794.96	1355.78	1536.06	2047.09	1636.14
AARS1	3351.71	2404.23	2468.53	6671.6	4765.45	4051.66	1991.51	4847.74	5428.25	4831.44	3428.49	2654.38	4549.93	2295.64	2915.92	4169.02	4051.2	2778.1	2006.06	2146.59	3868.9	3948.27	3329.6	4534.34	1364.58	2982.61	2601.37	2122.65	2712.76	5192.1	6221.83	3453.08	4700.41	4419.7	3920.6	4202.5	4973.76	5529.67	5835.45	3713.3	4565.63	2050.01	3890.56	1874.87	3795.05	2443.69	2499.97	4320.14	4110.52
FARSB	4823.7	2838.01	4518.42	8428.66	7054.77	7577.42	3211.28	8220.53	8635.41	6976.14	5600.12	3495.07	6057.78	4501.32	4671.33	6300.26	7068.98	4786.58	2755.8	3112.18	5290.63	5542.77	6713.14	7888.04	2123.47	2705.29	4993.32	4416.95	5395.68	8306.19	10333.3	5869.82	4742.52	6068.18	5902.62	5558.77	6090.34	5388.54	6369.51	6390.87	5451.25	2977.02	6792.36	3914.23	4646.32	3793.46	4558.56	8242.29	6142.93
TARS1	8868.77	6820.99	8226.73	12256.6	18356.5	18056.5	8250.94	16289.4	15271.4	14416.8	15208.7	6448.49	16295.7	15265.6	10733.1	13502	14051.9	9681.3	5012.52	7976.58	10593.3	9828.1	14098.2	10675.4	5062.06	7192.06	10362.3	10328.3	11212.4	14636.5	9220.04	11763.2	10279.1	11228.2	11109.3	11703.4	13158.5	12651.5	9848.13	14537.5	13273.1	5196.72	9541.08	6940.13	8734.21	5133.56	8911.48	9858.62	7194.42
VARS1	1683.46	1549.18	902.936	1963.87	1790.92	2266.11	856.373	1713.47	2816.97	1340.01	1107.06	1369.49	1797.64	839.086	1570.09	2034.17	1869.28	1762.66	1561.45	1323.55	1589.62	1601.35	1596.93	1723.53	998.619	1382.75	1616.38	1806.95	1931.17	2901.45	3141.67	1767.42	1733.91	1861.73	1311.61	1631.64	2212.66	1672.36	1908.93	1621.7	1646.32	1177.76	1587.7	1132.39	1454.19	740.294	1319.7	1727.48	2257.24
YARS1	6302.38	4646.35	3920.65	3902.41	11790.9	12905.2	8104.04	10495.5	10175.7	10676.7	10899.7	3787.67	10958.2	12000.3	7025.16	9220.32	10180.3	5812.33	2580.16	5175.59	6839.1	7788.06	7541.73	6419.43	2800.91	4686.95	5816.33	5308.79	5599.35	10041	5022.54	8294.84	7430.4	7766.07	7894.06	6856.94	6611.1	7864.91	6778.14	8646.84	7359.17	3016.97	7460.01	4396.05	5485.45	3001.84	6622.18	4962.15	5876.61
TGM3	7563.92	29710.1	8430.3	4612.38	1135.46	1085.52	7490.72	1115.88	1084.37	3215.12	5274.69	9509.35	1145.92	15115.2	2591.83	3043.27	2819.16	18283.8	27066.4	16951.8	3479.72	5051.8	1836.3	1622.68	75498.9	18351.1	12270.3	6786.87	4132.05	1184.19	NA	3321.67	8226.09	6202.35	5972.82	5759.18	5327.42	2554.74	3935.96	4687.15	8351.47	21454.4	6306.13	10040.1	3037.52	5565.14	6808.61	3558.16	2847.81
TRIM28	1864.52	1154.96	1918.17	1872.45	4526.93	3318.12	2065	4115.73	4009.28	2930.42	3106.25	1789.07	2847.09	1671.11	1625.96	2218.74	3060.12	2099.17	1766.69	1995.86	2802.37	2383.97	3251.13	1855.09	1619.66	1633.17	2207.34	2057.19	3028.16	2462.3	3526.39	2842.85	2500.07	3268.37	2739.77	2104.85	2888.38	4211.53	3694.85	2843.24	2115.8	1929.67	2978.79	1535.16	2135.79	1384.57	2535.17	2880.09	3033.41
TMED10	3143.24	3972.05	4620.74	7064.97	4451.95	4321.5	1349.96	4626.82	5082.46	3981.66	4007.73	4530.98	4952.72	2466.56	3977.5	4190	4826.36	2624.87	3629.26	3357.43	5352.37	4089.17	3551.52	4148.89	4824.11	3473.98	2986.28	4263.22	4756.2	4632.27	10297.3	4559.08	4059.77	3720.33	4046.44	4653.46	3720.25	6679.6	5825.21	4706.86	3508.59	2419.64	5387.73	4079.54	3499.45	3194.51	2585.1	4351.53	3936.45
TNNC2	13083.1	12989.5	17333.6	9350.06	22070.9	16726.5	10514.9	19237.6	26269.4	20534.2	14155.4	13851.3	21779.7	10993.9	16002.6	23858.9	20502.5	13360.7	6330.97	10075.2	17563.3	19462.7	25439.1	17812.5	7310.37	3311.53	12608.8	16677.3	17403.9	26243.3	12251.5	22266.4	23329.9	25193	24265.5	15864.1	23234.8	23261.6	16491.9	19920.7	15131.8	12506.9	25400.3	14911.6	37342.9	9958.1	13901.3	16916.9	16051.7
ATP6V1A	2200.89	1528.33	3878.61	4245.48	2704.04	2156.97	1203.2	4173.95	5344.4	3267.05	2989.7	3142.41	2824.28	3645.89	2791.7	3956.03	3165.86	2791.61	1741.85	1762.78	4324.38	5748.8	5458.45	3407.42	2216.09	1844.97	3073.7	2471.76	2787.29	4411.17	6425.58	3012.58	2918.52	3438.55	3698.77	2806.66	3355.47	4257.71	3144.26	3828.37	2688.88	2366.23	2860.76	2202.05	2502.53	1733.81	2005.62	4773.9	2955.59
VPS26A	1777.58	4973.31	1898.58	2292.36	2394.45	2451.93	658.75	2512.9	2895.49	1455.27	1901.65	2132.01	2213.24	955.143	1812.05	2683.59	2661.6	1939.56	4190.7	1773.35	2159.77	2618.13	2214.91	1541.92	5429.79	1732.34	2001.57	2234.24	1732.93	2261.55	2427.35	2248.72	1286.43	2734.48	2407.52	2626.12	2787.58	2047.1	1198.72	2078.8	2420.57	1765.34	2041.28	3291.47	2469.83	1735.17	2429.02	1010.18	2069.82
VTA1	1525.19	2160.84	1567.11	4592.62	2420.87	2677.01	1929.62	2329.39	2895.4	1431.69	2709.16	1497.58	2354.03	1982.24	1755.84	3189.6	1848.89	1862.39	1867.87	1374.04	2810.09	2446.94	2861.79	3289.17	1371.26	1724.69	2539.25	1611.2	1777.06	2053.44	2320.65	2054.61	2677.43	2542.38	2054.35	3375.96	2515.79	2509.08	2238.71	2297.71	2562.85	990.885	2479.38	1701.38	2433.36	1572.85	1935.08	2096.09	3006.37
ACTR1B	2142.93	2278.54	1763.62	4552.76	4784.43	3995.64	2007.62	4395.39	6926.58	3005.49	3267.63	3537.06	4149.4	2768.65	3488.6	4137.99	4609.78	3503.15	1295.09	2494.37	5467.22	5363.35	5315.15	6363.44	1644.45	2132.32	2945.59	3182.22	3977.15	5199.5	5706.32	5169.82	3712.73	4858.83	5496.71	3559.59	4503.27	4237.57	5239.11	4681.98	3975.11	2441.68	4029.66	2945.77	4786.27	2567.4	3420.43	4922.64	3755.39
SLC25A4	8938.74	4688.38	2684.87	3376.47	8342.15	9308.53	3440.72	19732.1	13837.8	10821.8	10260.3	3389.06	10479.8	2004.81	8256.62	10021.8	13603.7	6657.58	6368.52	5751.44	7374.8	8376.02	5895.29	7844.37	4481.9	6086.7	9400.82	9867.07	7208.14	13310.4	7041.17	10562.1	6837.28	12293.7	11171.3	8477.49	13478.3	8492.27	6835.44	12567.7	11996	5302.64	15228.6	9545.87	8260.95	3144.23	11606.1	6337.45	5241.03
LAP3	2682.12	1586.33	3016.05	3962.55	3618.19	3995.5	1707.45	4253.73	5054.62	3205.85	3253.49	2913.66	4037.9	1523.13	3221.51	4555	4174	3075.14	2548.26	1736.06	4224.91	3370.87	4016.47	6360.39	1858.28	2159.14	3105.09	3009.14	3275.37	5281.82	5737.83	4683.35	3052.93	3026.52	3567.66	3549.76	4736.27	2821.19	3271.91	3549.03	2957.62	2274.95	2815.58	2125.66	3757.43	3234.82	2670.64	4917.77	3943.72
PRMT1	1408.04	1729.4	473.825	1709.02	2502.02	4370.14	1117.49	2281.6	2207.37	2059.09	1782.35	1662.95	2962.72	2761.9	2599.11	3348.66	2997.99	1315.82	1752.38	2385.03	2112.29	2277.86	3121.38	2713.05	1345.6	1521.26	2036.27	1976.55	1852.19	4238.78	3269.92	3136.37	1569.22	2371.37	2259.92	2378.07	2994	2675.7	1828.02	2313.97	2268.47	1503.62	2287.07	1266.11	1790.31	848.669	2263.58	1697.76	1794.39
PRMT5	1663.05	2007.46	1656.04	1586.38	2586.06	1916.32	1626.07	3035.33	2658.19	1663.21	1609.46	1653.95	1586.44	850.672	1530.3	1430.75	2576.57	2159.23	3422.58	1606.38	2788.99	3072.14	2047.94	2931.78	4787.6	1754.25	2145.34	2273.95	2338.77	2374.31	2365.94	1716.64	2388.99	1608.56	2063.07	1667.63	2471.27	1999.14	2144.8	2851.54	2362.58	1160.29	1872.49	1180.72	2006.08	934.65	1633.15	1833.87	2183.39
ANXA3	8365.25	5709.57	7634.74	9672.47	14247.6	11474.6	1037.11	14318	17016.4	15086.8	10503.9	8957.27	19025.8	3247.35	9858.92	11798.9	16060.9	7699.68	4863.24	8076.92	15630.3	13756.6	16326	14993.9	4722.67	5928.74	4239.87	10383.8	17606.3	14440.9	6214.56	12692	15165.9	14901.7	17348	8288.21	18206.4	19595.1	17579.6	14430.4	15287.9	7242.65	18121.4	5822.24	13830.3	5864.02	6946.64	13218.3	11314.8
AP2B1	1924.33	1527.5	872.92	2108.56	3428.05	2613.49	1031.8	3081.13	3328.58	2823.18	3009.68	1491.08	3364.57	1513.43	2482.81	2356.79	2841.32	2666.56	1546.67	1447.08	2711.75	2579.17	3412.31	2638.35	2857.62	1091.74	1879.23	2054.41	2401.45	3008.52	2464.99	2840.08	2725.92	2331.92	2896.62	2145.89	2785.5	2500.24	3070.24	2577.57	2558.18	1543.51	2622.56	1767.6	2704.71	1457.63	1759.81	2624.16	1700.15
APOE	2093.27	1316.29	1969.23	4977.43	2111.73	3488.17	3356.21	2361.97	1206.5	2594.97	2081.78	1793.25	1799.5	2669.61	1954.6	2332.72	2157.93	1227.83	941.793	1089.7	1328.28	3078.29	1908.61	2407.39	1045.23	1496.77	1819.64	1249.74	1450.26	2718.66	6401.89	2163.08	4934.31	2295.33	2753.21	1663.06	1408.36	3650.97	2261.84	2635.76	2358.04	1308.97	2545.09	1577.69	2472.38	1765.42	3716.3	3111.07	5032.04
ARPC3	7559.62	6581.63	9435.12	15908.7	17904	14507.8	11205.9	13683.1	11179.9	12307.3	11876.4	6772.38	13658.2	16442.9	8838.46	13743.1	12235.8	8634.07	4951.6	5802.87	6643.4	12641	12910.2	11503.1	4015.08	7201.35	11816.5	9692.83	8722.17	14089.4	12400.6	12259.5	10196.2	10756.3	11582.8	9866.97	12850	9955.21	11583	12179.6	9451.43	5059.17	11151.3	7756.13	8316.68	5382.35	10802.5	11244.3	14534.2
ARPC5	5243.55	3413.69	6823.05	5835.34	7398.86	7676.31	7440.79	7120.43	6385.08	10874.2	8026.89	4264.73	9606.55	10639.9	8029.12	7882.15	7112.66	4275.64	3256.74	2727.97	2764.84	4104.32	7104.58	6655.16	2017.34	3045.18	3804.27	5597.45	5844.81	6900.68	4714.44	6127.77	6829.28	5697.68	5842.73	6398.15	4889.56	6536.22	4255.02	6876.83	5042.63	5331.69	5164.32	4160.62	5652.55	3090.41	6127.22	4813.09	8737.72
ATP1A1	3847.79	2367.67	2713.34	3547.75	6093.95	6650.28	1570.3	7188	6914.34	4246.42	4612.63	3110.54	5188.73	1823.1	3760.84	5547.48	5241.37	3316.19	2525.01	2855.61	4728.69	5573.18	4948.8	7025.8	2240.4	2141.91	4158.19	4940.59	4661.59	5168.62	8214.28	5466.63	4024	5638.56	4917.29	4614.77	3927.28	5504.44	5865.99	4460.12	6295.2	2956.84	3628.09	3747.94	4386.69	3392.64	3021.61	6301.72	5442.89
ATP5PO	4176.13	3035.19	4482.85	7187.88	5737.68	5219.53	1970.35	7083.11	8552.33	5517.64	6029.22	4266.57	6031.95	2539.75	5462.63	7352.28	8142.96	4233.45	3641.76	3816.16	8669.04	7359.39	5955.64	9236.71	2064.91	3934.87	5443.48	4866.61	6231.49	8123.31	9224.13	5949.37	5103.37	5372.5	6296.36	5160.91	7407.48	5951.7	7503.25	7167.41	4847.34	3399.59	7761.42	5608.78	6901.38	3951.96	6283.33	6939.19	4994.13
BLVRA	1047.98	977.473	1503.41	4664.7	2026.82	1649.3	930.918	2212	2148.59	2736.38	1701.14	1407.98	1987.25	835.181	1089.52	1918.72	2485.01	1146.25	1372.98	982.82	1933.6	1820.19	1126.05	1559.93	922.547	722.007	827.081	2168.07	2350.01	1856.53	2264.22	1571.54	1182.63	2085.72	1606.59	1390.8	2816.92	1690.74	1910.38	2677.48	1870.01	995.468	1739.12	959.986	2357.71	890.918	1456.04	1937.99	1632.99
CAND1	2690.76	1595.24	1418.46	3192.08	4959.35	4748.28	2337.98	4358.49	5098.84	3888.14	4154.52	2582.01	3819.12	3363.32	3303.15	3720.38	3436.23	3099.24	1871.6	2439.04	2211.4	3040.18	3978.87	2416.14	1928.64	1617.11	2791.65	3169.93	3575.03	5750.54	3558.83	5379.47	3193.8	3593.29	4120.06	3788.53	4235.47	2479.02	3998.73	4564.92	4083.55	2466.47	3591.68	2709.21	4973.65	1953.35	2571.18	2729.54	2544.39
CAPRIN1	2245.58	1401.58	2372.86	3019.39	5178.73	4552.98	2144.7	4193.47	4272.74	3004.55	3144.87	2540.37	3215.04	2560.61	2625.39	3874.52	3258.35	2347.57	1457.08	2055.06	4185.99	3417.63	4606.73	3912.94	1350.42	1557.08	3013.19	2537.71	3710.76	4896.4	5858.13	3190.19	2868.43	4299.18	3351.25	3038.55	3596.92	3888.64	4166.81	4267.48	2886.84	1743.81	3372.71	1696.16	2948.93	1816.16	2309.07	5191.23	3909.19
CBR1	3809.63	2966.58	2642.85	6804.23	6294.32	5987.69	1914.27	4404.23	7559.13	6569.73	5859.35	3521.45	4810.82	2266	4294.53	5835.23	7444.53	2190.56	2185.17	2579.91	5533.85	5787.45	5725.86	5574.06	2249.23	1869.06	1786.55	5012.37	5542.82	5966.98	2704.83	4506.95	3748	3138.15	4354.46	4712.47	6492.4	5143.42	2503.47	4770.73	4561.15	2112.68	2961.35	1761.56	3910.56	3045.88	2937.64	4261.86	3572.79
CLTCL1	1022.07	1073.15	478.654	2130.16	1731.61	1650.33	1328.62	1353.6	2212.84	1453.94	1701.08	1542.75	1533.58	847.348	1759.4	1994.46	1551.72	1566.57	841.231	1223.51	2404.37	1062.3	2694.68	1681.74	820.472	1217.92	1282.22	1079.53	1535.38	1638.74	2538.16	1817.89	976.483	1351.96	1587.72	1702.26	1648.1	1770.69	1975.13	1634.11	1210.52	950.553	1217.77	969.273	1577.23	811.013	1585.18	1619.8	1829.4
ARCN1	2119.14	1721.2	1996.75	4702.37	4313.65	2956.22	1056.72	3668.97	4163.63	3757.29	2724.62	2555.27	3291.56	2093.24	2773.47	3251.38	3966.2	2639.33	2105.74	2114.11	3392.79	2852.93	3555.97	2527.37	821.544	1830.11	2723.45	3558.88	3218.22	4246.44	4501.18	4677.52	3331.76	3349.81	3856.68	3230.49	3153.46	3117.78	2556.63	3738.72	3404.13	1744.23	3758.01	2344.25	2869.3	1062.98	2949.77	3065.97	2335.4
CPNE1	930.062	1120.67	1380.56	2233.06	1573.4	1090.5	1796.44	1107.43	1320.65	1540.05	1117.49	1244.9	1646.19	353.68	1164.4	1769.35	1406.77	1368.69	1716.8	976.897	2484.32	1568.23	2022.43	1456.92	1858.69	1209.04	874.977	1012.24	1973.01	2109.04	1473.03	1525.91	1501.74	1108.85	693.886	1190.43	1466.06	1288.98	1794.47	2024.28	1428.3	1416.49	1026.5	735.685	1002.88	1214.66	1415.53	2045.04	1818.72
DAD1	831.623	1098.24	1498.32	1224.98	2677.96	2130.07	923.502	1565.03	1265.71	1764.08	2012.86	1083.89	2369.42	925.379	1747.44	1811.43	2530.46	1624.22	1494.69	3030.33	1411.51	1534.58	3193.85	1442.56	3136.52	1154.02	1317.06	704.66	1047.62	1743.82	912.268	2862.34	1377.53	1928.63	1598.44	1578.76	1967.05	1219.77	1036.02	3381.52	3226.08	1346.79	2600.86	1377.58	1728.95	571.714	724.008	421.058	757.602
DDX17	1536.75	1208.86	1565.01	3629.15	3754.1	2962.8	1440.13	3461.58	3319.9	2421.5	2984.81	2185.52	2588.52	1358.48	2003.45	3381.07	3857.7	1759.98	1805.8	1918.01	2658.83	2066.31	2633.65	1947.98	985.016	1495.69	2149.42	1918.64	3055.82	2977.28	3028.04	3043.84	2426.13	2391.06	3029.38	2502.47	2300.19	3171.58	2769.15	2427.98	2964.8	1572.16	3060.86	1746.3	2873.91	1608.25	3237.58	2612.38	2564.28
DDX21	2856.98	1485.17	1980.25	4127.21	5171.47	5094.18	783.568	4275.44	5285.53	3763.7	3106.17	3712.53	3921.82	560.29	4534.61	5333.57	5344.9	3784.09	2482.57	3473.51	6799.35	5260.7	5533.45	5056.21	1821.79	2849.76	3798.45	3830.11	4421.39	6232.94	5925.6	3755.25	2810.57	5729	3269.25	5506.63	4543.59	3217.76	3606.71	6408.61	4358.8	2047.11	3138.74	1721.2	2691.29	3722.03	4227.12	4377.24	3974.96
DNAJB1	1273.33	1130.33	1894.59	3550.03	2297.83	1537.97	836.998	2486.86	3586.62	2196.76	1099.84	2237.79	1559.2	1683.4	2320.48	2173.26	3673.58	703.739	1936.84	1276.96	2644.47	2322.04	2470.67	2969.18	743.219	1591.71	2524.82	1488.75	2355.66	2035.88	8055.2	1975.14	1762.17	1908.1	2646.15	1636.39	1556.22	2549.66	2677.25	2450.13	1528.11	1112.11	1730.01	1025.67	3075.07	1842.4	2130.03	3129.9	2926.22
DNAJB6	4316.55	4326.1	8862.85	1805.83	1612.65	4243.3	6274.99	3423.71	4698.04	1223.55	4676.1	8930.89	667.755	2392.14	2758.77	3078.39	1447.24	1564.58	399.071	18641.7	1390.88	1299.49	1426.29	3133.16	13874.8	5086.59	2567.68	1244.08	1639.09	1794.38	1173.2	1313.14	3090.42	4215.41	5621.78	1678.09	4403.59	1806.56	1518.09	1942.22	1903.13	4075.04	3539.56	1511.65	3338.09	5492.97	449.398	1719.21	1347.01
EIF3I	2281.09	1584.57	2058.26	5056.68	4140.53	3382.27	1816.85	4040.11	4540.71	3094.91	2672.18	2870.93	2272.23	1824.51	3306.06	2612.45	2621.25	1736.7	2258.5	2224.2	3982.61	4156.21	4372.02	4742.66	1281.3	1895.34	3085.72	2183.51	2688.63	4280.07	6991.49	2918.77	3148.88	5033.9	3162.33	2215.67	3494.32	5607.5	4641.53	3838.79	3610.22	1988.93	3752.38	1906.21	3174.27	1602.77	2626.54	5026.04	4064.36
ELAVL1	2267.33	1127.8	1820.1	1632.86	3245.21	3666.97	1996.62	4117.3	4111.62	2144.6	2082.02	1127.73	3229.9	1013.45	2750.63	3569.16	3588.18	2069.87	1677.26	2055.67	2500.27	2972.24	3566.8	2170.87	1218.96	1748.7	2879.17	1963.81	2733.95	3739.31	3130.93	3826.27	2167.63	3364.46	3878.43	2329.49	3334.39	2722.21	2482.7	3163.02	3013.07	1731.05	2904.1	1748.64	2495.04	1008.26	2336.45	2041.02	2110.77
FUBP1	3609.15	2834.93	3718.27	8519.15	6906.71	8319.13	3038.54	7423.6	5793.91	5595.67	6009.5	2852.87	7625.36	4314.69	5304.27	6060.91	6806.95	4711.44	2582.77	3514.38	5512.83	5445.64	5037.39	6111.62	2610.22	3673.72	5367.22	4268.72	5985.87	8124.52	9335.23	6630.78	5334.14	5991.24	5687.92	4918.55	7241.79	6044.46	4255.47	6235.36	5980.89	3287.36	7263.25	3948.05	6022	3258.15	6726.77	5539.13	5336.55
GAPDHS	35812.3	30133.2	27411.6	23406.7	62261.8	73901.1	35787.2	61879.7	74059.5	46193.9	39814.2	17240	27707.1	25677	43827	77118.7	56458.9	50263.2	22969.2	40337.5	48388.1	44071	40419.7	51184.2	110569	39828.5	52991	46741.8	64715	80667.1	34628.3	22190.4	80639.9	74110.8	70891.3	48726.9	47799	50676	47730.6	53807.3	31384.6	30689.5	54173.3	35903.1	49907.4	22628.1	36837.6	41178.2	41306.4
GNG12	3424.74	1719.98	7026.09	6356.28	6419.29	6304.59	2641.92	6945.98	6728.37	5755.99	3968.59	5293.52	4209.68	3871.29	3612.29	5776.69	6952.65	2804.81	3312.03	2735.09	7076.81	6166.37	4717.61	8462.93	3255.53	3535.98	5245.06	2656.66	5291.65	6465.79	12244.7	4720.25	5529.4	8141.23	5817.74	4936.11	9102.79	11605.6	5806.18	3979.89	6456.51	4072.88	7907.35	3967.31	4905.33	2688.87	5033.05	8325.74	6396.51
GBA	954.333	2537.26	791.716	484.776	1180.68	376.539	557.903	866.673	1135.45	298.593	1343.17	1070.31	1395.46	2044	790.684	710.401	974.354	1816.19	3539.45	2215.19	945.438	726.203	554.743	423.847	3113.79	979.424	906.142	1298.17	378.032	1050.73	2216.45	1118.49	1198.73	776.347	839.183	814.487	1104.89	684.462	963.557	1841.77	1882.85	1517.91	1583.55	1407.72	716.507	649.841	1340.38	335.424	977.571
PRKCSH	3353.5	2425.31	4824.51	7458.05	5480.89	4321	2587.96	4010.06	6548.75	5266.02	5778.21	4640.97	6922.84	1325.92	3172.59	3525.19	4214.91	2822	2073.34	2953.77	5323.33	4644.15	4395.02	3278.8	1927.05	2369.52	3069.98	1648.65	3862.47	5678.56	9572.31	5270.5	4420.38	4819.1	4771.71	4267.66	4194.33	6067.02	6017.38	5042.58	5825.58	2653.27	4168.61	3549.88	5039.8	4299.34	4110.75	6309.78	6261.32
GNAI2	1760.21	1096.14	1186.64	3481.87	2464.3	2312.18	1887.22	1924.27	3065.2	2258.94	2087.31	2032.49	2726.94	1634.98	2037.17	2767.5	3115.24	2203.16	1408.57	914.3	1110.16	2193.02	2666.3	2980.76	1028.11	1330.81	2640.66	1858.58	1914.63	3095.16	2087.71	2269.77	2701.81	2797.44	1476.31	1954.51	2511.88	3714.74	5379.33	2029.23	3162.92	2339.66	2943.57	1312.31	3176.37	1968.05	2096.22	3266.48	2698.57
HDGF	2280.56	1849.99	1706.94	1812.19	2917.07	5127.9	1665.47	4352.22	3468.37	3242.43	4095.31	1832.9	3583.78	1670.56	2256.79	2790.3	4160.64	2383.69	1535.55	1857.56	2688.36	3642.11	3705.65	2966.31	1161.2	2378.53	3713.52	3039.56	3012.71	4961.87	4490.15	4055.28	3005.46	4474.59	4558.49	2312.06	3630.18	4140.57	3844.65	4027.09	2737.17	1496.34	5983.92	2843.73	4165.43	2296.71	4070.09	3698.22	2596.78
SYNCRIP	1870.61	1806.45	1659.66	1538.42	3737.6	3847.25	898.475	4860.19	4294.59	2107.16	2615.07	2576.58	2684.26	878.233	2978.53	3332.17	3483.97	1616.31	1181.94	2095.55	2804.48	3905.38	4307.39	3160.48	1387.28	2459.77	3800.83	2477.53	3644.31	5067.53	4567.35	3427.26	3171.06	3691.09	3482.58	3251.32	4788.63	1776.86	2641.81	4045.33	2571.71	1644.28	4942.73	1972.7	2761.28	1626.52	2395.22	3357.56	3485.76
HP1BP3	799.423	645.977	1113.99	3774.5	2568.24	2650.74	1843.64	2471.85	1404.94	1540.84	1405.49	1757.76	1998.77	815.388	1754	1805.26	1381.51	1176.43	961.691	1132.76	1621.83	891.522	1837.19	1731.29	414.608	770.097	1269.79	1044.54	1399.02	2098.03	2937.94	1852.95	1094.03	1287.15	2029.39	1494.2	1557.08	1488.98	1884.13	2249.95	1369.11	711.434	1883.15	814.316	2928.18	1277.74	1773.74	2380.11	1326.8
HK1	3449.91	2904.59	2974.52	6058.38	4859.09	5697.36	1103.04	6253.9	7737.02	5098.92	6317.3	4751.81	5781.99	1649.32	6224.53	6428.79	7163.37	3994.04	2959.02	3659.14	6443.9	5874.43	7426.59	5000.65	1944.63	3210.5	5860.88	5093.86	5301.71	8390.25	10481.8	7196.27	4537.55	5189.08	5942.32	5157.29	6898.36	5181.9	6120.23	6546.12	6309.23	2830.21	8004.16	4928.38	6340.93	3468.42	5890.41	6473.93	6285.36
IGF2BP3	1147.5	785.336	1788.28	1893.96	1634.47	931.088	826.379	2547.97	1539.98	1473.59	1285.77	2307.51	2652.6	560.29	2110.78	1231.99	1632.67	861.586	978.395	867.425	2663.55	1834.01	1399.99	811.609	652.769	975.667	1147.26	940.906	1802.2	1093.53	2433.16	1616.53	1491.85	1312.31	1692.79	1913.25	1730.89	1066.58	1519.15	1545.92	1542.01	826.869	2579.6	1067.65	2634.97	839.49	1981.43	3752.31	1615.36
IGKC	1217.07	957.893	777.787	611.304	2402.35	1778.7	27068.9	2190.82	1853.02	1273.16	1157.71	668.386	1122.64	2184.28	919.315	671.918	2542.92	1516.86	717.978	1576.26	357.076	3380.54	1436.91	1523.11	1230.41	971.783	2529.65	1056.28	804.563	2144.09	NA	3927.61	3266.82	903.446	1004.95	1159.93	485.473	1333.49	621.119	1224.63	2355.63	2812.93	1174.61	731.307	2947.37	558.941	1261.42	542.907	768.704
ILF3	3612.92	2638.87	2700.85	5745.24	6406.39	5659.21	2889.87	5925.25	5842.37	4695.72	5277.13	2394.2	6190.11	1500.83	3879.36	4897.85	5965.82	3641.41	3160.09	3002.92	4086.83	3247.96	5810.45	4527.29	2097.09	3373.27	4189.42	3582.07	3653.58	5586.04	5741.97	5908.01	4673.04	4627.03	5476.68	4257.08	4917.84	6589.76	5390.87	5640.21	4964.04	2501.52	6027.66	3341.16	4822.34	2284.42	4722.25	4721.18	4194.32
ITIH4	1679.09	1519.03	3041	6652.01	3548.38	3466.19	8118.27	3807.95	3775.56	5249.18	2781.98	3499.01	3754.75	5903.93	2071.73	2641.1	2959.8	2481.61	1838.03	1180.27	2459.14	5393.4	2408.58	3196.18	1044.12	1954.84	1742.44	1411.52	2077.67	2270.16	4783.79	1822.34	2640.3	2823.29	2461.42	2361.22	2483.22	5015.64	3788.78	2666.34	3204.38	2584.37	2324.54	1856.74	4172.55	2035.16	3085.82	4082.61	4125.59
TMPO	1068.98	640.138	1061.05	2772.94	1889.04	2261.64	2015.24	1592.68	1620.22	1507.44	1137.67	990.295	1539.54	437.469	1270.17	2197.35	1089.54	1004.72	1194.17	932.321	1311.61	1775.16	1827.71	1864.74	804.554	980.815	1826.96	822.062	1378.77	1570	2012.87	2482.73	1029.38	1302.18	1891.94	1429.52	1664.71	889.885	1574.85	1255.59	1078.98	648.542	2267.32	1179.28	1658.41	1076.91	1632.84	1422.15	1559.06
LCN1	6542.28	4922.04	927.638	2547.82	419.76	4427.69	15570.2	2295.82	1674.76	2000.03	2301.14	2145.45	884.289	3477.46	947.606	6111.07	23047.4	5399.59	1341.18	1726.36	3394.62	20276.7	10974.9	3763.84	2048.29	2737.97	1574.06	77574.4	10102.1	1224.78	959.378	1769.16	3973.7	1289.36	2409.04	1223.87	1268.23	950.986	464.752	15001.3	3659.62	13911.6	2857.95	1548.73	10739.7	523.471	1055.47	547.383	77.6718
LDHB	3353.03	3100.65	4975.56	6443.6	3779.63	6933.37	12543.8	7548.97	5093.13	5994.74	4669.7	2540.2	5150.89	8090.42	3082.28	2460.22	4421.62	2038.54	1123.74	1836.78	2902.75	5792.8	2916.4	3238.14	1390.54	1403.58	2655.61	1421.26	1567.67	2934.94	5095.81	1997.77	3534.16	3859.24	4153.8	2984.83	2943.93	5856.67	3486.52	3680.18	3413.73	3052.14	4256.04	2097.64	5983.59	2993.19	5290.44	5456.43	7232.6
LGALS7B	6096.36	16839.9	3303.84	2797.59	NA	NA	3580.66	1799.81	1204.51	913.538	4445.17	6467.19	1077.5	230265	2127.76	1991.01	5999.88	6835.1	16105.4	8105.62	3684.19	10482.9	12571.9	3889.94	32013.2	7098.72	2810.34	7062.79	7934.98	1426.13	26967.8	5301.3	2562.4	1363.74	2930.33	4121.39	1835.51	1615.12	1683.07	1591.12	2400.24	12317.4	6745.85	3426.33	4089.95	2972.6	2366.53	1425.96	1375.25
MAT2A	2879.52	1065.84	2717.86	4330.22	4735.27	4397.07	558.03	3559.35	5623.12	3840.55	3067.92	3545.19	2360.15	1613.48	2761.38	4635.21	4435.98	2954.28	2399.06	2389.17	4711.05	4351.43	4176.64	4824.56	1804.46	2706.01	3104.37	2735.72	3894.35	3808.43	4930.9	3404.36	2934.79	2894.27	3401.47	2607.47	2866.55	2853.96	2977.79	3033.35	2464.32	1857.09	3774.52	2352.32	2982.89	2808.98	1373.01	4123.32	2758.33
NASP	3266.9	2204.21	5599.89	8109.01	8415.29	8230.83	2731.19	5086.31	6858.49	4577.91	3332.67	3301.01	2783.94	2003.11	3488.29	5993.39	4045.78	3058	2726.33	2939.52	5817.48	5726.63	5149.28	5464.32	2309.11	1910.83	4283.46	2232.31	3980.4	4290.86	8431.39	5321.16	4211.42	6338.22	4301.1	3296.32	7438.51	5520.16	4550.54	3374.1	2839.24	1870.03	4730.48	2275.65	2716.2	2984.5	3971.65	7713.31	6648.13
NUDT5	1454.42	2104.19	1014.08	1399.67	1904.85	1346.48	822.293	1044.86	2144.1	1626.65	1418.11	1280.88	1209.13	549.488	2016.03	2156.3	1788.73	2400.23	2633.93	1686.24	1543.21	1855.23	1674.36	1617.74	7981.77	1966.41	1199.73	1311.46	2354.53	2117.29	1761.37	1288.3	1833.9	1561.99	1162.83	1601.49	1393.3	1978.41	1529.09	1807.81	1310.45	2251.74	1830.22	977.287	1655.71	1193.03	1049.21	1813.52	1654.75
PARP1	1539.83	1097.25	2348.22	4412.8	3883.25	3513.47	1598.59	3335.16	3414.08	3089.63	2094.93	1835.44	2531.98	1478.79	2700.91	3404.01	2369.47	2079.2	1661.45	2225.91	3409.51	2704.25	2599.34	2604.82	1213.5	1248.52	2737.7	2053.93	1967	2753.22	3770.25	2644.71	1965.38	3109.72	1770.42	2261.39	2732.53	2283.04	2571.05	3004.31	2358.8	1055.39	2807.52	1603.69	1614.31	1853.2	1869.04	3568.33	3352.78
PCBP3	2688.27	2481.31	3288.84	7182.41	5449.62	9026.45	4697.88	8116.05	8666.46	6397.6	6377.35	6444.59	8109.85	3335.55	5616.73	7175.64	4830.66	3448.07	2074.13	3365.88	10321.9	10561.4	9091.67	10810.6	2806.42	2706	7860.1	4992.73	6635.13	9156.24	13045.6	8015.15	5541.94	7873.85	5829.86	5379.13	6132.51	10822.7	9304.92	9540.42	8830.63	2961.32	6608.38	4947.93	6894.86	4670.45	4964.5	4052.82	4993.43
PCYOX1	1452.84	1728.96	865.117	1177.07	984.329	982.328	1371.44	1570.15	1473.21	1749.17	1561.02	1096.8	1739.32	1489.43	1243.95	2001.83	2682.39	1890.48	2229.58	1706.67	884.763	940.49	2014.04	1047.11	10326.1	2010.06	1192.81	611.662	2115.6	1042.05	1638.41	1342.22	1889.33	1020.13	1540.96	1645.71	1322.76	1491.71	1368.49	1801.19	1351.01	1794.72	1566.63	1491.47	961.823	1244.36	936.541	672.262	1527.16
PFKL	752.902	1028.05	902.607	1942.47	2054.33	784.401	1369.26	1032.48	1592.44	1864.21	905.587	448.075	1783.51	972.966	1409.65	1292.14	770.054	581.719	1366.05	929.079	559.037	765.152	1359.84	949.221	1132.55	1013.09	772.573	770.085	923.508	1136.52	923.85	957.514	928.402	1083.6	1118.78	1080.84	1177.09	1485.97	793.938	1502.01	634.266	818.716	414.032	717.092	1273.6	268.268	715.256	1185.55	1348.64
LCP1	1883.34	1671.19	2206.17	1303.73	2609.01	1823.55	1173.44	3152.14	4004.92	1704.09	2912.88	1515.06	2816.96	1919.17	2211.86	1673.33	3553.16	2493.26	881.753	1524.03	1757.82	1809.02	1972.86	3037.6	3757.61	2062.47	1193.87	2282.77	2373.66	2460.89	1036.25	3261.86	2280.46	2367.42	2782.95	2401.24	1755.04	2811.76	3350.22	1731.39	2276.38	4091.85	1531.68	1767.53	8541.07	1475.57	2586.78	2673.59	1607.94
PRPF19	2869.46	1619.18	2415.01	3807.36	5361.2	5409.19	1281.55	5042.18	6094.82	4119.41	4870.96	2028.78	3630.1	2459.34	4102.81	5109.7	4764.78	2535.89	2407.41	3046.2	3361.31	3523.8	4177.25	3454.34	1976.51	2747.28	3591.76	3219.77	4254.38	5988.09	4623.96	3635.07	3462.4	5227.63	3925.91	3613.01	4565.64	4223.83	4086.02	3633.51	4071.89	2077.93	5367.03	2140.8	4699.15	2338.24	3703.97	4085.79	3867.47
PSMC2	2486.18	2028.77	3305.63	4194.29	4655.01	4237.48	2659.06	4304.82	5225.54	4206.75	3570.76	3656.23	4829.13	2955.42	3568.43	5335.4	3913.7	2822.93	1466.67	2139.65	4635.01	4088.77	4396.59	5060.78	2267.17	2787.44	3699.24	3402.16	3110.54	5961.64	8016.83	4444.62	4137.18	4088.98	4068.3	5583.46	5459.8	5012.99	4980.32	4477.44	5409.42	2238.81	4051.07	2766.17	3230.05	2790.39	3313.3	4675.89	4095.64
PSMD14	2006.59	1689.81	2046.81	5377.04	4663.13	3161.85	2301.2	4542.08	6249.35	5035.87	2440.12	3767.06	3832.23	3311.75	4094.49	4273.85	3551.1	2340.4	857.439	2071.24	5119.9	3583.36	4117.76	5299.13	2105.86	1888.29	3940.24	2792.98	4087.01	5109.45	7328.11	3632.33	3822.58	5424.63	5334.76	4593.95	3821.3	3098.51	4024.6	3496.25	2577.47	1879.2	4679.27	1525.49	4107.87	1700.79	2778.75	3517.04	3499.4
PSMD3	1474.38	977.35	1354.91	2857.2	2496.03	2594.81	1112.73	2640.1	2517.99	2862.22	2027.43	1465.39	2266.75	964.187	1683.03	1912.91	2439.58	1919.22	973.27	1388.16	2366.66	1850.92	2768.52	1858.68	1003.58	1382.61	2012.85	2126.06	2159.16	3129.79	3261.47	2228.47	1907.48	2313.05	2383.42	2313.96	2781.9	2258.99	2092.45	2540.23	2496.53	1127.45	2277.34	1566.28	1862.77	986.631	2287.45	1927.45	1736.32
PYGB	1603.33	712.032	893.645	3399.68	1904.39	974.955	696.289	1906.03	2553.88	1836.16	2183.6	1188.6	1552.65	1351.44	1826.75	2113.93	2811.84	1223.66	2010.28	1544.67	2288.44	1282.62	1824.42	1535.05	1086	1073.37	1252.1	1458.17	2009.96	2073.64	2910.01	1730.8	1736.43	1569.86	2028.2	1922.11	2520.03	1869.63	2686.37	1785.11	1834.01	1261.41	1656.45	1189.65	1133.76	655.82	1945.88	1693.66	1730.93
CAD	1988.1	1302.7	1435.6	4393.11	3254.82	2618.13	881.562	2396.71	3163	2782.6	1868.14	2361.32	2527.22	1046	2161.22	2804.26	2907.74	1965.19	1846.17	1252.55	3243.47	3874.45	3033.65	3209.58	1113.84	1620.53	1909.12	2083.54	3061.7	2427.1	2617.52	3108.22	2405.21	2600.9	2742.26	2167.52	3632.32	2210.2	2843.16	2217.36	2164.85	1776.61	2085.01	1307.36	2456.77	1647.02	2331.51	3613.31	2608.01
RAB6A	3719.68	2349.55	4305.18	3184.3	4760.85	4482.64	1497.45	5331.72	4970.23	5380.02	4464.37	4476.47	5367.25	2747.52	3718.77	4040.32	6037.21	3119.15	2597.34	2386.38	5613.27	5863.06	4290.65	8239.8	2361.15	2425.43	3094.11	3419.69	3739.28	6124.17	7979.39	5540.36	3962.94	4341.59	5962.54	3402.2	5032.66	5648.76	6128.5	4952.6	5493.45	2480.44	6189.43	3210.37	4144.34	2750.85	3996.51	4307.29	4852.6
RAP1B	5792.36	4785.38	11146.9	21967.5	10944	13869.2	4530.55	11495	16519.1	11252.1	10016.1	13223.3	11510.9	2581.7	12060.8	12157.6	13462	8998.8	6313.86	6413.98	12800.6	16719.9	11734.9	9045.18	5244.33	4595.59	10036	7800.35	10316.1	12494.3	23520.3	12993.9	9986.78	9902.47	10196	9486.79	11025.4	9421.95	16436	10940.8	12467.5	7331.18	10360.9	7970.28	5809.21	4451.77	8592.63	12067	13022.2
RBMX	3460.09	2107.38	3272.85	4492.63	6416.13	6103.76	3362.8	7516.8	5158.69	4578.45	4505.82	3070.37	5846.64	2251.83	4731.49	5871.24	5614.68	3360.99	2258.43	3483.28	6337.99	4946.31	5483.72	5494.6	1758.37	2576.88	4153.33	3690.02	5632.55	7865.44	8324.89	5372.04	5865.32	5363.17	5816.85	4865.6	5990.4	5935.38	6936.24	5943.96	4392.6	2800.65	7870.47	3502.19	5274.67	2530.81	4936.54	6109.56	5523
RPL18A	6693.17	2477.77	4459.84	6576.88	9165.41	9766.4	2279.22	7279.57	8556.99	8639.35	6019.33	4756.31	6071.85	1400.02	7735.68	8653.41	7290.89	3612.26	4188.49	3854.88	6888.43	5965.57	9148.93	8103.72	3490.37	3993.6	6942.88	5122.61	9317.82	7811.05	9212.97	9389.04	6091.41	7872.53	8945.26	10455.9	9832.52	7600.98	8560.2	8328.74	8282.88	3778.58	5256.95	5243.28	8531.24	4013.46	4936.22	9267.64	7755.77
RPL34	10809	7128.09	16286	29990.3	19635.7	19922.5	7994.48	22774	23643.5	16741.7	14047.3	21513.9	17434.6	4574.87	17023.1	18785.7	15526.4	8928.74	9052.28	10922	26303.4	26360.5	20600.4	25893.8	7677.6	9022.54	17136	15901.5	20157.3	23561.5	41243.3	19321.4	17665.3	19193.9	18308.5	17239.5	19870.5	28456.2	23840.7	20315.3	21493.7	8651.03	18175.5	11278.7	17069.7	11387.3	12477.1	27160.3	25035.1
RPL36	2971.81	1500.65	1889.74	2681.21	5630.64	3013.09	817.747	6243.97	7364.93	4567.75	4652.29	1481.67	4471.18	1128.78	5474.19	6036.12	3844.43	2213.21	1768.88	2270.29	2827.26	1701.27	6511.92	3075.51	1825.53	2695.12	4068.09	4588.98	5348.67	5744.91	2940.37	5078.26	5227.11	5818.94	4258.05	5399.2	6288	1799.59	2418.69	5645.21	5851.4	1519.58	3968.21	2912.73	4861.46	1312.57	2769.78	2871.12	1666.87
HNRNPA3	2331.16	1366.4	1277.57	NA	2909.94	2380.66	1713.3	2313.6	2465.16	1707.69	3746.79	1343.8	2915.78	1182.14	1803.1	1770.9	2697.98	698.604	1409.38	1324.08	1570.11	1447.24	2555.07	1092.04	1442.92	1538.89	1716.89	1444.18	1479.36	3844.73	5879.97	4114.24	1610.08	1625.73	2017.44	1656.24	3039.12	3293.5	1749.86	3219.06	1924.92	1344.63	2707.69	1887.7	2505.13	968.753	2440.45	1477.23	2531.88
RPS21	2738.48	2574.64	4052.11	1761.95	3037.95	2431.62	2410.92	3553.49	4079.28	2847.05	3403.92	3020.77	3494.98	1293.94	3531.75	3023.07	2616.35	2913.69	2372.54	1939.58	3651.1	3284.98	3956.66	8029.92	1395.26	1673.27	1719.59	2121.42	3651.14	2103.03	8647.66	5376.95	2742.56	3337.86	2230.31	2984.74	3144.74	2772.97	4282.41	3473.81	4402.58	1374.29	1863.51	1090.77	2757.22	2018.65	888.019	3434.82	3858.52
RPS23	9604.03	4914.02	10033.7	15916.5	11646.2	14071.9	3394.86	13140.1	17639.8	12142.1	6888.1	10649.7	8196.17	2624.38	8161.38	8981.53	10154.5	5451.99	5398.25	6882.6	18006.3	9432.68	13348.6	13049.3	5586.54	4178.29	11107.8	9103.47	10778.5	11475	18409.8	13176.4	12470.6	16960.5	12789.9	13088.2	13359.2	14768.6	13473.9	11727.3	10920.4	6787.87	11797.7	9723.13	12420.5	7566.28	6789.17	17367.8	15635.6
RPS24	3812.7	2435.08	3557.62	6385.19	6764.21	4239.61	2719.19	6661.97	9386.35	5591.87	5563.4	5824.26	5283.04	1084.82	5338.84	5351.29	6641.11	3743.96	3302.17	3653.46	8233.65	7209.52	7573.59	7197.31	2280.56	2257.68	5140.08	3818.66	6689.39	4652.09	10372.9	5859.36	5515.44	6666.01	6559.94	4837.12	5611.87	4948.89	7314.86	6377.38	6403.73	2595.83	4754.39	3179.31	7040.79	3025.36	3424.79	7471.87	6666.8
RPS26	9933.04	4894.15	5854.42	11822.4	11000.5	7876.51	5246.5	18739	18157.6	19302.1	11748.9	8572.32	9056.11	1886.78	12323.6	17202.8	24094.7	10493.9	9419.96	7013.78	13795.4	9143.81	13393.8	15019.2	5015.71	7845.9	14837.1	12120.1	17756.7	16983.4	29688.1	16714.3	19183.9	25664.3	22673	25796.8	12584.6	11356.2	15379.9	12737.9	9810.94	7106.11	22143.5	15232.3	19234.3	8383.11	10138.7	16860.4	13849.5
RTN4	6403.7	4405.21	2251	1303.38	7905.51	4630.36	2853.33	3917.79	7648.94	5353.22	7007.96	1882.8	5791.94	2218.44	5017.33	7400	7006.94	4204.75	2118.96	3919.19	3827.58	6808.44	7618.52	3987.25	4474.56	2294.22	4110.05	4636.54	4971.28	7986.69	6720.77	6107.54	3170.95	5692.84	7503.43	5505.21	4932.34	5971.36	5691.08	4714.75	7290.38	1652.35	4031.4	2959.95	4379.05	1073.19	3301.45	3337.6	2902.91
S100A7	2841.47	4033.71	1408.39	NA	4274.96	5416.91	10885.3	3142.04	2440.4	5482.85	4850.55	161.579	4315.3	11860.3	692.479	5516.17	6188.2	11998.7	3718.17	3652.49	5968.86	49458.1	13263	18204.3	6172.64	6930.43	7121.24	2978.07	3784.99	1076.74	2712.22	7891.67	9473.5	3551.07	5012.57	2867.03	2995.13	1126.02	307.033	4290.14	8391.38	10009	9793.79	2928.81	26407.8	784.669	3394.33	223.449	NA
SEPTIN9	1586.81	1356.53	1958.42	2571.89	2280.12	2084.35	2488.03	3054.89	3150.28	2237.07	1902.56	1874.78	2724.19	1443.51	2304.34	2274.64	2355.61	923.716	1348.98	1220.8	3067.98	2536.87	2300.94	2472.79	851.424	1215.94	2549.93	1826.03	1546.17	2377.07	4464.08	2067.49	2151	2207.36	1915.06	2107.08	2591.29	2060.44	2517.07	2482.31	2135.58	1340.93	1854.97	1737.57	1978.93	1291.21	1458.51	3159.73	2409.79
SNRPD2	5967.7	4268.06	3872.55	6340.41	9867.66	11337	5422.42	11592.9	10004.8	9509.71	9976.14	4842.31	11407.1	6390.52	7767.8	11593	12461.6	6964.31	4058.15	6857.33	6377.84	8028.03	10948.9	9555.71	5536.91	6048.12	8197.52	6973.93	8605.86	12700.8	6474.19	12522.4	8670.52	8422.01	8519.4	7628.67	7964.38	14977.8	10538.1	10124	6329.2	4392.66	11418.3	5348.81	4331.91	3443.86	10387	8387.8	12891.7
SRSF4	9529.81	6874.72	12807.6	28959.2	16384.9	20751.6	7082.68	18218.5	14756.7	11114.7	11921.5	9163.22	13463.5	10605.9	10637.6	11684.5	16947	7334.48	5265.25	7054.8	9178.79	13826.5	8577.71	10335.8	4752.38	8175.68	10315.9	6077.9	8211.32	15098.9	27599.5	11458.1	8272.36	9551.72	12036	8190.22	10577.7	14557	10217.1	15274.7	15324	7220.63	13012.9	7599.4	11273.5	7175.78	11587.3	12671.8	5455.58
SSR1	2534.09	1932.02	794.479	1757.95	5426.81	5157.09	1426.02	6539.6	7862.03	6692.81	5073.85	1224.96	7664.65	1872.6	5420.35	6082.32	7275.34	5975.55	3039.95	5344.45	5202.77	3731.91	9126.5	2125.42	8701.38	4988.6	5263.31	7324.35	6139.82	8433.81	4562.68	10838.4	6787.36	6875.22	6904.32	4634.2	9234.35	3723.09	4314.21	8919.67	9549.72	6221.92	8917.77	4522.32	6120.33	1231.07	3472.51	2816.22	2452.42
STT3A	870.811	856.38	765.81	3692.74	1727.04	1930.78	1418.14	1956.83	1239.57	1358.75	1704.93	711.623	1478.61	522.219	821.941	1351.53	1647.66	674.293	1076.91	1162.46	781.405	783.782	1680.7	2543.99	2149.73	1284.83	1303.16	1591.6	1223.24	1626.38	891.57	1838.41	1319.29	1409.36	1637.51	926.207	2183.97	2690.3	1086.96	2111.61	1956.58	924.288	2977.39	1245.47	944.989	1495.54	1186.66	1203.86	946.683
DARS1	2760.08	1372.96	1907.55	1633.75	3129.84	3222.2	1659.68	3239.76	2786.76	2933.07	2543.62	1873.15	2893.14	1646.72	2637.76	3071.93	3589.24	2171.63	1504.79	2053.49	2944.84	2428.11	3053.89	3071.8	1396.03	1857.48	2716.6	2413.58	2142.85	4000.12	3631.76	3740.91	2907.3	3498.6	3226.48	2484.68	2705.8	2835.45	2646.05	3534.04	3228.44	1654.18	3696.27	1877.24	2723.82	1465.38	2420.55	2920.47	2283.73
KARS1	2829.53	1588.58	1686.61	3520.16	3440.35	3222.65	1507.99	3504.66	4423.61	4737.66	3154.88	1989.94	3428.85	1302.66	3030.37	3528.04	4395.22	2389.82	2064.05	2467.41	2704.39	2249.34	4024.69	3016.66	1620.85	2365.78	3303.51	3082.91	3357.14	4616.04	4294.23	3904.03	3973.8	4000.98	2929.33	3280.45	4645.26	3766.07	3698.34	5180.01	4508.7	2302.62	4253.24	2729.87	3268.26	2302.68	3932.1	3259.24	2735.4
SYMPK	22763.1	19778.6	30770	58958.6	35353.6	43359.6	74255.9	43339.4	32514	52977.4	30341.9	32852.7	42345.4	74156.5	37312.1	37946.5	37193.5	14369.9	2991.66	16976.8	32971.7	72753	33402.3	45181	10980	30423.4	19610.3	21324.9	16577.9	14804.9	60518.2	16077.5	27101.9	27841.9	40451.2	28024.4	22193.7	43058.2	38627.3	31563.7	34873.7	15696.9	40874.5	22095.3	48167.1	31855.7	49377.1	47140.7	64914.5
TBCA	3897.62	2802.12	5878.3	11742.9	6718.36	4972.67	2645.33	9486.32	9879.83	8202.14	3640.54	8092.18	5743.7	1193.44	6267.72	7794.58	5303.76	4345.6	3190.7	3621.67	11571.5	10320.4	5929.98	9485.55	3922.87	3922.95	3514.81	4616.28	6531.19	5426.76	8489.96	5885.6	6430.58	7185.51	6123.38	4864.17	4738.67	6833.57	7922.37	4523.92	5147.74	3218.46	6104.09	2391.96	6410.26	3290.28	2237.53	11396.3	7743.6
TFRC	4322.72	2745.26	2632.16	6478.75	4543.87	5429.39	1425.33	9940.01	6599.82	4872.76	3138.9	1691.15	4387.51	1291.74	2430.44	4969.38	2871.07	2295.9	2013.4	3391.74	2125.96	2046.37	4044.48	4570.5	2370.37	2622.18	3625.4	3242.73	4807.72	5617.91	3983.91	4777.61	3047.23	6647.42	2388.4	6598.25	4768.92	2145.17	2687.48	5231.41	3531.19	2672.99	6891.34	3538.39	2477.7	1246.11	5382.32	3513.62	3462.2
ACAT1	2438.51	2156.49	5395.91	8553.11	4293.13	3412.06	1287.96	6187.06	4948.06	5608.58	4484.52	3791.38	5344.23	2416.02	3659.83	4047.08	5450.14	2484.97	2404.15	2226.51	4551.24	5134.43	4837.49	5628.96	1574.27	2235.08	3256.37	2467.87	3456.53	5510.85	6467.23	3917.28	3837.57	4366.58	4191.11	2840.13	4800.91	4767.44	7171.17	4613.82	4448.03	2001.46	4771.13	3397.34	2916.88	2872.85	4853.21	5043.6	4911.15
TMED9	3286.5	4862.8	3344.48	8004.4	6075.19	3578.13	1169.8	6005.08	6480.19	3496.35	5384.52	4181.38	5400.32	2282.48	3993	4609.13	4983.72	4823.64	4456.43	5132.39	6476.68	6826.79	6631.03	7130.85	6256.05	3357.64	3972.25	5243.18	5144.43	7151.79	7426.16	6260.05	3519.3	3188.26	4728.38	3336.64	5802.77	6552.55	5180.63	7563.9	5382.66	2740.87	4930.03	3730.1	3378.84	2668.21	2831.93	2616.78	3089.16
LTF	1026.9	1117.78	690.526	NA	434.943	741.076	2707.65	2294.81	232.459	1167.17	1490.01	882.032	532.863	2745.85	766.342	2141.7	3929.73	2893.57	895.026	900.65	1930.65	710.397	327.431	1739.59	1705.15	1552.2	696.003	4293.72	3211.23	1144.42	2308.26	4025.53	1438.47	1707.19	1215.55	667.911	557.212	1502.12	208.868	3125.02	4246.35	9572.08	2080.39	906.579	7697.79	460.688	1054.99	NA	703.666
U2AF1L5	4550.34	3360	1675.02	5136.75	11920.8	8073.11	4179.32	3117.46	9197.08	8274.25	4057.34	2037.09	4292.21	2750.08	3830.71	5784.36	3969.65	2709.2	1408.74	3412.29	2200.27	3397.87	3564.76	3521.29	2139.35	2141.3	3203.32	3438.67	3405.59	5785.55	4023.46	9503.33	6244.51	6094.53	8754.81	7090.13	7825.25	7580.26	2921.11	6738.8	7526.23	3596.23	8976.69	4909.56	6434.03	1014.03	9817.45	5970.48	8017.11
UBE2V1	2949.14	2370.89	3210.37	12872.9	6479.45	5928.33	2076.3	5842.12	6260.99	4394.98	3904.67	1926.07	6116.29	3300.78	2931.31	3407.51	3262.68	3573.16	2638.53	2872.79	3050.53	3959.6	7641.63	3390.68	1585.64	1724.47	2182.05	3674.42	3314.64	5954.23	2893.66	4306.07	3028.73	3986.95	4086.12	3306.27	5639.93	5023.86	4601.75	6024.54	5343.08	2587.84	4363.47	2447.31	4771.14	1721.83	2750.34	5047.07	3691.19
UTS2	52907.3	45084.2	46483.6	26482.6	77341.9	63850.7	23621.6	83308.5	73017.2	69298.7	86539.5	30902.3	81058.1	37985.8	72732.6	66526.8	90087.3	42806.1	29949.6	55324	78717.6	67719.1	78538	93630.6	25485.5	35451	67238.4	127473	62945.3	78345.2	62191.8	71976.8	63143	59485.1	92920.5	74098.1	94865.4	175966	131942	82121.7	101218	33445.4	93420.4	54796.5	96840.5	21787	65252.8	64706.7	80625.7
HDLBP	1852.92	1271.03	2438.31	4984.71	3072.6	3030.32	846.573	3188.13	3645.98	2491.46	3048.95	2033.28	2874.32	1186.39	2481.74	3115.44	3486.48	2202.09	1883.29	1559.01	4018.87	3373.43	3988.79	4349.46	1511.87	2149.38	2326.69	2898.04	2742.44	4102.01	5665.96	3538.52	2363.36	2611.28	3360.26	3260.66	2969.53	3340.86	4395.88	3112.51	3543.97	1780.19	2824.34	1918.57	3500.08	1778.66	1933.22	4834.59	3847.27
VPS35	2037.81	1324.05	2190.71	6360.4	3575.19	3053.92	1920.47	4273.54	5247.8	4512.15	2361.11	3197.52	4160.53	2343.94	2621.73	3773.05	2171.21	2968.68	2482.73	1586.86	3605.91	3825.69	4915.87	5121.48	1814.33	2021.71	2898.39	3235.76	4023.48	3791.91	4365.48	3880.6	3077.75	4061.71	3114.69	2674.54	2631.65	4952.08	2784.37	2383.64	2241.76	3991.73	3938.67	2678.64	3961.07	1450.77	4961.68	4314.45	5474.24
GC	5297.51	5146.27	10990.5	17226.8	9590.06	10157.6	19591.6	13623.7	7627.31	12857.1	10521.3	8476.6	8505.94	13803.4	6476.53	6943.22	8274.66	4863.1	1626.84	3423.46	6566.04	9627.17	5391.65	9747.34	2826	3732.19	6787.4	3483.42	5033.44	7474.32	13665.8	6438.94	8179.39	7531.4	10388	7862.22	9382.85	13782.3	9222.13	6545.34	7913.74	5545.5	7575.59	4595.66	14446.1	7034.59	9618.9	11062.3	14406.8
ANP32A	7669.05	4427.59	4556.81	5023.4	11817	13303.8	5734.85	12872.9	12008.1	11709	8083.25	3391.88	8512.93	3370.07	6354.07	9824.71	11548.7	5534.28	2969.18	6074.79	6349.21	5874.53	8260.57	7304.81	4192.08	3360.8	7678.81	7225.75	9064.64	13173.3	9223.38	9314.59	10710.1	8468.56	10285.1	8916.28	10336.6	7889.78	7800.67	11942	7476.03	6165.91	14977.8	7694.28	10549.3	3224.33	11129.6	7625.01	8319.06
AP2M1	2255.54	2152.51	1731.86	2509.81	1935.81	2350.96	949.751	1856.01	3766.51	2160.35	2717.37	1436.56	2390.66	1536.09	2025.62	2124.92	2022.77	1370.33	1261.39	1445.06	2184.26	2635.28	2527.85	2916.56	2086.98	1346.7	2109.39	2270.95	2550.23	2495.87	3543.53	3292.91	2139.64	2186.84	2530.15	2362.27	2282.25	1788.81	2457.96	2715.68	2755.93	1044.39	2530.02	1824.41	2090.4	1367.15	1349.93	1167.64	2871.68
APEX1	4236.31	1909.67	2501.88	2107.05	5787.01	5053.79	4195.6	4523.27	5738.44	4767.55	3354.15	2051.2	4094.5	2592.1	3553.26	4620.76	5063.57	2811.38	2025.77	2572.83	4545.75	5395.58	4924.47	3414.79	1813.43	2449.64	3856.39	2829.26	3170.69	4621.42	4380.25	3917.33	3261	4706.3	4193	3568.09	5198.91	4017.52	2979.83	4126.31	3063.24	1796.82	4768	2444.06	2421.01	1771.6	4687.2	2657.48	2408.99
APOD	1019	465.016	706.004	1426.65	1045.47	1497.73	1536.59	966.475	1071.61	4490.13	1251.62	78.5957	816.231	1812.72	442.017	776.01	2225.51	1711.81	817.631	805.214	1428.64	1082.11	690.821	843.882	1045.25	1843.69	898.072	863.733	1073.48	1178.99	1372.63	3482.36	727.485	968.604	907.28	1115.32	616.689	488.607	1092.19	1520.17	6983.9	15554.9	2142.62	666.145	1174.22	647.268	1069.68	974.657	759.22
ATP2A1	2028.27	1438.73	1914.35	4265.18	3777.46	3655.97	864.391	3186.96	4327.2	2584.44	3039.97	2283.78	3513.49	696.485	2949.39	3647.12	3463.76	2400.07	1641.71	1867.18	5224.36	4012.81	4444.25	3605.8	1806.03	1845.88	2145.8	3425.56	3725.57	4575.11	5427.65	3070.63	3068.31	2622.7	3569	2838.65	3371.42	4989.17	3780.59	2692.24	3530.27	2078.9	4102.51	2545.72	2692.17	1464.82	2259.31	3494.85	4736.25
CTNND1	1018.98	659.899	1301.81	2648.06	1307.64	1392.38	646.169	1604.52	1855.73	1469.08	1135.81	1444.69	2637.14	476.762	1834.52	1260.33	1732.76	1350.49	953.974	1030.32	1524.98	1148.1	1867.07	1655.34	908.593	1077.49	1507.25	1156.55	1850.95	1818.44	2602.64	1691.49	1836.82	2401.38	1697	1848.61	1294.67	2295.84	1755.96	1771.43	1403.3	1090.32	1720.63	1526.07	2162.89	785.666	1057.23	2493.21	2138.7
DDB1	1796.81	1759.74	2096	3871.91	3732.8	4200.59	1645.45	3325.01	3998.68	3325.79	3649.63	1926.85	3618.21	1471.93	2594.51	4027.75	2997.56	2544.41	1914.06	2362.33	2522.18	3131.59	4387.7	2300.08	3066.37	1648.48	2409.81	2500.13	3061.59	3992.08	4108.78	4096.42	2620.81	2973.48	3621.24	2263.02	2884.15	1972.91	2389.67	3041.38	2404.11	1894.12	2271.32	1789.32	2857.86	1586.51	3216.96	2935.24	2800.48
DDX1	1786.17	1062.42	1003.82	1476.13	3259.09	3971.29	731.927	2450.2	3386.58	2496.6	2410.21	1021.29	2689.72	1343.12	2401.47	2688.65	2257.21	975.635	848.287	1759.39	2018.2	2890.33	2194.68	1970.11	998.56	1177	2113.82	2669.36	2250.71	3974.52	2822.57	2734.64	1413.93	1756.35	2851.89	1777.62	2354.29	1665.93	2134.72	2202.45	1706.04	998.768	2703.33	1342.7	1924.12	1299.14	1699.59	2130.08	1624.74
DDX6	1439.87	1371.29	670.936	1570.98	2402.55	2495.1	900.374	1449.51	2455.66	1234.37	2269.63	1134.39	1959.49	520.934	1910.89	1605.23	1308.4	1461.56	2112.24	1514.55	1750.56	1067.44	2635.37	940.691	1967.72	1135.79	1575.54	1888.65	1916.57	1775.22	1457.17	2067.57	1758.24	1928.06	2166.61	1560.63	1818.87	1265.75	2849.21	1808.6	1833.01	1499.56	3111.44	1057.14	1410.41	1041.06	960.604	1361.72	1687.1
EHD1	2394.08	1915.35	2266.29	3199.04	3885.39	3285.62	1713.69	4181.57	3591.08	3307.89	3390.7	2010.94	3220.82	1891.94	2009.8	3264.95	4156.05	2050.09	1461.69	1865.13	3417.54	3086.48	2556.63	4043.33	1704.33	1611.39	2391.64	3465.08	2777.48	3152.43	4710.19	2742.24	2812.48	1950.09	2541.79	4440.2	3463.18	2459.88	3265.32	3189	3421.9	1724.36	2786.16	2645.08	3186.28	1435.76	2767.78	3389.77	4127.73
EIF3E	2635.46	2120.82	3214.77	5923.94	5036.46	4979.8	2953.41	5875.04	5030.87	4883.8	4553.36	3270	4606.22	4188.85	3586.43	4554.18	4094.8	3207.15	2246.75	2919.58	4034.03	4904.23	4930.61	3473.08	1120.39	2363.05	3657.46	3558.06	3457.38	5995.15	11508.1	4660.08	4180.93	3852.29	3551.27	3413.31	4560.95	2838.55	3304.86	4169.18	4287.84	2184.22	2979.9	1892.59	2190.13	1478.67	3448.7	3975.25	4998.22
ESYT1	915.888	668.5	1336.67	1610.28	1790.45	1337.22	1151.27	1003.16	1467.82	1008.35	1710.51	1262.3	1339.76	379.591	984.188	1156.86	1796.9	1198.6	1092.53	1131.19	1228.26	811.842	1942.67	1780.99	846.944	865.092	1154.77	820.372	1656.53	1794.49	2472.82	1553.82	1177.44	1884	1438.6	1070.3	1482.37	1162.57	1326.77	1830.01	1620.39	904.754	1772.71	1391.3	1814.88	550.495	971.109	1062.65	1418.6
FH	977.727	910.745	1266.51	1188.99	1946.08	1416.25	793.182	2648.26	2374.78	1516.13	1289.42	991.048	1241.37	774.68	901.653	1763.94	1360.58	830.727	920.439	1136.16	1322.35	432.431	1225.67	1120.62	817.343	1240.78	1442.54	1594.56	784.185	2352.98	2497.64	1199.04	889.94	1218.98	1959.94	1519.67	2227.84	2251.55	1253.6	1939.71	1774.83	786.157	1546.13	1234.31	1365.58	555.057	1982	2026.98	669.979
GNB1	2609.72	3116.96	2164.97	2172.9	3484.21	4858.4	1216.97	2868.79	3291.05	2154.48	2947.09	1429.48	2552.81	1310.64	2781.23	1955.23	2630.1	2131.46	1954.71	1682.65	2574.56	2639.26	2958.9	1910.44	1803.34	1531.31	2388.1	2700.51	2513.57	3451.56	2785.79	4660.19	1263.78	4312.37	3018.23	4456.29	3929.02	1491.99	2497.56	3188.82	4677.6	2372.32	4177.02	2555.93	3228.55	1053.61	2010.09	4858.88	2036.95
HSD17B10	2075.43	1579.42	2253.19	5500.79	2770.42	2379.38	1152.31	3254.81	4287.02	3432.48	3029.89	3823.15	3389.18	2391.15	3262.52	3071.16	4628.58	2268.44	2554.15	2279.77	6029.19	6526.48	3756.54	4575.16	1782.97	1768.81	2979.66	2940.01	2411.73	3424.26	8252.76	4391.28	2222.66	3227.96	2976.42	2206.02	3614.71	2852.21	4038.23	4192.57	3405.25	2103.54	5008.46	2895.77	3716.81	1766.52	3117.16	4419.98	4152.84
HMGA1	13982.4	8744.57	6360.79	4647.58	12868.9	9972.3	7130.03	16580.3	18935.9	15907.5	12963.6	4244.05	11715.7	3615.31	13781.8	17453	10793	4635.83	9358.9	11210.6	15006.2	7690.54	16127.1	15713	6523.79	8177.8	15466.6	17136.3	11660.4	20990.1	21633	7482.97	10181.7	21981.8	19934.4	27878.4	9389.55	14463.7	24877.4	16412.7	18932.6	6625.89	16831.4	15004.8	14804.2	6796.24	5611.07	11851.1	12956.8
HNRNPDL	4742.92	3363.36	2172.98	3959.65	11608	11139.7	2647.82	8584.81	9968.98	6836.29	9569.11	2649.8	8833.38	2608.74	7465.1	10605.1	8683.8	5648.82	2254.4	5532.43	7766.92	9230.73	11049.4	7685.61	3141.71	5573.46	7052.35	6265.07	7768.4	10758	10615.3	9067.39	7094.19	5693.02	8106.46	6157.54	9966.79	8578.31	6003.4	9133.18	8983.71	2832.58	8647.38	5974.31	6718.33	3815.24	10655.5	10118.5	5134.5
HPRT1	3560.24	2270.69	1770.85	2247.71	3844.58	5009.17	506.147	4564.98	6865.4	2335.84	4377.51	1194.18	5152.25	1369.61	3215.88	6058.09	4224.93	3410.78	2028.71	2569.06	3677.66	3741.05	7241.55	4924.05	4864.18	2810.67	2141.2	3409.04	4468.96	9109.04	3142.4	4775.08	4674.46	3936.16	4832.93	1906.54	8203.13	2438.52	1779.99	5089.6	3587.68	2484.75	3916.5	2048.43	5396.21	1876.32	4142.5	2986.87	1888.09
EIF4G1	3100.61	2122.59	3040.78	8154.31	5820.22	4408.65	1955	4693.54	6267.82	4105.69	3216.13	3343.98	4301.82	2455.47	4150.37	5117.22	4001.26	3141.59	2702.63	2223.14	5246.2	4142.09	5521.02	3381.54	2399.89	2978.29	3751.77	3690.83	5242.97	5266.81	5418.3	5264.03	3841.81	4171.25	5438.68	4287.27	5537.12	5536.9	6219.83	4618.97	4598.95	2638.82	4065.76	3017.34	4621.13	2388.57	4290.38	6600.77	4270.54
EIF4G2	1077.29	910.285	992.113	2539.61	2282.18	2355.57	1128.9	2651.45	2678.3	1841.7	989.013	1292.58	2024.59	1163.14	1633.94	1985.48	1938.66	1396.21	1069.38	1016.57	2240.84	2312.24	1870.16	2247.6	825.819	1113.75	1533.43	1503.26	2011.65	2197.67	3337.63	1713.16	1322.16	1962.45	1569.44	1678.33	1709.1	2157.13	1845.31	1306.63	2017.28	961.998	1590.36	1252.77	1035.58	1321.95	855.158	1662.13	3290.21
EIF5	4057.98	3089.1	2763.38	3431.1	7058.11	7200.13	1749.17	5706.23	7230.64	5685.38	4796.7	3880.54	5962.77	2377.63	4524.87	6355.6	6103.33	2948.42	2718.73	3070.82	6328.03	5109.17	5029.77	6553.54	2077.8	3079.24	4709.35	5665.61	5799.41	7387.87	9719.33	5505.96	5585.99	6091.84	6111.1	6120.33	7406.56	6581.84	7112.67	5831.84	6026.44	2665.06	7066.33	3421.79	5061.8	3261.26	4659.54	7219.5	5990.72
SERPINB1	1013.19	971.434	1342.97	1148.05	1248.02	521.965	209.479	1354.25	2542.59	2052.01	710.827	1653.89	1407.44	377.278	774.542	1263.55	1763.94	787.785	765.034	828.397	803.066	851.716	926.915	1515.01	902.727	856.917	813.164	1312.3	1379.14	2162.61	683.822	1170.79	921.806	1452.56	1845.84	967.755	1459.11	738.77	657.336	1487.76	1593.09	4282.19	1857.18	816.579	3799.11	498.933	668.406	565.618	324.009
CMPK1	851.966	952.528	1190.2	2890.41	2514.33	1680.74	1267.07	2316.62	2555.02	1494.8	1789.52	1771.33	1888.88	1540.2	1533.27	1506.6	1692.26	899.693	1049.33	962.376	2655.59	2687.93	3098.02	2656.91	836.507	967.384	1463.89	1410.18	1872.61	3203.31	1558.56	3068.25	1965.18	1674.78	1928.18	1805.03	2975.87	1965.45	2944.41	1178.03	2885.24	631.261	1652.88	484.203	1448.54	1381.35	1255.41	1876.74	1554.83
KIF5B	1567.52	1205.33	1786.81	4570.49	3285.08	2562.9	804.235	2634.61	3871.45	2318.88	2514.83	1866.19	1796.86	785.132	2058.39	3072.44	2764.66	1953.69	1765.11	1607.03	2506.13	2413.99	2643.24	3208.14	994.15	1637.61	2448.96	1873.56	2775.69	2197.13	4094.97	2550.47	2571.23	3058.36	2233.72	2780.22	2673.98	3175.44	2914.56	2401.37	2622.94	1435.12	2358.82	1510.4	2938.74	692.505	2260.58	3089.09	2619.69
LGALS3BP	642.06	755.367	1428.33	1898.64	1577.05	1081.53	936.121	1754.23	2606.02	2474.1	1906.9	1876.48	2960.63	1090.96	1511.78	2128.41	2389.92	1733.92	854.642	1200.5	1716.1	1722.96	2374.94	1699.68	1025.38	697.46	699.671	1253.62	1569.01	2699.16	3306.1	1787.35	1893.17	1347.89	3253.96	1154.11	1754.53	1152.83	1750.9	2078.14	1750.49	1882.1	2226.95	1471.61	2501.53	1163.53	570.085	1458.78	1708.25
PAFAH1B1	1550.41	1532.76	2242.29	3138.91	2982.08	2376.19	876.792	3522.46	4470.86	2556.63	3324.89	769.43	3178.59	1484.56	2336.45	3017.94	2858.86	2323.54	1922.64	1039.33	2364.97	2329.35	4134.41	2230.25	1301.98	1670.08	1940.72	2913.68	3001.26	3255.19	3312.64	2971.2	3384.06	2583.39	2965.02	2382.35	2137.82	3022.06	1652.76	2918.75	2905.74	1576.31	2992.77	1374.68	2571.73	1730.18	1594.61	2528.51	2069.22
LSM3	1168.64	1063.29	718.399	2371.84	1189.37	1881.44	763.474	2624.31	2450.97	1229.38	1321.52	835.806	1549.59	637.921	1362.24	2658.29	2020.48	908.086	596.555	1023.45	1172.22	859.585	1140.18	659.053	367.542	950.631	908.885	1629.14	1040.76	1011.64	1190.55	1077.58	1504.49	1358.91	1516.33	1342.06	1769.3	951.46	617.805	1174.62	1435.68	1357.85	2730.56	921.808	2158.88	534.484	840.753	927.587	935.429
MCM3	1113.25	796.413	1732.4	2790.94	2458.89	2234.95	1647.75	2102.34	2027.37	1057.97	1047.02	1139.99	1094.3	1089.3	1450.81	1626.86	1349.84	1106.88	1178.59	730.53	2306.41	1595.45	1543.81	1458.26	1167.02	731.51	923.125	794.391	1488.9	2927.49	2315.37	1517	1368.08	1834.79	941.68	867.198	1695.24	3441.08	696.527	647.741	699.797	696.604	1106.19	1135.08	1057.7	1310.72	807.535	2206.18	1664.88
MCM7	1027.39	482.519	1549.89	2314.14	1654.57	2009.02	1324.24	1111.16	1874.34	1295.21	650.126	712.674	989.096	1082.86	1022.07	1864.47	1537.98	1245.09	1251.34	473.743	1866.19	1558.16	1564.48	649.235	667.182	350.04	886.316	766.709	1136.03	1771.78	1245.94	1805.99	699.836	941.046	997.043	802.666	1632.67	1206.38	505.548	753.293	787.925	582.377	772.67	548.58	719.146	999.246	678.806	1738.64	1093.7
NME2P1	31038.1	21148.5	12956.6	20790.7	42870.1	28770.2	23709.3	42407	47079.9	35816.7	27974.2	10772.2	31571	23589.2	32713	41772.6	37109.4	23722.2	18339.6	18237.8	21750.8	25791.9	42031.2	17775.7	16553.3	21153.2	28330.8	19770.2	34445.1	27757.5	23167.3	39170.5	28789	36964.2	34619.6	34295.6	33605.6	17126.3	15160.3	33932.2	28476.5	14219.4	27320.8	20228	29937.8	11395.5	25506.8	15824.6	18712.1
NME1	22908.1	18380.6	9540.29	10623	39607.1	40451.9	19739.7	43377.9	43195.4	37409.7	29123.2	6197.71	33171.3	30504	28096.9	36535.2	31149.4	22316.9	13137.6	19096.2	15669.5	15621.9	32810.9	15230.3	13424.3	17028.9	27238.6	26720.3	32702.2	41949.5	8059.16	36483.6	25929.5	36625.4	36895.4	31645.8	36125.4	9626.16	8750.91	34621.2	32302.1	17480.8	30207.7	19256	30151.8	5356.52	29486.8	12658.4	15589.8
NUTF2	2431.18	3067.49	3529.7	4658.53	4568.7	3914.24	2269.95	6586.74	8874.05	10271	6363.42	5597.93	7443.8	1108.99	5688.04	8833.87	7016.49	5344.49	4573.53	5234.56	7706.41	9764.03	11257.8	10304.1	5774.67	6697.64	5591.41	4744.2	8239.19	9951.09	4984.95	6681.13	8377.54	10172	10809.6	8851.89	9680.5	13015.5	9309.23	6740.93	7664.11	4881.63	9992.49	5545.57	9734.06	4587.94	5587.53	6645.59	7672.03
CTSA	726.626	2200.71	1416.38	NA	1243.95	694.062	369.262	1009.5	603.733	477.47	854.966	607.32	1668.64	1343.1	575.53	634.859	839.538	1269.79	2261.59	1224.95	635.937	879.221	905.748	519.256	7510.59	1390.87	757.674	1484.83	851.652	375.645	1255.04	962.924	1509.64	1423.9	1884	1339.21	972.877	744.299	1482.04	323.819	1070.29	1118.03	1099.82	939.021	1024.85	752.727	784.671	189.872	1541.37
PRPF8	883.874	660.673	881.24	1662.15	1841.17	1577.04	810.432	1733.58	1244.59	1624.71	1355.86	1061.69	1371.14	976.745	1174.03	1787.92	1497.87	898.552	833.466	1089.67	1453.67	984.119	1284.79	1298.39	449.455	830.665	1151.52	1141.23	1401.53	1593.71	2806.52	1793.92	978.263	1424.58	1232.55	1285.4	1557.92	1233.72	1548.99	1547.92	1325.25	786.051	1228.96	830.321	1262.96	739.412	1203.16	1556.46	1578.59
RALA	1839.34	1534.44	2265.9	4895.7	2850.05	2221.99	965.884	2701.69	2820.56	3890.87	1841.26	3654.49	2929.82	727.196	3151.46	2694.15	3133.42	1267.65	2377.96	1739.14	3444.2	2229.89	1869.36	3485.03	2427.41	1593.19	3219.96	2101.64	3177.03	2688.89	6957.42	2570.97	2544.61	2177.24	2646.99	1929.1	2996.46	4689.1	4108.59	2103.37	2197.66	1989.79	4285.57	2226.96	4296.13	1546.01	1907.89	3654.22	2972.19
RANBP1	2812.31	2171.35	2855.04	7347.22	9049.79	5401.7	2224.19	6139.57	6802.47	4337.84	3852.58	1510.14	5202.05	1641.03	4769.97	3931.18	4360.01	2383.26	2170.36	3423.5	4625.01	4339.39	4568.86	4737.94	2145.88	2992.84	3288.39	3331.97	5817.26	7486.92	8174.43	6619.31	5426.83	5286.77	4523.61	4667.26	7491.02	6555.28	6644.63	5138.3	5421.55	2546.33	4426.07	2555.66	3591.63	2386.29	4191.18	5568.44	5565.44
[truncated: 3,589 more rows]
[truncated: 1 more columns]

## Sheet: Data_Figure 2b
Gene Symbol	NHC_E2	NHC_E3	NHC_E4	NHC_E5	NHC_E6	NHC_E7	NHC_E8	NHC_E9	NHC_E10	NHC_E11	NHC_E12	NHC_F2	NHC_F3	NHC_F4	NHC_F5	NHC_F6	NHC_F7	NHC_F8	NHC_F9	NHC_F10	NHC_F11	NHC_F12	NHC_G2	NHC_G3	NHC_G4	NHC_G5	NHC_G6	NHC_G7	NHC_G8	NHC_G9	NHC_G10	NHC_G11	NHC_G12	NHC_H2	NHC_H3	NHC_H4	NHC_H5	NHC_H6	NHC_H7	NHC_H8	NHC_H9	NHC_H10	NHC_H11	NHC_H12	NHC_I2	NHC_L2	NHC_L3	NHC_L4	NHC_L5
[truncated: 10 more rows]
[truncated: 151 more columns]

[truncated: 10 more sheets: Data_Figure 3b, Data_Figure 3c, Data_Figure 4a, Data_Figure 4b, Data_Figure 4c, Data_Figure 4d, Data_Figure 4e, Data_Figure 4f, Data_Figure 5b, Data_Figure 5c]
