# Supplementary material for: Diversity of post-translational modifications and cell signaling revealed by single cell and single organelle mass spectrometry
Source: Commun Biol. 2024 Jul 19;7:884. doi: 10.1038/s42003-024-06579-7 (PMC11271535; doi:10.1038/s42003-024-06579-7)
Supplement: Supplementary file 9 — Supplementary Data 6 [file 42003_2024_6579_MOESM9_ESM.xlsx]

## Sheet: Data_Figure S1a
	Spectronaut Pulsar	MSFragger
SL-a	693	811
SL-b	1002	1140
SL-c	1455	1574
SL-d	2100	2159
SL-e	2903	2860
SL-f	3551	3353
SL-g	4061	3851
SL-h	4460	4217
SL-i	4706	4549
				s

## Sheet: Data_Figure S1b
Spectral Library	SL-a	SL-b	SL-c	SL-d	SL-e	SL-f	SL-g	SL-h	SL-i	Library free
R1	683	970	1377	1763	2344	2413	2197	1639	1266	1070
R2	680	967	1365	1740	2318	2392	2173	1665	1222	1070
R3	682	967	1365	1760	2321	2392	2147	1621	1190	1076
R4	676	957	1342	1755	2303	2321	2023	1563	1206	1059

## Sheet: Data_Figure S2a
Cell line	Replicate	Proteins
NHC	R1	3175
	R2	3254
	R3	2979
HuCCT-1	R1	2940
	R2	3180
	R3	3310
RBE	R1	2129
	R2	2312
	R3	2686
EGI-1	R1	2800
	R2	3049
	R3	2907
	Total	4591

## Sheet: Data_Figure S2b
Protein Accession Number	iBAQ value	log10(iBAQ value)
Q16777	992490	5.99673
P04908	833782	5.92105
Q8IUE6	725753	5.86079
P62805	638649	5.80526
P0C0S5	568965	5.75509
P68431	522247	5.71788
P84243	522247	5.71788
Q71DI3	522247	5.71788
P69905	485593	5.68627
P16104	483836	5.6847
P58876	426689	5.63011
Q8N257	421771	5.62508
P63313	400636	5.60275
Q5TEC6	391685	5.59294
P60709	364918	5.5622
P63261	364918	5.5622
P62328	360246	5.5566
P35527	340000	5.53148
P06703	332252	5.52147
P04406	320848	5.5063
P68871	283339	5.45231
P06454	281809	5.44995
P04264	271088	5.43311
P68032	266793	5.42618
P68133	266793	5.42618
P63267	266793	5.42618
P17096	262047	5.41838
P06702	253150	5.40338
P07737	252368	5.40203
P06733	235385	5.37178
P13645	227482	5.35695
P02042	213752	5.32991
P01834	190047	5.27886
P05787	187326	5.2726
P62937	186343	5.27031
P60903	182263	5.2607
Q71U36	181903	5.25984
Q9BQE3	181903	5.25984
P04259	175618	5.24457
Q562R1	174294	5.24128
Q6PEY2	172051	5.23566
P05109	171294	5.23374
P68366	167657	5.22442
Q9BYX7	166278	5.22084
P68104	158482	5.19998
P16949	155376	5.19138
P63173	149862	5.17569
Q6DN03	147594	5.16907
P07437	140616	5.14804
P23528	138857	5.14257
P08779	137261	5.13755
P05387	137147	5.13719
P04350	133801	5.12646
P68371	133801	5.12646
P02533	133224	5.12458
P02538	129087	5.11088
P10599	127827	5.10662
P0DP23	127194	5.10447
Q7Z3Y8	126684	5.10272
P01040	123804	5.09274
P14174	123275	5.09088
P81605	123139	5.09039
P62263	121926	5.0861
Q13509	121625	5.08502
Q13885	120862	5.08229
P63241	120858	5.08227
P62942	119445	5.07717
Q3ZCM7	116938	5.06795
P62857	116893	5.06779
P13647	116142	5.06499
P05204	114448	5.05861
P60660	113103	5.05347
P13646	112896	5.05268
Q9BUF5	112469	5.05103
Q05639	111100	5.04572
P09104	110442	5.04314
P19013	109622	5.0399
P02768	108080	5.03374
P13929	106498	5.02734
P06748	106272	5.02642
Q02539	105038	5.02135
P25815	104656	5.01977
P08727	103712	5.01583
P16403	101095	5.00473
P19012	100662	5.00287
Q04695	100662	5.00287
P35908	100587	5.00254
P10412	99561.3	4.99809
P16402	99561.3	4.99809
Q7Z794	99138	4.99624
P60866	97131.8	4.98736
P31949	97010.6	4.98682
P08729	94849.8	4.97704
P31151	94485.9	4.97537
P09382	94461.7	4.97526
P26447	93068.6	4.9688
P16401	91923	4.96342
Q9Y281	91704.9	4.96239
A6NMY6	90991.6	4.959
P42677	90717.5	4.95769
P05783	87966	4.94432
P62841	87400	4.94151
P08670	86988.6	4.93946
P07355	85587.7	4.93241
P04083	85541	4.93217
P61353	85520.6	4.93207
Q9Y3U8	84535.5	4.92704
P60174	83683.4	4.92264
Q6S8J3	82828.6	4.91818
P69891	82778.7	4.91792
Q9H299	82642.8	4.9172
P08708	80524.7	4.90593
P62899	78972.6	4.89748
P42766	78059.6	4.89243
P09211	77270.3	4.88801
P62851	77064.7	4.88686
P61956	76926.7	4.88608
P09429	76575.9	4.88409
P62258	75911	4.8803
P00338	74669	4.87314
Q71UM5	74568.4	4.87255
P62854	73271.3	4.86493
Q14568	72521.1	4.86046
P35268	71774.7	4.85597
Q9NZT1	71726.5	4.85568
Q01469	71589.2	4.85485
P62304	71326.1	4.85325
Q07020	71130.4	4.85206
P32119	70464.9	4.84797
A0A2R8Y4L2	70158.5	4.84608
P00558	70100.9	4.84572
P46778	69296.1	4.84071
P01857	68886.9	4.83814
P62081	68749.5	4.83727
P31946	67646.3	4.83024
Q99497	67159.8	4.82711
Q15651	67032.3	4.82628
Q15847	66731.3	4.82433
P22392	66366.8	4.82195
P42830	66241.2	4.82113
P62847	66062.1	4.81995
P55854	65666.7	4.81735
P62891	65071.6	4.81339
P04075	64307	4.80826
P62750	64060.6	4.80659
P27348	63888.1	4.80542
O95678	63639.3	4.80373
Q5XKE5	62839	4.79823
P63104	62820.1	4.7981
P22626	62395.3	4.79515
P09651	62380.1	4.79505
P15531	61401.9	4.78818
P62249	60787	4.78381
P37802	60702	4.7832
P99999	60154.3	4.77927
P01859	59688.1	4.77589
P62241	59251.6	4.7727
P14618	58919.6	4.77026
P49207	58845	4.76971
Q01546	58788.9	4.7693
P31947	58760.5	4.76909
P61981	58760.5	4.76909
Q04917	58760.5	4.76909
P84077	58699.8	4.76864
P47914	58558.1	4.76759
P52565	58448.2	4.76677
P63220	58140.7	4.76448
Q6KB66	58116.7	4.7643
P62826	57893	4.76263
P0CG38	57809	4.762
P0DOY2	57121.2	4.7568
P18669	56590.5	4.75274
P47929	56555.1	4.75247
Q8N0Y7	56157.5	4.74941
P61586	55928.1	4.74763
P12035	55511.9	4.74439
P30050	55293.7	4.74268
P62269	54444.5	4.73595
P62314	54420.2	4.73576
P20962	54329.4	4.73504
P07900	53529.2	4.72859
P14314	53439.3	4.72786
Q96IX5	53371.5	4.72731
P18085	52979.5	4.72411
P84085	52979.5	4.72411
P07108	52374.4	4.71912
Q86SG5	51924.3	4.71537
P13693	51494.4	4.71176
P61513	51337.5	4.71043
P62244	51240	4.70961
P61254	51044	4.70795
P62979	50918.1	4.70687
Q01105	50705.8	4.70506
P23284	50556.2	4.70377
P02652	50126.6	4.70007
P26583	50090.4	4.69975
P11021	50008.1	4.69904
P25398	49971.4	4.69872
Q15836	49968.5	4.6987
P62829	49870.6	4.69784
P84090	49858.9	4.69774
P32969	49289.8	4.69276
P62424	49258.4	4.69248
P04792	49048.7	4.69063
P27797	48996.1	4.69016
P11142	48878.9	4.68912
P08238	48499.6	4.68574
P67809	48086.2	4.68202
P83731	47673.6	4.67828
Q9GZP8	47437.4	4.67612
P62277	46641.7	4.66877
P0DME0	46480.3	4.66727
P04080	45865.2	4.66148
P60842	44896.1	4.65221
P08865	44543.8	4.64879
O00299	44478.1	4.64815
P62913	44374.7	4.64714
P15559	44027.4	4.64372
P46776	43708.1	4.64056
P62888	43460.2	4.63809
Q06830	43196.6	4.63545
P21980	42943.8	4.6329
P62266	42761.3	4.63105
P18077	42518.9	4.62858
P07910	42438.6	4.62776
Q86Y46	42195.6	4.62527
P62906	41955	4.62278
P15311	41875.9	4.62196
P46783	41779.8	4.62097
P18621	41415.9	4.61717
P07205	41401	4.61701
P10809	40955.9	4.61232
O43447	40884.7	4.61156
P60981	40647	4.60903
P01861	40633	4.60888
P62753	40576.8	4.60828
P30041	40503.4	4.60749
P01860	40256	4.60483
P50914	40113.5	4.60329
P60953	39781.9	4.59969
P05141	39648.5	4.59823
P29508	39579.1	4.59747
P67936	39527.5	4.5969
O14950	38986.4	4.59091
P62273	38901.8	4.58997
A6NHL2	38689.8	4.5876
P84103	38552	4.58605
O00244	38186.2	4.58191
P06576	38152.2	4.58152
Q13185	38120.7	4.58116
P62910	38115.9	4.58111
P84098	38070	4.58058
P54652	38066.2	4.58054
P27482	38026.1	4.58008
P12004	37990.2	4.57967
P61978	37940.7	4.57911
P08134	37931.7	4.579
P37108	37916.8	4.57883
P30049	37895	4.57858
P56385	37864.8	4.57824
P12235	37760.4	4.57704
P39019	37716.7	4.57653
P18124	37695.4	4.57629
P23396	37470.6	4.57369
P48594	37306.9	4.57179
P62917	37253.9	4.57117
P08758	36913.9	4.56719
Q02878	36688.6	4.56453
Q14240	36609.7	4.5636
Q8NDC0	36597.5	4.56345
P02647	36542.3	4.5628
P09936	36526.1	4.5626
Q15323	36433.8	4.5615
Q96B49	36270.4	4.55955
Q9UK76	36061.6	4.55704
P12236	36044.1	4.55683
P07195	35963.7	4.55586
P26373	35886.4	4.55493
O43790	35852.6	4.55452
Q14525	35742.3	4.55318
Q15369	35460	4.54974
P17066	35289.4	4.54764
P18859	35124.7	4.54561
P15259	34925.7	4.54314
P16989	34879.3	4.54257
P0DMV8	34813	4.54174
P56537	34795.8	4.54153
P63027	34455.7	4.53726
P07951	34435.6	4.53701
O75347	34279	4.53503
P27635	34264.3	4.53484
P05976	34219.1	4.53427
P49720	34158.8	4.5335
P83881	33806.4	4.529
Q969Q0	33806.4	4.529
P09493	33574.1	4.526
O00479	33559.4	4.52581
P06753	33551.2	4.52571
Q15843	33312.2	4.5226
P39023	33292.4	4.52234
P55209	33207.6	4.52124
P07237	33067.7	4.5194
P46782	32948.6	4.51784
P30405	32780.5	4.51562
P51571	32703.5	4.51459
P46781	32563.9	4.51274
P53999	32562.8	4.51272
O76013	32474.5	4.51154
P58546	32336.1	4.50969
P34931	32316.2	4.50942
P61604	32127	4.50687
P05388	32103	4.50655
O75964	32093.2	4.50641
P30044	31941.4	4.50435
P49773	31895.1	4.50372
P17931	31610.2	4.49983
P61769	31459.2	4.49775
P68036	31299.8	4.49554
P67812	31294.3	4.49546
P62280	31245.3	4.49478
A8MWD9	31087.1	4.49258
P46779	31067	4.4923
P30040	30516.9	4.48454
P61247	30275.9	4.4811
Q9Y2S6	30032.3	4.47759
Q14019	29985.8	4.47692
Q9NP55	29921.3	4.47598
O95994	29750.5	4.47349
Q15233	29693.8	4.47267
P15880	29583.3	4.47105
Q9Y241	29404.1	4.46841
Q07021	29274	4.46648
P62316	28874.1	4.46051
Q01130	28706.8	4.45798
Q02543	28453.6	4.45414
P35241	28431.4	4.4538
Q14847	28375.9	4.45295
Q9NP97	28307.2	4.4519
Q8NBJ4	28301	4.4518
P52597	28272.7	4.45137
Q9Y5Y2	28157.4	4.44959
P41567	27972.7	4.44673
P07305	27634.6	4.44145
P14866	27589.5	4.44074
P05114	27275.6	4.43577
P61313	27247.3	4.43532
Q92930	27231.3	4.43507
Q14103	27202.2	4.4346
P51572	27084.4	4.43272
P62701	27076	4.43258
P26641	27001.4	4.43139
P26038	26973.4	4.43094
P61923	26842.7	4.42883
P28066	26796.1	4.42807
P13639	26708.7	4.42665
P52926	26576.7	4.4245
P20618	26527.8	4.4237
P43487	26376.8	4.42122
O14907	26363.7	4.42101
P24534	26222.3	4.41867
Q6NZI2	26208.5	4.41844
P61927	26107.5	4.41677
P31943	26042.6	4.41568
P01876	26024.8	4.41539
Q9H0C2	26013.6	4.4152
P02808	25928.5	4.41378
P40429	25898.1	4.41327
P01009	25826.8	4.41207
P61006	25629.4	4.40874
P30101	25589.3	4.40806
Q8N1N4	25520.5	4.40689
P46777	25451.1	4.40571
P61289	25388.6	4.40464
P49755	25361.1	4.40417
P28070	25296	4.40305
P84101	25280.1	4.40278
P50502	25267.4	4.40256
Q15434	25258.1	4.4024
Q92688	25183.9	4.40112
Q15286	25142.3	4.40041
O76070	24828.8	4.39496
P26599	24676.1	4.39228
Q9H3K6	24518.1	4.38949
Q15366	24514.8	4.38943
P61803	24492.4	4.38903
P63244	24230.8	4.38437
P56134	24220.5	4.38418
P62306	24204	4.38389
Q9UL46	24174.4	4.38335
P20340	24087.4	4.38179
P45877	24055.8	4.38122
P02766	23975.1	4.37976
Q9P0L0	23872.9	4.3779
Q00325	23798.2	4.37654
P83916	23794.1	4.37647
P49458	23735.2	4.37539
Q9Y6A9	23625.5	4.37338
Q9P1F3	23561.5	4.3722
Q9Y2V2	23517.4	4.37139
P55795	23503.6	4.37113
Q8NFJ5	23466.6	4.37045
Q13404	23414	4.36948
P14406	23407.2	4.36935
P80723	23392.4	4.36908
P30086	23158.8	4.36472
P61088	23047.9	4.36263
Q9C002	22938.7	4.36057
P62330	22912	4.36006
P29966	22871.6	4.3593
P62820	22869.8	4.35926
Q9H0U4	22869.8	4.35926
P13073	22780	4.35755
Q96FQ6	22732.5	4.35665
P10620	22727.8	4.35656
P04632	22683.6	4.35571
P63208	22623.7	4.35456
P68402	22617.7	4.35445
P52907	22569.9	4.35353
P56381	22560	4.35334
P51659	22513	4.35243
P05161	22445.5	4.35113
Q5T1J5	22345.4	4.34919
P49721	22316.6	4.34863
P61160	22252.4	4.34738
Q9UDW1	22207.3	4.3465
P00492	22146.7	4.34531
Q969H8	22127.3	4.34493
Q99729	22024.7	4.34291
P22090	21989.2	4.34221
P51153	21911.7	4.34068
O75531	21805	4.33856
P30048	21802.6	4.33851
P62834	21746.5	4.33739
P06744	21741.1	4.33728
P20674	21735.6	4.33717
Q9UII2	21729	4.33704
P61960	21721.1	4.33688
Q07955	21657.6	4.33561
Q16629	21635.6	4.33517
Q15365	21545.8	4.33336
P51149	21530	4.33304
P35613	21448.1	4.33139
Q15819	21420.7	4.33083
P51991	21320.8	4.3288
P98179	21265.5	4.32768
P31944	21245.1	4.32726
O75947	21227.4	4.3269
O75223	21203.9	4.32642
S4R460	21202.8	4.32639
O95716	21190	4.32613
P61026	21157.2	4.32546
P36578	21115.2	4.32459
P78417	21037.5	4.32299
O14949	21033.1	4.3229
Q14116	20958.5	4.32136
P05386	20926.9	4.32071
P31153	20915.2	4.32046
Q86YZ3	20899.4	4.32013
O14602	20881.5	4.31976
P45880	20842.1	4.31894
Q3ZAQ7	20841.9	4.31894
P25789	20728.1	4.31656
Q00688	20587.1	4.3136
O14737	20571.4	4.31326
O15347	20532.4	4.31244
Q9NS69	20444.8	4.31058
Q9UBI6	20412.5	4.3099
P63167	20307.9	4.30767
Q9NX63	20288.7	4.30725
Q9BRA2	20281.1	4.30709
Q86V81	20260.3	4.30665
Q00765	20220.7	4.3058
O00151	20220.5	4.30579
P60468	20136.9	4.30399
Q12905	20110.2	4.30342
P52209	20038.1	4.30186
P63000	19826	4.29723
P07741	19659.8	4.29358
Q9NP77	19574.5	4.29169
P03956	19514.4	4.29036
Q9NPE3	19468.4	4.28933
Q15181	19438.4	4.28866
P16152	19426.1	4.28838
P35900	19425.7	4.28838
P35637	19392.1	4.28762
Q13162	19373.8	4.28722
Q9BV40	19339.4	4.28644
Q9NRV9	19333.3	4.28631
Q04941	19243.4	4.28428
P40926	19180.6	4.28286
P61077	19154	4.28226
B9A064	19133	4.28178
P29692	19051.7	4.27993
P09496	19046.4	4.27981
P20290	18960	4.27784
P30043	18913.5	4.27677
Q969L2	18896.7	4.27639
P20337	18894.2	4.27633
O75915	18861.9	4.27559
O15145	18777.1	4.27363
Q9Y3B4	18762.4	4.27329
Q9UI15	18735.5	4.27266
P35244	18638.7	4.27042
P00846	18543.6	4.26819
Q9NX55	18539.3	4.26809
P51148	18289.7	4.26221
Q99584	18284.6	4.26208
Q07666	18269.3	4.26172
P61224	18122.1	4.25821
Q9Y5L4	18030.7	4.25601
P15153	18020.3	4.25576
Q9NR31	18010.9	4.25554
P38919	17890.2	4.25261
Q56VL3	17851.8	4.25168
O75367	17826.8	4.25107
Q8NC51	17772.1	4.24974
Q9GZT3	17743.9	4.24905
P19623	17735	4.24883
P39687	17702	4.24802
P25705	17642.7	4.24657
O14818	17619.7	4.246
P23763	17580.2	4.24502
P23526	17575.6	4.24491
P57105	17569.6	4.24476
P12429	17568.9	4.24474
P35080	17520.1	4.24354
P25788	17507.5	4.24322
P48047	17503.8	4.24313
P62873	17396.9	4.24047
Q13442	17336.4	4.23896
P14625	17294.8	4.23792
P42771	17283.1	4.23762
P14854	17236.1	4.23644
P01877	17217.7	4.23598
Q9Y6B6	17154.8	4.23439
O15258	17101.3	4.23303
P54727	17097.6	4.23294
P02765	17081.5	4.23253
Q6UW68	17055.5	4.23187
P61221	16997.6	4.23039
P62318	16841.4	4.22638
P00738	16806.5	4.22548
Q96AG4	16798.6	4.22527
P55072	16790.5	4.22506
P35232	16780.4	4.2248
P00387	16766.8	4.22445
O00154	16736.9	4.22367
P30046	16728.7	4.22346
P40121	16718	4.22318
O15427	16708.9	4.22295
P38646	16658.9	4.22165
Q96DR8	16565.8	4.21921
P27449	16517	4.21793
P62879	16467.4	4.21662
P49006	16438	4.21585
P01584	16425.2	4.21551
P07864	16403.1	4.21493
P62995	16398.4	4.2148
O96008	16323.9	4.21282
P63279	16323.1	4.2128
P62491	16296.8	4.2121
P00403	16230.4	4.21033
P02545	16186.8	4.20916
P51858	16183.2	4.20906
Q03135	16131.7	4.20768
O00264	16042.9	4.20528
Q9Y2B0	15993.3	4.20394
P11166	15967.7	4.20324
Q15691	15932.2	4.20228
Q6RW13	15875.2	4.20072
O75396	15872	4.20063
P25786	15871.8	4.20063
P55060	15869.4	4.20056
Q99832	15832.7	4.19955
Q92522	15810.3	4.19894
P24666	15808.4	4.19889
Q15517	15753.3	4.19737
P61106	15746.4	4.19718
P01591	15678.6	4.19531
P48147	15607.3	4.19333
P49411	15579	4.19254
P07339	15526.3	4.19107
Q9Y547	15524.4	4.19101
P51665	15520.3	4.1909
P09972	15517.1	4.19081
Q99623	15420.6	4.1881
P29401	15355.5	4.18626
Q02413	15335.1	4.18569
P28072	15278.8	4.18409
Q15907	15278.2	4.18407
Q13541	15273.4	4.18394
Q96A26	15269.8	4.18383
P04439	15229.9	4.1827
Q8WVJ2	15227.7	4.18264
Q9UKY7	15148.6	4.18037
Q14914	15140.4	4.18014
Q01813	15109.7	4.17926
Q15293	15098.1	4.17892
Q12931	15029.7	4.17695
P10768	15011.1	4.17641
Q01518	14960.5	4.17494
Q96Q11	14954.8	4.17478
O75390	14917.8	4.17371
O43760	14898	4.17313
Q9UBQ5	14856.4	4.17191
P16070	14844.9	4.17158
Q9NQP4	14821.8	4.1709
O75828	14820.2	4.17085
Q13838	14814.2	4.17068
E0CX11	14803.8	4.17037
P61009	14787.7	4.1699
Q9GZS1	14750.2	4.1688
Q13126	14745.5	4.16866
Q9NR28	14744.2	4.16862
P25311	14694.1	4.16714
Q13283	14688.6	4.16698
P27824	14683.1	4.16682
O00148	14680.9	4.16675
Q9UNL2	14656.6	4.16603
P61970	14602.5	4.16443
P09669	14592.6	4.16413
O43399	14566.2	4.16335
Q3MHD2	14528.3	4.16221
P25787	14512.8	4.16175
Q99436	14497.9	4.16131
Q16543	14433.2	4.15936
O43707	14427.2	4.15918
Q9Y696	14357.9	4.15709
Q15363	14299.9	4.15533
P63165	14279.6	4.15472
O95969	14275.2	4.15458
Q9Y6C9	14253.4	4.15392
Q07812	14244.6	4.15365
Q9UQ80	14179.5	4.15166
P52272	14177.4	4.1516
P07858	14056	4.14786
Q15121	14044.2	4.1475
P21796	14032.1	4.14712
Q9Y266	14007.1	4.14635
Q9P0U1	14004.6	4.14627
O43684	13993	4.14591
A0A075B6P5	13989	4.14579
P52815	13959.8	4.14488
P10606	13956.3	4.14477
Q9UHV9	13943	4.14436
O43852	13935.9	4.14413
P11233	13917.1	4.14355
P22061	13914.1	4.14346
Q16352	13824.9	4.14066
P54105	13792.8	4.13965
Q9UKK9	13781	4.13928
Q9NQC3	13753.3	4.13841
Q9P003	13748.6	4.13826
P61019	13746.1	4.13818
Q09028	13733.4	4.13778
Q15717	13732.2	4.13774
Q8IZQ5	13730.8	4.1377
Q99735	13691.9	4.13646
P22087	13684.4	4.13623
Q15056	13660.2	4.13546
Q9H910	13635.4	4.13467
P40616	13633.1	4.13459
Q92597	13631.6	4.13455
P37837	13629.9	4.13449
Q53RT3	13625.5	4.13435
P12273	13582.9	4.13299
P20339	13500.2	4.13034
Q9Y3E0	13453.4	4.12883
Q96FW1	13453.1	4.12882
Q99733	13449.1	4.12869
Q16576	13383.5	4.12657
P31150	13378.1	4.12639
P05089	13377.1	4.12636
P15927	13369.2	4.12611
Q13526	13311	4.12421
Q96AY3	13265	4.12271
P10644	13153.5	4.11904
Q15417	13152.7	4.11902
O00483	13151.7	4.11898
P14923	13150.4	4.11894
Q15019	13141	4.11863
P36542	13126.7	4.11816
P50395	13114.1	4.11774
Q9ULC4	13112.4	4.11768
O95758	13084.2	4.11675
P30085	13072	4.11634
P12814	13060.3	4.11595
P60900	13027	4.11484
Q9Y5S9	13006.9	4.11417
P31942	12964.7	4.11276
P01893	12951.1	4.11231
P30084	12887.1	4.11016
P55769	12883.4	4.11003
Q8IVW1	12797.8	4.10714
P01619	12788	4.1068
Q9NZH8	12782.9	4.10663
Q96IU4	12775.8	4.10639
P30536	12774.6	4.10635
Q9NZZ3	12766.2	4.10606
P06493	12694.3	4.10361
P47756	12676.8	4.10301
P01889	12657.8	4.10236
P15374	12638.9	4.10171
P60983	12625.3	4.10124
P40925	12620	4.10106
P27695	12601.1	4.10041
P19338	12581.3	4.09972
Q13501	12578.4	4.09962
O00303	12554.1	4.09879
P53367	12492.7	4.09666
Q9NR45	12479.7	4.09621
P24539	12479.5	4.0962
Q9NTK5	12473.8	4.096
Q9H3N1	12454.3	4.09532
O95777	12419.6	4.09411
Q13151	12418.6	4.09407
Q16881	12410.1	4.09378
P52566	12393.9	4.09321
Q16378	12385.2	4.0929
Q6UWP8	12382.1	4.0928
Q06323	12381.9	4.09279
P05198	12345.8	4.09152
P40227	12283	4.08931
O75083	12262.7	4.08859
P00505	12251.3	4.08818
Q15084	12234.2	4.08757
P11177	12223.1	4.08718
Q00839	12206.7	4.0866
Q99627	12204.3	4.08651
P25685	12203.3	4.08648
O15460	12201.8	4.08643
Q9BVK6	12177.6	4.08556
Q9Y277	12176.9	4.08554
Q9HBL7	12110.9	4.08318
Q08752	12063.4	4.08147
O60220	12055.6	4.08119
Q9UBR5	12039.7	4.08062
P61020	12035.6	4.08047
Q9H4M9	12022.3	4.07999
Q8WUW1	12010.4	4.07956
O60925	11977.9	4.07838
O14933	11977.6	4.07837
Q96EP5	11965.3	4.07792
P26885	11961.6	4.07779
P08754	11957.3	4.07763
P63096	11957.3	4.07763
O60232	11950.1	4.07737
O15212	11943.9	4.07715
O95881	11869	4.07441
P01116	11864.4	4.07425
P11234	11843.8	4.07349
Q99714	11809.7	4.07224
Q01415	11786.2	4.07137
Q15185	11749.2	4.07001
O75348	11692.4	4.0679
P53007	11675.8	4.06729
Q96C19	11659.2	4.06667
A0A0C4DH55	11654.7	4.0665
P09012	11634	4.06573
Q9HB66	11621.1	4.06525
Q04760	11587.2	4.06398
P28074	11585.6	4.06392
P30626	11576.3	4.06357
O75152	11573.9	4.06348
Q9UI10	11483.1	4.06006
Q9HB71	11381.8	4.05621
Q9BVC6	11373.3	4.05589
P02763	11361.7	4.05544
Q9BX68	11303.3	4.0532
Q96A72	11285.3	4.05251
P61326	11285.3	4.05251
Q9UI30	11270.1	4.05193
P08579	11266	4.05177
P42330	11251.1	4.05119
O60869	11248.7	4.0511
P43686	11203.6	4.04936
Q96K17	11187.7	4.04874
Q9P2X0	11177.3	4.04834
Q14011	11172.1	4.04814
Q04837	11159.5	4.04764
P47755	11136.4	4.04675
P41091	11112	4.04579
P61086	11105.9	4.04555
P52434	11089.1	4.0449
P52895	11078.7	4.04449
P22234	11077.1	4.04442
P54819	11071.8	4.04422
P09234	11059	4.04372
O60493	11050.5	4.04338
O43583	11048.6	4.04331
O60888	11044.2	4.04314
P47895	11034	4.04273
Q6IBS0	11031.4	4.04263
P48643	11012.1	4.04187
Q7L2H7	10983.7	4.04075
P55036	10969.5	4.04019
Q13347	10966.5	4.04007
O95292	10950	4.03941
Q00796	10905.1	4.03763
P15121	10881.5	4.03669
P04179	10870	4.03623
Q9UKM9	10852.6	4.03554
O15173	10848	4.03535
P12956	10847	4.03531
P49368	10841.4	4.03509
Q8IXM3	10812.2	4.03391
P59998	10799.3	4.0334
Q9UMS4	10782.6	4.03272
Q9P0M6	10760.1	4.03182
Q96M27	10753.7	4.03156
O76003	10680.1	4.02857
Q96C90	10672.6	4.02827
Q9UM00	10632.4	4.02663
P62877	10604.3	4.02548
Q99536	10587	4.02477
Q9BUL8	10571.5	4.02414
Q9Y2R0	10566.2	4.02392
P62191	10531.5	4.02249
Q8N6L1	10509.3	4.02158
Q6IQ22	10463.1	4.01966
P55884	10461.5	4.01959
Q13263	10434.5	4.01847
O14880	10428.9	4.01824
P43490	10415.8	4.01769
Q9NZ01	10407.5	4.01735
P67870	10393.6	4.01677
P60059	10388.2	4.01654
Q99417	10332.8	4.01422
Q13148	10328.1	4.01402
Q96P63	10317.5	4.01357
O00469	10300.8	4.01287
O60831	10285.5	4.01223
P18206	10279.6	4.01198
Q02750	10264.5	4.01134
Q15125	10260	4.01115
O75340	10206.7	4.00888
P35754	10185.7	4.00799
O00273	10182.2	4.00784
Q02818	10178.1	4.00767
P02679	10164.2	4.00707
P04899	10163.7	4.00705
P14927	10147.2	4.00635
O14979	10127.6	4.00551
Q969U7	10114.9	4.00496
Q15005	10102.1	4.00441
Q99439	10099.1	4.00428
Q03252	10095.8	4.00414
P09525	10090.2	4.0039
Q96A57	10007.1	4.00031
Q9NY12	9996.13	3.99983
Q13243	9978.81	3.99908
P24941	9959.36	3.99823
Q99873	9954.59	3.99802
P04181	9935.26	3.99718
Q9H444	9935.14	3.99717
O95336	9923.03	3.99664
P61158	9911.89	3.99616
Q8WW12	9907.91	3.99598
Q13247	9901.61	3.99571
Q14320	9896.94	3.9955
P34897	9896.59	3.99549
Q16719	9875.04	3.99454
P61163	9865.88	3.99414
P54709	9864.92	3.99409
P24752	9858.61	3.99382
P62195	9857.89	3.99378
Q07065	9847.68	3.99333
Q9NYL9	9843.15	3.99313
O75608	9837.6	3.99289
P12268	9827.68	3.99245
P55145	9806.64	3.99152
P42357	9793.87	3.99095
P62714	9787.41	3.99067
Q99829	9777.09	3.99021
Q5XKP0	9775.01	3.99012
O15400	9764.51	3.98965
P20338	9756.27	3.98928
P55957	9730.1	3.98812
P31350	9708.66	3.98716
Q9NR30	9707.16	3.98709
Q9Y230	9688.21	3.98624
P82921	9681.94	3.98596
P53680	9661.95	3.98506
Q8N806	9647.07	3.9844
O75190	9633.58	3.98379
Q96CT7	9633.26	3.98377
O95166	9615.6	3.98298
P05556	9613.03	3.98286
P62310	9585.1	3.9816
P38159	9572.51	3.98103
Q9NX24	9563.17	3.9806
P00491	9549.58	3.97998
O60664	9528.1	3.97901
P05455	9521.11	3.97869
P17987	9505.24	3.97796
Q15388	9485.61	3.97707
P47985	9478.24	3.97673
O15260	9476.97	3.97667
P61758	9446.05	3.97525
Q96GE9	9443.71	3.97514
Q8TDL5	9439.45	3.97495
Q15436	9425.95	3.97433
P11940	9417.84	3.97395
P02787	9331	3.96993
O15127	9330.3	3.9699
P55327	9311.4	3.96902
P27144	9310.76	3.96899
P01706	9304.09	3.96867
Q9BWJ5	9298.89	3.96843
Q9Y2Q3	9292.5	3.96813
P01111	9280.42	3.96757
P33316	9275.85	3.96735
Q9Y3B3	9275.07	3.96732
P17980	9271.86	3.96717
P14678	9270.92	3.96712
Q9NPA8	9269.88	3.96707
Q9H074	9268.52	3.96701
P51668	9260.56	3.96664
P13010	9240.19	3.96568
P04844	9237.54	3.96556
Q9H9B4	9237.06	3.96553
Q8NEP7	9208.04	3.96417
P10321	9197.12	3.96365
P36952	9182.93	3.96298
Q92734	9173.82	3.96255
Q99471	9165.71	3.96217
O43809	9130.77	3.96051
Q16181	9127.73	3.96036
P14324	9127.37	3.96035
Q15370	9111.64	3.9596
P78371	9089.26	3.95853
Q01658	9088.17	3.95848
Q14697	9077.29	3.95796
P23246	9068.91	3.95756
O43765	9059.63	3.95711
P08574	9051.67	3.95673
O95340	9008.41	3.95465
P28065	8990.11	3.95376
P22695	8980.95	3.95332
P35998	8960.87	3.95235
Q9UBQ0	8957.47	3.95219
O15498	8934.1	3.95105
Q9Y265	8927.61	3.95074
P20810	8924.03	3.95056
P13804	8907.28	3.94975
O43175	8902.68	3.94952
P50990	8896.17	3.9492
P61619	8869.69	3.94791
O95433	8869.35	3.94789
O95297	8867.37	3.94779
O00193	8864.42	3.94765
P02790	8851.31	3.94701
O15511	8838.36	3.94637
Q8NFU3	8807.62	3.94486
O14684	8806.3	3.94479
O96000	8794.11	3.94419
P18754	8786.13	3.9438
O60762	8763.41	3.94267
P61626	8762.93	3.94265
O43676	8743.66	3.94169
Q9BTT0	8734.15	3.94122
Q9Y3D6	8729.06	3.94097
P43308	8717.49	3.94039
P62140	8714.22	3.94023
P82909	8702.81	3.93966
P09661	8697	3.93937
Q9Y3F4	8688.52	3.93895
Q9BWD1	8686.38	3.93884
P39656	8680.33	3.93854
Q99653	8665.97	3.93782
Q9BVG4	8665.24	3.93778
Q16836	8662.79	3.93766
Q14247	8660.23	3.93753
P07384	8647.34	3.93688
P08243	8646.53	3.93684
Q96KP4	8645.15	3.93677
A0A0A0MRZ8	8629.84	3.936
Q96QK1	8629.78	3.936
P50454	8625.37	3.93578
P23381	8617.05	3.93536
Q8WXX5	8605.26	3.93476
P22314	8600.79	3.93454
P38117	8598.7	3.93443
Q14444	8583.64	3.93367
Q9NYL4	8581.27	3.93355
Q9BRK5	8577.18	3.93334
Q9NRX4	8576.48	3.93331
Q5TGZ0	8505.59	3.9297
O14828	8500.97	3.92947
O43617	8483.58	3.92858
Q92526	8481.18	3.92846
P17844	8471.32	3.92795
Q9H2U2	8460.24	3.92738
O43823	8455.48	3.92714
Q0VGL1	8444.74	3.92659
Q16555	8442.6	3.92648
O60506	8442.18	3.92645
P57088	8441.92	3.92644
P40939	8433.83	3.92602
Q13938	8415.66	3.92509
P55010	8410.02	3.9248
Q16740	8405.98	3.92459
P51397	8401.25	3.92434
P49189	8398.66	3.92421
O15371	8387.06	3.92361
Q9UHA3	8386.66	3.92359
Q9UMX0	8381.32	3.92331
O14579	8367.43	3.92259
Q12906	8366.42	3.92254
Q9BXS5	8365.73	3.9225
O43924	8345.95	3.92148
P56378	8339.58	3.92114
P20042	8338.98	3.92111
P62136	8312.02	3.91971
P07203	8308.35	3.91951
Q9GZZ1	8302.82	3.91923
Q53GQ0	8276.91	3.91787
P62256	8264.95	3.91724
Q01581	8257.84	3.91687
Q6PIU2	8257.8	3.91686
P31689	8253.5	3.91664
P52292	8235.12	3.91567
Q9ULV4	8226.57	3.91522
Q01844	8219.75	3.91486
Q9UBR2	8216.23	3.91467
O75821	8215.73	3.91465
O43598	8201.19	3.91388
P08621	8189.79	3.91327
Q9Y394	8168.75	3.91216
O15533	8161.47	3.91177
P31948	8153.06	3.91132
P45973	8146.8	3.91099
P29218	8120.63	3.90959
Q13242	8119.14	3.90951
P35579	8103.1	3.90865
Q9P1U1	8074.16	3.9071
Q13310	8061.31	3.90641
P13798	7993.95	3.90276
O43681	7984.08	3.90222
Q13123	7980.27	3.90202
P40855	7977.33	3.90186
Q12765	7967.48	3.90132
Q9UJU6	7965.22	3.9012
P06730	7956.15	3.9007
P50991	7953.41	3.90055
P05412	7942.87	3.89998
P50402	7940.85	3.89987
Q9BPW8	7936.24	3.89961
P36957	7933.36	3.89946
P82979	7914.03	3.8984
P10301	7894.7	3.89734
O14925	7892.79	3.89723
P23193	7886.28	3.89687
P16220	7877.11	3.89637
Q9Y3B8	7866.52	3.89578
O76021	7861.64	3.89551
Q00577	7854.03	3.89509
P62333	7842.65	3.89446
Q9Y5K6	7816.83	3.89303
Q15631	7794.1	3.89177
P48163	7781.49	3.89106
Q08170	7767.31	3.89027
P43307	7765.45	3.89017
P09497	7755.18	3.88959
Q9UN86	7754.63	3.88956
Q9BS40	7740.62	3.88878
P24390	7740.02	3.88874
Q8TDP1	7730.61	3.88821
Q14061	7728.95	3.88812
P18510	7728.16	3.88808
Q9UJZ1	7721.27	3.88769
O75131	7708.49	3.88697
O75436	7686.1	3.88571
Q16626	7682.64	3.88551
P40261	7679.65	3.88534
Q8N131	7660.26	3.88424
P04843	7626.38	3.88232
Q9BQ61	7624.86	3.88223
P00441	7624.13	3.88219
Q92841	7622.01	3.88207
Q5RI15	7620.85	3.882
P13667	7617.56	3.88182
O15144	7609.9	3.88138
Q9P0J0	7608.08	3.88127
Q9C075	7595.44	3.88055
P30825	7593.18	3.88042
Q92520	7592.96	3.88041
P56211	7580.75	3.87971
P13995	7571.16	3.87916
O95168	7567.81	3.87897
O00487	7563.69	3.87873
Q96A33	7556.8	3.87834
P35659	7543.28	3.87756
Q9NRF9	7530.61	3.87683
Q9H1E3	7525.58	3.87654
P13489	7500.01	3.87506
P00915	7480.81	3.87395
O15372	7476.18	3.87368
O75937	7470.65	3.87336
P21291	7466.34	3.87311
P48507	7461.2	3.87281
P23490	7443.55	3.87178
O15155	7429.93	3.87098
Q16790	7417.66	3.87027
P42025	7414.26	3.87007
P32320	7409.41	3.86978
Q15428	7405.9	3.86958
Q9Y3Z3	7405.32	3.86954
Q15382	7404.12	3.86947
P20700	7386.76	3.86845
P30153	7383.64	3.86827
P05496	7371.82	3.86757
Q16658	7371.11	3.86753
P61024	7357.1	3.86671
P43243	7354.54	3.86656
P20073	7331.54	3.86519
O00422	7328.8	3.86503
P07311	7319.23	3.86447
Q8TCT9	7308.46	3.86383
P62993	7306.33	3.8637
P01011	7297.92	3.8632
P41227	7292.98	3.86291
P11413	7288.98	3.86267
Q92890	7268.14	3.86142
Q15637	7261.14	3.86101
O43813	7252.46	3.86049
P53004	7242.95	3.85992
Q12904	7241.65	3.85984
Q9HAV7	7240.29	3.85976
P30740	7234.81	3.85943
P63218	7234.08	3.85938
P28482	7220.21	3.85855
Q12907	7210.39	3.85796
Q13177	7200.5	3.85736
Q9NQG5	7184.64	3.85641
P04183	7176.38	3.85591
P41250	7168.24	3.85541
Q9NRR3	7161.71	3.85502
Q9NT62	7159	3.85485
O75494	7144.54	3.85397
P26639	7132.52	3.85324
Q96S97	7130.3	3.85311
P36404	7125	3.85278
Q7Z422	7120.42	3.85251
Q16718	7118.63	3.8524
Q9Y295	7102.75	3.85143
Q9Y383	7099.65	3.85124
Q86U42	7098.3	3.85115
Q9NVJ2	7090.18	3.85066
Q9Y237	7081.89	3.85015
Q04323	7078.28	3.84993
P19971	7075.58	3.84976
Q13021	7070.55	3.84945
P36873	7061.34	3.84889
P49419	7059.21	3.84876
P13797	7056.7	3.8486
Q16831	7045.63	3.84792
Q13257	7036.1	3.84733
P31939	7033.16	3.84715
P02675	7023.56	3.84656
Q96HE7	7023.32	3.84654
P04637	7000.16	3.84511
O00233	6996.73	3.8449
P68400	6993.13	3.84467
P20591	6980.94	3.84391
Q9BU61	6953.09	3.84218
Q7RTV0	6938.93	3.84129
O00425	6935.67	3.84109
Q15287	6933.77	3.84097
Q70UQ0	6930.01	3.84073
Q15102	6928.42	3.84063
Q8WZA0	6926.87	3.84054
P11586	6921.04	3.84017
O43324	6911.27	3.83956
P52788	6909.64	3.83946
Q9Y221	6907.34	3.83931
O75934	6905.35	3.83919
Q9UL25	6902.98	3.83904
P07954	6886.55	3.838
Q08378	6886	3.83797
O43396	6883.01	3.83778
Q9UHY7	6882.3	3.83773
O43390	6878.96	3.83752
P49257	6860.57	3.83636
P01871	6838.05	3.83493
P82663	6827.58	3.83427
P61081	6817.97	3.83365
P17858	6817.7	3.83364
P17612	6810.12	3.83315
Q9Y305	6804.77	3.83281
Q9GZS3	6795.44	3.83222
P13726	6792.63	3.83204
Q9NP72	6787.23	3.83169
Q9H8S9	6779.73	3.83121
Q9Y6M1	6778.44	3.83113
P11908	6774.68	3.83089
P60891	6774.68	3.83089
P07099	6771.54	3.83069
O75352	6766.23	3.83035
Q13547	6765.89	3.83033
Q92769	6765.89	3.83033
Q9Y3E5	6764.46	3.83023
O43768	6763.32	3.83016
P51452	6758.69	3.82986
Q9H8Y8	6757.24	3.82977
Q13561	6726.74	3.8278
P00568	6724	3.82763
Q16222	6721.55	3.82747
P35580	6720.02	3.82737
Q00610	6717.89	3.82723
Q8WXF1	6710.99	3.82679
Q9Y3C1	6691.53	3.82553
Q6P5R6	6682	3.82491
P19652	6679.6	3.82475
P62070	6674.69	3.82443
P15586	6674.57	3.82442
Q8NBX0	6673.33	3.82434
P21399	6670.39	3.82415
O00571	6670.14	3.82414
Q99541	6666.68	3.82391
Q13951	6658.86	3.8234
Q08554	6658.61	3.82338
Q16527	6649.44	3.82279
Q96A49	6633.4	3.82174
P00374	6629.26	3.82147
Q9NPJ3	6622.53	3.82102
Q9HDC9	6614.2	3.82048
Q9P258	6610.72	3.82025
P33240	6599.23	3.81949
P14550	6594.16	3.81916
P21964	6589.22	3.81883
P17174	6579.03	3.81816
Q15785	6573.96	3.81783
P06396	6570.62	3.81761
P28838	6561.39	3.817
P50995	6545.67	3.81595
Q96DA0	6544.75	3.81589
Q9NPA0	6542.96	3.81577
Q9Y2X3	6542.2	3.81572
Q9HAB8	6538.46	3.81548
O75607	6534.86	3.81524
Q9BQ39	6525.87	3.81464
Q9UNZ2	6515.57	3.81395
Q92979	6513.27	3.8138
P48509	6513.02	3.81378
P09417	6502.74	3.8131
Q9UBQ7	6494.91	3.81257
Q969M3	6465.85	3.81063
P31937	6465.78	3.81062
P32322	6445.97	3.80929
Q13630	6438.9	3.80881
Q16186	6437.58	3.80872
P54578	6419.53	3.8075
O14656	6413.56	3.8071
Q9NRR5	6409.24	3.80681
P53634	6405.25	3.80654
Q9H7C9	6404.31	3.80647
P41236	6403.23	3.8064
Q9Y4Y9	6386.87	3.80529
Q13409	6384.72	3.80514
P54725	6384.5	3.80513
P50238	6382.53	3.80499
P53597	6379.1	3.80476
Q9Y617	6374	3.80441
P08133	6365.83	3.80385
O15523	6359.91	3.80345
P31930	6352.37	3.80294
Q8N5K1	6352.26	3.80293
P49757	6326.79	3.80118
O95372	6326.43	3.80116
Q8N183	6325.02	3.80106
O75874	6305.02	3.79969
P02671	6300.77	3.79939
P55084	6298.64	3.79925
Q16762	6297.92	3.7992
O60701	6293.31	3.79888
Q96PK6	6293.27	3.79888
P0DN76	6266.84	3.79705
P55809	6249.25	3.79583
P39748	6244.73	3.79551
P50213	6239.5	3.79515
P28062	6237.4	3.795
Q13595	6232.29	3.79465
Q9BY32	6230.9	3.79455
Q9NYF8	6213.57	3.79334
Q9NYJ1	6209.49	3.79306
O14548	6204.25	3.79269
Q02978	6194.13	3.79198
O43674	6191.59	3.7918
Q14974	6189.73	3.79167
Q9UIJ7	6166.63	3.79005
P48444	6156.38	3.78933
Q9Y5Z4	6138.85	3.78809
P0DJI8	6128.79	3.78737
P42224	6114.65	3.78637
Q00059	6094.42	3.78493
Q9UMY1	6091.49	3.78472
Q8N684	6089.73	3.7846
Q9Y3E7	6077.57	3.78373
Q12792	6073.9	3.78347
Q9NX40	6071.69	3.78331
Q14696	6069.31	3.78314
Q5SSJ5	6064.16	3.78277
Q15828	6055.88	3.78218
P36543	6053.34	3.78199
Q9H0N0	6049.08	3.78169
Q99848	6048.25	3.78163
Q99613	6043.66	3.7813
P21333	6041.55	3.78115
Q9NZ45	6036.08	3.78076
A0A0B4J1X5	6031.72	3.78044
P09622	6026.26	3.78005
P46926	6021.65	3.77972
Q9UBE0	6014.97	3.77923
Q9NWU5	6010.49	3.77891
Q969G5	6003.78	3.77842
Q9P287	5994.73	3.77777
P54136	5990.34	3.77745
Q9UNH7	5983.36	3.77695
P00367	5982.74	3.7769
P55735	5982.7	3.7769
Q16643	5977.16	3.7765
P26368	5973.84	3.77625
Q92945	5973.73	3.77625
O75489	5971.47	3.77608
P78330	5969.44	3.77593
P36871	5950.27	3.77454
P05155	5946.86	3.77429
P42765	5945.6	3.7742
P46063	5906.26	3.77131
O00231	5898.74	3.77076
Q9UMY4	5896.95	3.77063
O95721	5894.47	3.77044
Q9BRT6	5887.84	3.76996
Q9Y3I0	5886.14	3.76983
P34896	5869.1	3.76857
Q9Y570	5858.53	3.76779
O43237	5839.88	3.7664
Q9NP79	5819.7	3.7649
Q15404	5817.11	3.76471
Q16637	5773.8	3.76146
E9PRG8	5769.64	3.76115
P49591	5767.95	3.76102
O14929	5761.32	3.76052
P62495	5757.91	3.76026
Q9BS26	5749.35	3.75962
P18031	5738.95	3.75883
Q14498	5732.99	3.75838
P19525	5731.45	3.75826
Q08257	5730.98	3.75823
Q9NVI7	5729.46	3.75811
Q9Y3C6	5726.58	3.7579
Q6NUK1	5714.97	3.75701
P29558	5693.85	3.75541
O15143	5693.43	3.75537
Q9UNM6	5692.43	3.7553
Q9UBS4	5685.08	3.75474
P05026	5663.24	3.75307
P02656	5661.8	3.75295
Q99747	5661.56	3.75294
Q9H553	5655.88	3.7525
O75822	5654.09	3.75236
Q6UW78	5651.74	3.75218
Q9BW72	5648.48	3.75193
Q9C0E8	5645.97	3.75174
Q9BTC8	5622.33	3.74992
O96019	5615.76	3.74941
P11802	5604.93	3.74857
Q14195	5598.77	3.74809
P11766	5594.25	3.74774
Q8WTS6	5594.09	3.74773
Q9UKD2	5590.53	3.74745
Q96EK6	5576.84	3.74639
Q9NVA2	5543.38	3.74378
Q9HD42	5542.82	3.74373
Q7LBR1	5533.53	3.743
Q9P035	5529.66	3.7427
Q53HI1	5526.85	3.74248
Q99720	5526.63	3.74246
P37268	5523.67	3.74223
P06312	5512.17	3.74132
P05023	5488.8	3.73948
Q9BQA1	5486.72	3.73931
O43678	5485.32	3.7392
O75475	5477.48	3.73858
Q9UDY4	5464.28	3.73753
P11310	5464.23	3.73753
P29373	5445.41	3.73603
Q9BQE5	5437.85	3.73543
Q6UB35	5437.48	3.7354
Q9BUN8	5437.05	3.73536
P04217	5433.53	3.73508
P15407	5433.13	3.73505
O60749	5429.13	3.73473
Q15029	5415.95	3.73367
Q13217	5411.81	3.73334
Q9BW60	5410.56	3.73324
Q15008	5410.01	3.7332
O75251	5403.36	3.73266
Q969T9	5398.98	3.73231
P04004	5397.34	3.73218
P41208	5392.07	3.73176
Q9Y5K8	5391.59	3.73172
Q9C0D9	5383.53	3.73107
Q8WUH6	5382.5	3.73098
O43776	5380.32	3.73081
Q6UWW0	5380.31	3.73081
Q15526	5358.47	3.72904
P38606	5352.89	3.72859
Q9BPX5	5350.04	3.72836
Q8N766	5348.25	3.72821
Q8N4H5	5345.04	3.72795
Q15165	5330.65	3.72678
Q99426	5325.34	3.72635
P14209	5321.91	3.72607
Q14344	5320.53	3.72595
P35249	5316.15	3.7256
P55263	5311.51	3.72522
Q5T749	5304.29	3.72463
Q7L5N1	5304.03	3.72461
Q15942	5299.22	3.72421
Q9Y3A5	5289.95	3.72345
O95997	5280.44	3.72267
Q7L1Q6	5277.3	3.72241
Q9Y2R9	5276.39	3.72234
P15954	5276.26	3.72233
Q9NY33	5267.32	3.72159
Q9HD15	5264.89	3.72139
P49321	5261.24	3.72109
O76009	5261.19	3.72108
Q14318	5259.25	3.72092
Q9NVP2	5243.55	3.71963
Q96C01	5235.84	3.71899
P23919	5231.92	3.71866
Q8IV08	5231.42	3.71862
Q99798	5229.1	3.71843
Q13596	5218.53	3.71755
P04818	5218.16	3.71752
Q14978	5215.44	3.71729
Q9P015	5208.24	3.71669
P80217	5207.29	3.71661
P46060	5188.95	3.71508
Q9Y5J9	5182.86	3.71457
Q02790	5177.12	3.71409
P35250	5176.64	3.71405
Q86Y82	5176.52	3.71404
Q9Y6N5	5175.52	3.71395
Q96C36	5168.16	3.71334
P50336	5167.56	3.71329
Q9UNN8	5167.18	3.71325
P43034	5160.34	3.71268
Q15758	5148.64	3.71169
Q13907	5140.3	3.71099
Q86UP2	5135.71	3.7106
P57735	5124.83	3.70968
P13674	5118.65	3.70916
Q9P289	5117.12	3.70903
Q9UHD8	5108.15	3.70826
Q9Y678	5104.14	3.70792
P53618	5096.18	3.70724
Q9BTM9	5095.33	3.70717
O94905	5091.05	3.70681
Q9UBV8	5086.36	3.70641
Q8WUF5	5086.16	3.70639
Q8NBS9	5068.8	3.7049
O43143	5068.31	3.70486
P01583	5062.66	3.70438
P36507	5042.3	3.70263
P36969	5038.97	3.70234
Q14166	5038.8	3.70233
Q15427	5037.6	3.70222
O43488	5035.49	3.70204
Q9BUR5	5028.15	3.70141
Q86UE4	5026.94	3.7013
Q969X5	5026.53	3.70127
O00560	5026.52	3.70127
Q14651	5025.77	3.7012
Q8NBJ7	5022.45	3.70092
P49915	5011.78	3.69999
Q8NHG7	5008.22	3.69968
O75506	5007.92	3.69966
A6NCE7	5003.29	3.69926
Q9Y5J7	4999.33	3.69891
Q16851	4991.71	3.69825
Q9H773	4987.4	3.69787
P21281	4984.03	3.69758
Q9H0P0	4972.34	3.69656
Q92820	4970.19	3.69637
P36405	4964.52	3.69588
Q96AE4	4946.2	3.69427
P10909	4942.65	3.69396
P60228	4940.33	3.69376
P20592	4937.75	3.69353
Q9NTX5	4937.67	3.69352
O43670	4937.12	3.69347
O75663	4933.84	3.69319
P46937	4921.82	3.69213
P35030	4918.67	3.69185
P08237	4914.93	3.69152
P31483	4914.34	3.69147
O43865	4913.78	3.69142
Q8TDN6	4911.7	3.69123
P46108	4910.71	3.69114
P16615	4910.7	3.69114
Q13200	4906.97	3.69081
P34932	4896.15	3.68985
Q16563	4893.23	3.6896
Q9HCN8	4892.58	3.68954
Q8N5G0	4890.68	3.68937
P42166	4890.46	3.68935
P50151	4881.45	3.68855
Q08945	4876.4	3.6881
P09038	4862.56	3.68686
P27361	4859.1	3.68656
P54577	4853.37	3.68604
Q9Y5M8	4852.7	3.68598
Q9Y262	4839.4	3.68479
Q8NFH4	4837.93	3.68466
Q6DD88	4830.75	3.68401
Q9NZI8	4827.47	3.68372
O43169	4821.68	3.6832
Q9HD45	4816.7	3.68275
Q9BV81	4813.51	3.68246
P23497	4811.42	3.68227
Q07960	4794.84	3.68077
Q5UCC4	4793.56	3.68066
Q13153	4789.49	3.68029
Q14108	4789.48	3.68029
P30520	4778.95	3.67933
Q9NPD3	4776.8	3.67914
O43242	4773.78	3.67886
Q9UHG3	4759.48	3.67756
Q9Y2Z0	4754.05	3.67706
P27105	4746.63	3.67639
Q9Y3D9	4741.91	3.67595
P12931	4734.88	3.67531
P49902	4731.49	3.675
O00567	4731.37	3.67499
Q99961	4724.12	3.67432
P53396	4719.24	3.67387
P50897	4714.44	3.67343
Q12797	4709.45	3.67297
Q96I24	4705.14	3.67257
P12081	4704.5	3.67251
P49459	4703.03	3.67238
Q96DG6	4702.99	3.67237
P51159	4690.31	3.6712
Q6ZVX7	4688.48	3.67103
Q7Z406	4684.07	3.67062
P84095	4679.93	3.67024
Q9Y5K5	4674.11	3.6697
Q7KZF4	4672.99	3.6696
Q14376	4660.9	3.66847
Q01085	4655.69	3.66798
Q96CW1	4649.62	3.66742
P35749	4649.28	3.66739
O00186	4647.56	3.66723
O76011	4646.2	3.6671
Q9HC07	4645.8	3.66706
Q9HCY8	4643.46	3.66684
Q92804	4636.68	3.66621
P06727	4636.58	3.6662
Q8TCA0	4635.77	3.66612
O43615	4631.28	3.6657
Q9NQ88	4628.55	3.66545
P35237	4627.8	3.66537
Q01650	4620.1	3.66465
Q96A35	4617.15	3.66437
Q9Y285	4597.32	3.6625
Q9BYG3	4592.59	3.66206
Q9UJ70	4590.97	3.6619
Q9HC38	4589.95	3.66181
Q9P013	4588.84	3.6617
P21912	4581.46	3.661
P12830	4580.22	3.66089
Q14258	4572.09	3.66011
Q6P161	4571.91	3.6601
O95139	4569.73	3.65989
Q9C010	4564.9	3.65943
P01602	4551.63	3.65817
Q99614	4548.19	3.65784
P32929	4543.05	3.65735
Q9NQ29	4527.38	3.65585
P50552	4522.88	3.65542
Q15435	4510.92	3.65427
O95831	4508.03	3.65399
Q92530	4506.21	3.65381
Q1KMD3	4503.24	3.65352
O43194	4502.43	3.65345
P01008	4501.92	3.6534
Q86SX6	4500.44	3.65325
Q13867	4498.14	3.65303
A8K0Z3	4477.77	3.65106
Q15257	4472.56	3.65056
P42126	4472.42	3.65054
P78406	4469.89	3.6503
O75477	4467.87	3.6501
Q5JWF2	4464.78	3.6498
Q9BZL1	4461.14	3.64945
Q5T9A4	4454.38	3.64879
O00232	4450.79	3.64844
Q9UHD1	4444.06	3.64778
Q5RKV6	4441.86	3.64756
Q9Y2R5	4438.78	3.64726
Q9UQN3	4433.28	3.64673
Q12874	4429.59	3.64636
O95816	4426	3.64601
Q6P1L8	4420.07	3.64543
P30837	4414.79	3.64491
P14868	4403.4	3.64379
Q9UHX1	4396.13	3.64307
Q13155	4393.43	3.6428
O43837	4383.84	3.64186
Q7Z434	4382.49	3.64172
Q9Y4K1	4381.15	3.64159
Q96I99	4381.14	3.64159
Q8N668	4367.05	3.64019
Q8TEA8	4366.71	3.64015
O94760	4361.94	3.63968
O94776	4361.43	3.63963
Q9Y6M9	4355.39	3.63903
P30519	4348.54	3.63834
Q8TBC4	4334.64	3.63695
Q9BXR0	4332.41	3.63673
P48729	4323.09	3.63579
Q9Y224	4322.18	3.6357
O95573	4321.1	3.63559
Q9NQR4	4306.73	3.63415
Q53F19	4305.68	3.63404
Q06210	4304.22	3.63389
Q9BRP8	4301.78	3.63365
Q9BV86	4301.63	3.63363
O15355	4294.24	3.63289
P11216	4293.04	3.63276
P15924	4292.42	3.6327
P63010	4282.85	3.63173
P04040	4272.04	3.63064
O95070	4270.71	3.6305
A0A0C4DH41	4266.54	3.63008
Q9H0E2	4264.32	3.62985
Q8N983	4249.87	3.62838
Q96H20	4248.75	3.62826
Q9NUQ9	4248.11	3.6282
Q96TA1	4244.88	3.62787
Q8NBQ5	4237.41	3.6271
P55786	4236.96	3.62705
Q96IZ0	4234.18	3.62677
P17655	4231.39	3.62648
Q92879	4221	3.62542
P11387	4220.59	3.62537
O60256	4219.46	3.62526
O60828	4218.32	3.62514
P17812	4206.82	3.62395
Q15006	4204.56	3.62372
P62875	4197.5	3.62299
Q9BWM7	4196.57	3.62289
Q9H7B2	4194.98	3.62273
O95833	4188.84	3.62209
Q9NX20	4187.26	3.62193
Q7Z7F7	4183.33	3.62152
P22307	4182.1	3.62139
Q8NFH3	4181.32	3.62131
P05091	4178.69	3.62104
Q02952	4178.08	3.62098
Q92599	4176.66	3.62083
Q9NVH1	4176.56	3.62082
Q9Y3B7	4176.56	3.62082
Q14764	4166.46	3.61977
P27694	4159.14	3.619
Q05682	4157.33	3.61881
Q10567	4151.39	3.61819
Q9Y333	4148.6	3.6179
O94992	4144.04	3.61742
Q9H1E1	4139.45	3.61694
Q13868	4137.75	3.61676
P11169	4128.24	3.61577
Q9NQT4	4122.17	3.61513
Q9NR46	4121.11	3.61501
Q05048	4114.21	3.61429
O43172	4111.73	3.61402
P62312	4111.56	3.61401
Q9Y6G9	4110.08	3.61385
O00161	4105.22	3.61334
P10109	4104.31	3.61324
P01034	4101	3.61289
Q9BSD7	4100.44	3.61283
P32321	4095.49	3.61231
Q9Y5X3	4094.03	3.61215
P36639	4092.27	3.61196
Q8NBT2	4088.73	3.61159
P06737	4084.4	3.61113
O75832	4077.06	3.61035
P12277	4071.09	3.60971
Q9Y6E0	4066.49	3.60922
Q8NFH5	4054.26	3.60791
Q9BUP3	4044.33	3.60685
Q9UMX5	4040.49	3.60643
P27707	4039.48	3.60633
P80188	4033.45	3.60568
Q96EL3	4025.05	3.60477
P38936	4019.06	3.60412
Q9UNS2	4016.15	3.60381
P98194	4008.54	3.60299
Q14141	4007.74	3.6029
O60488	4002.5	3.60233
Q8NBJ5	3999.01	3.60195
Q9Y5B9	3996.97	3.60173
Q8N6T3	3994.98	3.60151
P01024	3990.94	3.60108
Q9Y6G1	3989.92	3.60096
P50750	3981.85	3.60008
Q92598	3981.45	3.60004
Q9BYN8	3980.2	3.59991
O14908	3975.33	3.59937
P29144	3972.16	3.59903
Q96B26	3968.47	3.59862
Q5J8M3	3963.98	3.59813
P63172	3963.98	3.59813
P61966	3958.88	3.59757
Q5VWZ2	3957.95	3.59747
P56545	3957.58	3.59743
Q5BKZ1	3946.14	3.59617
Q16630	3945.85	3.59614
Q9H832	3945.57	3.59611
Q9BVL2	3943.84	3.59592
Q9P0S9	3942.03	3.59572
Q9BZZ5	3940.98	3.5956
P09960	3939.81	3.59548
Q6NXG1	3938.97	3.59538
P53990	3937.39	3.59521
Q969E2	3930.36	3.59443
P49959	3928.57	3.59423
Q9NYH9	3927.1	3.59407
P49748	3923.41	3.59366
Q08211	3922.09	3.59352
Q9Y4L1	3917.54	3.59301
O60684	3914.86	3.59272
Q6QNY1	3914.57	3.59268
Q9UBM7	3912.84	3.59249
Q7Z7K0	3912.82	3.59249
Q5VT79	3910.77	3.59226
Q07817	3909.96	3.59217
O76094	3902.95	3.59139
P23588	3902.25	3.59132
Q9H490	3902.08	3.5913
Q14232	3897.03	3.59073
P48735	3893.41	3.59033
Q16698	3892.04	3.59018
P48739	3891.57	3.59012
Q96BP2	3885.49	3.58945
P46976	3881.31	3.58898
O94903	3880.54	3.58889
Q9Y2Q5	3880.33	3.58887
P56192	3877.03	3.5885
Q14566	3865.75	3.58723
Q04446	3861.99	3.58681
P48556	3861.46	3.58675
P52943	3858.23	3.58639
P35606	3857.09	3.58626
P01023	3854.58	3.58598
P13796	3853.32	3.58584
Q13642	3846.02	3.58501
Q9Y6W5	3843.09	3.58468
P30566	3840.39	3.58438
O95456	3838.88	3.5842
Q8TAE8	3837.53	3.58405
Q6P1N9	3837.31	3.58403
O00505	3829.55	3.58315
Q15345	3825.17	3.58265
O75844	3819.15	3.58197
Q08188	3817.95	3.58183
Q92882	3816.8	3.5817
Q8NCU8	3816.67	3.58168
P61964	3814.53	3.58144
Q969G3	3813.85	3.58136
Q9BTV4	3808.9	3.5808
P08559	3808.58	3.58076
Q9UGI8	3800.05	3.57979
Q12888	3797.1	3.57945
Q96N66	3797.1	3.57945
Q9Y3B2	3795.07	3.57922
Q9H6S3	3793.34	3.57902
Q9UI09	3786.06	3.57819
Q9HB07	3782.05	3.57773
Q9NYK5	3779.64	3.57745
Q8WUM4	3773.91	3.57679
Q7Z739	3773.64	3.57676
O43920	3771.62	3.57653
P40937	3761.47	3.57536
Q8WVV4	3760.52	3.57525
P50453	3759.13	3.57509
P61457	3757.62	3.57491
Q92747	3755.45	3.57466
P13984	3751.73	3.57423
Q07352	3748.85	3.5739
P61201	3741.2	3.57301
Q08209	3736.87	3.57251
Q9NSD9	3727.96	3.57147
O43402	3724.87	3.57111
O75380	3722.88	3.57088
Q5D862	3721.69	3.57074
P50479	3715.75	3.57005
P15170	3711.4	3.56954
Q9NS25	3707.24	3.56905
Q9NPD8	3706.78	3.569
Q7Z7H5	3706.42	3.56896
Q13363	3705.95	3.5689
O00629	3701.76	3.56841
Q9H0S4	3701.36	3.56836
Q16540	3696.41	3.56778
Q8WXD5	3687.93	3.56678
Q9BRJ6	3685	3.56644
Q9NZJ7	3679.5	3.56579
Q9NR56	3676.67	3.56545
P61225	3675.7	3.56534
P0DP57	3673.08	3.56503
Q0VAQ4	3667.12	3.56433
Q53FA7	3660.74	3.56357
O00764	3658.01	3.56324
Q9H223	3655.67	3.56297
P56556	3651	3.56241
Q9NZL9	3650.87	3.5624
Q7LG56	3646.03	3.56182
O00170	3643.42	3.56151
Q14126	3640.37	3.56115
Q14257	3639.64	3.56106
Q5U5X0	3633.35	3.56031
Q15046	3632.71	3.56023
Q02809	3630.16	3.55993
Q05519	3627.95	3.55966
P20645	3618.99	3.55859
P08195	3616.41	3.55828
P19388	3616.24	3.55826
Q8NBI5	3615.89	3.55822
P06132	3613.27	3.5579
P49736	3612.74	3.55784
A0A087WSY6	3600.17	3.55632
Q5JTJ3	3600.14	3.55632
P37235	3592.74	3.55543
Q14157	3589.76	3.55507
Q13188	3588.33	3.55489
Q9Y5P6	3585.81	3.55459
P11217	3575.89	3.55338
P01593	3574.25	3.55318
Q9UHD9	3574.1	3.55317
Q13098	3573.91	3.55314
P33993	3571.37	3.55283
Q96HS1	3567.99	3.55242
P27816	3563.32	3.55185
P35222	3554.52	3.55078
P02786	3553.62	3.55067
Q96DI7	3553.61	3.55067
Q9BR76	3551.79	3.55045
Q00534	3549.96	3.55022
P57723	3546.01	3.54974
Q9UHB6	3544.62	3.54957
Q9BZX2	3541.98	3.54925
Q9BRT3	3537.98	3.54875
O95400	3537.2	3.54866
Q96DB5	3535.56	3.54846
Q9BVJ7	3534.4	3.54832
Q9Y376	3531.38	3.54794
P53985	3530.14	3.54779
O75940	3526.45	3.54734
Q9H2H8	3525.59	3.54723
Q9NUP9	3523.43	3.54697
P07686	3517.75	3.54626
Q9GZZ9	3510.6	3.54538
P82650	3509.88	3.54529
O14980	3506.81	3.54491
Q9H9H4	3504.46	3.54462
P51970	3502.61	3.54439
P22102	3502.35	3.54436
Q9Y3C4	3499.44	3.544
Q86X55	3494.59	3.5434
Q9BWF3	3492.81	3.54317
P26006	3492.06	3.54308
Q16763	3480.41	3.54163
P51809	3479.06	3.54146
Q9BSJ8	3477.3	3.54124
P60510	3475.85	3.54106
Q9H0D6	3472.63	3.54066
Q9ULZ3	3472.39	3.54063
Q9Y2Q9	3469.84	3.54031
Q96PU8	3469	3.5402
Q9UBU9	3468.08	3.54009
P17568	3468.05	3.54009
Q2TAY7	3463.03	3.53946
Q9NRG1	3459.3	3.53899
Q92783	3454.45	3.53838
O95793	3448.46	3.53762
Q9BQ50	3448.11	3.53758
Q8IY81	3445.15	3.53721
Q96CS3	3443.52	3.537
P60520	3443.24	3.53697
Q96B23	3442.03	3.53681
Q12849	3440.02	3.53656
Q8IVD9	3438.58	3.53638
P50452	3436.02	3.53606
Q13637	3431.86	3.53553
P46940	3424.92	3.53465
P46109	3424.4	3.53459
Q96G03	3423.34	3.53445
O60884	3418.95	3.53389
P37198	3417.4	3.5337
Q6NYC1	3417.1	3.53366
Q8IVT2	3410.39	3.5328
B3EWG3	3406.31	3.53228
P14635	3403.39	3.53191
O15231	3403.08	3.53187
P10619	3401.83	3.53171
P49588	3399.8	3.53145
Q15024	3399.67	3.53144
Q9BV38	3399.02	3.53135
Q8WWY3	3396.74	3.53106
O15269	3396.35	3.53101
Q9Y294	3387.96	3.52994
P15144	3385.17	3.52958
Q96IJ6	3378.32	3.5287
Q9NR33	3376.86	3.52851
Q9Y3Y2	3369.31	3.52754
O75323	3367.94	3.52736
Q96JJ7	3367.81	3.52735
P51648	3365.1	3.527
Q8WVC0	3364.18	3.52688
P26196	3363.29	3.52676
Q9Y371	3361.63	3.52655
Q9UNF0	3361.35	3.52651
Q9Y6A4	3357.76	3.52605
P01833	3356.43	3.52588
Q9NPF4	3352.18	3.52533
Q9NVS9	3350.68	3.52513
P43897	3349.26	3.52495
Q04206	3345.5	3.52446
P63151	3342.14	3.52402
Q10471	3334.14	3.52298
P35269	3329.42	3.52237
Q7Z4H8	3327.88	3.52217
P02655	3324.92	3.52178
Q9UKL0	3319.2	3.52103
O94842	3314.56	3.52043
O00116	3313.03	3.52023
P35221	3312.04	3.5201
Q96RS6	3305.76	3.51927
Q9BXW7	3305.65	3.51926
Q6ZUV0	3298.89	3.51837
P33991	3295.62	3.51794
Q96KB5	3290.77	3.5173
P40123	3286.43	3.51672
Q07866	3284.59	3.51648
Q8TDQ7	3283.27	3.51631
Q9UFG5	3283.22	3.5163
P54920	3276.5	3.51541
Q99986	3269.58	3.51449
Q9Y365	3268.03	3.51429
P35914	3264.7	3.51384
P26440	3251.29	3.51206
Q9BPZ3	3250.61	3.51196
O15126	3247.93	3.51161
Q92544	3247.17	3.5115
Q13084	3243.07	3.51096
P31040	3241.15	3.5107
P01700	3237.09	3.51015
O95571	3235.26	3.50991
Q99460	3233.7	3.5097
Q92572	3229.58	3.50915
Q3ZCQ8	3227.64	3.50889
P53621	3225.97	3.50866
Q14694	3225.72	3.50863
Q9UBW8	3223.36	3.50831
Q7Z7K6	3221.3	3.50803
Q9H6Z4	3218.97	3.50772
O60216	3216.02	3.50732
O75534	3213.32	3.50695
P84022	3202.03	3.50542
O43181	3192.03	3.50407
Q15599	3189.28	3.50369
Q6UXN9	3185.59	3.50319
P19367	3182.05	3.50271
P54886	3181.01	3.50256
Q15393	3180.18	3.50245
Q8TC12	3179.97	3.50242
P30419	3178.17	3.50218
Q9Y320	3177.33	3.50206
Q9Y6E2	3176.51	3.50195
O60711	3172.49	3.5014
O95373	3168.9	3.50091
P50583	3168.83	3.5009
O94826	3166.78	3.50062
Q9HC98	3161.85	3.49994
O94915	3158.21	3.49944
Q96HC4	3157.79	3.49938
Q9BT78	3156.39	3.49919
Q6XQN6	3151.74	3.49855
P05090	3150.58	3.49839
P29992	3149.95	3.4983
Q12846	3148.26	3.49807
O95757	3140.92	3.49706
Q13330	3137.65	3.4966
[truncated: 2,263 more rows]

## Sheet: Data_Figure S3
MS/MS spectra of identified peptides																															MS/MS spectra of synthetic peptides
KRAS_G12D		KRAS_WT			IQGAP1_G1047R		IQGAP1_WT			GMPS_R435T		GMPS_WT			CCT8_A488T		CCT8_WT			ATP2B1_K806N		ATP2B1_WT			PLEC_R4206H		PLEC_WT				KRAS_G12D		KRAS_WT			IQGAP1_G1047R		IQGAP1_WT			GMPS_R435T		GMPS_WT			CCT8_A488T		CCT8_WT
LVVVGADGVGK		LVVVGAGGVGK			VDQIQEIVTR		VDQIQEIVTGNPTVIK			ELGLPEELVSTHPFPGPGLAIR		ELGLPEELVSR			NVGLDIEAEVPTVK		NVGLDIEAEVPAVK			QVVAVTGDGTNDGPALNK		QVVAVTGDGTNDGPALK			HGLFDEEMNEILTDPSDDTK		GLFDEEMNEILTDPSDDTK				LVVVGADGVGK		LVVVGAGGVGK			VDQIQEIVTR		VDQIQEIVTGNPTVIK			ELGLPEELVSTHPFPGPGLAIR		ELGLPEELVSR			NVGLDIEAEVPTVK		NVGLDIEAEVPAVK
m/z	Intensity	m/z	Intensity		m/z	Intensity	m/z	Intensity		m/z	Intensity	m/z	Intensity		m/z	Intensity	m/z	Intensity		m/z	Intensity	m/z	Intensity		m/z	Intensity	m/z	Intensity			m/z	Intensity	m/z	Intensity		m/z	Intensity	m/z	Intensity		m/z	Intensity	m/z	Intensity		m/z	Intensity	m/z	Intensity
213.157	91	201.403	83		214.153	63	162.911	6		226.134	78	197.19	47		104.197	5	210.908	12		115.917	6	200.14	58		111.578	6	226.12	38			LVVVGADGVGK		164.742	6		215.098	58	215.105	69		215.142	52	199.722	26		197.725	13	201.124	58
240.134	40	213.156	54		229.117	23	173.981	6		227.096	69	216.141	73		106.816	5	214.117	75		163.676	6	228.133	238		136.11	6	303.094	53			167.388	56	199.147	60		224.148	97	232.131	75		225.124	28	215.139	43		198.802	19	201.911	56
256.164	44	243.108	107		231.128	41	233.091	17		235.886	12	225.122	101		110.807	5	219.113	25		201.312	6	245.098	8		201.092	109	318.179	125			204.133	113	213.161	511		226.081	46	242.151	262		227.103	42	216.167	22		214.119	229	211.182	22
270.191	19	244.172	35		232.126	41	244.091	7		244.138	59	243.131	94		126.505	5	229.084	19		225.138	7	246.111	52		227.172	45	363.184	178			213.161	590	213.277	7		227.065	29	243.148	58		243.134	68	224.969	24		214.151	32	213.106	39
302.123	65	252.142	33		242.148	41	260.198	22		254.15	53	244.137	62		126.561	10	230.081	103		228.132	31	260.2	58		246.088	48	364.312	7			214.122	6	215.165	88		242.151	64	244.092	47		244.139	124	225.126	84		229.117	68	214.119	56
303.205	44	257.161	58		243.121	7	294.178	6		268.166	43	254.146	57		136.216	5	243.989	25		229.119	41	271.189	52		266.148	43	373.131	26			214.164	221	240.07	8		243.97	16	258.109	16		254.15	88	225.269	12		242.182	74	214.527	7
312.229	100	265.118	57		249.921	34	296.529	6		273.068	39	255.133	41		150.576	5	244.062	28		252.152	65	272.164	85		316.991	27	401.216	66			215.16	17	240.133	70		244.092	336	260.105	7		282.144	152	226.125	85		259.377	37	215.121	51
315.172	47	267.209	97		276.163	53	297.117	48		297.157	37	256.646	15		158.855	67	246.179	32		261.156	40	273.122	24		317.013	13	411.191	44			222.557	6	242.881	6		245.098	43	260.195	203		284.119	30	226.355	6		271.139	541	238.09	59
327.202	74	271.138	36		279.111	108	313.234	51		300.159	146	300.154	527		167.763	6	258.422	6		262.136	37	282.186	39		328.228	41	433.207	185			226.12	35	243.11	135		246.099	46	261.199	36		284.195	32	243.137	239		271.185	48	240.182	42
330.15	31	274.71	38		297.2	37	326.487	6		303.841	22	300.19	59		172.968	5	262.159	56		275.103	67	299.174	63		350.159	42	478.044	14			231.246	17	256.165	127		246.255	14	274.122	48		300.154	447	244.138	47		272.145	36	246.182	42
343.164	78	282.181	230		301.142	50	330.125	59		305.162	26	302.099	54		173.458	5	265.116	42		299.208	76	299.21	23		357.179	76	478.212	110			239.219	67	257.161	71		258.109	34	298.163	57		301.159	84	244.876	6		273.148	46	247.185	57
354.143	42	284.16	47		305.521	18	343.16	494		310.214	38	311.193	100		212.109	69	266.114	59		301.991	106	300.469	13		358.106	64	485.165	39			244.095	151	260.138	26		273.089	39	312.155	55		302.875	14	254.151	69		286.139	205	268.169	31
356.113	43	294.144	31		306.194	48	344.164	286		329.183	36	313.2	24		214.117	47	268.166	22		312.157	36	301.215	34		359.109	47	488.217	28			253.192	18	267.208	134		276.165	247	312.226	52		356.144	36	255.157	57		295.139	63	271.138	537
356.71	62	298.211	48		307.11	37	344.218	6		330.216	48	356.145	217		215.121	41	271.142	189		316.089	13	309.17	39		369.129	41	493.193	34			255.102	48	270.18	46		296.168	53	326.192	16		359.244	63	259.096	50		298.176	109	272.135	56
360.221	53	299.104	68		308.16	22	353.183	55		356.144	152	361.221	69		216.856	5	275.108	32		327.201	332	310.195	63		385.453	54	498.215	38			256.161	55	271.139	83		299.145	47	328.187	33		367.234	391	262.147	12		312.111	34	275.046	17
361.225	92	301.12	17		312.094	22	357.194	6		366.045	6	362.212	48		219.941	5	283.111	87		329.46	92	312.176	46		394.046	86	505.171	105			257.169	52	280.152	41		308.128	37	341.228	62		368.23	253	263.149	49		312.16	29	285.157	39
372.183	50	303.2	32		313.201	45	359.192	73		368.238	61	369.174	56		221.061	5	283.142	12		333.172	41	313.157	41		397.017	93	517.002	12			267.209	87	284.14	52		312.16	54	342.203	86		385.217	20	282.145	371		316.186	29	286.141	105
386.852	34	308.168	39		314.18	78	371.192	42		369.166	39	373.172	45		252.172	51	286.141	44		341.25	22	327.202	549		400.672	67	517.803	23			270.703	6	284.195	43		315.169	220	343.161	1595		385.243	488	282.511	6		316.206	7	286.176	53
387.192	56	312.23	255		322.138	59	381.181	69		385.17	47	377.22	102		256.088	35	299.137	68		363.139	57	328.152	38		415.151	27	521.194	91			271.169	70	285.156	281		315.19	17	344.166	296		386.249	186	283.203	44		323.211	45	287.149	38
394.729	121	314.181	230		323.207	66	400.196	41		385.243	368	382.224	95		262.151	57	302.135	60		369.247	74	335.111	46		415.176	30	523.07	39			272.124	257	285.194	30		316.311	6	344.592	26		395.228	111	300.155	1036		328.207	32	296.202	48
397.2	49	317.142	71		334.154	55	401.232	35		390.742	77	385.243	382		268.127	69	304.164	28		371.228	48	339.061	58		417.646	21	532.241	31			274.158	6	287.841	6		322.139	71	344.707	13		397.199	62	301.159	203		330.123	59	312.12	117
400.177	45	324.118	44		341.219	29	405.142	27		396.23	33	396.235	28		271.137	335	310.925	6		373.209	71	339.684	13		422.941	47	534.209	50			279.263	73	288.581	7		326.136	57	349.409	12		413.238	523	302.872	7		330.33	14	317.22	34
402.246	51	324.225	32		343.12	47	413.174	33		413.239	276	406.217	49		272.592	5	311.109	93		374.239	45	341.253	51		426.701	52	534.255	90			282.179	33	294.2	53		329.421	28	352.198	45		414.237	93	311.198	30		338.219	26	318.225	24
410.17	55	333.124	44		343.162	173	426.226	34		415.212	74	409.208	46		280.169	36	312.111	186		375.246	57	343.236	39		432.805	6	543.237	6			283.143	33	295.219	58		331.205	78	353.178	79		422.249	45	312.193	48		339.207	107	330.127	78
429.577	14	334.122	51		344.157	137	427.178	38		460.22	25	410.243	46		280.342	5	313.151	48		380.862	42	344.241	29		433.204	61	545.24	35			284.229	48	296.171	81		340.151	135	357.142	41		423.226	37	340.184	91		342.204	37	339.202	48
435.249	53	337.188	53		348.198	46	428.248	122		469.227	196	411.126	26		287.584	5	313.333	24		381.212	174	345.155	44		436.214	26	562.25	213			285.153	93	297.157	154		341.211	42	357.176	143		453.217	36	344.19	47		343.159	41	341.145	41
459.294	26	338.195	43		352.2		429.174	19		469.277	56	413.24	275		300.159	50	314.186	26		383.176	6	351.172	47		439.25	64	565.247	175			297.058	14	298.157	74		342.983	7	359.265	90		469.231	99	356.143	303		344.161	53	343.156	35
468.716	62	339.621	12		354.182	21	446.271	39		490.15	28	413.936	12		303.631	5	317.228	38		387.187	42	353.218	38		439.693	79	571.264	22			297.155	46	298.214	44		343.075	6	370.212	81		471.242	32	357.15	45		347.225	51	350.169	29
471.256	56	342.174	157		358.178	32	455.21	32		496.287	42	415.223	870		329.867	5	324.157	51		398.24	165	354.144	29		444.254	64	578.203	43			298.139	89	299.205	51		343.136	77	371.194	199		478.687	6	357.695	34		353.134	37	353.213	73
472.293	79	355.197	48		363.169	62	456.245	337		508.178	48	415.519	14		334.33	5	328.15	47		418.714	49	354.22	45		445.244	52	589.261	39			298.209	79	299.523	26		343.16	2115	372.195	96		482.293	41	361.219	80		353.219	63	356.23	169
476.266	90	355.238	88		363.189	16	458.307	47		511.238	30	415.726	329		334.854	5	331.136	52		421.029	26	356.793	18		448.372	58	601.195	73			298.849	6	300.132	64		343.182	6	373.204	38		512.686	12	362.223	72		354.183	51	357.209	43
486.256	32	360.225	165		366.042	15	458.333	12		513.551	40	438.276	46		337.276	5	332.163	34		421.156	36	357.176	309		449.742	42	607.245	29			299.21	33	302.919	12		344.165	389	373.361	6		512.798	35	366.899	14		355.177	39	358.158	49
488.261	59	366.221	96		371.189	29	471.256	51		515.205	35	441.23	38		338.708	5	339.242	49		439.028	61	357.311	16		455.24	63	609.358	31			300.13	56	303.051	12		348.018	16	385.171	80		513.302	82	367.236	216		356.226	155	365.144	73
490.846	18	369.229	65		373.176	34	473.267	84		522.261	93	469.229	67		341.598	5	340.184	59		445.212	45	358.128	23		457.239	34	610.285	64			301.117	304	303.203	250		353.181	167	391.159	43		522.282	44	368.237	91		357.177	42	367.195	120
496.269	46	370.188	82		373.215	41	476.214	34		531.268	37	471.77	57		345.462	5	342.204	95		452.28	65	363.186	39		458.052	55	616.188	57			301.151	38	303.475	13		354.165	161	393.21	76		528.255	54	372.171	91		357.209	37	369.211	79
497.283	38	371.21	49		374.176	52	476.254	18		534.294	64	472.277	58		356.229	114	343.164	32		454.473	99	368.191	36		459.541	61	621.24	37			303.203	425	303.904	14		355.189	58	399.189	54		541.97	39	373.171	24		357.228	198	370.159	34
503.175	47	371.228	49		375.05	6	476.822	27		540.268	31	472.305	6		358.16	34	346.201	45		459.184	28	373.209	21		459.794	6	645.285	36			305.209	59	304.205	53		357.185	130	403.186	26		548.492	42	385.179	118		358.217	14	371.19	84
507.787	62	373.284	22		375.237	127	479.172	81		540.297	6	474.303	135		369.253	5	350.136	42		465.949	28	379.956	13		462.467	62	646.283	42			311.135	43	311.437	62		358.173	52	423.239	40		555.281	49	385.245	551		365.173	39	371.229	43
514.228	42	379.27	59		390.181	47	481.224	36		545.262	26	475.307	101		371.229	87	355.142	13		468.201	34	386.283	27		473.192	59	648.951	18			312.23	1343	312.163	13		358.211	42	425.247	33		568.304	82	386.25	130		368.201	83	383.192	44
527.278	57	381.157	23		391.194	33	482.257	33		547.26	75	482.273	28		376.255	49	356.234	49		468.97	56	387.199	25		480.202	53	652.223	60			313.189	60	312.228	889		364.713	191	427.18	39		582.308	36	386.624	12		369.146	51	383.54	26
530.309	245	383.231	27		393.22	95	485.235	143		549.329	57	484.245	39		384.225	120	357.197	48		469.314	29	392.24	37		481.51	66	662.258	55			313.233	311	312.686	27		365.212	74	428.248	246		611.336	11	387.249	44		371.229	29	384.224	256
546.288	54	384.232	62		411.099	26	498.236	47		551.324	41	488.285	53		384.616	13	359.151	51		470.315	95	394.207	36		487.597	18	662.3	1633			313.337	34	312.761	16		367.159	48	429.25	100		624.373	37	388.781	33		381.216	53	385.209	154
556.28	38	384.305	43		416.171	45	499.256	45		552.276	119	493.227	44		385.215	83	362.201	59		472.096	57	396.134	37		488.213	31	662.341	17			314.673	26	313.233	129		370.21	26	435.202	43		637.316	26	389.512	13		384.224	260	395.192	360
571.347	109	388.248	47		417.224	54	502.208	45		558.27	29	500.777	90		386.207	73	363.204	91		472.78	34	398.241	965		489.07	16	663.805	21			315.169	60	314.183	413		371.19	79	438.236	150		639.103	53	395.233	61		385.226	76	397.205	37
571.355	93	389.683	16		419.196	61	513.23	19		561.215	41	502.309	43		395.193	84	369.139	56		476.747	41	398.979	37		490.025	12	664.195	13			316.161	36	314.899	6		371.214	49	439.228	56		639.328	47	397.236	43		385.997	6	398.1	26
585.337	47	396.236	59		422.203	51	514.268	19		568.297	102	503.294	49		396.189	62	371.228	98		478.215	6	399.19	29		490.981	67	664.982	24			324.203	27	315.187	58		374.204	33	440.222	27		639.418	17	407.218	18		386.171	17	399.224	96
591.273	31	398.235	43		424.18	37	516.308	44		569.282	93	504.297	49		397.098	31	372.186	13		479.264	36	399.212	14		496.231	161	667.741	6			324.228	83	321.776	35		375.235	519	451.266	21		639.675	382	407.721	108		386.211	106	400.201	88
598.317	91	398.276	18		428.209	36	528.306	27		576.492	6	507.236	51		399.226	120	375.163	121		480.259	106	401.225	18		497.239	151	673.222	42			325.146	118	323.197	78		376.237	230	451.948	22		640.013	565	408.143	39		394.753	6	401.199	24
603.309	743	399.2	34		428.229	36	540.257	48		577.297	31	512.213	44		400.177	78	375.182	110		481.282	80	401.244	32		504.231	7	675.285	71			325.193	96	324.172	51		377.136	14	452.242	42		640.175	27	409.252	64		394.893	27	409.255	28
604.313	167	399.355	6		428.248	28	544.28	47		584.257	23	526.242	86		411.26	31	379.179	14		495.198	59	402.653	13		513.603	52	691.291	385			326.192	57	324.203	54		377.242	58	453.216	91		640.347	334	413.241	306		395.194	261	411.214	29
604.644	17	400.24	52		429.758	55	552.272	77		608.312	23	541.31	31		414.244	60	382.216	47		497.307	356	408.198	32		514.278	51	696.372	25			327.2	41	325.184	105		381.176	42	453.24	62		640.679	241	414.249	28		396.194	50	412.188	59
607.378	16	400.786	41		436.137	33	556.266	22		620.281	28	544.246	44		415.183	64	383.081	11		504.273	29	415.187	60		516.194	26	710.258	25			329.145	182	332.204	6		385.173	115	454.189	41		641.831	27	414.96	27		397.174	41	414.097	18
612.337	29	401.172	42		439.723	6	556.31	179		621.328	78	554.748	37		416.286	33	384.228	289		509.137	58	415.212	42		524.898	44	713.72	45			330.14	33	337.037	6		393.212	180	455.518	16		642.562	7	415.225	1349		398.237	37	414.272	2116
614.335	13	402.19	64		441.728	71	557.367	380		621.384	31	556.265	40		421.422	5	385.173	38		511.203	67	420.125	78		528.216	69	732.263	47			342.216	46	339.205	60		399.229	35	456.245	976		642.787	14	415.255	68		399.185	14	415.156	71
614.409	42	404.299	35		450.083	61	565.318	62		622.269	41	557.228	41		426.236	66	385.191	61		515.222	49	426.271	56		532.183	17	739.337	33			343.165	216	340.204	63		408.228	12	457.247	265		644.027	19	415.728	309		399.224	191	415.188	77
624.295	44	407.192	43		452.188	52	567.349	44		628.393	52	557.316	83		443.215	60	385.227	179		516.517	50	428.151	33		537.221	290	741.405	20			344.167	52	341.214	58		410.078	66	458.222	59		644.371	6	416.055	14		400.224	74	415.226	44
629.377	74	408.233	61		458.297	13	570.281	32		639.339	31	562.82	65		443.255	26	389.179	69		517.222	56	428.284	58		539.876	6	744.293	36			344.488	24	341.253	77		410.172	37	460.313	80		654.335	74	416.226	292		410.213	46	415.274	788
637.272	39	413.25	356		460.176	66	578.293	44		639.681	501	564.266	30		444.282	911	390.154	125		525.299	49	431.174	38		545.887	57	746.335	71			345.063	12	342.177	536		410.239	282	468.213	41		669.324	42	417.232	54		411.195	48	415.687	7
645.36	43	416.206	35		461.112	34	581.286	94		640.015	543	568.293	44		451.32	57	393.184	53		531.735	43	434.178	29		550.431	86	747.336	91			351.697	134	342.214	155		411.223	51	469.219	71		675.369	97	441.235	32		412.194	40	416.271	44
652.363	6	417.248	138		462.726	57	581.519	32		640.297	76	578.258	54		451.913	5	395.193	153		537.57	42	440.23	12		552.216	66	748.255	37			352.186	77	343.18	127		411.246	29	470.262	237		675.869	76	445.197	30		412.222	25	417.276	54
673.359	39	417.278	27		468.235	18	584.304	337		640.353	228	586.963	41		452.221	56	399.223	84		538.036	31	448.785	6		561.28	13	752.398	31			352.698	67	344.204	43		412.237	109	472.202	111		677.38	37	449.758	43		413.2	6	417.461	15
676.362	37	418.721	13		468.295	12	593.268	6		640.384	35	590.807	61		460.641	5	402.246	33		543.107	29	461.698	54		570.266	53	759.345	61			353.19	64	352.16	29		428.254	522	473.273	109		677.707	147	452.229	62		415.183	152	417.926	8
683.389	54	418.816	6		470.266	6	594.312	52		642.238	23	598.275	37		470.291	103	404.217	59		544.767	19	467.217	79		573.238	43	761.308	17			354.179	658	354.178	60		429.253	69	482.228	29		678.041	55	463.227	34		416.182	34	425.205	34
686.395	524	420.757	74		472.224	58	597.255	42		644.609	17	600.38	37		471.246	52	411.165	24		548.269	38	469.312	294		580.343	23	764.707	29			355.164	235	355.228	37		429.753	44	483.224	17		680.603	86	469.117	6		416.258	70	425.238	69
697.383	8	421.179	55		473.267	48	600.339	14		650.368	39	603.343	426		473.2	8	413.159	100		554.199	40	470.256	36		587.759	69	766.276	24			355.232	112	356.232	57		430.257	48	484.274	95		682.348	59	469.227	103		417.187	32	428.247	44
700.396	156	424.244	33		482.229	42	606.22	39		656.824	50	605.345	69		480.28	54	413.256	57		554.327	55	476.271	65		591.861	57	768.287	34			355.257	13	359.855	11		436.188	57	485.238	73		695.847	46	472.268	106		418.187	23	429.199	63
702.377	621	425.226	35		483.294	16	609.269	43		661.015	6	611.847	88		481.29	69	414.17	80		555.707	68	477.074	69		593.222	63	771.901	13			355.377	14	360.223	602		438.227	131	485.269	65		705.392	56	474.305	203		423.181	44	431.201	30
704.994	15	434.165	34		484.783	218	611.374	26		670.888	52	613.301	38		481.716	45	414.271	1063		556.192	17	480.189	24		593.799	35	773.772	59			358.142	101	361.23	80		439.235	16	486.222	91		711.371	28	475.308	131		425.167	18	435.261	32
713.403	24	434.252	73		485.276	178	612.261	46		671.288	47	613.351	49		482.265	87	415.184	52		556.308	69	483.006	20		594.235	177	777.324	1445			358.173	53	368.229	98		447.979	29	486.276	47		738.363	7	475.73	17		425.238	37	443.214	72
726.423	42	434.713	12		486.752	82	614.255	36		676.261	29	617.827	12		493.788	79	415.28	101		560.458	6	483.225	25		598.039	90	777.946	27			360.225	1685	369.248	78		452.237	94	487.222	51		739.354	71	481.236	32		426.224	71	444.258	54
743.412	73	439.269	46		487.233	95	614.282	28		676.326	28	621.352	52		495.254	41	421.256	43		572.784	12	485.309	684		602.623	23	782.393	14			360.772	6	370.165	47		453.197	71	487.366	14		751.348	11	482.3	51		426.264	178	453.246	201
745.448	58	441.249	377		487.701	6	614.348	48		677.378	119	622.024	53		499.257	356	423.195	14		573.317	36	486.969	33		602.673	11	787.377	40			361.229	260	370.212	75		453.238	95	488.23	68		765.083	117	483.303	28		427.274	121	454.202	12
770.438	44	441.279	19		488.317	186	617.301	53		683.42	64	622.358	47		502.232	77	425.217	22		577.054	6	488.761	6		603.533	6	789.367	33			362.036	22	371.203	239		456.244	415	499.254	51		769.268	54	493.282	48		429.196	65	454.226	63
787.434	653	446.564	6		489.254	51	619.82	46		696.307	39	622.809	73		505.243	34	425.251	61		579.489	6	488.916	33		603.935	13	792.903	57			362.231	134	371.899	18		457.251	172	499.279	6		770.859	43	499.327	71		430.199	31	456.247	58
797.414	23	448.205	37		493.231	65	624.233	39		696.344	37	639.331	66		511.016	5	426.239	51		582.654	6	492.177	56		604.759	21	798.356	51			362.825	12	372.224	132		462.765	57	501.279	53		772.088	69	500.526	15		438.135	26	457.252	49
801.444	636	451.264	16		493.784	126	626.317	25		699.999	38	640.35	243		512.126	37	427.147	50		584.091	21	497.309	886		609.576	6	804.376	28			366.281	64	372.727	150		464.264	54	513.232	36		777.426	288	510.293	51		439.222	12	462.209	27
843.417	26	456.637	26		494.038	47	634.869	16		702.383	64	654.685	7		513.265	41	428.253	69		584.317	54	498.312	167		609.761	93	805.326	31			369.24	67	377.72	49		467.229	72	521.268	41		778.751	72	526.241	41		440.215	27	464.214	47
860.44	25	456.724	53		495.223	46	635.293	66		708.399	12	672.345	34		523.209	59	429.126	23		585.283	95	499.66	14		615.432	26	806.339	32			370.258	65	381.181	78		470.234	34	523.265	12		780.471	285	540.299	41		441.193	6	465.203	142
863.418	43	456.964	34		495.257	36	637.305	25		710.266	48	678.312	32		523.284	72	429.206	39		594.255	39	499.875	16		616.028	48	816.474	14			371.253	36	381.225	41		471.215	49	535.231	42		781.471	149	562.313	147		442.257	45	468.213	36
900.514	55	458.283	24		497.704	75	639.249	15		711.113	15	710.406	25		526.21	49	431.116	45		598.358	187	500.137	39		617.297	46	822.15	47			372.073	17	381.246	76		471.299	56	539.281	90		781.938	90	568.296	125		444.093	6	468.237	29
903.682	21	459.258	47		497.802	7	640.861	42		711.342	42	712.883	31		526.288	43	433.156	38		599.282	12	508.21	35		618.286	58	822.334	222			372.189	1037	382.196	66		473.266	21	539.365	70		782.448	123	570.307	49		444.172	29	470.298	174
924.461	48	464.212	65		498.163	68	642.51	27		713.375	29	723.411	25		528.976	32	434.236	46		599.35	214	509.271	34		627.409	27	834.335	57			372.23	34	382.226	19		476.263	73	550.256	41		782.93	8	582.202	50		444.212	21	471.255	16
		468.312	51		500.049	34	645.261	40		716.365	35	732.391	241		534.324	49	438.271	22		600.748	44	516.245	31		630.276	39	843.327	28			373.194	56	383.3	154		476.763	81	551.25	63		783.479	12	585.32	60		444.235	31	473.303	41
		470.222	30		502.309	56	648.233	38		722.399	65	733.806	14		538.329	35	440.168	34		601.359	21	524.246	28		631.837	46	845.283	27			373.881	26	383.711	18		480.259	91	552.729	14		785.919	25	594.832	41		444.281	2439	480.28	63
		473.276	102		505.211	74	648.288	23		723.71	17	739.425	22		542.014	43	442.211	71		601.894	39	528.328	44		633.35	7	857.387	28			374.186	67	384.227	31		482.227	62	554.316	29		845.968	65	603.349	446		445.285	921	481.238	133
		473.297	112		510.294	69	652.352	35		733.347	78	742.372	29		542.283	44	442.216	111		602.303	40	533.705	22		635.775	58	859.391	36			379.199	58	385.256	27		483.228	151	555.321	12		846.47	132	603.832	12		446.288	189	481.284	38
		475.292	75		514.706	61	652.738	74		737.923	54	749.413	37		542.707	5	442.228	68		602.769	41	536.209	42		645.288	52	861.323	33			381.249	108	386.425	64		484.779	691	556.313	200		852.455	30	604.355	69		447.01	7	482.231	296
		478.262	54		516.213	26	655.396	32		739.383	73	751.393	47		543.355	169	444.161	22		606.78	67	538.29	64		646.365	38	861.872	71			382.171	162	396.225	179		485.24	47	557.294	34		865.435	19	605.353	30		452.282	45	483.217	30
		478.29	89		517.148	50	663.356	71		742.445	62	763.44	28		544.348	151	446.235	19		607.272	40	540.253	66		649.765	111	868.406	47			383.177	106	396.802	43		485.281	282	557.364	863		894.427	32	605.763	6		453.249	107	485.267	29
		479.722	69		519.318	26	666.268	54		753.39	31	769.384	80		545.76	5	450.209	56		618.211	26	543.285	42		654.306	21	869.876	72			383.3	254	397.229	98		486.287	51	558.126	18		895.415	49	606.569	6		454.212	57	492.272	56
		484.315	32		520.319	26	668.087	31		754.42	42	781.421	57		564.23	5	453.232	32		622.114	36	544.215	20		656.799	61	873.454	28			384.23	37	398.203	58		488.317	1024	558.284	38		896.436	66	619.301	64		454.256	61	496.227	29
		486.395	8		523.305	37	670.319	21		756.368	52	793.422	64		567.242	60	453.288	53		623.914	52	546.208	90		658.785	270	876.869	29			384.3	43	398.803	14		489.323	348	558.361	156		910.456	19	621.329	27		454.897	37	496.328	46
		487.223	79		525.753	37	671.413	74		756.432	70	795.378	12		571.312	32	465.219	99		627.246	47	550.114	56		658.861	51	878.371	1318			385.149	43	399.198	265		489.904	6	559.366	35		910.493	98	640.348	41		455.232	50	496.98	12
		487.333	153		529.291	45	682.327	54		757.38	85	796.433	29		572.288	39	468.255	55		636.173	63	551.057	43		662.297	783	882.626	18			386.208	29	399.229	49		490.321	49	565.292	43		911.456	31	655.296	37		464.21	53	498.287	132
		488.278	93		535.351	60	683.26	51		764.432	24	806.581	24		577.907	5	469.19	49		637.835	95	554.335	37		671.557	32	882.663	8			386.226	45	400.198	47		493.786	390	566.292	139		911.748	12	672.358	40		465.198	91	499.251	621
		496.104	26		539.79	46	685.266	72		767.374	63	812.426	153		579.312	28	474.165	187		638.001	21	556.306	42		676.325	71	884.529	28			396.227	91	401.207	77		494.284	245	566.329	33		912.482	42	710.424	34		466.199	86	499.32	6
		498.268	100		542.265	56	685.346	88		767.445	48	829.228	42		580.314	27	478.167	34		638.371	51	561.2	17		681.317	44	889.349	57			396.268	43	401.735	6		494.746	27	567.274	224		927.536	21	714.386	47		466.257	39	499.352	6
		501.263	42		543.288	54	687.292	33		767.695	16	829.441	4855		584.223	6	478.269	29		640.679	62	563.487	41		684.399	34	895.311	43			397.097	21	406.203	57		494.771	77	567.305	53		950.007	64	715.361	46		467.206	32	500.248	282
		504.277	29		550.278	41	687.427	74		768.922	73	829.827	14		584.337	231	480.281	49		644	33	563.72	46		688.039	69	900.319	37			397.211	260	411.29	109		495.02	41	568.281	27		950.506	32	732.065	13		468.211	95	500.902	23
		506.301	22		550.743	84	694.327	18		774.4	33	830.559	58		585.169	12	488.317	72		644.961	73	568.237	31		688.926	43	900.375	53			397.233	40	412.259	78		495.194	6	568.307	46		956.471	36	732.392	629		470.241	57	501.265	34
		506.806	40		550.772	17	697.326	63		776.938	71	831.039	21		590.233	5	493.249	151		648.51	25	568.274	19		697.309	54	903.449	12			398.214	133	413.252	708		497.429	6	569.329	36		959.013	1796	733.395	179		470.297	75	501.561	37
		510.266	14		551.302	48	697.392	31		780.468	156	831.83	38		591.316	32	494.201	13		651.801	130	569.27	51		699.307	119	903.496	14			398.809	39	414.145	6		499.248	105	571.308	107		959.427	37	734.394	21		471.252	48	508.244	23
		512.277	33		556.29	78	699.257	22		781.974	18	831.879	7		594.316	52	496.253	35		651.982	51	570.36	33		701.288	38	909.339	52			399.201	68	414.255	474		500.895	7	573.328	28		959.513	1650	735.382	23		472.26	8	508.279	26
		512.314	92		557.288	57	699.768	56		785.402	38	832.917	14		599.307	82	497.263	55		655.377	77	572.303	33		706.314	45	917.391	47			400.004	32	417.124	13		506.254	54	582.32	71		959.924	19	736.307	6		480.283	38	510.279	37
		515.187	6		559.297	44	699.891	49		797.393	6	833.332	39		606.964	22	499.253	271		660.979	7	573.235	28		731.339	41	919.454	86			400.042	13	417.208	95		509.273	43	582.898	7		960.012	1182	738.397	6		481.24	133	511.765	67
		516.269	6		561.207	29	700.444	30		797.437	34	833.641	7		607.271	41	499.297	46		663.468	44	573.273	68		731.419	34	927.401	48			400.145	33	417.246	1827		516.753	29	583.236	28		960.518	653	754.429	33		482.226	299	513.215	34
		517.222	26		565.845	39	701.335	83		801.467	33	834.924	7		607.344	30	502.299	39		663.998	47	573.778	70		739.844	49	936.369	93			400.182	1359	418.249	219		520.304	41	583.342	37		961.02	51	777.377	27		482.261	60	513.339	564
		517.279	38		567.274	57	701.38	62		810.507	46	835.707	14		612.338	42	504.225	28		664.294	100	577.263	71		741.027	70	941.459	55			400.428	24	419.255	43		521.186	24	583.82	6		962.319	6	793.404	39		483.251	28	514.25	20
		519.279	30		573.788	65	702.916	12		810.742	51	836.243	27		613.04	11	510.287	30		669.501	65	581.94	6		742.236	33	950.898	61			401.015	37	421.766	58		521.253	41	584.245	34		962.397	21	811.434	133		484.238	13	514.341	216
		526.26	45		574.291	47	706.414	47		827.349	51	837.514	16		616.268	24	513.34	229		670.295	34	584.088	8		742.856	46	958.393	6			401.124	34	423.235	132		522.253	32	584.304	1040		963.504	34	812.423	256		486.221	22	515.345	25
		527.004	16		575.24	57	708.361	35		836.961	39	840.167	13		618.339	31	514.243	37		672.891	30	589.669	86		744.296	48	960.448	26			401.188	349	424.241	65		525.252	6	585.16	13		964.457	6	813.419	65		491.267	40	516.208	6
		539.399	16		576.373	6	709.867	39		845.969	62	847.489	66		620.821	5	516.74	46		673.679	44	598.357	469		744.678	78	969.638	58			401.227	49	427.19	46		533.779	231	585.31	272		973.039	81	825.182	6		498.228	30	516.736	26
		540.318	70		580.254	31	710.345	15		846.462	196	860.477	11		625.343	35	518.736	41		673.784	42	599.191	6		744.95	66	973.397	62			401.717	81	427.222	45		536.223	39	585.688	18		974.448	36	828.008	6		498.252	28	519.221	31
		542.758	19		581.372	97	711.329	28		850.418	16	863.527	13		628.292	16	526.231	82		679.494	82	607.675	31		746.35	37	973.46	41			402.185	42	438.268	91		536.295	58	586.277	92		1015.05	33	828.398	32		498.288	79	522.291	56
		544.316	44		584.197	26	713.344	282		853.455	28	864.521	26		635.85	31	526.739	36		680.331	49	611.274	18		747.674	72	973.722	12			402.566	15	440.293	27		540.267	47	586.309	93		1015.57	30	829.219	13		498.896	21	523.218	41
		545.193	13		585.798	46	716.832	58		858.423	30	879.536	38		639.32	37	528.227	28		684.828	61	612.303	55		749.251	40	976.47	52			408.228	57	440.321	53		542.783	46	590.293	35		1016.05	55	829.442	5592		499.251	1035	523.322	43
		545.304	1702		587.326	75	717.295	23		865.443	26	886.489	49		640.321	36	528.27	68		685.287	90	613.797	153		749.294	37	991.457	815			409.223	54	441.246	442		543.285	120	595.313	76		1017.07	13	829.631	60		499.404	7	524.234	25
		545.469	15		588.327	78	721.377	38		882.288	23	941.567	22		640.845	52	529.205	54		689.745	44	614.298	97		751.995	68	994.038	19			410.166	33	441.288	64		549.258	63	596.261	31		1024.6	107	829.847	35		500.09	28	528.266	117
		545.604	61		588.811	26	723.802	37		884.348	19	942.521	208		642.317	28	530.267	27		691.84	112	615.812	49		754.36	56	994.329	6			410.204	58	442.25	371		550.314	46	596.309	90		1025.62	61	829.959	29		500.25	278	529.806	24
		545.775	7		590.301	53	727.356	53		893.438	78	976.547	35		645.068	5	530.31	25		692.341	177	616.292	53		755.678	26	994.938	13			411.199	191	443.214	14		551.301	48	600.262	28		1026.58	15	830.237	21		500.291	103	537.287	49
		546.55	17		590.369	57	728.43	396		895.436	45	977.565	61		655.32	56	531.25	30		693.769	59	621.341	48		755.712	43	999.931	119			411.299	49	443.251	116		551.802	52	601.412	13		1044.07	108	830.444	1993		500.407	21	540.224	94
		547.195	30		591.714	42	739.316	24		905.491	31	981.568	59		657.315	39	531.76	24		695.452	63	622.283	87		756.35	28	1000.43	186			412.181	61	443.814	16		552.304	65	603.323	38		1044.56	291	830.588	33		501.261	160	542.279	101
		547.691	16		592.331	66	743.848	103		909.476	13	983.555	39		659.37	32	533.234	58		700.312	63	622.653	51		757.344	136	1003.37	16			412.216	19	452.256	43		556.353	46	604.322	29		1045.07	346	830.655	6		508.276	85	549.291	50
		550.293	29		593.192	33	743.854	139		910.488	161	999.547	670		664.295	47	533.781	66		709.826	53	622.809	250		758.383	6	1006.06	34			412.245	53	453.243	48		558.313	36	606.331	13		1137.55	18	831.306	7		510.219	47	554.284	100
		556.328	29		600.217	63	744.348	43		910.984	37	1012.61	19		666.71	5	535.258	98		713.117	34	623.31	151		759	74	1008.07	36			412.305	26	459.26	47		565.229	19	612.339	71		1161.65	50	831.445	541		510.293	34	558.244	114
		561.314	32		600.305	93	744.641	17		912.471	45	1052.54	56		672.313	5	535.304	48		714.378	31	632.265	47		762.73	13	1011.95	41			412.593	7	467.3	48		566.292	23	614.28	250		1163.71	16	831.571	6		513.276	229	560.863	14
		571.316	69		600.771	72	745.7	26		916.47	53	1054.51	19		672.392	148	538.661	57		715.344	64	636.794	68		763.341	38	1012.43	28			412.862	14	468.308	111		567.291	70	615.282	27				831.877	13		514.267	34	567.311	214
		572.339	461		600.835	46	746.321	32		922.455	38	1194.69	44		676.379	53	540.264	60		715.846	80	637.285	68		763.68	189	1019.45	99			413.299	33	469.242	51		570.307	81	616.314	54				831.998	12		514.292	42	568.32	76
		572.382	36		601.777	102	749.393	27		927.539	25				677.364	66	542.276	34		718.272	22	639.275	293		764.344	81	1024.94	37			414.29	32	469.275	80		574.048	33	623.381	49				832.445	78		515.242	27	568.868	29
		573.31	27		602.257	72	752.351	31		929.385	7				679.861	128	543.248	36		725.442	41	642.33	62		766.064	82	1029.51	18			424.22	82	469.319	34		574.802	59	624.373	83				833.445	7		515.271	29	569.292	41
		575.244	27		602.308	80	753.484	44		939.505	47				684.323	27	545.778	59		725.773	65	645.487	54		766.189	28	1031.39	15			425.225	86	470.272	187		580.249	33	627.862	31				833.522	6		525.266	34	570.27	51
		583.286	44		602.972	59	770.953	94		948.551	28				685.309	71	548.8	53		727.218	63	645.802	819		770.321	49	1031.44	39			426.235	101	471.282	52		583.33	57	628.326	36				833.774	17		526.284	42	571.304	35
		586.609	6		610.577	37	773.889	49		951.004	37				686.391	55	553.32	31		727.856	49	646.301	236		771.671	60	1035.47	27			426.276	38	472.277	49		584.3	139	631.861	63				837.904	19		528.266	260	575.31	68
		587.394	15		614.217	37	778.906	67		959.517	1201				693.289	58	556.295	48		730.805	64	646.802	51		777.146	16	1037.43	33			428.223	90	478.281	32		584.339	29	636.306	13				853.483	69		529.276	22	579.312	71
		588.758	41		614.283	103	781.317	46		961.035	82				698.363	52	558.24	114		731.254	27	648.542	6		777.327	630	1046.59	14			429.216	137	480.255	98		585.07	28	639.41	13				877.88	40		536.313	31	580.336	42
		593.333	36		617.317	42	782.419	44		961.868	14				698.853	45	560.239	68		732.073	31	649.328	58		778.28	25	1047.42	52			429.236	87	481.264	38		585.294	89	640.861	200				942.527	65		538.252	49	581.289	28
		593.367	28		617.358	467	782.842	58		963.39	13				699.937	31	563.298	283		733.904	48	655.378	187		779.436	27	1058.55	7			430.215	16	483.285	9		586.318	38	641.354	35				942.622	25		540.223	48	582.292	48
		595.349	41		627.343	48	784.377	46		974.899	6				700.353	45	565.211	41		734.284	34	656.389	12		781.159	24	1065.41	169			430.665	37	488.282	1137		591.831	47	641.866	208				943.531	30		541.263	46	582.74	14
		595.376	40		641.299	8	789.328	37		1016.05	67				710.876	51	566.779	53		738.143	34	657.319	50		784.712	49	1066.42	198			430.791	31	489.288	379		592.331	53	648.332	72				999.549	739		542.279	115	583.319	47
		597.347	41		645.372	26	792.311	36		1018.67	8				714.328	32	567.154	13		739.388	58	658.334	57		801.364	6	1067.97	28			430.965	41	491.288	64		592.824	49	649.867	72				999.938	9		543.247	15	584.338	290
		598.333	47		651.251	34	795.814	64		1021.51	36				721.716	16	577.289	15		742.971	68	658.83	55		805.351	41	1069.42	12			431.758	28	492.248	45		595.3	66	653.375	43				1000.55	805		543.316	49	585.334	68
		601.833	73		652.305	43	797.432	55		1024.6	87				722.336	71	580.31	43		745.823	42	661.242	76		810.357	75	1069.59	39			437.216	43	494.307	48		596.307	45	665.367	33				1000.68	7		543.351	746	586.348	27
		603.955	6		666.378	52	800.893	40		1025.59	137				724.611	5	581.307	130		748.924	41	663.256	62		815.316	6	1072.54	46			438.256	41	494.781	31		597.255	77	666.346	71				1001.55	149		543.923	17	592.835	64
		604.328	64		667.374	58	801.321	55		1027.09	6				725.362	41	581.508	24		750.519	24	663.725	32		815.36	29	1075.44	20			439.195	202	495.294	125		599.354	40	667.318	31				1002.32	26		544.144	6	594.32	113
		612.261	32		668.316	74	802.87	36		1036.06	51				727.365	29	581.809	49		752.82	31	666.336	26		818.735	32	1076.04	21			440.213	197	497.304	42		600.251	17	668.002	21				1003.06	20		544.354	372	595.309	201
		627.273	14		668.386	87	803.183	22		1039.48	24				728.344	97	582.295	72		753.325	39	670.356	47		828.309	70	1076.47	178			440.296	89	498.266	64		600.831	88	669.35	118				1187.86	27		545.261	12	597.255	44
		627.667	6		670.158	28	804.941	46		1044.07	533				733.398	68	582.313	124		754.386	46	670.848	44		828.351	399	1076.98	147			441.212	31	506.279	31		601.333	135	670.355	68							545.308	16	597.281	40
		627.839	33		670.369	69	809.912	53		1047.16	51				733.9	55	582.79	67		755.872	53	676.361	83		828.405	47	1083.44	28			442.228	204	510.266	173		601.843	53	671.405	635							546.764	14	602.837	58
		628.327	19		672.224	36	812.413	125		1048	23				734.396	110	584.343	121		756.403	79	676.857	25		831.355	76	1083.97	52			443.168	13	511.273	85		603.316	43	672.417	131							549.31	68	604.25	49
		629.364	79		672.382	45	817.248	22		1055.5	42				737.284	25	585.225	71		759.894	42	677.583	7		839.377	33	1084.26	6			443.234	54	511.367	50		613.317	83	673.315	17							550.291	103	608.273	44
		629.409	7		677.83	61	817.627	33		1070.56	6				741.384	74	588.289	69		760.741	8	677.834	54		842.395	38	1084.31	30			450.756	45	512.324	320		614.274	52	673.42	41							552.256	37	609.327	46
		634.306	87		686.39	22	818.063	80		1082.45	7				741.885	40	588.391	42		763.971	67	678.203	39		844.304	47	1084.98	1630			451.769	42	513.323	168		615.274	44	673.978	15							558.238	181	611.277	195
		635.294	88		687.399	58	818.438	14		1100.48	16				742.4	151	590.297	31		764.806	19	683.304	45		848.369	66	1085.48	2126			452.229	54	513.73	6		617.36	1588	676.367	26							567.279	39	612.152	11
		640.368	32		689.356	27	820.275	51		1103.14	12				742.902	210	590.366	23		764.876	111	683.817	41		853.399	27	1088.25	8			453.244	252	516.273	75		617.46	6	678.317	31							567.312	138	612.329	613
		644.373	1540		698.285	36	822.337	39		1115.4	22				743.423	411	591.305	70		765.392	43	685.848	71		861.368	32	1088.65	26			454.23	232	518.284	30		618.195	12	679.306	111							569.318	44	613.33	142
		645.222	6		705.392	31	824.42	19		1120.49	27				743.428	381	591.802	287		766.38	57	686.341	16		861.734	58	1090.03	110			454.302	25	526.262	48		618.365	948	680.83	59							571.312	29	615.263	67
		646.263	29		706.393	48	826.432	312		1137.55	25				745.266	41	592.314	148		766.919	27	688.322	36		878.201	6	1090.53	34			455.232	41	527.292	418		618.412	59	681.355	84							577.294	121	616.245	21
		648.689	17		711.383	47	826.99	22		1139	6				756.75	5	593.25	20		767.29	38	697.195	43		878.375	1012	1091.99	23			456.782	6	540.313	473		619.336	98	682.783	31							578.284	175	619.311	43
		649.848	38		713.341	35	827.039	6		1199.59	14				757.757	5	595.317	109		770.408	56	699.36	42		878.806	7	1096.67	12			457.203	316	541.313	138		619.359	84	683.346	132							579.308	50	621.348	59
		651.366	24		713.375	37	827.426	91		1263.69	7				782.519	41	598.04	7		771.317	46	702.348	252		883.398	48	1096.78	6			457.241	81	542.311	44		620.371	59	684.366	81							580.287	38	621.845	58
		653.399	41		715.461	14	829.186	6		1270.61	102				785.42	5	598.23	66		771.888	23	704.743	20		895.869	27	1096.94	138			458.223	101	543.61	6		621.686	6	685.353	131							581.308	27	624.362	76
		654.359	39		717.149	44	829.245	6		1448.79	90				792.334	75	600.309	22		772.455	58	707.863	204		909.921	29	1097.46	97			458.789	6	544.119	29		638.347	17	685.403	25							582.315	22	625.697	44
		662.393	36		717.604	18	829.484	462		1538.76	106				794.378	5	600.996	25		773.845	56	708.365	156		913.383	34	1099.35	21			459.214	123	544.323	50		642.261	12	686.356	62							583.274	13	628.326	27
		670.348	28		725.316	31	832.622	27		1542.5	16				795.247	5	604.285	29		774.341	99	711.175	8		914.932	38	1104.54	149			467.175	6	544.871	7		668.336	43	690.359	37							584.342	569	638.323	29
		673.382	339		727.344	59	833.435	25		1555.6	19				795.405	66	606.324	28		774.99	50	712.356	64		915.795	48	1106.56	35			467.266	41	544.901	14		670.38	13	694.387	100							585.285	44	639.305	48
		675.464	15		728.726	47	834.43	34		1555.67	29				798.361	40	608.251	14		776.34	104	713.808	17		939.408	42	1109.39	32			468.264	61	544.955	23		671.433	47	694.823	19							585.339	82	642.178	39
		678.013	7		735.348	51	842.888	53		1555.77	99				809.42	35	609.266	60		777.892	112	714.378	257		944.486	53	1109.97	39			468.316	55	545.133	27		684.355	31	695.341	160							586.292	53	642.324	43
		695.325	48		738.841	52	843.332	31		1629.4	6				811.354	47	610.324	65		778.387	90	718.815	50		944.696	13	1124.5	29			470.259	123	545.304	7970		685.342	51	696.323	284							586.337	31	642.379	556
		696.409	51		741.982	20	843.413	38		1917.03	1787				812.33	5	610.639	27		784.412	14	721.825	33		947.931	49	1127.39	28			471.257	941	545.483	17		686.406	61	697.351	29							591.308	26	643.387	441
		701.426	6		745.418	970	847.934	18		2088.13	213				812.407	126	612.333	86		784.905	142	722.291	85		951.032	27	1131.43	13			471.411	6	545.697	22		694.376	48	698.373	106							592.304	32	644.391	33
		702.383	22		746.419	391	850.881	6							823.115	6	614.331	78		785.318	58	723.308	7		959.398	199	1131.58	36			472.26	93	546.098	6		696.545	51	706.916	209							594.329	78	645.38	36
		708.42	56		747.948	40	851.535	41							827.417	92	614.839	58		785.414	175	724.733	68		977.414	28	1143.46	32			473.263	16	546.307	2443		698.417	49	709.386	30							595.311	179	653.354	79
		711.35	45		749.422	49	855.429	102							829.218	5	620.844	31		785.839	47	724.901	9		982.5	35	1160.46	54			475.217	27	546.396	6		699.362	68	710.366	43							595.706	32	656.333	87
		711.425	26		756.3	40	860.462	42							841.437	37	621.306	13		786.372	6	725.379	34		984.401	34	1178.51	275			475.252	1362	546.433	12		701.388	32	711.358	29							596.313	45	657.305	349
		714.411	25		759.422	13	862.92	17							854.584	58	621.341	51		786.485	6	729.278	48		991.462	956	1184.23	6			476.258	305	546.567	14		711.393	106	711.401	112							597.247	30	658.302	82
		715.435	47		761.385	66	865.411	132							858.4	19	621.566	6		787.301	110	729.313	41		1001.53	29	1216.55	14			477.247	80	546.738	13		712.397	19	712.421	99							597.316	82	659.318	72
		717.446	41		764.91	44	867.373	39							862.503	37	622.238	48		787.879	192	729.353	71		1008.36	31	1218.63	22			481.246	167	546.906	19		713.343	208	713.345	817							599.302	233	661.271	14
		729.374	56		775.927	34	868.92	46							872.473	606	623.152	14		788.02	34	731.37	41		1056.42	46	1225.57	16			481.999	6	546.946	19		714.35	106	714.349	326							600.316	26	661.371	23
		729.858	48		778.268	33	868.977	70							872.616	11	624.262	75		790.519	6	732.816	46		1072.46	67	1233.6	55			482.245	88	547.03	6		715.34	29	715.348	141							606.626	6	661.864	61
		731.361	37		781.408	28	869.37	31							874.988	5	626.337	114		795.608	7	733.25	47		1073.43	175	1234.6	39			483.234	16	547.234	17		716.34	9	715.786	27							607.344	58	662.225	15
		739.358	49		782.406	47	869.414	86							877.413	6	627.199	39		799.431	49	737.343	49		1076.43	80	1286.61	32			485.239	50	547.311	568		717.558	6	724.351	43							609.284	44	670.369	112
		740.439	44		783.404	73	869.466	19							881.493	54	627.819	44		800.334	34	740.318	123		1086.52	46	1291.57	109			485.277	39	547.456	6		727.356	48	726.625	19							609.322	86	670.876	191
		743.209	7		785.424	15	869.938	103							881.534	39	628.199	80		810.223	46	740.358	34		1104.54	110	1292.6	79			487.559	19	547.566	18		727.414	101	727.357	78							611.268	63	671.32	32
		743.441	1720		785.896	43	869.981	95							881.752	10	628.639	61		814.934	74	744.526	35		1105.55	46	1295.6	25			488.632	13	547.886	6		728.391	616	728.365	41							612.334	577	671.772	27
		743.651	8		786.901	52	872.791	17							896.43	37	631.224	16		819.378	58	745.585	61		1107.33	36	1347.62	90			496.281	175	548.062	15		729.385	47	728.432	1744							613.32	117	672.285	28
		744.208	23		787.364	21	876.896	54							898.282	5	634.327	53		825.369	38	747.458	62		1172.54	6	1358.63	32			497.279	38	548.31	57		729.471	31	729.366	14							620.304	18	673.631	16
		744.246	21		791.364	13	876.989	45							898.338	5	636.318	44		827.42	27	748.327	44		1179.52	36	1380.62	27			498.298	43	548.481	21		730.397	50	729.428	488							623.346	36	675.374	45
		746.296	6		794.904	75	877.388	85							901.628	5	637.298	58		827.891	62	750.72	57		1179.9	39	1389.66	16			498.792	69	548.609	6		744.905	21	730.427	103							626.356	43	675.866	131
		754.438	24		795.414	30	877.425	241							905.435	119	639.336	54		827.945	63	756.369	63		1185.44	34	1392.64	22			498.865	26	548.685	34		745.262	18	742.386	29							627.305	135	676.872	73
		755.456	36		797.313	27	877.47	111							907.419	59	642.378	217		828.421	136	757.86	42		1185.53	19	1393.63	65			498.889	14	549.061	6		745.42	3960	747.88	38							629.299	22	678.378	43
		756.334	51		799.902	47	877.509	124							912.494	29	643.253	24		830.883	48	759.328	86		1187.46	29	1394.78	6			499.251	1790	549.335	6		745.551	18	761.424	48							635.85	44	680.359	54
		762.396	28		804.137	22	877.791	73							920.984	66	645.194	24		832.851	21	770.071	47		1202.47	257	1398.88	21			499.289	36	555.284	29		745.761	20	762.443	53							636.353	58	693.325	32
		765.927	32		807.365	64	877.936	119							924.425	15	647.269	69		835.357	33	770.409	94		1202.48	362	1445.63	36			499.794	54	566.871	7		746.33	6	762.93	52							637.323	191	695.341	14
		767.437	59		818.318	53	877.994	185							926.491	35	647.813	51		846.891	39	770.504	61		1203.06	41	1473.6	36			499.986	19	579.328	139		746.422	1587	764.419	51							638.827	43	696.208	6
		767.79	64		826.421	61	878.915	180							928.469	5	648.392	6		847.921	61	771.408	99		1215.76	27	1507.65	27			500.031	7	580.328	38		746.585	6	770.442	89							640.845	43	696.357	168
		773.36	50		827.335	47	880.119	47							936.47	23	649.404	51		848.42	104	775.341	33		1234.59	47	1509.67	7			500.254	539	597.338	144		746.973	6	770.94	162							641.342	47	696.397	45
		777.41	51		830.416	59	880.179	31							941.406	5	651.314	54		851.395	41	777.268	26		1236.58	33	1607.71	43			501.254	50	602.7	46		747.428	465	771.443	49							642.302	92	697.536	16
		786.472	329		835.348	28	880.438	129							941.464	22	653.312	17		852.195	30	782.397	88		1263.71	18					501.91	21	608.354	58		747.548	6	771.936	60							643.32	72	698.376	28
		787.412	18		845.074	48	883.098	18							943.443	34	655.32	52		856.904	31	790.374	28		1271.53	137					501.97	7	612.337	32		747.611	21	773.456	32							649.351	26	699.381	38
		788.702	19		858.509	458	886.508	22							958.094	5	656.03	49		858.007	27	791.894	151		1272.59	14					502.259	51	612.39	84		748.425	160	777.364	33							653.355	41	700.349	27
		791.496	12		862.375	24	888.425	31							959.034	5	657.315	37		859.884	53	792.391	82		1311.61	63					507.306	54	617.959	33		749.79	16	782.45	53							656.285	16	702.433	6
		792.21	6		862.673	7	893.414	9							971.526	7	658.31	97		860.368	42	797.432	26		1315.57	148					507.808	50	625.374	22		750.212	13	783.444	24							657.31	115	704.366	26
		797.885	38		865.37	96	907.456	24							976.495	38	658.366	48		861.436	81	798.163	22		1315.59	75					510.293	49	626.366	330		752.42	37	784.421	38							658.306	51	706.344	16
		807.445	42		865.425	26	909.471	59							985.561	206	662.263	81		863.277	27	798.929	48		1318.58	49					512.241	37	627.319	29		755.402	68	790.41	57							661.279	28	707.35	44
		810.44	92		865.523	120	924.424	27							989.79	5	665.332	21		868.902	44	799.307	39		1318.77	6					513.243	45	627.358	28		756.356	49	796.377	30							662.389	59	708.353	38
		813.481	12		867.41	21	926.41	45							1013.32	5	667.262	32		869.443	537	801.374	35		1347.61	7					514.228	46	639.386	20		756.407	153	798.438	262							665.299	42	709.378	61
		827.425	23		872.479	82	926.487	65							1018.51	48	671.3	54		869.941	377	805.078	14		1428.65	51					520.258	14	640.379	35		775.363	40	799.437	83							671.328	43	709.88	44
		839.509	49		874.43	35	928.542	387							1026.51	5	671.352	31		877.872	116	805.587	8		1530.71	75					525.303	86	643.837	6		791.391	28	800.438	66							672.293	7	710.341	41
		841.501	17		880.443	23	928.597	102							1028.97	5	671.389	73		877.947	78	807.463	6		1760.79	43					527.285	145	644.061	25		797.45	21	803.316	16							672.394	620	710.38	131
		842.506	51		882.455	21	935.431	28							1029.67	5	676.298	52		878.444	585	807.923	26		1917.94	34					528.276	198	644.158	15		798.428	43	805.455	29							673.391	186	710.872	87
		843.521	77		887.39	24	943.443	18							1040.53	39	676.394	101		878.95	758	811.851	12								529.273	111	644.373	5634		808.42	34	808.417	117							675.407	23	713.121	6
		853.485	61		890.423	54	949.496	27							1041.52	85	679.417	41		879.914	1544	812.423	1571								530.273	39	644.49	14		809.412	12	809.403	307							675.565	13	713.416	1001
		856.507	32		894.257	62	978.496	12							1061.68	5	693.379	43		880.032	14	812.922	1469								538.261	304	644.81	14		810.405	32	811.408	35							676.375	41	713.475	33
		857.446	66		894.36	47	986.396	12							1100.59	245	695.842	31		880.356	90	814.334	27								538.375	76	645.289	39		812.38	32	811.465	20							677.359	38	714.341	96
		857.504	314		894.397	61	986.529	30							1110.57	54	697.318	68		880.415	1309	815.197	17								539.265	117	645.376	2798		826.43	71	812.406	8							681.335	44	714.368	85
		860.939	16		900.44	36	1006.43	22							1114.58	32	698.421	39		881.416	128	815.33	37								540.267	31	645.443	15		841.475	40	813.394	69							681.371	38	714.417	326
		863.332	13		920.445	8	1006.47	23							1116.6	30	699.331	20		882.172	13	815.557	33								540.661	6	645.772	7		842.469	6	813.413	82							681.867	28	715.382	61
		863.506	17		927.453	26	1010.54	46							1118.25	6	699.415	77		882.228	7	815.953	20								541.292	58	646.377	625		845.465	28	814.455	65							685.386	184	715.442	95
		889.503	26		931.4	47	1011.84	68							1126.08	5	703.312	6		882.409	7	817.266	71								545.93	12	646.512	25		858.442	74	816.831	15							685.887	122	715.59	28
		915.546	28		934.436	58	1013.56	47							1134.66	8	706.423	37		883.76	12	817.605	14								546.101	42	646.635	21		858.502	1537	824.945	60							686.382	66	715.803	22
		948.46	13		939.252	21	1026.54	128							1150.91	5	708.511	15		894.141	6	817.874	71								546.247	20	646.722	8		858.729	7	826.373	33							687.043	72	716.278	7
		953.393	43		947.505	26	1032.43	24							1156.33	6	710.391	48		911.596	6	818.291	7								546.289	1574	647.507	11		859.503	577	826.43	1061							690.375	151	716.37	14
					969.492	6	1041.63	139							1165.14	5	710.831	43		918.783	6	820.293	50								547.29	659	647.765	6		860.499	279	826.668	6							690.871	78	718.389	158
					970.521	26	1043.17	18							1170.31	5	713.421	482		928.469	22	820.873	68								547.719	6	650.845	7		860.556	33	827.063	14							691.378	50	718.876	161
					971.505	111	1045.52	6							1172.76	5	714.328	38		929.468	45	820.918	28								548.018	6	653.395	16		861.512	45	827.431	617							694.384	58	719.901	46
					977.464	13	1047.43	32							1187.64	11	714.986	16		970.463	43	821.426	1888								548.291	200	655.359	38		864.39	22	827.865	20							695.36	109	720.533	9
					984.509	12	1067.4	23							1203.86	5	718.395	204		977.283	31	821.494	16								550.131	12	662.999	19		868.488	58	828.429	181							696.32	77	723.369	73
					986.55	127	1073.4	34							1205.8	5	718.903	17		986.49	31	821.712	19								550.954	8	696.401	36		891.456	36	828.654	29							697.314	29	724.348	101
					987.429	38	1075.51	28							1207.44	5	719.893	68		988.498	90	821.788	21								552.317	123	698.413	34		892.433	46	829.477	1536							698.232	11	725.351	96
					988.568	63	1080.54	39							1212.01	5	720.416	43		994.393	23	821.929	1934								553.303	247	709.403	6		907.498	46	830.48	985							698.376	6	726.354	92
					989.413	51	1083.57	90							1213.67	84	721.29	58		995.41	51	822.35	85								554.305	108	724.477	22		908.462	30	831.48	138							699.323	24	727.401	270
					994.565	32	1101.12	34							1214.2	5	722.359	120		999.429	45	822.428	1561								556.272	421	725.434	187		913.442	6	832.488	49							700.347	58	727.898	267
					999.4	33	1106.96	31							1253.7	23	726.756	16		1011.96	27	822.899	3093								556.43	31	726.43	217		954.501	27	833.086	6							700.386	23	728.349	66
					999.469	36	1107.54	38							1270.69	133	726.907	24		1024.51	6	823.021	12								557.283	124	729.437	53		968.566	83	833.54	32							701.331	47	728.4	73
					1002.35	34	1120.57	32							1273.65	46	727.05	62		1086.55	25	823.264	107								559.289	27	741.414	48		969.533	78	835.398	6							701.364	28	728.899	44
					1002.54	36	1140.61	31							1278.34	5	727.339	103		1103.51	8	823.445	366								568.27	141	742.56	8		970.54	130	839.609	22							708.352	63	730.351	11
					1024.54	27	1156.41	13							1309.79	5	727.4	76		1104.49	37	824.121	7								568.277	225	743.027	22		971.134	6	868.989	160							708.391	51	738.359	48
					1033.52	25	1162.8	6							1331.63	5	727.847	412		1120.57	8	824.282	6								568.295	130	743.061	6		986.497	35	869.472	150							709.353	28	741.379	186
					1052.46	36	1169.55	27							1340.72	61	727.9	186		1125.57	13	827.738	40								570.293	54	743.095	13		986.56	305	869.994	187							710.336	46	742.38	27
					1068.45	50	1170.66	261							1361.76	5	728.34	182		1139.54	31	829.133	7								570.323	575	743.441	6727		986.682	13	870.494	176							713.379	89	753.347	43
					1084.49	40	1179.59	24							1404.59	5	728.388	269		1152.46	12	829.407	8								570.422	34	743.796	12		987.565	202	877.487	593							714.352	84	766.41	31
					1086.53	26	1199.62	32							1419.66	5	728.642	37		1157.55	15	841.374	13								571.329	323	744.008	12		987.642	19	877.993	279							715.321	69	777.408	44
					1088.52	34	1290.7	6							1472.15	5	728.697	59		1158.54	169	841.948	6								572.332	29	744.444	3123		988.557	18	878.496	226							723.37	42	795.385	158
					1101.59	102	1295.99	27									728.937	12		1161.75	14	852.45	24								573.279	38	744.765	51		1022.56	6	878.993	36							724.348	206	796.395	26
					1103.6	30	1298.73	244									733.322	34		1167.47	14	857.436	79								574.279	183	745.203	56		1035.51	17	879.492	38							725.358	38	799.387	28
					1107.25	14	1299.74	32									736.366	38		1197.29	12	861.433	136								574.967	24	745.368	56		1084.56	34	880.481	46							725.425	27	801.388	37
					1120.47	15	1305.57	37									736.4	23		1198.54	47	863.419	42								580.317	26	745.445	1020		1085.57	39	880.717	13							725.874	42	809.266	21
					1140.56	37	1336.73	12									737.37	54		1216.56	14	872.018	15								582.326	14	746.437	86		1086.56	42	882.46	71							726.367	167	810.405	20
							1337.56	43									737.868	60		1221.53	13	872.064	6								585.202	11	746.487	6		1088.58	23	884.521	27							728.342	201	810.911	29
							1395.67	24									741.382	109		1239.58	36	872.445	293								585.255	18	746.585	16		1094.56	105	892.452	6							729.355	80	812.413	104
							1412.82	15									742.152	6		1241.57	79	875.287	17								585.3	569	746.812	45		1101.59	350	894.473	47							731.454	24	813.415	36
							1641.39	6									742.479	6		1259.61	50	884.446	32								586.299	242	747.756	6		1102.59	205	895.442	12							733.401	220	819.397	14
																	745.279	41		1260.58	190	889.415	24								587.103	16	748.208	6		1103.58	47	897.498	157							734.396	221	824.448	147
																	745.404	54		1281.55	29	892.465	36								587.307	30	748.915	6		1104.57	13	898.494	97							734.896	16	827.415	227
																	750.365	32		1296.55	7	899.553	30								587.949	17	750.558	6		1111.55	20	899.904	16							739.375	51	828.415	215
																	763.309	98		1312.62	12	900.389	28								598.319	690	753.411	49		1114.57	21	908.467	107							740.333	59	831.378	35
																	763.372	34		1318.56	6	901.385	47								599.322	335	755.427	37				909.46	122							741.374	232	842.459	1870
																	766.306	92		1339.92	39	905.466	179								602.654	14	809.381	10				909.867	13							742.394	241	843.016	6
																	769.873	51		1358.65	101	907.344	16								602.929	6	824.497	46				910.483	27							742.403	190	843.463	974
																	770.352	52		1361.67	33	915.494	38								603.026	20	842.508	705				910.534	7							742.899	162	844.279	50
																	770.4	29		1429.7	93	919.463	27								603.059	13	843.512	271				911.475	14							743.431	1235	844.463	234
																	772.256	37		1466.69	40	928.236	28								603.117	12	844.523	26				924.956	6							743.511	6	845.461	118
																	772.359	75		1498.69	24	928.414	39								603.31	11191	845.501	37				925.321	72							744.284	6	846.475	58
																	773.499	41		1511.74	23	928.477	120								603.484	28	852.496	21				925.501	356							744.431	893	852.441	18
																	777.329	41				937.367	24								603.97	23						926.499	274							745.427	140	853.469	38
																	793.364	56				940.455	14								604.008	39						927.507	6							752.42	31	855.405	24
																	795.335	20				963.424	43								604.135	14						928.076	7							754.412	69	865.384	49
																	795.375	64				967.418	30								604.204	14						928.545	2005							755.135	33	881.461	35
																	796.087	62				970.453	24								604.314	3618						929.546	858							756.33	36	896.445	33
																	796.399	109				973.425	15								604.349	16						930.547	180							764.372	44	897.429	37
																	798.51	48				987.16	35								604.422	38						931.197	28							770.383	19	897.476	21
																	799.422	46				987.469	228								604.591	23						931.306	14							773.408	27	912.481	37
																	803.342	47				1001.48	29								604.97	14						931.378	15							784.404	27	913.455	34
																	805.459	60				1006.5	35								605.051	34						931.539	6							795.386	161	914.459	6
																	810.307	24				1008.47	94								605.184	13						931.587	59							796.232	20	924.463	102
																	812.415	27				1012.94	12								605.314	604						932.795	42							796.391	26	925.464	65
																	818.483	24				1018.47	18								605.457	38						936.815	13							797.213	42	926.445	45
																	825.451	125				1029.47	37								605.526	19						966.494	25							799.405	28	927.441	58
																	827.395	73				1042.47	43								605.656	37						975.508	12							800.418	42	927.483	42
																	829.389	51				1044.5	803								605.914	52						981.517	6							801.41	31	936.457	26
																	832.253	7				1044.62	6								606.005	14						992.558	39							809.4	76	938.489	26
																	834.434	161				1061.49	17								606.316	157						999.544	30							811.386	30	941.459	115
																	842.465	755				1074.51	34								606.5	6						1008.54	88							811.43	61	942.457	80
																	843.305	11				1078.49	13								607.32	84						1010.55	50							812.411	200	943.459	32
																	843.87	66				1080.5	17								607.555	14						1024.57	55							813.419	102	944.474	14
																	844.187	6				1093.55	13								608.454	12						1026.54	218							814.424	28	955.474	25
																	849.432	21				1094.55	37								609.338	33						1027.54	84							823.415	14	955.541	837
																	851.379	78				1129.53	51								609.542	18						1028.55	23							826.404	33	955.926	21
																	852.713	17				1144.6	48								610.342	14						1039.55	25							826.874	6	956.119	26
																	852.886	31				1145.54	1156								611.624	24						1041.63	608							827.415	76	956.54	343
																	856.425	19				1147.42	6								613.336	41						1041.97	33							828.377	67	956.9	14
																	857.392	62				1148.84	38								615.301	39						1042.24	17							828.389	116	957.549	68
																	859.379	108				1155.59	14								619.362	49						1042.63	301							828.412	70	958.505	20
																	859.395	159				1157.56	25								626.356	36						1043.65	78							828.77	12	958.557	133
																	859.42	101				1159.54	48								627.345	191						1044.64	31							829.403	104	959.552	19
																	861.461	47				1171.5	93								628.35	29						1047.54	22							837.394	97	965.529	73
																	865.911	40				1191.49	36								637.324	32						1052.6	23							839.406	33	966.533	35
																	867.309	28				1197.55	13								638.331	24						1065.55	35							843.39	101	981.478	24
																	867.459	55				1209.54	24								651.383	104						1066.56	41							854.458	179	1008.47	26
																	872.469	26				1214.56	6								652.372	49						1068.56	39							855.464	8	1013.53	56
																	874.421	40				1232.59	26								655.346	130						1083.57	21							856.406	103	1022.51	76
																	874.923	132				1244.61	186								656.346	165						1135.59	53							866.375	48	1023.51	46
																	875.42	116				1256.52	22								657.347	48						1138.62	37							870.414	32	1024.5	38
																	878.752	9				1256.6	12								668.344	34						1146.56	16							872.471	1636	1025.48	7
																	880.887	29				1269.57	55								669.397	70						1153.59	43							873.004	17	1034.51	43
																	881.386	44				1269.62	38								671.409	26						1154.25	13							873.197	13	1037.56	22
																	882.388	68				1283.17	6								673.344	65						1154.65	13							873.474	1101	1040.52	210
																	892.916	39				1287.63	19								674.346	33						1155.6	19							874.476	294	1041.53	77
																	900.422	22				1290.21	14								675.354	22						1170.67	469							876.464	20	1042.51	16
																	901.419	112				1290.6	227								676.059	16						1171.68	219							877.47	43	1052.57	16
																	904.465	13				1291.57	18								684.368	468						1172.68	170							878.444	12	1053.57	6
																	905.459	36				1298.59	18								684.412	72						1173.68	43							878.942	28	1055.55	52
																	910.416	34				1315.65	277								685.374	357						1180.59	49							880.888	14	1067.4	14
																	914.571	28				1317.67	12								687.284	13						1186.48	13							882.447	81	1070.05	6
																	917.419	53				1380.68	27								694.358	75						1197.41	24							884.414	27	1070.57	1026
																	920.016	12				1404.68	44								697.396	23						1197.61	144							892.443	24	1071.4	26
																	925.436	138				1414.72	57								698.405	18						1198.61	96							894.426	30	1071.57	547
																	926.937	49				1415.73	123								700.085	31						1209.61	57							905.427	43	1072.58	133
																	930.378	22				1421.69	6								701.124	13						1281.71	66							907.434	20	1073.39	27
																	935.441	31													701.57	6						1282.7	62							908.477	27	1073.59	29
																	938.54	9													701.727	11						1293.61	34							909.482	30	1079.6	28
																	941.456	164													701.813	13						1295.66	24							914.478	52	1080.54	26
																	943.907	49													701.863	6						1298.73	397							918.425	21	1094.56	43
																	949.362	59													702.115	33						1299.72	256							924.446	135	1096.57	59
																	955.546	187													702.16	7						1300.69	26							924.457	105	1097.58	46
																	958.576	52													702.294	83						1302.75	20							926.43	24	1173.56	22
																	961.477	23													702.379	8727						1302.86	6							926.473	6	1183.65	169
																	974.928	65													703.155	36						1303.34	12							928.428	29	1184.64	103
																	978.545	43													703.217	6						1305.39	18							937.468	46	1185.63	18
																	981.509	45													703.267	26						1396.79	26							938.461	43	1185.68	18
																	982.51	143													703.343	93						1411.82	30							941.462	149	1187.64	44
																	985.551	13													703.382	4394						1412.81	55							942.459	140	1207.65	26
																	986.426	28													703.664	16						1477.78	24							943.775	29	1222.67	32
																	987.469	47													703.705	22						1524.86	23							944.493	22	1240.68	644
																	989.491	32													703.742	7						1655.91	42							950.544	18	1241.67	674
																	996.447	38													703.957	6														954.477	13	1242.68	246
																	1000.47	6													704.015	32														968.553	36	1243.66	68
																	1000.95	42													704.209	37														985.557	616	1244.44	31
																	1004.55	49													704.242	14														986.56	334	1245.17	6
																	1006.46	36													704.275	8														987.566	166	1249.36	13
																	1011.54	36													704.384	1254														988.21	14	1322.67	12
																	1014.55	43													704.887	19														988.616	14	1349.73	67
																	1022.49	22													705.217	35														990.189	8	1350.74	12
																	1025.53	31													705.391	172														1013.53	45
																	1026.39	37													705.9	28														1021.5	33
																	1029.47	13													706.174	12														1023.51	70
																	1038.53	51													706.356	6														1024.49	27
																	1040.53	133													706.394	39														1025.51	57
																	1046.33	6													706.547	24														1026.53	47
																	1052.5	29													708.44	48														1040.53	17
																	1056.49	27													709.519	8														1041.53	17
																	1066.16	41													711.404	56														1042.54	84
																	1066.5	29													712.364	60														1049.54	44
																	1070.57	755													712.41	38														1056.54	40
																	1071.44	19													713.378	94														1079.58	24
																	1075.69	19													714.861	6														1083.57	16
																	1084.45	41													727.743	6														1084.58	46
																	1084.56	37													739.446	37														1100.58	939
																	1085.54	89													740.053	19														1101.58	551
																	1094.56	49													754.408	26														1102.59	105
																	1099.55	34													755.409	42														1103.57	116
																	1102.85	48													756.423	77														1105.04	6
																	1124.56	15													766.406	48														1106.57	21
																	1125.57	49													769.41	73														1107.59	16
																	1126.52	7													783.439	500														1110.58	26
																	1126.87	28													784.439	138														1111.57	46
																	1132.53	42													785.062	21														1126.59	46
																	1134.54	35													785.434	43														1213.61	7
																	1144.56	17													801.125	38														1213.67	211
																	1146.58	21													801.224	48														1214.68	65
																	1150.58	31													801.255	64														1220.61	30
																	1156.3	32													801.309	6														1238.63	66
																	1169.49	33													801.447	9098														1252.67	6
																	1170.87	6													801.697	12														1253.68	50
																	1183.65	63													801.829	6														1268.44	7
																	1192.64	36													801.948	13														1269.27	23
																	1198.54	28													802.292	24														1270.68	984
																	1209.64	37													802.448	4747														1271.69	717
																	1210.35	37													802.791	13														1272.68	168
																	1211.76	21													802.826	11														1273.15	6
																	1213.63	37													802.998	30														1282.66	42
																	1222.54	11													803.096	44														1319.69	34
																	1227.63	29													803.383	6														1369.72	26
																	1240.68	445													803.451	1789
																	1255.59	24													804.01	6
																	1349.73	22													804.231	23
																	1350.72	55													804.456	359
																															804.513	6
																															804.802	27
																															805.457	57
																															805.831	7
																															806.034	27
																															806.786	6
																															806.99	18
																															808.132	16
																															808.367	25
																															809.78	25
																															812.442	61
																															815.184	25
																															821.49	6
																															839.51	31
																															864.454	19
																															882.484	47
																															900.516	1351
																															901.509	411
																															901.896	38
																															902.517	136
																															902.907	6
																															903.366	7
																															903.52	24
																															910.503	77
																															911.508	56

## Sheet: Data_Figure S4a
Number of Samples	Frequency
0	0
10	119
20	173
30	188
40	183
50	165
60	182
70	171
80	177
90	139
100	139
110	160
120	160
130	156
140	154
150	145
160	181
170	219
180	194
190	289
200	903

## Sheet: Data_Figure S4b
Coefficient of variation Elution time	Coefficient of variation Ion mobility
0.349541	0.443997
5.59449	0.839803
0.0622835	0.826221
0.00544672	0.200578
11.5635	0
0.189783	0.334329
0.793214	0.639946
0.264633	0
0.254201	0.836605
0.263301	0.829428
4.8366	0
1.49079	1.68646
0.45254	1.11355
0.633471	0.391749
2.7475	0.302829
0.316229	1.85206
6.42095	0.0374208
0.592806	0.135328
0.496321	0.36634
0.769603	0.756264
4.70295	2.6416
0.00579257	0
1.80572	4.28957
0.0608416	0.703274
6.64337	4.55136
0.403438	0.949137
0.00618429	0.287847
1.30656	0.944909
4.00197	1.75679
3.76537	0.280323
1.45351	0.687596
0.590543	0.361691
1.90409	1.60374
1.09504	0.795257
0.54396	0.255209
0.0111406	1.45947
0.437437	1.28565
0.447625	0.463677
3.57194	2.31772
1.29491	0.777232
0.58768	0.275455
1.43765	0.289191
0.131971	0.366721
1.34085	0.798177
4.30518	2.04512
0.122797	0.633545
11.7662	0.846834
1.16153	0.981976
0.947293	1.7634
0.0624582	0.349189
1.13763	0.657029
0.000267588	0.296481
1.82842	0.289674
0.839633	0.322144
0.632365	2.10451
11.0193	1.64827
3.62451	0.604365
0.0669342	1.45048
0.287684	0.928368
2.9969	0.784599
0.537235	1.54559
4.38821	2.24478
0.210131	0.699248
0.596595	0.354439
0.460946	0.123321
0.066823	0.658961
0.511011	0.103454
1.04678	0.0340541
0.00390195	1.29686
0.609505	0
6.14643	0
0.259749	0.721538
0.322224	0.224004
0.418046	0.284035
0.249835	0.631345
0.442495	0.301538
0.794553	1.08003
3.42494	3.17088
0.309709	1.1888
0.794335	2.0689
1.00658	2.65165
1.75595	2.24695
0.230684	2.34057
0.144587	0.397882
2.46378	0.0385205
6.30767	0.906019
2.3287	0.679616
0.805232	0.460483
2.27107	3.52022
0.100689	0.327692
0.666494	1.03384
9.138	0.0666578
1.54987	0.696657
0.57017	1.98069
0.126429	0.0329906
0.139854	2.25832
0.72204	0
0.633268	1.31555
12.7257	0.356225
1.69581	0.155953
4.77581	3.57092
6.54498	0.0431303
2.46183	1.85268
0.467348	0.66395
0.838664	0.799389
0.348026	0.642824
0.923925	0
1.57312	1.00946
0.162755	2.34471
7.46149	0.0365512
0.477742	0.977661
0.1867	0.97532
1.5554	1.4278
3.06836	0.380461
9.46224	0.759483
0.767206	0.429852
0.205967	1.29608
0.406425	1.04258
1.9749	2.09824
6.75864	0.445785
0.555805	1.82258
0.341701	0.930242
0.260985	1.46399
4.53365	0.43119
0.0204943	0.367328
0.501407	0.374887
7.41375	0
7.34992	0.457973
2.61858	0.594849
0.511229	1.18841
1.44733	0.594898
1.01031	0.350921
0.564147	0.876953
6.07336	0.437837
0.0664908	0.76444
0.00639834	0.536236
6.20947	0.0296283
0.690579	0.335725
0.853487	1.27407
0.619702	0.122193
0.0111432	0
5.47308	1.04656
14.0805	3.74657
0.684803	0.373143
1.67881	0.781333
4.12115	1.76145
0.2937	0.379154
0.724271	1.55069
0.254744	0.396311
1.55559	0.651711
0.498827	1.80538
0.119665	0.143812
0.00466632	0
0.954461	1.82715
0.384533	0.197595
1.57727	0.812087
1.26424	1.54727
0.19494	0
1.16812	0.544267
0.463975	1.52066
1.92632	1.18179
0.784634	0.634176
6.99224	0.0385415
1.17602	0.645224
4.01627	0.409358
15.1008	2.58472
0.354573	0.520955
0.680558	0
0.191594	0.309456
0.214931	0.345321
0.147419	0.359851
0.868472	2.11077
0.200876	0
2.5898	0.724679
1.07829	0.76033
0.448333	2.25233
7.92113	1.36419
0.328419	0.927973
3.32959	1.52555
0.744679	0.0340377
2.29256	0.894557
2.96648	0.398946
4.25309	0.513964
0.81713	0.0314977
0.618529	1.18962
5.78805	0.231148
2.71911	1.00299
0.117153	0
3.87861	0.822217
0.473202	0.440769
1.25366	1.38019
0.224528	0.108369
0.86725	0.924987
0.337948	1.02818
0.433743	0.310841
6.53156	0.912396
1.86139	0.706306
0.550902	0.437837
1.42826	0.35842
2.69862	0.861664
0.0633782	0.466737
2.45545	0.509057
0.00165795	0.369246
0.355768	0.361691
0.60144	1.07409
2.9453	2.25913
0.22219	2.4773
7.24403	5.30933
7.48943	0.40291
0.767427	0.643268
0.655109	0
2.65009	3.6429
0.368577	0.447678
0.417304	0
1.10676	1.79625
0.372172	0
5.57032	0
1.92328	2.87923
3.13711	0.521868
4.66636	0.39837
0.0885603	0
0.529915	0
0.440518	0.167141
0.91027	0.400627
2.65782	0.374291
0.269787	0
1.28566	0.369898
2.66997	0.786278
9.62847	1.43678
1.11518	0.12908
0.00147869	0
0.00405647	0.0313565
0.730993	0.131309
4.6971	1.17525
5.06827	6.58953
10.2185	2.15295
7.40485	1.26835
0.601135	0.489347
0.603131	0.229967
0.133506	0.38119
0.0045849	0.65867
0.725092	0.496215
2.70307	0.870626
0.0840793	0
1.44257	0.379146
0.221405	0.317801
0.626257	0.383256
0.582053	0.451825
0.521337	0.479394
3.62626	0.887446
0.193895	0.957707
0.761732	0
2.27767	0.843907
4.36814	1.03227
4.28946	0.412307
4.94372	0.472981
1.63226	0.349189
1.44056	2.93664
0.842021	0.409917
0.000721387	0.617561
0.334325	0.308108
12.8924	0.930651
0.07797	0.308352
0.778018	1.27407
0.266969	3.72754
1.54956	0.282969
5.62229	2.37656
3.07402	0.334541
1.01616	0.457332
0.470477	0.707107
0.453149	4.24591
0.133475	0.260444
0.325013	0.71066
0.713607	0.97653
0.389835	0.79473
0.820236	0.427255
0.389454	0.0290532
2.10702	1.27407
0.000264834	0.327218
1.16715	1.30543
1.77166	3.10135
0.299597	0.424689
2.15483	2.16543
0.0700858	0.323225
2.07187	0.317801
0.522509	0.656955
0.193178	0.748261
1.54325	0.987248
3.96587	0.972446
2	3.03769
3.56052	0.55698
0.611185	1.0409
0.99625	1.77517
0.29696	0.0342187
0.259621	0.765195
4.61285	4.08636
3.81366	0.0260561
7.73172	1.23512
0.686705	0.0313426
1.22563	0.700106
0.522082	1.77812
0.532315	0.328124
0.392261	0.320683
2.76023	1.64013
0.0610647	0.895072
5.45629	1.79014
8.32135	5.00204
0.296002	0.330021
3.32088	2.27366
0.299301	0
3.68768	0.373143
0.441165	1.14357
2.07677	0.891766
1.22497	0.812232
7.5023	1.7142
0.399523	0
0.474724	0.354293
0.949004	1.82715
0.726018	0.349189
0.153731	0.36543
2.58838	1.54559
0.129055	0
0.139325	0.29159
2.31936	0.924323
0.466677	0.217073
0.307822	1.48867
1.0407	0.189952
2.87782	0.91341
1.02978	0.328124
6.14465	0.0376196
0.109758	0.310816
0.0634506	0.631748
18.0116	0.530271
0.792248	0.149916
0.530879	0.358807
0.271222	1.84044
1.8118	3.6188
0.31078	0.535593
5.1788	2.90749
1.40599	1.27407
0.469733	2.0667
0.26042	0.230184
1.02717	0.994749
0.919213	0.25775
0.294368	1.45913
0.0663926	0.308108
0.199868	0.737816
0.531339	0.988961
0.262192	0.379154
2.35175	0.219433
3.50405	1.94415
4.21138	1.60529
1.64544	1.46451
0.966809	0.0376196
0.00212824	0.323619
4.54748	0.0312094
0.417692	0.109687
4.91397	0.995925
0.11098	0.240376
2.06473	0.988961
0.00455174	0.888336
0.204074	2.85586
1.08754	1.04445
3.51497	1.18435
0.267126	1.82715
1.38701	1.14946
1.33102	0.742757
0.187164	1.22443
0.74919	0
1.3683	3.05776
1.43716	0.402752
0.838383	0.272987
0.902264	0.414511
1.78359	0
0.490551	0.659621
0.183523	0.8354
0.63837	1.24667
1.04954	0
13.6515	0.377086
0.186943	0.607427
0.77175	2.01175
2.88467	1.22266
0.859939	3.00524
2.52396	1.05802
0.00954177	0.811724
0.286556	0.900773
0.147058	0.207114
1.06415	1.41528
1.06054	0.940719
1.32469	1.98069
0.677665	2.40864
0.446014	0.87968
0.0603355	0.642824
14.5306	3.48017
0.654089	1.73991
3.14717	2.37019
1.77697	0.591932
0.409712	0.0881712
1.56044	1.25152
0.388991	0.900184
4.98134	4.07645
0.542925	0
6.43729	0.435904
2.16658	0.35619
1.00777	1.77516
0.594009	0.0286607
1.62519	1.87837
1.24273	1.64571
0.743374	0.28668
0.555467	0.667082
4.70982	0
6.32847	0.466737
0.478469	0
0.189897	3.73816
10.6418	0.754192
1.10338	2.46379
0.00570975	0.423313
1.63019	0.916337
2.06393	0.0415018
0.225783	0.696966
3.17533	1.93728
2.41804	0.377124
1.43451	0
1.79766	0.317769
0.262636	0.0365701
4.36084	3.14274
0.151959	0.0308772
1.87709	1.14357
5.93175	0.71066
0.92879	0.44098
0.819749	2.05811
4.01558	2.01528
0.448271	0.257613
1.5046	0.209787
0.769481	0.788122
0.474946	0.912396
7.97748	1.75461
0.0126334	0.361691
2.20638	1.46289
0.847339	0.304305
14.6019	0.322144
2.49804	0.936565
10.6891	0.794502
0.828971	0.693242
0.466677	0
3.67789	1.40952
0.0603028	0.370793
2.43116	1.38643
1.60629	0.591721
0.204851	0.274347
0.616437	0.42515
0.59223	1.98069
0.338844	1.22855
1.28403	0.0856494
10.9426	0
0.370547	0
1.23339	0.172311
4.02578	0.389591
2.52642	1.61624
5.65539	2.46665
3.66962	0.42729
0.174612	0.202868
0.492351	2.13595
0.727375	1.32998
2.30814	1.04444
0.435551	0.944909
16.1301	0.86344
0.235854	1.67363
3.84826	0.0692625
9.30623	0.651711
15.1728	2.85267
13.3168	2.46946
5.22116	1.83664
0.135213	1.17909
9.72258	4.01394
1.52868	0.642824
5.6791	1.88668
3.86575	1.47827
3.45137	1.31312
2.63371	0.435143
0.326466	2.13831
0.132848	1.43826
5.83428	2.0787
1.05175	2.49567
7.05399	1.13031
3.03689	2.97689
2.18307	0.614875
16.859	2.14926
1.57547	0.36543
2.95	2.91791
1.47208	2.6177
3.49266	2.28626
2.3253	0.366763
1.52007	0.466007
2.57731	0.686558
0.0931714	1.22324
5.76984	0.594598
4.08589	1.16237
0.316254	1.04034
0.879929	0.427255
2.93653	2.09027
3.06832	1.55408
1.4526	2.72984
1.70851	0.285141
12.0946	1.71325
0.219907	0
0.06434	0.310816
0.119419	0.359089
0.419049	1.24545
0.655632	0.603273
1.13798	0.0365512
0.295983	1.39964
2.31022	0.723316
0.202727	0.437837
1.92234	1.82916
1.36533	0.31497
3.67501	2.33387
0.383712	0.0314977
0.00259352	0.397882
0.717176	0.378661
0.210924	0.405745
3.16717	0.639916
0.335292	0.784311
0.880896	1.22443
0.864112	0.0503955
0.722481	1.26269
6.99671	0.451825
4.92515	2.88615
0.0982743	0.628539
0.445047	0.410018
0.682347	0.35619
0.0609274	0.93995
2.76283	1.26597
0.0576208	0.928368
2.13291	0
1.52511	1.54086
1.67773	2.53136
10.2786	1.20762
0.260566	0.378552
0.313409	0
0.00419954	0.332756
0.744116	2.00314
0.329688	0.0718533
2.70515	1.34687
0.606627	0.599243
0.545482	0.924323
8.39005	1.20126
1.57212	0.328854
1.57855	2.59855
2.53913	0.356225
1.06331	1.56094
0.641327	0.0336814
1.50926	1.12537
0.294452	0.747654
0.618726	0.309695
2.42223	2.46247
1.5465	3.89233
1.77944	0.767464
0.375394	2.35702
0.510932	0.857099
0.299567	0.367548
8.89621	0.748261
0.67131	1.869
0.0581376	0.31497
0.224603	0.383256
0.960621	0.037401
0.548854	0.959039
0.447758	0.807756
1.38311	0.827025
0.443705	0.17525
0.218856	0.280042
4.4808	0.302829
0.0603062	0.116375
2.51391	0
4.80447	2.10873
0.555395	1.13756
1.92064	0.900052
0.798936	0.993593
1.23682	1.58013
0.632751	0.41575
0.924288	0.293091
1.84319	1.82831
0.411716	1.27111
0.938905	0.91862
3.38148	2.80042
2.18864	0.0307371
0.225759	0.833485
0.437969	1.25152
1.79487	1.02489
0.900082	1.29744
1.16561	0.419648
0.566775	0.389591
0.20592	1.06332
0.530602	0
8.94144	1.48697
0.214911	1.99185
2.1832	1.57971
18.1572	4.01765
1.22887	1.52888
4.95207	2.93875
0.981169	1.82501
7.92803	0.294566
0.692559	0.446904
6.7744	2.51896
1.66332	1.2522
2.6254	0.917778
0.987258	0
0.393473	1.32169
1.95584	0.328281
4.83593	0.717561
0.824249	1.34968
2.05325	1.01015
2.04264	0
1.66646	0.308684
4.62213	3.34972
4.19813	0.962604
6.44861	0.756264
3.11389	1.4945
0.888995	0.472055
15.0986	2.25672
0.585872	2.12344
0.0666397	2.47627
2.05458	3.33316
4.11597	1.30588
7.94061	1.45632
1.05678	1.0055
1.04232	0.814178
0.67697	0.966433
1.49945	1.16237
0.093093	0.632346
8.81362	1.91417
1.76956	0.320683
12.5305	2.22399
2.50389	0.519657
12.8961	0.76444
2.46802	1.9159
0.143218	2.15427
2.15753	0.483458
2.49104	2.97898
1.79224	1.1676
12.3514	0.50828
14.8912	0.396138
1.33594	1.67497
0.654572	1.92669
0.842658	0.653586
0.999816	1.25894
2.26928	2.55801
6.77691	0.503279
2.09678	3.69729
2.36483	0.798991
0.386946	0.379146
3.98667	1.68359
0.478073	0
0.0998661	0.40343
2.69821	0.377124
12.9674	0.15325
4.86344	1.78112
0.416364	0.739258
0.153936	1.57255
13.9746	1.81724
0.466829	1.09788
0.0658954	0.0361591
1.87574	1.64404
0.196091	0.0983493
0.198082	0.61136
0.00407167	0.651711
1.19472	0.0323276
0.207387	0.0355417
2.82697	1.81988
5.96719	1.84463
4.83383	2.65402
3.19334	1.93728
19.1943	4.08245
0.240169	0.472981
0.967114	1.03097
0.756378	1.42032
3.13871	1.19125
0.167252	1.14413
0.260473	0.609575
5.29983	3.12173
0.858132	1.62553
0.539519	1.09629
3.61045	3.39341
2.69589	3.66032
0.345245	0.953402
0.228425	0.312188
0.0776585	1.65405
4.49092	0.998268
0.644925	1.05802
8.08954	0.148771
5.89391	0.67991
1.21753	0.545372
0.159212	0.286565
0.578256	0.878394
1.25622	0.363551
0.0987097	0.405219
0.947588	0.646069
0.632746	0.388145
5.03616	1.72659
1.3903	1.04012
0.126751	1.25152
0.259018	0.296481
0.723923	0.409917
1.67378	0.569754
1.02244	0.40291
0.825178	1.18907
2.38818	0.7512
0.430187	2.00645
0.468603	0
6.1386	2.14926
0.481451	3.17287
0.603726	0.269717
0.0159567	1.63304
9.05093	1.11204
3.169	1.65059
0.831606	0.391749
0.127769	0
13.2665	1.11943
0.938177	0.2857
1.3536	0.466737
2.39039	0.210762
0.205285	0.988961
4.00324	0.518027
1.12706	0.66395
5.35117	1.01092
0.465696	1.0633
1.13293	0.357993
2.44456	2.51044
0.378176	1.46551
0.446637	0.643053
0.490775	0.906839
0.115716	0
3.68411	2.25913
4.96645	0.836813
2.06495	1.5348
1.11724	0.302744
0.629801	0.257079
6.23876	1.32551
0.879929	0.412526
3.43586	2.21664
0.372157	1.18344
0.864761	1.02727
1.29971	1.43818
7.43538	4.12669
0.00103732	0.693242
0.614174	0
3.68812	3.23866
0.0945488	1.30075
0.410038	2.03651
0.0527559	1.14706
0.129032	0.600455
4.07252	1.96419
4.32915	0.785674
0.453761	0.0310505
0.534774	1.88562
0.00253668	0.0361591
1.58225	2.07079
0.673568	0.472981
0.325821	1.182
0.337853	0.76444
0.46621	0.349189
0.446357	0.997361
2.85652	0
0.545055	0.447576
6.59567	0
0.205732	2.54011
0.0184563	1.44274
0.61709	0
0.179358	0
0.597849	0
12.1465	2.32929
0.570546	0.335918
1.77706	0.375141
6.51303	1.16337
4.63356	1.16666
0.611612	0.122885
6.22012	0.489347
0.592925	1.82715
0.136841	0
0.189388	0.859959
5.66538	3.74852
4.68533	1.01999
1.50019	1.11062
1.3802	0.407002
0.0837629	0.466202
1.47296	1.10774
7.51328	0.938086
6.73737	0.0297444
4.69644	2.22628
0.134236	0.347473
0.348205	0.725238
0.880316	0.427255
3.30419	0.417172
0.434028	0
1.4449	0.906547
6.38944	5.15121
0.851081	0.485384
4.97486	3.23249
2.19099	0.949137
0.0636206	0.301538
0.830242	0.403927
0.114071	0
0.271906	0.302854
7.73679	0.696657
1.13811	2.14874
9.11649	2.54005
0.0738085	0.781333
0.429882	0.0268816
0.589476	0.696657
0.466751	3.79832
2.02653	0.726737
0.106189	0
0.136023	0
0.467373	0.703589
0.00261535	0.604365
0.291273	1.20392
3.67482	5.29211
1.37004	0.752241
1.05787	0.878394
9.67614	0.112062
0.985975	1.04335
2.17126	0.905053
3.09621	0.581923
1.37388	0.112239
0.193403	0.33914
0.814404	1.09065
1.72375	2.5639
0.815584	0.718612
1.18568	0.0640556
0.0651554	0.693242
4.63622	0.872203
1.4082	1.34488
7.39771	1.26719
2.8654	1.51253
0.948646	1.78797
0.872637	1.26269
0.180595	1.58013
0.00547682	0.701031
10.0858	0.75599
1.09482	0.705209
2.17503	1.18841
3.18197	0.794502
12.2725	0
3.99799	0.352672
1.28783	0.369898
1.26632	0.347473
0.307259	0.442509
0.84872	0.860537
1.0955	1.82888
6.23792	1.69123
0.829983	1.06831
6.65134	0.347291
0.40084	2.84741
3.99059	1.09629
0.677892	0.189932
0.00282062	0.492757
1.306	0.340904
4.39759	0.0355596
1.72117	0.347473
0.136538	0.422153
0.127346	0.346833
0.215073	0.383633
7.43761	2.07105
3.92142	0.451825
0.482384	1.56702
2.81425	1.07902
0.394396	0
0.472672	0.657774
4.43469	1.03227
0.830716	3.9986
0.00115509	0
1.29689	0.360705
4.13467	0.907605
0.958923	1.08807
2.32053	0.37244
0.00289031	0.033464
2.25808	0.322259
1.90415	1.48114
0.100405	0.375141
15.8365	1.10237
0.336651	0.342425
0.37396	0.758059
1.52881	1.30977
2.51133	2.24702
0.630746	0.811528
0.760915	0.412307
0.701358	1.70387
0.0617521	0.033506
0.00350188	1.25152
0.732189	0
0.608811	0.990782
1.44697	0.686511
0.368951	0.739854
1.22322	0.081544
0.0624989	1.35982
0.343454	0.326585
1.24178	1.02188
2.35988	0.368248
0.127019	0.307074
0.273179	0.631673
1.43543	0.411342
5.93151	0.814178
1.22739	0.509363
1.99866	1.6994
0.679522	0.615888
0.254782	0.477815
4.33381	0.651711
1.01258	1.62944
0.302134	2.80565
1.03696	4.04061
3.06666	1.30342
12.3914	1.6957
2.54263	1.5598
0.136257	2.06958
5.31761	3.39478
0.99066	0.36543
1.10241	0.0709876
6.31432	0.373143
2.73851	3.8222
4.17191	1.69367
0.792676	0.797005
2.67997	0.940719
0.353938	1.0149
0.320348	0.309231
0.261453	0.39837
0.791821	1.36389
3.75827	1.43575
0	0.827025
0.282842	0.885729
0.00846931	0.296481
7.98143	0.332756
14.9595	1.56959
0.541937	0.581981
0.00180743	0.344559
2.16664	2.29886
4.16754	2.01909
3.24997	0
0.0543957	0.794002
0.00111154	1.24709
7.74606	3.73763
0.435368	0.337521
10.4374	0.471706
0.315283	0.933926
0.128678	0.435143
1.38366	0.0535777
0.414772	0
0.321512	0.0323276
0.908459	2.30757
0.232004	0.364076
1.17165	1.33452
0.0163058	3.08783
0.501359	2.89617
4.19566	0.371335
3.49392	1.28927
1.80126	0.859856
5.31667	2.17291
3.04761	0.463677
1.2419	1.80961
0.57407	1.61624
0.498585	1.24078
1.13671	0.872971
7.65207	2.59182
2.12885	0.320683
5.36003	2.37356
0.734326	1.17525
4.33923	0.642824
0.063859	0
0.431398	0
0.58591	0.313573
0.436659	0.916801
7.05394	0.287963
0.757243	1.06868
0.526257	0.789606
1.16624	1.81718
4.1845	1.41365
5.39661	0.412307
1.11647	0.749731
0.586386	0.795119
1.82473	0.424392
4.7618	2.71339
0.520766	0.498985
0.937248	3.58533
0.801243	0.0357391
0.787469	0.0598828
1.40464	0.48967
1.77167	1.36639
0.962699	0.363878
4.48427	1.01256
3.18632	0.74424
0.0640983	0.189932
1.75091	1.02727
2.14172	1.65216
0.622611	0.768594
6.00236	0.878394
0.680484	0.109881
0.698048	0.555008
0.230888	0.188814
2.42397	2.36023
0.425302	0.25438
3.12669	2.12892
0.212577	0.882046
0.754716	5.32231
0.382534	2.65469
7.07877	2.57134
1.67422	1.869
0.878823	1.14056
2.22482	0.387456
1.32374	0.271035
0.949416	0.808122
3.25358	2.31292
0.576542	0.0552548
0.820328	0.766772
0.194881	0.414725
5.90873	1.16541
0.293481	0.611924
0.0628486	0.352672
0.232346	0.447629
0.385474	3.4493
1.20605	1.10774
0.611834	0.122459
0.442668	1.07722
0.356196	0.176073
1.45018	0.655762
6.66303	0.0829854
4.11456	0
0.190203	0.270567
0.242374	0.998268
1.034	1.54695
5.31163	2.26203
0.0591504	0.315252
6.87612	0.77876
0.594228	1.41603
0.00839607	0.993593
0.441399	1.19849
4.12448	1.92983
1.31429	0.974819
2.99283	1.19751
2.25001	0.383702
1.49069	0.328854
1.4589	0.109037
5.06768	0.476166
0.373523	0
1.51104	0.513781
8.49676	0.219598
0.885611	1.1994
0.521098	0.668576
0.0877718	0.895586
1.24104	0.492757
2.06919	0.161672
6.30909	0.846834
0.543849	0.787252
0.214474	0.40291
0.118361	1.36639
3.63898	0.38119
10.6626	0.375123
5.6461	5.0871
1.5059	0.854434
0.22758	1.56267
0.00262192	1.5302
0.262242	0.207205
15.6343	2.59386
0.226832	0.38119
2.43771	2.00314
0.954163	0.398777
1.40747	0
1.2646	1.07475
0.0851794	0.67991
3.35669	2.13997
4.93489	0.40343
2.88319	1.52313
5.36379	0.159534
0.568971	0.457712
2.6726	2.06154
3.37057	1.22266
0.5541	1.4328
2.76712	1.68838
1.7748	1.05276
3.00341	0.447774
0.503787	1.24418
2.55218	0.432968
10.657	0
0.246867	1.32028
1.7839	2.42527
2.76022	0.561402
0.120851	0.965832
3.30826	0.373036
2.97858	0.0420692
0.641753	2.05847
3.82615	0.714043
1.69483	2.8147
2.9918	0.422153
0.500759	0.865492
6.28114	3.19059
0.330484	1.72228
8.58202	2.36165
9.17665	3.47263
0.451109	0.414928
1.81551	2.34018
3.71589	2.82843
1.30244	1.38124
6.99863	1.45297
0.249124	0.031623
4.20154	1.43575
1.51807	0.642824
4.5765	0.885729
2.7989	1.15428
0.535007	0.033006
0.928829	0.344091
0.753989	0.328124
0.3429	0.936565
2.09496	2.42992
1.01103	0
1.51992	1.45225
0.989548	0.0289212
1.32245	1.00775
3.1192	0.714249
6.25579	1.68784
0.386585	0.846834
0.523939	0.76033
0.482049	0.335918
0.321375	0.387456
0.186251	0.744323
0.653828	1.57485
0.248379	2.54845
0.00266285	1.81309
4.07174	0.703589
7.82968	0.988961
26.6022	0.105146
0.130826	0.0854297
0.833022	1.05802
6.02684	0.846834
0.665569	0.0388085
1.55079	0.694701
1.58555	2.48492
0.134292	0.649622
1.04442	0.163846
2.67128	0.460656
2.44542	0.79575
2.64708	1.34454
8.74049	2.09797
0.891702	0.429444
2.14408	1.84865
2.76591	1.42932
5.33328	0.766772
0.768808	2.67953
1.06086	0.594207
0.44403	1.20873
0.267419	0
3.93183	0.479394
7.68097	0
0.639558	0.428877
0.539768	0.700106
0.258728	0.359851
0.00552758	0.610995
3.09757	0.305446
0.0812584	0.953402
0.467006	0.457674
0.822418	0.0268573
0.741497	0.653319
5.24616	0
0.0729138	0.0576865
0.567404	3.27502
0.699924	0.196036
0.407748	0.382286
1.00556	1.22443
0.124307	0.0972576
1.39933	0.0340541
1.86046	3.66377
0.372053	0.885729
0.125797	0.96205
0.506487	0.412042
1.68359	1.54054
0.326608	0.579534
0.00773217	0.534727
13.7234	0.469838
0.410367	2.02997
5.32503	2.39697
17.7137	2.97415
0.444084	0.694269
0.836331	0.143023
6.41754	0.657856
0.751874	0.839874
4.48405	0.692958
0.117	0.549648
1.38151	0.957707
0.602193	2.86021
0.539019	0.0365512
2.77587	1.16215
0.757695	2.4999
3.44976	3.02636
0.127112	0.361691
0.371713	0.66395
5.90398	2.66203
0.621999	0.628539
2.21088	0.497612
1.74515	1.34049
0.566611	0.885729
7.24273	1.24418
0.129256	0.369583
0.956918	1.3967
3.90132	0.409917
0.363186	1.34687
0.862071	0.397342
0.199159	0.339269
4.80149	2.07704
0.507751	0.385123
1.61346	3.47185
0.0794548	0.300048
0.949042	0.323734
0.821861	0.440553
0.832667	0.851936
0.11607	0.31497
1.37577	0.642561
0.659534	0.319236
0.34206	1.20188
0.159946	1.41421
0.0818018	0.367328
0.0759771	0.187313
4.26976	0.317691
1.05001	0.344091
2.18865	0.440117
3.75311	1.01256
4.2416	1.04034
3.91346	1.13137
10.2858	2.45391
0.360523	0.670243
1.60671	0.033006
0.131277	0.637198
0.765553	1.77518
0.0777937	1.02547
2.70217	0.354439
4.9512	2.31366
1.73319	0.768782
4.54279	0.472981
1.04024	0.741207
0.434673	1.48862
0.29745	0
0.759344	0.0835246
0.574178	1.03732
0.87372	0.0328223
3.23182	0.924308
2.24507	1.49721
3.68722	2.71435
6.98274	2.99145
9.76415	0.178319
0.537349	0.0674331
3.06459	1.36447
6.06917	1.16313
3.39845	0.912396
3.99748	3.70331
1.84702	0.352672
0.205072	1.15036
1.79478	0.712235
3.09135	1.47373
0.879377	0.916337
0.370322	0.0280295
3.22842	0.391749
0.670874	2.53671
1.44984	0.822217
2.65815	0.116278
0.593417	0.334329
0.170038	2.88615
4.9659	1.37302
2.51028	0.680378
0.744778	0.794502
0.123552	2.0787
0.382223	0.707107
0.769072	1.79773
0.128186	0.67848
0.0655041	0.0556083
2.70031	0.375123
1.71659	0.639916
4.48266	0.67991
2.4236	0.570478
1.38971	0.95555
0.701206	0.569754
0.912867	0.429852
6.80517	0.76444
1.46549	0.91225
6.68726	2.00994
0.778898	0.864082
0.122166	0.332756
1.99209	0.98845
3.55599	0.903313
2.13716	1.14413
1.60003	0.963129
10.7678	2.77297
10.0398	1.97428
0.252251	1.25152
0.0667303	0.232778
0.0820025	0.410133
3.10331	1.41894
0.340377	0
4.82968	1.58114
0.641185	2.01725
0.448675	1.17797
2.22419	0
1.67126	1.63493
0.259915	1.589
0.238457	0
2.50239	0.97532
1.06643	1.67136
0.536792	1.61809
1.31401	1.48861
1.98035	0.727979
0.0634132	0.651711
0.828047	0.920313
2.09321	0.313573
0.253774	1.76037
1.03722	0
4.41275	2.27366
0.321402	0.181026
7.29997	2.66503
2.46744	1.31763
0.783987	0.194352
0.85971	0
0.789748	0.0606092
3.25075	0.685277
0.512861	0.303697
2.76352	2.03841
1.33217	0.284665
1.5778	2.15823
0.328543	0
0.618001	0.310816
0.416877	0.352672
0.198903	0
2.63129	1.44308
12.8881	2.47568
1.51648	0.33914
2.83837	2.04655
0.497236	1.06821
0.10152	0.310816
0.0107629	0.0544893
2.42314	1.97792
3.72366	0.846834
0.00108976	0.68986
4.28862	2.03484
1.51104	0.67991
0.812935	0.822217
1.01983	1.36846
16.2824	3.09115
0.887004	0.323619
1.17215	2.06958
0.313378	1.63493
1.38473	0.728976
0.0842887	0.387456
1.58558	2.1474
0.929367	2.17571
1.54678	0.777489
0.856717	2.54409
0.544409	0.651711
2.02309	0
4.88391	3.0239
0.752375	0
0.0927611	0.779061
0.930882	1.88661
2.28274	2.51455
0.864914	0.440565
0.00250248	0.298988
0.685159	0.838664
0.621251	1.35124
0.479742	0.332756
6.89396	0
0.425278	0.351065
6.63835	0.769438
0.141149	0.625696
7.78013	4.26129
1.4666	0.033006
2.71743	0.371185
0.97124	0.551526
1.45951	0.624219
0.00286272	0.974406
0.427399	0.677945
0.248271	0.67991
0.0706624	2.66168
0.985087	2.05811
0.229801	0.165052
1.2632	0.297729
1.73444	0.0698998
1.0423	0.319267
0.45225	0.167178
1.94275	0.0575157
5.1539	1.03732
4.21746	2.39697
1.63914	1.32095
1.53705	1.63009
1.93134	0.437837
1.67072	0.642041
2.4911	0.29159
1.12153	2.12325
0.14478	1.63418
0.93462	0.383256
0.994296	0.812193
0.670755	3.08182
0.665945	0.144756
1.50928	0.986202
3.06841	0.853936
0.190983	0
0.463208	0.657774
2.23718	0.33931
0.557009	0.065477
0.322224	0.0269711
0.844718	0
0.314656	0.104805
3.45147	0.965582
0.0596558	0.0568211
1.69151	0.798991
0.529948	0.830262
0.29559	0.433835
1.73208	0.631836
0.397587	0.0333324
1.21135	0.485984
0.984704	0
1.59953	1.13257
0.98302	1.49494
0.886534	0
0.439937	0.0272411
0.0613042	0
6.72246	3.99595
0.817003	3.41231
0.0795481	0.0919655
1.43057	0.911792
0.213231	0.673435
4.21614	1.67693
0.342086	1.35048
0.207468	0
0.856138	1.12369
6.93185	0.968639
3.82593	1.10915
0.512414	1.44309
0.264228	1.0729
0.151786	1.42132
3.08781	2.87961
0.243662	0
0.734861	0.444525
0.0897405	0.429888
1.68497	0.859401
0.262246	4.38602
6.50111	0.460656
5.06644	2.21664
0.0751089	0.604365
0.720278	0.953402
0.366557	1.34687
1.39723	0.323619
1.35782	3.02282
2.21293	2.32933
0.0921839	0.341726
0.539863	1.25708
0.660478	1.99581
2.18872	6.29208
0.357866	0.361691
0.197757	0.860576
0.954151	0.335918
1.06281	0.673435
0.0654152	0.387186
0.605942	2.97067
3.93091	1.51823
0.999043	0
4.79725	1.56482
3.09897	0.369395
0.574214	0.993593
0.0776755	0.999776
0.926191	2.08479
5.23339	2.12085
0.841955	1.47008
2.37723	2.33075
0.330894	0.412307
4.39546	2.68954
1.37142	0.304418
0.238259	0
0.00973257	1.20188
0.421523	1.92692
6.60885	2.88462
4.3799	0.930404
1.17037	1.92873
0.200673	2.10956
11.0698	3.28702
14.7242	1.44314
3.24594	0.352817
0.113053	0.54526
1.17867	1.37036
12.604	3.97641
1.51155	0.364412
2.31217	0.311538
10.3065	2.22465
0.157453	0.719003
0.783359	0.257782
1.6225	1.78624
0.182296	0.257363
1.3395	3.2682
0.441437	0.655255
0.943978	0.454545
0.781797	2.01689
0.487793	0.861386
0.344829	0.215729
2.39809	2.11179
0.284503	0.5
3.4053	1.9121
1.02827	0.640025
0.109552	0.736749
1.521	3.64278
0.481931	1.34217
1.13379	0.752888
0.242664	0.275248
1.02115	0.954486
1.57529	0.813169
1.54857	1.52133
0.34096	0.140634
1.00967	1.0014
1.56338	4.77369
1.00257	0.36696
0.241295	0.658277
2.72737	4.55817
0.478608	0.835888
0.0936237	0.48449
6.47826	2.70647
0.419496	1.15618
0.928841	0.028549
2.34018	0.498425
1.42935	0.692817
0.650464	0.741841
0.988498	0.717288
0.521109	1.04958
0.617282	0.938967
0.212034	0.83682
0.698273	0.268952
0.364871	0.69644
0.833108	1.0229
0.977502	0.221872
1.06362	1.47231
1.945	0.0606931
3.38476	1.81333
0.185658	1.39589
0.593708	1.2022
0.255995	0.597553
0.495223	1.39288
0.790868	0.679907
0.656753	0.780203
5.86458	1.67584
2.12323	1.75279
0.379366	0.805905
0.861076	0.71491
12.7537	1.03394
0.650217	0.635586
8.50133	4.07294
0.144003	1.06319
0.948213	0.533504
8.13531	0.763037
0.836709	0.882062
0.869003	0.783256
1.70874	1.08654
3.99443	1.08798
0.894288	0.433353
0.486452	1.18503
0.339744	0.941332
0.856062	1.60397
2.5469	1.19388
0.503511	0.520815
1.90946	1.00888
0.775719	1.10126
0.990617	2.47327
0.309982	1.03716
2.7228	0.668745
1.63282	0.861717
0.429077	1.75983
4.28062	1.05007
0.329605	0.570159
0.3394	0.26019
2.14632	2.75169
0.163655	0.443577
0.611007	0.950742
5.62333	2.30732
0.810336	0.52924
1.1142	4.47944
4.51182	0.282553
5.40445	0.82811
1.46418	2.33379
1.38009	1.04782
6.93131	0.473934
13.9875	1.65984
1.4208	0.030017
0.182968	0.836083
3.99123	1.64365
3.21056	0.721111
0.676522	2.12025
2.9563	0.718989
0.490564	0.668014
1.69892	2.62305
0.586352	2.10268
6.07865	3.5127
2.94869	0.718264
0.210323	1.574
1.78064	0.282208
0.540884	1.71896
2.59831	2.23292
0.278722	0.221077
0.159054	0.247436
1.13312	0.850323
8.03346	3.2703
1.54364	0.603
1.48852	1.89517
0.281846	0.671932
0.592482	0.559629
1.30899	1.27825
0.106066	0.249907
1.0352	0.655299
9.80048	2.56706
2.31069	0.329855
0.906348	0.274356
4.05941	0.887118
1.05411	1.42375
0.305679	0.983116
1.30744	0.92871
0.887839	0.767146
0.49772	1.15954
17.6549	2.86579
0.0588595	1.01064
0.932586	0.833196
12.554	0.362128
2.6033	0.525166
2.26942	0.264435
3.22965	0.405188
2.65283	0.939052
1.18503	1.44309
0.250151	0.632079
0.296719	0.780187
1.01941	2.15409
2.59415	1.87031
1.63555	0.783086
0.219911	1.72452
8.97986	3.21012
0.953023	2.59772
0.094293	0.803398
0.887324	0.344884
0.157927	0.822746
0.605303	0.58234
2.4959	1.03304
2.20164	1.05278
0.344209	4.51237
0.6138	3.26839
0.280272	0.529101
0.740556	1.67032
2.78681	1.49238
5.97417	0.748663
0.744923	2.05916
3.50592	3.663
2.70022	0.935603
1.52885	0.965659
2.46848	0.265798
9.90685	2.15901
3.09464	1.20531
4.91705	2.91074
4.36264	1.47409
0.377274	0.304939
5.77685	3.86803
0.140247	0.523365
2.10305	0.288969
1.73742	0.307206
0.811904	1.09719
0.986411	0.0535687
0.334771	0.765038
0.195621	0.662555
4.75732	1.47267
1.1528	0.679907
1.18888	1.35201
3.12432	2.3233
3.86664	1.44338
1.93902	0.363764
1.33042	0.532939
0.099719	0.655428
2.69049	1.54384
1.16733	1.06519
1.19448	1.16494
0.00149126	0.601687
1.02991	4.86201
2.72619	0.86811
0.511124	0.648172
3.64836	2.29164
5.05046	1.584
6.0798	1.75876
2.56669	1.99466
2.79352	1.83147
0.0531208	0.714627
2.68205	2.03659
0.215927	1.19452
1.13637	1.27544
0.62292	1.20261
1.64358	1.51392
0.499908	0.698334
1.67201	0.564593
0.864712	1.89502
4.6702	1.99087
1.45913	1.12486
1.79062	1.84391
2.98038	0.849213
7.0054	2.62418
1.58577	1.16245
0.459462	1.36054
2.00481	2.74308
0.118315	1.0582
0.642581	0.503503
2.75753	0.488321
1.90657	0.700813
0.56161	0.116452
3.21688	1.26816
1.71531	1.41505
0.589354	0.756354
4.95317	0.285521
0.440792	0.70322
3.90608	0.94016
3.67433	2.01601
4.89311	2.87824
8.08845	1.67927
11.2736	0.693502
2.85817	0.357629
0.253769	0.279363
0.53815	1.48745
13.65	0.186345
0.230632	0.825978
9.851	4.43616
7.05703	1.83613
1.43899	0.535615
1.12579	0.289157
3.08721	2.52586
5.68574	3.09559
1.26295	3.7472
1.30397	0.949315
11.9152	1.02714
1.6665	1.80255
1.51891	0.925909
0.741563	0.228805
1.55197	2.19453
1.42482	0
0.44314	0.722766
2.2894	1.63401
2.11213	0.664977
2.88948	3.06202
0.736642	0.634517
6.118	1.27127
3.54843	0.560986
3.39828	1.05432
0.256168	1.31763
1.09175	1.24997
6.58375	1.30738
4.44395	0.574285
0.911448	0.72725
3.34699	1
1.60753	0.813242
3.80342	2.11184
0.693513	1.65241
3.50308	2.09778
1.42245	2.09547
1.45442	0.0747111
7.13453	3.09728
1.60611	3.0037
3.05335	2.65824
1.99581	2.11901
0.919845	0.758705
0.909851	1.97235
2.08112	0.215483
0.0514877	0.403052
1.67071	0.773222
0.239938	1.77829
0.912123	0.783557
0.840285	1.4209
1.17366	1.95004
1.83494	0.725091
1.34581	4.02893
0.517164	0.389185
0.576648	1.62184
4.9105	0.870597
7.85749	1.72515
0.545518	0.220107
0.581831	0.236044
0.286709	1.0619
1.89814	1.08429
0.547438	1.38784
1.94863	1.35918
0.917805	0.8355
1.06487	1.35554
1.34074	0.265001
3.70473	0.55214
0.251415	0.0352538
10.7371	1.93476
0.630075	0.179098
2.44392	1.00056
0.192826	1.05445
2.69814	2.69194
10.3853	0.238059
1.39423	0.722239
1.49359	1.38983
0.201666	0.245333
5.83085	3.26922
0.0961086	0.724707
2.99103	1.08787
0.830724	0.98128
2.96946	1.6898
2.93497	1.38479
0.911575	1.43401
2.79245	1.02348
2.21661	2.46909
0.184368	1.32943
2.10598	1.87255
2.09949	0.314428
2.85097	1.74668
0.557116	0.440529
0.108386	0.765038
0.586832	2.30178
1.4232	0.610961
5.43467	2.51445
1.99784	1.87513
2.73139	0.413636
0.593926	1.02564
0.900325	0.247367
1.2512	0.285582
4.46424	1.19727
5.61039	2.16861
1.59592	0.803736
1.37193	0.736589
0.588217	2.04971
0.192425	0.294127
1.34318	0.562656
4.83965	2.13843
5.91667	1.45236
2.27306	1.26567
1.36099	1.17589
0.736515	0.888498
0.143137	0.711638
0.389965	0.567318
2.18468	1.44941
0.524953	0.874537
0.405445	2.20851
0.519586	2.17104
1.69407	0.215579
7.25742	0.977095
5.72275	1.41618
8.69325	1.80827
2.31931	0.599326
8.8575	0.579263
0.111352	1.98286
0.0511331	0.646649
2.16132	2.73498
3.48795	1.7292
5.09732	1.36588
2.81911	3.10198
6.36417	2.04903
0.502168	1.01885
0.461664	1.63063
0.325344	0.894104
1.10323	1.40222
9.89252	0.371659
1.80197	1.03116
3.50532	0.858287
1.31165	0.373287
0.350992	1.073
0.812669	0.282392
0.944205	0.267705
2.03818	1.14285
3.37609	2.48836
0.185456	0.334846
2.66199	1.49436
3.88948	0.759364
0.684333	0.403454
1.31755	0.880597
0.744696	0.76166
1.48216	0.485007
0.811675	0.512564
3.75249	1.65239
1.32675	2.04917
1.33219	0.990528
3.12597	2.29054
3.82529	0.801315
0.957624	1.94871
2.99339	2.53813
0.774874	0.0310825
1.12431	2.15692
8.6691	0.0766866
0.412087	0.291971
0.425256	1.77515
7.95704	2.26245
2.88182	3.11579
3.31213	2.21185
1.01639	0.767674
0.156675	1.19178
3.34398	1.0797
5.16755	1.05711
1.67177	0.333155
0.42768	2.73888
12.1468	1.24
4.16799	2.28571
7.89353	1.20643
0.663691	1.86128
0.513582	0.859244
13.0904	0.910631
4.62771	2.3513
4.13928	2.01376
1.1074	0.4329
1.70168	0.591716
0.0027867	0.999433
9.87346	2.1675
3.44722	1.27398
5.40984	1.88679
2.05328	1.13951
0.898384	1.58211
0.854086	1.84435
1.72687	1.29843
0.96662	0.544378
12.3193	0.946813
1.85861	0.374093
1.62757	2.04437
10.0383	0.334997
2.03843	0.379453
4.99548	1.93341
2.12128	0.741231
3.83064	3.38514
4.22912	1.15749
3.01497	1.619
3.41217	3.02607
2.90616	0.228955
2.80655	0.883924
0.214388	0.758416
3.18771	1.26143
2.57236	0.60947
5.88651	1.39423
2.24346	0.32361
1.88746	1.9077
1.20298	0.869559
1.26413	1.11141
1.522	2.2138
1.33755	0.288046
0.146075	0.811395
0.138155	0.317807
4.16959	1.82878
1.28072	0.297776
0.590203	0.303706
4.18156	0.562354
0.892054	1.02271
0.30451	1.5352
3.93243	1.86323
6.00951	2.32126
0.725295	0.951755
4.63761	0.365438
0.679238	0.247083
0.904496	0.724645
2.0627	0.363531
2.25713	2.76352
3.14762	0.657325
0.182293	1.18726
11.7429	0.699301
2.67503	1.05377
0.19415	1.43721
0.582741	0.924899
14.4571	0.595238
1.88515	0.42197
4.62435	0.630014
2.47917	1.07491
4.13381	2.9598
1.13345	0.705012
1.84474	1.86136
0.716314	0.725091
3.69826	0.439012
0.941222	1.21225
0.604673	0.321951
0.606525	1.69384
2.01613	1.41434
1.23663	1.06324
1.75406	0.61035
0.570849	0.420202
12.2205	0.299403
0.599213	0.222642
1.42784	1.40022
0.279425	1.25848
7.41788	0.698645
0.727018	1.20449
5.46352	1.12106
0.210017	0.814708
1.20434	0.916515
7.24582	2.78544
1.95751	1.78227
3.89353	2.34349
1.49139	1.48418
2.03338	2.27474
1.43606	0.274501
0.687395	1.61268
3.38292	0.591144
0.812824	4.07417
2.11331	1.11269
0.656035	3.19408
1.98266	1.69677
1.34091	0.498274
0.176309	0.648106
1.97738	1.42118
0.48699	0.76071
2.04905	2.23511
2.59203	1.03153
1.37266	1.45942
1.38744	2.23653
1.30283	0.621921
2.24722	0.536177
[truncated: 43,811 more rows]

## Sheet: Data_Figure S4c
Index	Protein Accession Number	Gene Symbol	iBAQ value	log10(iBAQ value)	Phospho	Methyl	Dimethyl	Trimethyl	Acetyl	Formyl
1	A5A3E0	POTEF	4572.02	5.47302	0	0	0	0	0	0
2	P04908	H2AC8	36918.7	5.41235	0	0	0	0	0	0
3	A0A2R8Y619	H2BE1	24794.5	5.39436	0	0	0	0	0	A0A2R8Y619
4	P81605	DCD	30736.1	5.33275	0	0	0	0	P81605	P81605
5	Q92783	STAM	8579.42	5.25568	0	0	0	0	0	0
6	Q8TF72	SHROOM3	1341.72	5.22457	0	0	0	0	0	0
7	P62805	H4C2	27110.6	5.21129	0	0	0	0	0	0
8	P01857	IGHG1	10786.3	5.20896	0	0	0	0	0	0
9	P68104	EEF1A1	6431.03	5.20622	P68104	P68104	P68104	P68104	0	0
10	P04406	GAPDH	8183.7	5.1917	P04406	0	P04406	0	0	0
11	P68431	H3C4	23346.2	5.14637	0	P68431	P68431	P68431	P68431	P68431
12	P60709	ACTB	6038.55	5.14266	P60709	P60709	0	0	0	P60709
13	P01876	IGHA1	6802.57	5.06312	0	0	0	0	0	0
14	O60814	H2BC12	9857.85	5.03518	0	0	0	0	0	0
15	P06733	ENO1	3677.88	5.028	P06733	P06733	0	0	0	P06733
16	P14618	PKM	2075.65	4.89694	P14618	0	0	0	0	0
17	Q01469	FABP5	6756.86	4.87114	0	0	0	0	0	0
18	P07355	ANXA2	2900.06	4.86035	0	0	0	0	0	0
19	P06703	S100A6	14358.4	4.85608	0	0	0	0	0	0
20	P02647	APOA1	3110.78	4.81509	0	0	0	0	0	0
21	P00338	LDHA	2444.49	4.7684	P00338	P00338	0	0	P00338	0
22	Q4UJ75	ANKRD20A4P	931.49	4.74003	0	0	0	0	0	0
23	P0DMV8	HSPA1A	1500.83	4.73263	0	0	0	0	0	0
24	P02652	APOA2	10800.2	4.7324	0	0	0	0	0	0
25	P27348	YWHAQ	2938.57	4.72341	0	0	0	0	0	0
26	P68871	HBB	4664.73	4.71022	0	0	0	P68871	0	P68871
27	P15924	DSP	236.149	4.68068	0	0	0	0	0	0
28	P06454	PTMA	15872.8	4.67777	P06454	0	0	0	0	0
29	P68363	TUBA1B	2067.35	4.67714	P68363	0	0	0	0	0
30	P08670	VIM	1334.96	4.66954	P08670	0	0	0	0	0
31	P23528	CFL1	3833.46	4.66277	P23528	0	0	0	0	0
32	P0DPH7	TUBA3C	1938.81	4.64926	P0DPH7	0	0	0	0	0
33	P13639	EEF2	839.517	4.64831	P13639	P13639	P13639	0	0	0
34	P40855	PEX19	2448.37	4.64415	0	0	0	0	0	0
35	A6NMY6	ANXA2P2	1890.37	4.63827	A6NMY6	A6NMY6	A6NMY6	0	0	0
36	P00738	HP	1810.19	4.63794	0	0	0	0	0	0
37	P07900	HSP90AA1	1115.2	4.62714	0	0	0	0	0	0
38	P02042	HBD	3772.65	4.61804	0	0	0	0	0	0
39	P32119	PRDX2	2892.4	4.60739	0	0	0	0	0	0
40	O14556	GAPDHS	1793.56	4.59614	0	0	0	0	0	0
41	P25311	AZGP1	2030.98	4.58646	0	0	0	0	0	0
42	P01009	SERPINA1	1552.92	4.57136	0	0	0	0	0	0
43	P0DOY2	IGLC2	5305.81	4.56985	0	0	0	0	0	0
44	P04350	TUBB4A	1577.43	4.54037	0	0	0	0	0	0
45	P05783	KRT18	1150.1	4.53786	P05783	0	0	0	0	0
46	O95399	UTS2	4673.62	4.51475	0	0	0	0	0	0
47	P69905	HBA2	4033.56	4.50878	0	0	0	0	0	P69905
48	P01859	IGHG2	2474.06	4.50735	0	0	0	0	0	0
49	P47929	LGALS7B	2907.21	4.50487	0	0	0	0	0	0
50	P07437	TUBB	1452.35	4.50449	0	0	0	0	0	0
51	P61626	LYZ	2841.98	4.49501	0	0	0	0	0	0
52	P08238	HSP90AB1	808.05	4.48722	P08238	0	0	0	0	0
53	P11142	HSPA8	807.127	4.47514	0	0	0	P11142	0	0
54	P62826	RAN	2473.76	4.47254	0	0	0	0	0	0
55	Q02413	DSG1	639.551	4.44933	0	0	0	0	0	0
56	Q5T749	KPRP	894.41	4.4429	0	0	0	0	0	0
57	Q13867	BLMH	949.089	4.4397	0	0	0	0	0	0
58	Q06830	PRDX1	1824.32	4.43719	0	0	0	0	0	0
59	P14923	JUP	567.391	4.42598	0	0	0	0	0	0
60	P15311	EZR	708.356	4.41845	0	0	0	0	0	0
61	P01040	CSTA	3186.03	4.40634	0	0	0	0	0	0
62	P11021	HSPA5	667.944	4.40452	0	P11021	0	P11021	0	0
63	Q92797	SYMPK	341.259	4.39641	0	0	0	0	0	0
64	P60842	EIF4A1	1027.75	4.3921	0	0	0	0	0	0
65	P10412	H1-4	2055.42	4.39208	0	0	0	0	0	0
66	P01023	A2M	302.097	4.37777	0	0	0	0	0	0
67	P06702	S100A9	2643.62	4.37644	0	0	0	0	0	0
68	P22626	HNRNPA2B1	1187.28	4.37558	0	0	0	0	0	0
69	P0CG47	UBB	1128.58	4.37475	0	0	0	0	0	0
70	P60174	TPI1	1379.91	4.3703	P60174	0	0	0	0	0
71	P05089	ARG1	1301.77	4.36981	0	0	0	0	0	0
72	P04792	HSPB1	1624.27	4.35679	P04792	0	0	0	0	0
73	P63104	YWHAZ	1193.24	4.35548	0	0	0	0	0	0
74	P12273	PIP	1857.43	4.34809	0	0	0	0	0	0
75	P06748	NPM1	1293.2	4.34212	P06748	0	0	0	0	0
76	P31944	CASP14	1209.34	4.33782	0	0	0	0	0	0
77	P06753	TPM3	890.314	4.32975	0	0	0	0	0	0
78	P62937	PPIA	1522.16	4.32859	0	0	0	0	0	0
79	P05141	SLC25A5	1051.27	4.32274	0	0	0	0	0	0
80	P00558	PGK1	645.52	4.31506	P00558	P00558	0	0	0	0
81	Q9NZT1	CALML5	2247.25	4.30589	0	0	0	0	0	0
82	P02787	TF	441.702	4.29834	0	0	0	0	0	0
83	P29508	SERPINB3	849.155	4.29071	0	0	0	0	0	0
84	P31151	S100A7	2722.09	4.28	0	0	0	0	0	0
85	P07339	CTSD	888.309	4.27078	0	0	0	0	0	0
86	P04083	ANXA1	833.704	4.26343	0	0	0	0	0	0
87	P10809	HSPD1	523.427	4.26292	P10809	0	0	0	0	0
88	P08123	COL1A2	221.722	4.2489	0	0	0	0	0	0
89	P14649	MYL6B	1174.25	4.24585	P14649	0	0	0	0	0
90	Q08188	TGM3	406.666	4.24271	0	0	0	0	0	0
91	P06899	H2BC11	1570.09	4.23732	0	0	0	0	0	0
92	P37802	TAGLN2	1303.59	4.22909	0	0	0	0	0	0
93	P05109	S100A8	2109.12	4.22719	0	0	0	0	0	0
94	P02545	LMNA	382.88	4.22651	P02545	0	0	0	0	0
95	P21333	FLNA	111.409	4.2259	P21333	0	0	0	0	0
96	P0DP23	CALM1	1851.17	4.22169	P0DP23	0	0	P0DP23	0	0
97	Q16777	H2AC20	2761.32	4.21927	0	0	0	0	0	0
98	Q02878	RPL6	895.994	4.20758	0	0	0	0	0	0
99	P62328	TMSB4X	4026.23	4.20696	0	0	0	0	P62328	0
100	P08758	ANXA5	617.142	4.20536	0	0	0	0	0	0
101	Q08554	DSC1	313.969	4.20446	0	0	0	0	0	0
102	P23284	PPIB	999.667	4.20398	0	0	0	0	0	0
103	P25705	ATP5F1A	442.424	4.20214	0	0	0	0	0	0
104	P30101	PDIA3	468.424	4.20212	0	0	0	0	0	0
105	P14625	HSP90B1	324.582	4.20152	0	0	0	0	0	0
106	P62750	RPL23A	1748.99	4.19703	0	0	0	0	0	0
107	P10599	TXN	2226.93	4.19281	0	0	0	0	0	0
108	P07196	NEFL	369.329	4.19066	0	0	0	0	0	0
109	Q07020	RPL18	1690.23	4.18219	0	0	0	0	0	0
110	Q99497	PARK7	1167.33	4.18114	0	0	0	0	0	0
111	P19338	NCL	329.709	4.18089	P19338	0	0	0	0	0
112	P46781	RPS9	1073.33	4.17686	0	0	0	0	0	0
113	P26641	EEF1G	576.214	4.17556	0	0	0	0	0	0
114	P35579	MYH9	114.932	4.17103	P35579	0	0	0	0	0
115	Q96PZ2	FAM111A	419.084	4.16637	0	0	0	0	0	0
116	O14950	MYL12B	1314.77	4.16024	0	0	0	0	0	0
117	Q01130	SRSF2	1279.14	4.14831	0	0	0	0	0	0
118	P23246	SFPQ	389.308	4.1466	0	0	0	0	0	0
119	P07237	P4HB	358.581	4.14565	0	0	0	0	0	0
120	P35268	RPL22	2321.89	4.14399	0	0	0	0	0	0
121	Q16378	PRR4	1733.39	4.14199	0	0	0	0	0	0
122	P23396	RPS3	728.776	4.14135	P23396	0	0	0	0	0
123	P58107	EPPK1	44.3781	4.14132	P58107	0	0	0	0	0
124	P46776	RPL27A	1724.02	4.13963	0	0	0	0	0	0
125	P02585	TNNC2	1244.2	4.13628	0	0	0	0	0	0
126	P26038	MSN	345.733	4.1298	0	0	0	0	0	0
127	P01024	C3	124.668	4.12918	0	0	0	0	0	0
128	P63241	EIF5A	1671.24	4.12613	0	0	0	0	0	0
129	P61313	RPL15	942.739	4.12052	0	0	0	0	0	0
130	P62277	RPS13	1199.36	4.12034	0	0	0	0	0	0
131	P62851	RPS25	2196.74	4.11993	0	0	0	0	0	0
132	Q96P63	SERPINB12	657.503	4.11893	0	0	0	0	0	0
133	P62241	RPS8	1194.48	4.11857	P62241	0	0	0	0	0
134	P62899	RPL31	1875.16	4.11814	0	0	0	0	0	0
135	P08865	RPSA	869.889	4.11556	0	0	0	0	0	0
136	P15531	NME1	1080.52	4.11281	0	0	0	0	0	0
137	P29692	EEF1D	614.695	4.11088	P29692	0	0	0	0	0
138	P02763	ORM1	986.23	4.10792	0	0	0	0	0	0
139	P60660	MYL6	1162.86	4.10692	0	0	0	0	0	0
140	Q562R1	ACTBL2	531.357	4.1056	0	0	0	0	0	Q562R1
141	P42830	CXCL5	2108.32	4.10209	0	0	0	0	0	0
142	P09651	HNRNPA1	660.71	4.09876	P09651	0	0	0	0	0
143	B3EWG3	FAM25A	1792.85	4.09864	0	0	0	0	0	0
144	P15880	RPS2	569.78	4.09813	0	0	0	0	0	0
145	O60361	NME2P1	1253.06	4.09797	0	0	0	0	0	0
146	P62249	RPS16	1043.78	4.09779	P62249	0	0	0	0	0
147	P55072	VCP	258.9	4.09437	0	0	0	0	0	0
148	P15559	NQO1	949.025	4.09122	0	0	0	0	0	0
149	Q08170	SRSF4	615.426	4.09021	0	0	0	0	0	0
150	P26373	RPL13	929.086	4.082	0	0	0	0	0	0
151	P21980	TGM2	316.066	4.07956	P21980	0	0	0	0	0
152	Q53RT3	ASPRV1	1091.68	4.07949	0	0	0	0	0	0
153	P62244	RPS15A	1194.08	4.07703	0	0	0	0	0	0
154	P36578	RPL4	439.16	4.07399	0	0	0	0	0	0
155	Q8TDL5	BPIFB1	369.177	4.07239	0	0	0	0	0	0
156	P62906	RPL10A	896.191	4.06634	0	0	0	0	0	0
157	P09382	LGALS1	1162.82	4.06551	P09382	0	0	0	0	0
158	Q09666	AHNAK	28.1645	4.0646	Q09666	Q09666	0	0	0	0
159	P31947	SFN	643.801	4.06402	0	0	0	0	0	0
160	P61353	RPL27	1917.35	4.06085	0	0	0	0	0	0
161	P30050	RPL12	1044.05	4.06011	P30050	0	0	0	0	0
162	P62269	RPS18	956.937	4.06006	0	0	0	0	0	0
163	Q15149	PLEC	33.4671	4.05864	Q15149	0	0	0	0	0
164	P62753	RPS6	876.936	4.05691	P62753	0	0	0	0	0
165	P63313	TMSB10	2847.84	4.05658	0	0	0	0	0	0
166	P61978	HNRNPK	436.075	4.05453	P61978	0	0	0	0	0
167	Q15517	CDSN	706.835	4.05344	0	0	0	0	0	0
168	Q15436	SEC23A	289.075	4.05208	0	0	0	0	0	0
169	P56537	EIF6	1123.37	4.05052	0	0	0	0	0	0
170	P62701	RPS4X	526.895	4.04394	P62701	0	0	0	0	0
171	P84098	RPL19	1220.31	4.04071	0	0	0	0	0	0
172	P29401	TKT	331.83	4.03943	0	0	0	0	0	0
173	Q5T750	XP32	909.203	4.03784	0	0	0	0	0	0
174	A6NHL2	TUBAL3	416.21	4.03429	0	0	0	0	0	0
175	Q96DR8	MUCL1	5405.36	4.03385	0	0	0	0	0	0
176	P04040	CAT	336.829	4.03256	0	0	0	0	0	0
177	P16401	H1-5	978.795	4.03208	0	0	0	0	0	0
178	P30041	PRDX6	670.344	4.03042	0	0	0	0	0	0
179	P06576	ATP5F1B	356.167	4.02877	0	0	0	0	0	0
180	O75369	FLNB	67.5978	4.02583	O75369	0	0	0	0	0
181	P62917	RPL8	814.562	4.02487	0	0	0	0	0	0
182	P24534	EEF1B2	695.669	4.01849	0	0	0	0	0	0
183	P61221	ABCE1	289.804	4.01841	0	0	0	0	0	0
184	P49207	RPL34	1692.99	4.00681	P49207	0	0	0	0	0
185	P07910	HNRNPC	461.37	4.00647	0	0	0	0	0	0
186	P31025	LCN1	1011.94	4.00516	0	0	0	0	0	0
187	P38646	HSPA9	234.791	4.00415	0	0	0	0	0	0
188	P01011	SERPINA3	438.43	4.00363	0	0	0	0	0	0
189	Q00839	HNRNPU	205.516	4.00304	0	0	0	0	0	0
190	P63244	RACK1	448.198	3.99389	0	0	0	0	0	0
191	P84103	SRSF3	1095.3	3.99377	0	0	0	0	0	0
192	P18124	RPL7	615.45	3.99331	0	0	0	0	0	0
193	P62280	RPS11	980.288	3.99135	0	0	0	0	0	0
194	P01871	IGHM	376.634	3.99089	0	0	0	0	0	0
195	A0A075B759	PPIAL4E	752.636	3.99053	0	0	0	0	0	0
196	A0A075B6H7	IGKV3-7	1394.05	3.98938	0	0	0	0	0	0
197	B2RXH8	HNRNPCL2	442.39	3.98823	0	0	0	0	0	0
198	O00299	CLIC1	557.837	3.97696	0	0	0	0	0	0
199	P05388	RPLP0	523.553	3.97423	0	0	0	0	0	0
200	P18085	ARF4	777.323	3.96978	0	0	0	0	0	0
201	P40429	RPL13A	546.073	3.9677	0	0	0	0	0	0
202	P02788	LTF	184.561	3.96511	0	0	0	0	0	0
203	P51153	RAB13	574.984	3.96378	0	0	0	0	0	0
204	Q00403	GTF2B	382.582	3.96294	0	0	0	0	0	0
205	Q13835	PKP1	166.447	3.96164	0	0	0	0	0	0
206	P62263	RPS14	1517.24	3.9592	0	0	0	0	0	0
207	P62258	YWHAE	502.675	3.95656	0	0	0	0	0	0
208	P25786	PSMA1	501.008	3.95512	0	0	0	0	0	0
209	P61247	RPS3A	472.352	3.95302	P61247	0	0	0	0	0
210	Q96DA0	ZG16B	687.995	3.95153	0	0	0	0	0	0
211	P50914	RPL14	744.736	3.95118	P50914	0	0	0	0	0
212	Q07955	SRSF1	592.434	3.94873	0	0	0	0	0	0
213	P25789	PSMA4	630.333	3.9457	0	0	0	0	0	0
214	P23526	AHCY	419.472	3.94492	0	0	0	0	0	0
215	P62857	RPS28	2899.36	3.93942	P62857	0	0	0	0	0
216	P31946	YWHAB	509.232	3.93736	0	0	0	0	0	0
217	P04075	ALDOA	358.741	3.93499	0	0	0	0	0	0
218	P18077	RPL35A	955.157	3.93432	0	0	0	0	0	0
219	Q8IUR6	CREBRF	247.304	3.92471	0	0	0	0	0	0
220	P62081	RPS7	836.231	3.92233	0	0	0	0	0	0
221	P61254	RPL26	925.8	3.92076	0	0	0	0	0	0
222	P62854	RPS26	1388.51	3.9207	0	0	0	0	0	0
223	O00148	DDX39A	343.113	3.91565	0	0	0	0	0	0
224	P17096	HMGA1	1363.1	3.91268	0	0	0	0	0	0
225	P30086	PEBP1	741.666	3.9116	0	0	0	0	0	0
226	P28072	PSMB6	733.837	3.90699	0	0	0	0	0	0
227	P62491	RAB11A	535.777	3.90508	0	0	0	0	0	0
228	O43707	ACTN4	131.927	3.89849	O43707	0	0	0	0	0
229	Q9UQ80	PA2G4	328.282	3.89646	0	0	0	0	0	0
230	P59998	ARPC4	562.728	3.89643	0	0	0	0	0	0
231	P27797	CALR	290.543	3.89457	P27797	0	0	0	0	0
232	O75223	GGCT	558.532	3.89318	0	0	0	0	0	0
233	P30048	PRDX3	485.238	3.89007	0	0	0	0	0	0
234	P62942	FKBP1A	2586.78	3.88988	0	0	0	0	0	0
235	P61604	HSPE1	772.185	3.88772	0	0	0	0	0	0
236	A8MTJ3	GNAT3	385.383	3.88692	0	0	0	0	0	0
237	P53999	SUB1	769.622	3.88628	0	0	0	0	0	0
238	P17931	LGALS3	698.071	3.88529	0	0	0	0	0	0
239	P05387	RPLP2	1533.98	3.88479	0	0	0	0	0	0
240	P62888	RPL30	957.603	3.88428	P62888	0	0	0	0	0
241	P45880	VDAC2	449.159	3.88285	0	0	0	0	0	0
242	P16949	STMN1	761.223	3.88151	P16949	0	0	0	0	0
243	P12268	IMPDH2	292.672	3.88135	0	0	0	0	0	0
244	O75367	MACROH2A1	398.877	3.87959	0	0	0	0	0	0
245	P62424	RPL7A	581.301	3.87834	0	0	0	0	0	0
246	P07858	CTSB	394.99	3.87534	0	0	0	0	0	0
247	P50990	CCT8	182.278	3.87352	0	0	0	0	0	0
248	Q15828	CST6	741.547	3.87014	0	0	0	0	0	0
249	P15259	PGAM2	462.613	3.86934	0	0	0	0	0	0
250	P14174	MIF	1479.11	3.86897	0	0	0	0	0	0
251	P42766	RPL35	1470.93	3.86656	0	0	0	0	0	0
252	P06744	GPI	203.694	3.86528	0	0	0	0	0	0
253	P13929	ENO3	261.201	3.86413	0	0	0	0	0	0
254	O60293	ZFC3H1	66.2686	3.8627	0	0	0	0	0	0
255	P68371	TUBB4B	328.159	3.85851	0	0	0	0	0	0
256	Q99536	VAT1	358.788	3.85587	0	0	0	0	0	0
257	Q00325	SLC25A3	376.733	3.85479	0	0	0	0	0	0
258	P39023	RPL3	340.848	3.85478	P39023	0	0	0	0	0
259	P62913	RPL11	714.103	3.85376	0	0	0	0	0	0
260	P0DME0	SETSIP	589.469	3.84964	0	0	0	0	0	0
261	Q9P2K8	EIF2AK4	78.544	3.84936	0	0	0	0	0	0
262	P38919	EIF4A3	271.747	3.84914	0	0	0	0	0	0
263	P31948	STIP1	167.835	3.84813	0	0	0	0	0	0
264	P49411	TUFM	218.855	3.84531	0	0	0	0	0	0
265	P02749	APOH	316.321	3.84255	0	0	0	0	0	0
266	P02774	GC	239.862	3.84236	0	0	0	0	0	0
267	P39019	RPS19	576.797	3.8402	0	0	0	0	0	0
268	P99999	CYCS	856.796	3.83597	0	0	0	0	0	0
269	Q9H299	SH3BGRL3	1704.66	3.8337	0	0	0	0	0	0
270	Q14697	GANAB	123.772	3.83299	0	0	0	0	0	0
271	P47914	RPL29	1360.75	3.83275	0	0	0	0	0	0
272	P15153	RAC2	676.694	3.83039	0	0	0	0	0	0
273	P52209	PGD	225.023	3.82935	0	0	0	0	0	0
274	P01619	IGKV3-20	963.088	3.82876	0	0	0	0	0	0
275	P40925	MDH1	305.571	3.82753	P40925	0	0	0	0	0
276	Q15181	PPA1	335.078	3.82618	0	0	0	0	0	0
277	P48594	SERPINB4	291.172	3.82588	0	0	0	0	0	0
278	P02790	HPX	257.56	3.82585	0	0	0	0	0	0
279	P22090	RPS4Y1	318.076	3.82475	0	0	0	0	0	0
280	P35613	BSG	416.617	3.82386	0	0	0	0	0	0
281	Q2HXU8	CLEC12B	332.201	3.82243	0	0	0	0	0	0
282	P19957	PI3	656.891	3.81749	0	0	0	0	0	0
283	P51149	RAB7A	386.3	3.81737	0	0	0	0	0	0
284	P07384	CAPN1	165.429	3.80967	0	0	0	0	0	0
285	Q99871	HAUS7	293.09	3.80942	0	0	0	0	0	0
286	Q96QA5	GSDMA	246.77	3.80727	0	0	0	0	0	0
287	P21439	ABCB4	89.0467	3.80695	0	0	0	0	0	0
288	Q96SB8	SMC6	79.8217	3.80521	0	0	0	0	0	0
289	P52272	HNRNPM	116.057	3.80503	0	0	0	0	0	0
290	P40926	MDH2	265.864	3.80487	0	0	0	0	0	0
291	P46783	RPS10	520.302	3.79544	0	0	0	0	0	0
292	P17844	DDX5	172.809	3.79387	0	0	0	0	0	0
293	P11940	PABPC1	144.535	3.79344	P11940	0	0	0	0	0
294	Q8WVV4	POF1B	199.804	3.79197	0	0	0	0	0	0
295	P62266	RPS23	774.183	3.79193	0	0	0	0	0	0
296	Q01518	CAP1	181.691	3.79081	Q01518	0	0	0	0	0
297	Q9NPL8	TIMMDC1	341.575	3.78876	0	0	0	0	0	0
298	P47755	CAPZA2	382.953	3.78727	0	0	0	0	0	0
299	P78417	GSTO1	408.315	3.78709	0	0	0	0	0	0
300	O75390	CS	305.192	3.7856	0	0	0	0	0	0
301	P11586	MTHFD1	108.833	3.78495	0	0	0	0	0	0
302	P62820	RAB1A	338.497	3.78483	0	0	0	0	0	0
303	P16989	YBX3	406.166	3.78479	0	0	0	0	0	0
304	P35232	PHB	316.589	3.77925	0	0	0	0	0	0
305	P12429	ANXA3	250.204	3.77851	0	0	0	0	0	0
306	O95716	RAB3D	374.347	3.77739	0	0	0	0	0	0
307	P25787	PSMA2	372.943	3.77576	0	0	0	0	0	0
308	P28066	PSMA5	496.743	3.77531	0	0	0	0	0	0
309	P01591	JCHAIN	662.226	3.77525	0	0	0	0	0	0
310	P42357	HAL	145.349	3.77519	0	0	0	0	P42357	0
311	P31949	S100A11	989.493	3.77356	0	0	0	0	0	0
312	P67936	TPM4	282.678	3.77351	0	0	P67936	0	0	0
313	P37837	TALDO1	246.438	3.77192	0	0	0	0	0	0
314	P09211	GSTP1	537.181	3.77151	0	0	0	0	0	0
315	P68366	TUBA4A	255.824	3.76967	0	0	0	0	0	0
316	Q15366	PCBP2	294.076	3.76949	0	0	0	0	0	0
317	P31150	GDI1	217.32	3.76846	0	0	0	0	0	0
318	P20339	RAB5A	417.243	3.76652	0	0	0	0	0	0
319	P07195	LDHB	278.034	3.76632	0	0	0	0	0	0
320	P27824	CANX	157.434	3.7653	P27824	0	0	0	0	0
321	Q14574	DSC3	101.874	3.76394	0	0	0	0	0	0
322	P00491	PNP	263.289	3.76285	0	0	0	0	0	0
323	P61224	RAP1B	481.652	3.76191	0	0	0	0	0	0
324	P60900	PSMA6	339.902	3.7618	0	0	0	0	0	0
325	P30040	ERP29	384.139	3.76058	0	0	0	0	0	0
326	P62829	RPL23	635.12	3.7571	0	0	0	0	0	0
327	P00505	GOT2	183.79	3.75568	0	0	0	0	0	0
328	P34897	SHMT2	172.322	3.75486	0	0	0	0	0	0
329	Q07954	LRP1	21.9819	3.752	0	0	0	0	0	0
330	O75083	WDR1	156.35	3.7504	0	0	0	0	0	0
331	P17987	TCP1	160.72	3.75014	0	0	0	0	0	0
332	Q13509	TUBB3	255.411	3.74966	0	0	0	0	0	0
333	P20618	PSMB1	370.009	3.7443	0	0	0	0	0	0
334	Q14247	CTTN	184.721	3.74364	Q14247	0	0	0	0	0
335	P22234	PAICS	213.079	3.74351	0	0	0	0	0	0
336	P62316	SNRPD2	690.09	3.742	0	0	0	0	0	0
337	P46779	RPL28	612.394	3.74127	0	0	0	0	0	0
338	O15145	ARPC3	457.946	3.74	0	0	0	0	0	0
339	O43175	PHGDH	203.066	3.739	0	0	0	0	0	0
340	P16520	GNB3	391.52	3.73888	0	0	0	0	0	0
341	P62736	ACTA2	237.28	3.73699	0	0	0	0	0	0
342	P01834	IGKC	1087.87	3.73555	0	0	0	0	0	0
343	P50395	GDI2	181.17	3.73521	0	0	0	0	0	0
344	Q14019	COTL1	542.378	3.7343	0	0	0	0	0	0
345	P0C0S8	H2AC16	773.006	3.73328	0	0	0	0	0	0
346	P31943	HNRNPH1	207.714	3.73244	0	0	0	0	0	0
347	P50991	CCT4	141.502	3.73055	0	0	0	0	0	0
348	P38432	COIL	157.201	3.72793	0	0	0	0	0	0
349	O14979	HNRNPDL	232.121	3.72744	0	O14979	0	0	0	0
350	P50748	KNTC1	42.3893	3.72417	0	0	0	0	0	0
351	A0A0A0MRZ8	IGKV3D-11	880.652	3.72296	0	0	0	0	0	0
352	P11413	G6PD	135.079	3.72165	0	0	0	0	0	0
353	O43390	HNRNPR	128.089	3.72029	0	O43390	0	0	0	0
354	P26639	TARS1	106.936	3.71932	0	0	0	0	0	0
355	P46777	RPL5	307.719	3.7186	0	0	0	0	0	0
356	Q16629	SRSF7	372.945	3.71777	0	0	0	0	0	0
357	P12004	PCNA	288.894	3.71601	P12004	0	0	0	0	0
358	P61981	YWHAG	287.296	3.7136	0	0	0	0	0	0
359	Q6DN03	H2BC20P	369.364	3.71358	0	0	0	0	0	0
360	P08237	PFKM	129.258	3.71352	0	0	0	0	0	0
361	Q6UWW0	LCN15	515.574	3.71229	0	0	0	0	0	0
362	P39687	ANP32A	466.904	3.71062	0	0	0	0	0	0
363	P07305	H1-0	733.153	3.71029	0	0	0	0	0	0
364	Q8IUE6	H2AC21	853.763	3.70949	0	0	0	0	0	0
365	P26447	S100A4	851.818	3.7085	0	0	0	0	0	0
366	P78371	CCT2	141.661	3.70755	0	0	0	0	0	0
367	P04080	CSTB	727.182	3.70674	0	0	0	0	0	0
368	P18206	VCL	59.0977	3.70607	0	0	0	0	0	0
369	Q7KZF4	SND1	83.2267	3.70559	0	0	0	0	0	0
370	P01861	IGHG4	361.564	3.70431	0	0	0	0	0	0
371	Q92945	KHSRP	123.312	3.70379	0	0	0	0	0	0
372	P21796	VDAC1	280.626	3.7034	0	0	0	0	0	0
373	P23490	LORICRIN	1669.1	3.6996	0	0	0	0	0	0
374	P05976	MYL1	415.531	3.69778	0	0	0	0	0	0
375	P40227	CCT6A	176.69	3.69437	0	0	0	0	0	0
376	P13010	XRCC5	111.696	3.69149	0	0	0	0	0	0
377	P60866	RPS20	819.042	3.69146	P60866	0	0	0	0	0
378	P28070	PSMB4	446.074	3.6908	0	0	0	0	0	0
379	P12956	XRCC6	122.666	3.69078	0	0	0	0	0	0
380	P32969	RPL9P8	444.38	3.68915	0	0	0	0	0	0
381	Q99623	PHB2	187.55	3.68809	0	0	0	0	0	0
382	P49773	HINT1	598.659	3.68027	0	0	0	0	0	0
383	Q15084	PDIA6	191.073	3.67914	0	0	0	0	0	0
384	Q13111	CHAF1A	106.096	3.67891	0	0	0	0	0	0
385	P68402	PAFAH1B2	528.697	3.67745	0	0	0	0	0	0
386	O95994	AGR2	475.608	3.67725	0	0	0	0	0	0
387	P83731	RPL24	590.492	3.6743	0	0	0	0	0	0
388	P62318	SNRPD3	523.062	3.6728	0	0	0	0	0	0
389	P46778	RPL21	588.103	3.67254	0	0	0	0	0	0
390	P01833	PIGR	94.0039	3.67212	0	0	0	0	0	0
391	O75525	KHDRBS3	233.958	3.67017	0	0	0	0	0	0
392	P48735	IDH2	155.859	3.66985	0	0	0	0	0	0
393	P12235	SLC25A4	222.552	3.66965	0	0	0	0	0	0
394	P61204	ARF3	424.702	3.66948	0	0	0	0	0	0
395	P40123	CAP2	145.408	3.66774	0	0	0	0	0	0
396	Q9NTK5	OLA1	166.175	3.66772	0	0	0	0	0	0
397	Q5CZ79	ANKRD20A8P	76.1831	3.66719	0	0	0	0	0	0
398	P52907	CAPZA1	290.414	3.66714	0	0	0	0	0	0
399	P55854	SUMO3	1160.59	3.66674	0	0	0	0	0	0
400	Q8NC51	SERBP1	219.85	3.66435	0	0	0	0	0	0
401	Q9GZS1	POLR1E	170.248	3.66245	0	0	0	0	0	0
402	O14818	PSMA7	287.049	3.66208	0	0	0	0	0	0
403	P62273	RPS29	1147.36	3.66176	0	0	0	0	0	0
404	O75190	DNAJB6	305.645	3.66131	0	0	0	0	0	0
405	P30044	PRDX5	352.312	3.66087	0	0	0	0	0	0
406	Q14116	IL18	350.922	3.65915	0	0	0	0	0	0
407	O75874	IDH1	152.026	3.65904	0	0	0	0	0	0
408	P25398	RPS12	649.838	3.6579	0	0	0	0	0	0
409	P49721	PSMB2	377.635	3.65625	0	0	0	0	0	0
410	P49368	CCT3	122.369	3.65587	P49368	0	0	0	0	0
411	Q00610	CLTC	46.1074	3.655	0	0	0	0	0	0
412	Q14847	LASP1	281.922	3.65425	0	0	0	0	0	0
413	Q14103	HNRNPD	298.76	3.65141	0	0	0	0	0	0
414	P18621	RPL17	372.247	3.65001	0	0	0	0	0	0
415	Q02543	RPL18A	342.89	3.6491	Q02543	0	0	0	0	0
416	O15144	ARPC2	192.604	3.64639	0	0	0	0	0	0
417	P0C0S5	H2AZ1	738.275	3.64637	0	0	0	0	0	0
418	Q9NP55	BPIFA1	552.403	3.64535	0	0	0	0	0	0
419	Q13247	SRSF6	220.444	3.64433	0	0	0	0	0	0
420	P25788	PSMA3	291.074	3.64009	0	0	0	0	0	0
421	P61970	NUTF2	545.701	3.64005	0	0	0	0	0	0
422	Q9UBG3	CRNN	160.728	3.63746	0	0	0	0	0	0
423	O94921	CDK14	135.232	3.63623	0	0	0	0	0	0
424	P26599	PTBP1	205.866	3.6358	0	0	0	0	0	0
425	Q6ZVX7	NCCRP1	359.213	3.63453	0	0	0	0	0	0
426	P20700	LMNB1	112.684	3.63165	0	0	0	0	0	0
427	B2RPK0	HMGB1P1	427.308	3.63074	B2RPK0	0	0	0	0	0
428	Q06323	PSME1	237.01	3.63004	0	0	0	0	0	0
429	Q96AG4	LRRC59	249.7	3.62787	0	0	0	0	0	0
430	P57721	PCBP3	212.242	3.62786	0	0	0	0	0	0
431	P04217	A1BG	223.014	3.62709	0	0	0	0	0	0
432	O75526	RBMXL2	135.931	3.62468	0	0	0	0	0	0
433	P23588	EIF4B	116.926	3.62421	0	0	0	0	0	0
434	O00151	PDLIM1	221.384	3.6239	0	0	0	0	0	0
435	P51571	SSR4	464.842	3.62155	P51571	0	0	0	0	0
436	P46782	RPS5	416.196	3.6193	P46782	0	0	0	0	0
437	P39656	DDOST	153.953	3.61875	0	0	0	0	0	0
438	Q08211	DHX9	55.7966	3.61584	0	0	0	0	0	0
439	P22735	TGM1	84.0885	3.61493	0	0	0	0	0	0
440	P02765	AHSG	242.054	3.61436	0	0	0	0	0	0
441	P49189	ALDH9A1	146.957	3.61435	0	0	0	0	0	0
442	Q9UII2	ATP5IF1	513.357	3.61351	0	0	0	0	0	0
443	P12081	HARS1	120.708	3.61322	0	0	0	0	0	0
444	Q96CV9	OPTN	105.147	3.61286	0	0	0	0	0	0
445	P46940	IQGAP1	43.1564	3.61277	0	0	0	0	0	0
446	P19623	SRM	256.134	3.61259	0	0	0	0	0	0
447	P48643	CCT5	105.059	3.6125	0	0	0	0	0	0
448	P09936	UCHL1	314.917	3.61214	0	0	0	0	0	0
449	Q15365	PCBP1	193.764	3.60949	0	0	0	0	0	0
450	Q9Y4I1	MYO5A	34.7445	3.60907	0	0	0	0	0	0
451	Q9Y266	NUDC	174.903	3.60453	0	0	0	0	0	0
452	P52565	ARHGDIA	306.784	3.60078	0	0	0	0	0	0
453	P14678	SNRPB	232.582	3.59703	0	0	0	0	0	0
454	P08134	RHOC	358.733	3.59616	0	0	0	0	0	0
455	A0A075B6Q5	IGHV3-64	656.593	3.59545	0	0	0	0	0	0
456	P61088	UBE2N	355.126	3.59177	0	0	0	0	0	0
457	P61160	ACTR2	185.967	3.59166	0	0	0	0	0	0
458	Q53EP0	FNDC3B	81.1259	3.5904	0	0	0	0	0	0
459	P15121	AKR1B1	184.889	3.58913	0	0	0	0	0	0
460	Q14315	FLNC	23.0996	3.58891	0	0	0	0	0	0
461	P27482	CALML3	351.618	3.58746	0	0	0	0	0	0
462	Q9GZP8	IMUP	642.615	3.5861	0	0	0	0	0	0
463	O75828	CBR3	183.378	3.58557	0	0	0	0	0	0
464	P48509	CD151	350.028	3.5855	0	0	0	0	0	0
465	Q6UWP8	SBSN	120.104	3.58471	0	0	0	0	0	0
466	P42330	AKR1C3	160.064	3.58451	0	0	0	0	0	0
467	O15327	INPP4B	69.6482	3.58327	0	0	0	0	0	0
468	P47756	CAPZB	191.329	3.58281	0	0	0	0	0	0
469	Q9NQC3	RTN4	75.025	3.58278	0	0	0	0	0	0
470	P06727	APOA4	131.685	3.58193	0	0	0	0	0	0
471	P07741	APRT	271.707	3.58023	0	0	0	0	0	0
472	P22314	UBA1	64.442	3.58002	0	0	0	0	0	0
473	Q92820	GGH	189.149	3.57783	0	0	0	0	0	0
474	P00403	MT-CO2	472.465	3.57746	0	0	0	0	0	0
475	Q14974	KPNB1	85.8821	3.57736	0	0	0	0	0	0
476	P0DN76	U2AF1L5	313.655	3.57563	0	0	0	0	0	0
477	P43307	SSR1	341.266	3.57449	0	0	0	0	0	0
478	P05386	RPLP1	934.701	3.57273	0	0	0	0	0	0
479	P08621	SNRNP70	195.058	3.56892	0	0	0	0	0	0
480	Q15233	NONO	142.044	3.5674	0	0	0	0	0	0
481	Q99459	CDC5L	78.2261	3.56545	0	0	0	0	0	0
482	Q13938	CAPS	228.304	3.56263	0	0	0	0	0	0
483	Q9H074	PAIP1	145.418	3.56056	0	0	0	0	0	0
484	C9JRZ8	AKR1B15	181.639	3.56024	0	0	0	0	0	0
485	B9A064	IGLL5	279.371	3.56012	0	0	0	0	0	0
486	A6NHQ2	FBLL1	150.71	3.55835	0	0	0	0	0	0
487	P06737	PYGL	65.7643	3.55835	0	0	0	0	0	0
488	Q99436	PSMB7	299.698	3.55587	0	0	0	0	0	0
489	P30626	SRI	275.781	3.55451	0	0	0	0	0	0
490	O00231	PSMD11	111.759	3.55343	0	0	0	0	0	0
491	P12236	SLC25A6	162.557	3.55343	0	0	0	0	0	0
492	Q99832	CCT7	101.703	3.5514	Q99832	0	0	0	0	0
493	P01008	SERPINC1	118.625	3.5513	0	0	0	0	0	0
494	O00571	DDX3X	86.7402	3.551	0	0	0	0	0	0
495	P05161	ISG15	272.282	3.54896	0	0	0	0	0	0
496	P11166	SLC2A1	235.736	3.54852	0	0	0	0	0	0
497	P19823	ITIH2	68.4558	3.54298	0	0	0	0	0	0
498	Q15056	EIF4H	183.588	3.5426	0	0	0	0	0	0
499	A8MPP1	DDX11L8	57.9589	3.54127	0	0	0	0	0	0
500	P13667	PDIA4	77.2726	3.54124	0	0	0	0	0	0
501	A8K2U0	A2ML1	46.9839	3.54118	0	0	0	0	0	0
502	Q9Y490	TLN1	22.8668	3.54105	0	0	0	0	Q9Y490	0
503	O00469	PLOD2	78.9897	3.54102	0	0	0	0	0	0
504	O95758	PTBP3	182.733	3.54057	0	0	0	0	0	0
505	P57735	RAB25	216.948	3.54048	0	0	0	0	0	0
506	P05204	HMGN2	865.494	3.53932	0	0	0	0	0	0
507	O15231	ZNF185	72.0476	3.53886	0	0	0	0	0	0
508	P61158	ACTR3	157.067	3.53851	0	0	0	0	0	0
509	P38159	RBMX	101.61	3.53842	0	0	0	0	0	0
510	P05023	ATP1A1	67.6306	3.53771	0	0	0	0	0	0
511	P53367	ARFIP1	127.349	3.53636	0	0	0	0	0	0
512	P51572	BCAP31	214.89	3.53634	0	0	0	0	0	0
513	P63261	ACTG1	149.448	3.53622	0	0	0	0	0	0
514	Q9UBI6	GNG12	687.049	3.53596	0	0	0	0	0	0
515	P53634	CTSC	149.011	3.53495	0	0	0	0	0	0
516	P43487	RANBP1	309.477	3.53202	0	0	0	0	0	0
517	Q6P5S2	LEG1	200.094	3.53168	0	0	0	0	0	0
518	P36952	SERPINB5	154.449	3.53121	0	0	0	0	0	0
519	A6NHG4	DDTL	376.802	3.53036	0	0	0	0	0	0
520	P00751	CFB	80.5951	3.52956	0	0	0	0	0	0
521	P41250	GARS1	66.076	3.52761	0	0	0	0	0	0
522	O75347	TBCA	480.688	3.52696	0	0	0	0	0	0
523	P05556	ITGB1	90.9111	3.52682	0	0	0	0	0	0
524	O43399	TPD52L2	224.02	3.52638	0	0	0	0	0	0
525	P35606	COPB2	63.3216	3.52583	P35606	0	0	0	0	0
526	Q15293	RCN1	222.015	3.52247	0	0	0	0	0	0
527	Q8WUM4	PDCD6IP	59.4678	3.52247	0	0	0	0	0	0
528	P43490	NAMPT	110.808	3.52169	0	0	0	0	0	0
529	P27695	APEX1	184.323	3.52085	0	0	0	0	0	0
530	O15511	ARPC5	276.291	3.52055	0	0	0	0	0	0
531	P04439	HLA-A	150.622	3.52031	0	0	0	0	0	0
532	Q9NR31	SAR1A	301	3.51996	0	0	0	0	0	0
533	P54577	YARS1	75.2454	3.51993	0	0	0	0	0	0
534	Q12906	ILF3	78.727	3.51937	0	0	0	0	0	0
535	P01877	IGHA2	194.034	3.51833	0	0	0	0	0	0
536	Q9Y265	RUVBL1	137.216	3.51762	0	0	0	0	0	0
537	Q01082	SPTBN1	20.1988	3.51751	Q01082	0	0	0	0	0
538	Q01813	PFKP	88.7393	3.51632	Q01813	0	0	0	0	0
539	P32926	DSG3	68.3887	3.51623	0	0	0	0	0	0
540	Q16222	UAP1	91.1071	3.51585	0	0	0	0	0	0
541	P36957	DLST	125.99	3.51531	0	0	0	0	0	0
542	Q14204	DYNC1H1	11.4468	3.51353	0	0	0	0	0	0
543	Q9Y230	RUVBL2	112.451	3.51336	0	0	0	0	0	0
544	Q99735	MGST2	1085.8	3.51287	0	0	0	0	0	0
545	P49748	ACADVL	75.7145	3.51265	0	0	0	0	0	0
546	P31942	HNRNPH3	162.542	3.512	0	0	0	0	0	0
547	A0M8Q6	IGLC7	461.567	3.50933	0	0	0	0	0	0
548	P01893	HLA-H	146.203	3.50738	0	0	0	0	0	0
549	P17655	CAPN2	89.1256	3.50631	0	0	0	0	0	0
550	P14866	HNRNPL	145.778	3.50611	0	0	0	0	0	0
551	P49321	NASP	72.8646	3.50597	0	0	0	0	0	0
552	Q04637	EIF4G1	40.5682	3.50581	0	0	0	0	0	0
553	H7BZ55	CROCC2	26.2625	3.5057	0	0	0	0	0	0
554	P30049	ATP5F1D	533.418	3.50522	0	0	0	0	0	0
555	P08133	ANXA6	63.9816	3.50502	0	0	0	0	0	0
556	P62847	RPS24	456.62	3.50465	0	0	0	0	0	0
557	Q9BRA2	TXNDC17	355.033	3.50451	0	0	0	0	0	0
558	Q13404	UBE2V1	264.106	3.50096	0	0	0	0	0	0
559	P13489	RNH1	117.369	3.50092	0	0	0	0	0	0
560	O95969	SCGB1D2	1051.16	3.49879	0	0	0	0	0	0
561	P62304	SNRPE	788.05	3.49861	0	0	0	0	0	0
562	P01889	HLA-B	157.324	3.49783	0	0	0	0	0	0
563	P12814	ACTN1	54.1889	3.49734	0	0	0	0	0	0
564	P20591	MX1	74.8084	3.4972	0	0	0	0	0	0
565	P27816	MAP4	44.1804	3.49649	0	0	0	0	0	0
566	P16104	H2AX	347.935	3.49574	0	0	0	0	0	0
567	P53621	COPA	41.1665	3.49536	0	0	0	0	0	0
568	Q9UKM9	RALY	148.911	3.49515	0	0	0	0	0	0
569	Q5T5P2	KIAA1217	24.3946	3.4945	0	0	0	0	0	0
570	P56381	ATP5F1E	780.266	3.4943	0	0	0	0	0	0
571	Q13263	TRIM28	86.6948	3.4943	0	0	0	0	0	0
572	P02794	FTH1	259.722	3.49369	0	0	0	0	0	0
573	P48047	ATP5PO	222.234	3.49294	0	0	0	0	0	0
574	O43852	CALU	182.772	3.49236	0	0	0	0	0	0
575	Q6UB35	MTHFD1L	55.3197	3.49107	0	0	0	0	0	0
576	P07814	EPRS1	31.3824	3.48791	0	0	0	0	0	0
577	P55060	CSE1L	54.8409	3.48729	0	0	0	0	0	0
578	P55010	EIF5	118.084	3.48716	0	0	0	0	0	0
579	P35637	FUS	179.991	3.4857	0	0	0	0	0	0
580	Q9ULV4	CORO1C	127.209	3.48473	0	0	0	0	0	0
581	Q07666	KHDRBS1	145.354	3.48464	Q07666	0	0	0	0	0
582	Q9UI42	CPA4	138.707	3.48452	0	0	0	0	0	0
583	Q16658	FSCN1	101.637	3.48417	0	0	0	0	0	0
584	P49591	SARS1	98.3533	3.48415	0	0	0	0	0	0
585	O75608	LYPLA1	234.477	3.48404	0	0	0	0	0	0
586	P80723	BASP1	202.866	3.4833	0	0	0	0	0	0
587	Q86V81	ALYREF	200.796	3.47885	0	0	0	0	0	0
588	P49327	FASN	21.7952	3.47824	0	0	0	0	0	0
589	P83881	RPL36A	500.07	3.47718	0	P83881	0	0	0	0
590	P51858	HDGF	176.217	3.4765	P51858	0	0	0	0	0
591	P61106	RAB14	186.552	3.47492	0	0	0	0	0	0
592	O94886	TMEM63A	78.4707	3.47449	0	0	0	0	0	0
593	Q16881	TXNRD1	78.4114	3.47416	0	0	0	0	0	0
594	P17174	GOT1	114.46	3.47363	0	0	0	0	0	0
595	A2RTX5	TARS3	61.9811	3.4735	0	0	0	0	0	0
596	Q13813	SPTAN1	15.5726	3.47339	0	0	0	0	0	0
597	P53396	ACLY	46.4588	3.47325	P53396	0	0	0	0	0
598	Q16543	CDC37	156.359	3.47288	0	0	0	0	0	0
599	P35998	PSMC2	92.7792	3.4726	0	0	0	0	0	0
600	P17516	AKR1C4	128.839	3.47177	0	0	0	0	0	0
601	P62191	PSMC1	109.647	3.47136	0	0	0	0	0	0
602	P14314	PRKCSH	140.874	3.47105	0	0	0	0	0	0
603	P48163	ME1	92.3801	3.47073	0	0	0	0	0	0
604	P61026	RAB10	173.168	3.46892	0	0	0	0	0	0
605	Q14152	EIF3A	32.3333	3.46869	0	0	0	0	0	0
606	O75964	ATP5MG	367.313	3.46813	0	0	0	0	0	0
607	P03956	MMP1	122.437	3.46813	0	0	0	0	0	0
608	P09496	CLTA	292.727	3.46646	0	0	0	0	0	0
609	P78527	PRKDC	11.9474	3.46644	0	0	0	0	0	0
610	Q96TA1	NIBAN2	66.1404	3.46392	0	0	0	0	0	0
611	P0C0L4	C4A	32.2385	3.46262	0	0	0	0	0	0
612	Q9BVK6	TMED9	169.992	3.46088	0	0	0	0	0	0
613	P43243	MATR3	62.6877	3.45994	P43243	0	0	0	0	0
614	P05198	EIF2S1	130.692	3.45867	0	0	0	0	0	0
615	P49755	TMED10	220.607	3.45756	0	0	0	0	0	0
616	P49720	PSMB3	318.47	3.45731	0	0	0	0	0	0
617	Q9BUF5	TUBB6	124.444	3.4567	0	0	0	0	0	0
618	P04843	RPN1	69.7925	3.45659	0	0	0	0	0	0
619	P17900	GM2A	286.028	3.45641	0	0	0	0	0	0
620	P16403	H1-2	238.033	3.45582	0	0	0	0	0	0
621	P42025	ACTR1B	123.936	3.45493	0	0	0	0	0	0
622	Q16555	DPYSL2	83.6784	3.45409	0	0	0	0	0	0
623	P10909	CLU	129.161	3.45355	0	0	0	0	0	0
624	P55786	NPEPPS	49.8124	3.45321	0	0	0	0	0	0
625	P05155	SERPING1	117.609	3.45065	0	0	0	0	0	0
626	Q96C19	EFHD2	175.874	3.44932	0	0	0	0	0	0
627	Q9NZH8	IL36G	233.183	3.44688	0	0	0	0	0	0
628	P00441	SOD1	254.338	3.4468	0	0	0	0	0	0
629	Q96AE4	FUBP1	77.6729	3.44657	0	0	0	0	0	0
630	P20073	ANXA7	111.758	3.44622	0	0	0	0	0	0
631	P13073	COX4I1	231.946	3.44457	0	0	0	0	0	0
632	P56385	ATP5ME	694.981	3.44403	0	0	0	0	0	0
633	P41091	EIF2S3	111.181	3.44397	0	0	0	0	0	0
634	Q96QK1	VPS35	58.8875	3.44212	0	0	0	0	0	0
635	P28340	POLD1	36.3617	3.44146	0	0	0	0	0	0
636	Q5JRX3	PITRM1	43.1623	3.44129	0	0	Q5JRX3	0	0	0
637	P19367	HK1	54.0056	3.44001	0	0	0	0	0	0
638	P38117	ETFB	183.425	3.43955	0	0	0	0	0	0
639	P52597	HNRNPF	119.37	3.43862	0	0	0	0	0	0
640	B5ME19	EIF3CL	59.6664	3.43849	0	0	0	0	0	0
641	Q16610	ECM1	80.6293	3.43797	0	0	0	0	0	0
642	A6NKH3	RPL37AP8	456.572	3.43766	0	0	0	0	0	0
643	O95147	DUSP14	181.625	3.43527	0	0	0	0	0	0
644	Q9NSD9	FARSB	60.5209	3.43512	0	0	0	0	0	0
645	P28838	LAP3	82.3848	3.43436	0	0	0	0	0	0
646	P22102	GART	48.4282	3.43329	0	0	0	0	0	0
647	P62495	ETF1	96.7237	3.43269	0	0	0	0	0	0
648	P51991	HNRNPA3	134.358	3.42929	P51991	0	0	0	0	0
649	P14735	IDE	43.9892	3.42868	0	0	0	0	0	0
650	O94788	ALDH1A2	92.3586	3.42788	0	0	0	0	0	0
651	P30153	PPP2R1A	68.6371	3.42762	0	0	0	0	0	0
652	P08243	ASNS	76.063	3.42524	0	0	0	0	0	0
653	Q9Y285	FARSA	91.7178	3.42485	0	0	0	0	0	0
654	Q13200	PSMD2	46.6104	3.42436	0	0	0	0	0	0
655	P60953	CDC42	295.06	3.42415	P60953	0	0	0	0	0
656	Q6DT37	CDC42BPG	31.6048	3.42403	0	0	0	0	0	0
657	Q15691	MAPRE1	139.589	3.42361	0	0	0	0	0	0
658	Q8TF09	DYNLRB2	441.661	3.42324	0	0	0	0	0	0
659	P63220	RPS21	378.041	3.42264	0	0	0	0	0	0
660	P31939	ATIC	69.4529	3.42147	0	0	0	0	0	0
661	Q9UMS4	PRPF19	119.752	3.42071	0	0	0	0	0	0
662	P16152	CBR1	146.142	3.42005	0	0	0	0	0	0
663	P61927	RPL37	328.808	3.42003	0	0	0	0	0	0
664	Q12905	ILF2	124.624	3.41782	0	0	0	0	0	0
665	O95340	PAPSS2	70.6958	3.4176	0	0	0	0	0	0
666	P28074	PSMB5	153.564	3.41674	0	0	0	0	0	0
667	Q13435	SF3B2	47.4495	3.41659	0	0	0	0	0	0
668	P49419	ALDH7A1	93.1801	3.41648	0	0	0	0	0	0
669	P98179	RBM3	289.597	3.41604	0	0	0	0	0	0
670	P61769	B2M	325.582	3.41575	0	0	0	0	0	0
671	P82979	SARNP	173.48	3.41534	0	0	0	0	0	0
672	Q07065	CKAP4	57.7326	3.41463	0	0	0	0	0	0
673	Q13838	DDX39B	108.222	3.41453	0	0	0	0	0	0
674	P04632	CAPNS1	185.506	3.41449	0	0	0	0	0	0
675	Q14134	TRIM29	61.7218	3.41369	0	0	0	0	0	0
676	Q9BYX7	POTEKP	112.473	3.41278	0	0	0	0	0	0
677	Q02790	FKBP4	75.8685	3.41154	0	0	0	0	0	0
678	P60981	DSTN	198.268	3.4112	0	0	0	0	0	0
679	P20340	RAB6A	151.351	3.41043	0	0	0	0	0	0
680	Q8IW75	SERPINA12	88.6851	3.41025	0	0	0	0	0	0
681	P56134	ATP5MF	642.826	3.41015	0	0	0	0	0	0
682	P62995	TRA2B	214.16	3.40992	0	0	0	0	0	0
683	P53680	AP2S1	366.844	3.40958	0	0	0	0	0	0
684	Q14624	ITIH4	51.3186	3.40925	0	0	0	0	0	0
685	P42704	LRPPRC	24.6692	3.40919	0	0	0	0	0	0
686	Q03252	LMNB2	62.5478	3.409	0	0	0	0	0	0
687	P54136	RARS1	62.4249	3.40814	0	0	0	0	0	0
688	Q14669	TRIP12	22.127	3.40562	0	0	0	0	0	0
689	Q9Y3U8	RPL36	507.53	3.40443	0	0	0	0	0	0
690	Q9NR30	DDX21	58.9445	3.40391	0	0	0	0	0	0
691	P50238	CRIP1	506.271	3.40335	0	0	0	0	0	0
692	Q92688	ANP32B	229.08	3.40138	0	0	0	0	0	0
693	Q16719	KYNU	83.9597	3.40119	0	0	0	0	0	0
694	P25815	S100P	629.412	3.40099	0	0	0	0	0	0
695	Q969L2	MAL2	1258.56	3.4009	0	0	0	0	0	0
696	P41252	IARS1	38.564	3.3991	0	0	0	0	0	0
697	Q09028	RBBP4	147.344	3.39878	0	0	0	0	0	0
698	P49257	LMAN1	104.152	3.39788	0	0	0	0	0	0
699	P24752	ACAT1	99.3524	3.39512	0	0	0	0	0	0
700	P17980	PSMC3	91.9816	3.39506	0	0	0	0	0	0
701	P00966	ASS1	98.6437	3.39201	0	0	0	0	0	0
702	Q9UJ70	NAGK	123.199	3.39164	0	0	0	0	0	0
703	P28482	MAPK1	102.626	3.39147	0	0	0	0	0	0
704	P51114	FXR1	66.4383	3.39062	0	0	0	0	0	0
705	P05090	APOD	245.177	3.38948	0	0	0	0	0	0
706	P38606	ATP6V1A	62.8386	3.38929	0	0	0	0	0	0
707	P55084	HADHB	84.2765	3.3881	0	0	0	0	0	0
708	Q14764	MVP	49.8256	3.38765	0	0	0	0	0	0
709	P13693	TPT1	347.417	3.38595	0	0	0	0	0	0
710	Q9BV73	CEP250	14.2048	3.38288	0	0	0	0	0	0
711	P10321	HLA-C	120.684	3.38268	0	0	0	0	0	0
712	O95336	PGLS	172.327	3.38248	0	0	0	0	0	0
713	O76070	SNCG	267.516	3.38159	0	0	0	0	0	0
714	O75342	ALOX12B	60.143	3.38125	0	0	0	0	0	0
715	P20061	TCN1	150.123	3.38057	0	0	0	0	0	0
716	Q99729	HNRNPAB	171.455	3.38028	0	0	0	0	0	0
717	P21291	CSRP1	159.737	3.3795	0	0	0	0	0	0
718	Q9UHD8	SEPTIN9	55.5949	3.3785	Q9UHD8	0	0	0	0	0
719	Q9UKD2	MRTO4	149.091	3.37757	0	0	0	0	0	0
720	P10606	COX5B	238.439	3.37738	0	0	0	0	0	0
721	Q6PIU2	NCEH1	103.623	3.37718	0	0	0	0	0	0
722	Q16181	SEPTIN7	88.093	3.37631	0	0	0	0	0	0
723	P13796	LCP1	57.9002	3.37546	0	0	0	0	0	0
724	Q86VP6	CAND1	35.3939	3.375	0	0	0	0	0	0
725	P02786	TFRC	49.9592	3.37071	0	0	0	0	0	0
726	O43776	NARS1	80.8425	3.37004	0	0	0	0	0	0
727	P04844	RPN2	90.1385	3.36988	0	0	0	0	0	0
728	P49588	AARS1	40.3275	3.36903	0	0	0	0	0	0
729	O75436	VPS26A	101.475	3.36809	0	0	0	0	0	0
730	P54819	AK2	137.119	3.36755	0	0	0	0	0	0
731	Q8TB37	NUBPL	116.471	3.36725	0	0	0	0	0	0
732	O75396	SEC22B	154.928	3.36622	0	0	0	0	0	0
733	Q9Y4L1	HYOU1	40.5322	3.36368	0	0	0	0	0	0
734	P09038	FGF2	121.533	3.36345	0	0	0	0	0	0
735	P60228	EIF3E	72.1443	3.36335	0	0	0	0	0	0
736	O00264	PGRMC1	230.747	3.36314	O00264	0	0	0	0	0
737	Q9BR76	CORO1B	92.2547	3.36293	0	0	0	0	0	0
738	P02655	APOC2	575.624	3.3622	0	0	0	0	0	0
739	O75830	SERPINI2	109.289	3.36079	O75830	0	0	0	0	0
740	P16070	CD44	73.9345	3.36021	0	0	0	0	0	0
741	Q9UJZ1	STOML2	114.464	3.3597	0	0	0	0	0	0
742	P62314	SNRPD1	457.741	3.35959	0	0	0	0	0	0
743	O60506	SYNCRIP	58.6593	3.3594	0	0	0	0	0	0
744	Q9BVC6	TMEM109	227.979	3.3579	0	0	0	0	0	0
745	Q9H910	JPT2	174.858	3.35663	0	0	0	0	0	0
746	Q9GZT3	SLIRP	206.624	3.35657	0	0	0	0	0	0
747	P36542	ATP5F1C	133.56	3.35612	0	0	0	0	0	0
748	P22061	PCMT1	189.205	3.35611	0	0	0	0	0	0
749	P24666	ACP1	226.898	3.35583	0	0	0	0	0	0
750	P50995	ANXA11	102.969	3.35513	0	0	0	0	0	0
751	P34932	HSPA4	39.7295	3.35499	0	0	0	0	0	0
752	P09669	COX6C	376.491	3.35391	0	0	0	0	0	0
753	P30405	PPIF	140.763	3.35261	0	0	0	0	0	0
754	Q08945	SSRP1	56.193	3.35174	0	0	0	0	0	0
755	Q9P2E9	RRBP1	21.0055	3.35172	0	0	0	0	0	0
756	P51659	HSD17B4	46.7791	3.35129	0	0	0	0	0	0
757	P62873	GNB1	172.719	3.35128	0	0	0	0	0	0
758	Q13283	G3BP1	86.0351	3.34965	Q13283	0	0	0	0	0
759	Q9UKY7	CDV3	148.936	3.34909	0	0	0	0	0	0
760	Q04941	PLP2	372.124	3.34884	0	0	0	0	0	0
761	O14602	EIF1AY	223.028	3.34836	0	0	0	0	0	0
762	Q9UK76	JPT1	222.913	3.34814	Q9UK76	0	0	0	0	0
763	A6NEC2	NPEPPSL1	82.3286	3.34691	0	0	0	0	0	0
764	P02675	FGB	71.7005	3.34688	0	0	0	0	0	0
765	Q13547	HDAC1	88.8878	3.34678	0	0	0	0	0	0
766	Q9UBF2	COPG2	46.2211	3.34608	0	0	0	0	0	0
767	Q01844	EWSR1	96.2279	3.34503	0	0	0	0	0	0
768	P00492	HPRT1	170.13	3.34472	0	0	0	0	0	0
769	O60701	UGDH	65.0094	3.34445	0	0	0	0	0	0
770	P18754	RCC1	116.294	3.34431	0	0	0	0	0	0
771	P17568	NDUFB7	275.131	3.34263	0	0	0	0	0	0
772	P00915	CA1	137.534	3.34253	0	0	0	0	0	0
773	P14868	DARS1	54.9569	3.34208	0	0	0	0	0	0
774	Q00796	SORD	91.546	3.34185	0	0	0	0	0	0
775	Q15046	KARS1	66.5787	3.34185	0	0	0	0	0	0
776	P49703	ARL4D	219.127	3.3407	0	0	0	0	0	0
777	Q15717	ELAVL1	121.55	3.34003	0	0	0	0	0	0
778	P57088	TMEM33	181.748	3.33865	0	0	0	0	0	0
779	P09525	ANXA4	94.6817	3.33799	0	0	0	0	0	0
780	P13995	MTHFD2	89.4727	3.3319	0	0	0	0	0	0
781	P11216	PYGB	38.9632	3.33102	0	0	0	0	0	0
782	A8MWD9	SNRPGP15	427.554	3.32996	0	0	0	0	0	0
783	O00487	PSMD14	125.709	3.32981	0	0	0	0	0	0
784	O43760	SYNGR2	266.433	3.32868	0	0	0	0	0	0
785	P68032	ACTC1	92.5462	3.32809	0	0	0	0	0	0
786	P35754	GLRX	303.274	3.32693	0	0	0	0	0	0
787	Q6NUK1	SLC25A24	75.7641	3.32662	0	0	0	0	0	0
788	P16615	ATP2A2	40.7686	3.32633	0	0	0	0	0	0
789	Q969H8	MYDGF	235.206	3.32569	0	0	0	0	0	0
790	P08708	RPS17	352.621	3.32546	P08708	0	0	0	0	0
791	Q8NFJ5	GPRC5A	235.079	3.32546	0	0	0	0	0	0
792	Q9Y3I0	RTCB	72.8612	3.32489	0	0	0	0	0	0
793	Q92734	TFG	140.721	3.32445	0	0	0	0	0	0
794	Q13501	SQSTM1	100.441	3.32413	0	0	0	0	0	0
795	Q12792	TWF1	95.7446	3.32354	0	0	0	0	0	0
796	Q9BZ29	DOCK9	17.2288	3.32261	0	0	0	0	0	0
797	Q9Y6N5	SQOR	58.3014	3.32198	0	0	0	0	0	0
798	P02649	APOE	83.9371	3.32189	0	0	0	0	0	0
799	P10301	RRAS	139.698	3.32128	0	0	0	0	0	0
800	Q99733	NAP1L4	110.189	3.32089	0	0	Q99733	0	0	0
801	O14967	CLGN	58.1171	3.32061	0	0	0	0	0	0
802	P13928	ANXA8	90.9346	3.32046	0	0	0	0	0	0
803	Q04917	YWHAH	115.978	3.31965	0	0	0	0	0	0
804	Q92841	DDX17	50.8651	3.3192	0	0	0	0	0	0
805	P54727	RAD23B	138.435	3.31734	0	0	0	0	0	0
806	P39748	FEN1	82.9571	3.31679	0	0	0	0	0	0
807	P43686	PSMC4	79.4632	3.31514	0	0	0	0	0	0
808	Q16531	DDB1	35.5277	3.314	0	0	0	0	0	0
809	Q13347	EIF3I	93.555	3.31349	0	0	0	0	0	0
810	Q6ZT62	BARGIN	55.6259	3.31348	0	0	0	0	0	0
811	Q96A49	SYAP1	120.921	3.31295	0	0	0	0	0	0
812	P09429	HMGB1	205.451	3.31271	0	0	0	0	0	0
813	Q14194	CRMP1	57.0535	3.31258	0	0	0	0	0	0
814	P40939	HADHA	45.5803	3.31199	0	0	0	0	0	0
815	P20674	COX5A	157.716	3.31182	0	0	0	0	0	0
816	P25685	DNAJB1	97.589	3.31162	0	0	0	0	0	0
817	P50452	SERPINB8	85.308	3.3112	0	0	0	0	0	0
818	Q15102	PAFAH1B3	120.342	3.31087	0	0	0	0	0	0
819	Q9HDC9	APMAP	78.6699	3.31078	0	0	0	0	0	0
820	P50502	ST13	127.824	3.31073	0	0	0	0	0	0
821	O15078	CEP290	10.9886	3.31045	0	0	0	0	0	0
822	P48637	GSS	60.0383	3.30991	0	0	0	0	0	0
823	P00747	PLG	43.4177	3.30976	0	0	0	0	0	0
824	O43684	BUB3	127.123	3.30834	0	0	0	0	0	0
825	P62841	RPS15	253.236	3.30662	0	0	0	0	0	0
826	Q9Y2S6	TMA7	1012.42	3.30639	0	0	0	0	0	0
827	O43865	AHCYL1	61.355	3.30636	0	0	0	0	0	0
828	P63000	RAC1	202.34	3.30608	0	0	0	0	0	0
829	Q9BXT5	TEX15	14.7602	3.30581	0	0	0	0	0	0
830	P04181	OAT	72.1542	3.30542	0	0	0	0	0	0
831	E9PAV3	NACA	18.3567	3.30519	0	0	0	0	0	0
832	O95197	RTN3	40.3844	3.30518	0	0	0	0	0	0
833	Q9Y5S9	RBM8A	252.321	3.30504	0	0	0	0	0	0
834	O75131	CPNE3	84.0894	3.30495	0	0	0	0	0	0
835	P36871	PGM1	53.0309	3.30431	0	0	0	0	0	0
836	P25205	MCM3	37.2804	3.30387	0	0	0	0	0	0
837	Q9NYJ8	TAB2	71.8504	3.30359	0	0	0	0	0	0
838	Q04760	GLO1	182.715	3.30317	0	0	0	0	0	0
839	P50570	DNM2	34.0635	3.30314	0	0	0	0	0	0
840	Q96HE7	ERO1A	69.1217	3.30201	0	0	0	0	0	0
841	A6NIZ1	-	166.926	3.3017	0	0	0	0	0	0
842	Q16643	DBN1	71.5262	3.30162	Q16643	0	0	0	0	0
843	P09493	TPM1	87.0331	3.30141	0	0	0	0	0	0
844	P11233	RALA	200.131	3.30131	0	0	0	0	0	0
845	P67809	YBX1	142.779	3.30079	0	0	0	0	0	0
846	Q14444	CAPRIN1	86.6867	3.29968	0	0	0	0	0	0
847	Q9ULC4	MCTS1	199.378	3.29968	0	0	0	0	0	0
848	P37108	SRP14	282.97	3.29684	0	0	0	0	0	0
849	Q6P4Q7	CNNM4	42.1398	3.29679	0	0	0	0	0	0
850	Q16851	UGP2	63.8769	3.29671	0	0	0	0	0	0
851	P31153	MAT2A	98.9989	3.29666	0	0	0	0	0	0
852	P04179	SOD2	179.813	3.29621	0	0	0	0	0	0
853	O75607	NPM3	247.234	3.2962	0	0	0	0	0	0
854	P09874	PARP1	31.29	3.29475	0	0	0	0	0	0
855	P07476	IVL	51.8292	3.29436	0	0	0	0	0	0
856	P35221	CTNNA1	35.7935	3.29417	0	0	0	0	0	0
857	P18669	PGAM1	130.736	3.29249	0	0	0	0	0	0
858	Q9BQ61	TRIR	178.252	3.29243	0	0	0	0	0	0
859	O43548	TGM5	59.3616	3.29202	0	0	0	0	0	0
860	P55209	NAP1L1	139.916	3.292	0	0	0	0	0	0
861	Q9H9B4	SFXN1	108.745	3.29168	0	0	0	0	0	0
862	Q7L1Q6	BZW1	65.0877	3.29062	0	0	0	0	0	0
863	P30084	ECHS1	102.706	3.29035	0	0	0	0	0	0
864	Q00341	HDLBP	24.3533	3.28965	0	0	0	0	0	0
865	P61803	DAD1	389.052	3.28898	0	0	0	0	0	0
866	Q9Y3A6	TMED5	175.814	3.28645	0	0	0	0	0	0
867	P60903	S100A10	386.693	3.28634	0	0	0	0	0	0
868	P14324	FDPS	87.8326	3.28608	0	0	0	0	0	0
869	P42224	STAT1	43.8964	3.28588	0	0	0	0	0	0
870	Q15019	SEPTIN2	87.7423	3.28563	0	0	0	0	0	0
871	P40121	CAPG	128.622	3.28541	0	0	0	0	0	0
872	P26885	FKBP2	241.089	3.28527	0	0	0	0	0	0
873	Q6IA69	NADSYN1	56.5924	3.28424	0	0	0	0	0	0
874	Q99873	PRMT1	91.554	3.2839	0	0	0	0	0	0
875	Q5T2N8	ATAD3C	68.6289	3.28367	0	0	0	0	0	0
876	O15372	EIF3H	79.9713	3.28315	0	0	0	0	0	0
877	P48444	ARCN1	61.7364	3.2819	0	0	0	0	0	0
878	Q9P0L0	VAPA	112.542	3.28176	0	0	0	0	0	0
879	P53675	CLTCL1	18.9319	3.28151	0	0	0	0	0	0
880	G2XKQ0	SUMO1P1	318.522	3.28129	0	0	0	0	0	0
881	P05026	ATP1B1	119.327	3.28086	0	0	0	0	0	0
882	P19971	TYMP	70.6886	3.28071	0	0	0	0	0	0
883	O00232	PSMD12	56.1099	3.28052	0	0	0	0	0	0
884	P23919	DTYMK	100.26	3.27988	0	0	0	0	0	0
885	Q9Y3A5	SBDS	111.999	3.27966	0	0	0	0	0	0
886	P04899	GNAI2	95.1854	3.2796	0	0	0	0	0	0
887	P63279	UBE2I	271.722	3.27922	0	0	0	0	0	0
888	Q9Y696	CLIC4	111.858	3.27912	0	0	0	0	0	0
889	O00429	DNM1L	35.7732	3.27783	0	0	0	0	0	0
890	Q96G03	PGM2	48.4597	3.27645	0	0	0	0	0	0
891	O60762	DPM1	104.821	3.27572	0	0	0	0	0	0
892	O60664	PLIN3	62.855	3.27546	0	0	0	0	0	0
893	O94760	DDAH1	99.0343	3.27454	0	0	0	0	0	0
894	P21281	ATP6V1B2	64.8311	3.27418	0	0	0	0	0	0
895	Q16831	UPP1	98.8811	3.27387	0	0	0	0	0	0
896	O15460	P4HA2	53.6258	3.27344	0	0	0	0	0	0
897	Q8N1G4	LRRC47	53.5149	3.27254	0	0	0	0	0	0
898	P48556	PSMD8	78.0408	3.27253	0	0	0	0	0	0
899	Q9C002	NMES1	312.046	3.27237	0	0	0	0	0	0
900	P30536	TSPO	233.991	3.27229	0	0	0	0	0	0
901	P15104	GLUL	98.286	3.27125	0	0	0	0	0	0
902	O15173	PGRMC2	155.412	3.27066	0	0	0	0	0	0
903	Q13177	PAK2	66.5704	3.27044	0	0	0	0	0	0
904	P17301	ITGA2	37.1748	3.26922	0	0	0	0	0	0
905	P20810	CAST	51.6016	3.26897	0	0	0	0	0	0
906	Q14141	SEPTIN6	71.1982	3.26744	0	0	0	0	0	0
907	Q9H4M9	EHD1	55.9366	3.26621	0	0	0	0	0	0
908	Q15005	SPCS2	131.85	3.26621	0	0	0	0	0	0
909	P27635	RPL10	153.79	3.26611	P27635	0	0	0	0	0
910	O14983	ATP2A1	35.4482	3.2656	0	0	0	0	0	0
911	Q96IU4	ABHD14B	153.366	3.26491	0	0	0	0	0	0
912	Q86SE5	RALYL	91.8162	3.26395	0	0	0	0	0	0
913	P01911	HLA-DRB1	101.977	3.26378	0	0	0	0	0	0
914	Q9HB90	RRAGC	91.728	3.26353	0	0	0	0	0	0
915	O75821	EIF3G	83.3666	3.26341	0	0	0	0	0	0
916	P13804	ETFA	79.4855	3.26202	0	0	0	0	0	0
917	P63173	RPL38	608.855	3.26164	0	0	0	0	0	0
918	P33176	KIF5B	27.2573	3.26156	0	0	0	0	0	0
919	P50479	PDLIM4	96.0572	3.26128	0	0	0	0	0	0
920	P52292	KPNA2	72.951	3.26097	0	0	0	0	0	0
921	P54578	USP14	60.5329	3.25911	0	0	0	0	0	0
922	P02671	FGA	37.0325	3.25878	0	0	0	0	0	0
923	P62140	PPP1CB	95.4411	3.25849	0	0	0	0	0	0
924	Q9UGM3	DMBT1	17.9212	3.25769	0	0	0	0	0	0
925	P52735	VAV2	29.6555	3.25744	0	0	0	0	0	0
926	P43034	PAFAH1B1	69.5749	3.25743	0	0	0	0	0	0
927	Q99714	HSD17B10	112.891	3.25678	0	0	0	0	0	0
928	Q96CW1	AP2M1	62.263	3.25663	0	0	0	0	0	0
929	Q04837	SSBP1	180.4	3.25624	0	0	0	0	0	0
930	P62714	PPP2CB	100.198	3.25613	0	0	0	0	0	0
931	P20962	PTMS	600.735	3.2558	0	0	0	0	0	0
932	P55263	ADK	72.068	3.25568	0	0	0	0	0	0
933	O15143	ARPC1B	94.6793	3.25501	0	0	0	0	0	0
934	P30085	CMPK1	149.342	3.25336	0	0	0	0	0	0
935	P09012	SNRPA	137.713	3.25292	0	0	0	0	0	0
936	P02656	APOC3	255.601	3.25266	0	0	0	0	0	0
937	Q9Y4G6	TLN2	11.8477	3.25261	0	0	0	0	0	0
938	P49006	MARCKSL1	255.5	3.25249	0	0	0	0	0	0
939	P05091	ALDH2	71.5074	3.25229	0	0	0	0	0	0
940	Q9HCY8	S100A14	255.18	3.25194	0	0	0	0	0	0
941	O43143	DHX15	38.7601	3.25114	0	0	0	0	0	0
942	O15347	HMGB3	161.88	3.25058	0	0	0	0	0	0
943	Q16563	SYPL1	161.335	3.24912	0	0	0	0	0	0
944	Q05639	EEF1A2	70.9775	3.24906	0	0	Q05639	Q05639	0	0
945	O43396	TXNL1	118.219	3.24878	0	0	0	0	0	0
946	P0CG38	POTEI	28.145	3.24874	0	0	0	0	0	0
947	P49915	GMPS	36.1534	3.24835	0	0	0	0	0	0
948	Q9Y3R4	NEU2	88.5715	3.24832	0	0	0	0	0	0
949	P07197	NEFM	29.9749	3.24761	0	0	0	0	0	0
950	P35659	DEK	73.6337	3.24729	0	0	0	0	0	0
951	P15170	GSPT1	56.6726	3.24473	0	0	0	0	0	0
952	P0CB38	PABPC4L	70.2451	3.24456	0	0	0	0	0	0
953	P05496	ATP5MC1	350.131	3.2432	0	0	0	0	0	0
954	Q6NZI2	CAVIN1	92.1337	3.24317	0	0	0	0	0	0
955	P55884	EIF3B	44.7152	3.24152	0	0	0	0	0	0
956	P20042	EIF2S2	79.2521	3.24143	0	0	0	0	0	0
957	P13798	APEH	52.7533	3.24076	0	0	0	0	0	0
958	Q07021	C1QBP	124.119	3.23997	0	0	0	0	0	0
959	P26583	HMGB2	157.946	3.2399	0	0	0	0	0	0
960	P51397	DAP	217.075	3.2397	0	0	0	0	0	0
961	Q15942	ZYX	64.2166	3.23901	0	0	0	0	0	0
962	Q9UNM6	PSMD13	66.6582	3.23883	0	0	0	0	0	0
963	P42166	TMPO	44.3953	3.2384	P42166	0	0	0	0	0
964	P22087	FBL	75.2426	3.23819	0	0	0	0	0	0
965	Q9Y2X3	NOP58	59.508	3.23697	0	0	0	0	0	0
966	P61619	SEC61A1	95.5844	3.23566	0	0	0	0	0	0
967	Q03135	CAV1	156.183	3.23503	0	0	0	0	0	0
968	Q9BQ50	TREX2	131.94	3.23432	0	0	0	0	0	0
969	Q08380	LGALS3BP	59.0942	3.23394	0	0	0	0	0	0
970	O75914	PAK3	59.0743	3.2338	0	0	0	0	0	0
971	P61009	SPCS3	244.619	3.23359	0	0	0	0	0	0
972	P31930	UQCRC1	68.4799	3.2335	0	0	0	0	0	0
973	Q05682	CALD1	39.8037	3.23339	Q05682	0	0	0	0	0
974	P23193	TCEA1	90.055	3.23326	0	0	0	0	0	0
975	O60437	PPL	12.6658	3.23297	0	0	0	0	0	0
976	P63010	AP2B1	35.6011	3.23271	0	0	0	0	0	0
977	Q9BZZ5	API5	50.256	3.23267	Q9BZZ5	0	0	0	0	0
978	Q15417	CNN3	89.8483	3.23226	0	0	0	0	0	0
979	Q16891	IMMT	31.5427	3.23129	0	0	0	0	0	0
980	Q86TJ2	TADA2B	89.4175	3.23018	0	0	0	0	0	0
981	Q9UHV9	PFDN2	141.356	3.2295	0	0	0	0	0	0
982	Q92499	DDX1	36.8568	3.22928	0	0	0	0	0	0
983	Q9NP72	RAB18	120.93	3.22866	0	0	0	0	0	0
984	O75947	ATP5PD	153.88	3.22857	0	0	0	0	0	0
985	P24539	ATP5PB	99.4628	3.22811	0	0	0	0	0	0
986	Q9Y617	PSAT1	60.3365	3.22774	0	0	0	0	0	0
987	P40616	ARL1	168.924	3.22769	0	0	0	0	0	0
988	P05455	SSB	58.2185	3.22746	P05455	0	0	0	0	0
989	Q9UKK9	NUDT5	129.676	3.2268	0	0	0	0	0	0
990	O00159	MYO1C	25.1451	3.22653	0	0	0	0	0	0
991	P55145	MANF	153.107	3.22639	0	0	0	0	0	0
992	O14744	PRMT5	43.1418	3.22596	0	0	0	0	0	0
993	Q16186	ADRM1	140.064	3.22551	0	0	0	0	0	0
994	P62979	RPS27A	152.706	3.22525	0	0	0	0	0	0
995	Q9UKR3	KLK13	104.835	3.22463	0	0	0	0	0	0
996	P61019	RAB2A	111.802	3.22454	P61019	0	0	0	0	0
997	P26640	VARS1	24.2859	3.2242	0	0	0	0	0	0
998	Q9Y262	EIF3L	52.1378	3.2223	0	0	0	0	0	0
999	P35542	SAA4	208.258	3.22169	0	0	0	0	0	0
1000	Q15393	SF3B3	27.748	3.22138	0	0	0	0	0	0
1001	P61129	ZC3H6	31.3855	3.221	0	0	0	0	0	0
1002	P56182	RRP1	61.5552	3.22063	0	0	0	0	0	0
1003	Q9NZM1	MYOF	12.3066	3.22047	0	0	0	0	0	0
1004	P27708	CAD	14.3918	3.21881	0	0	0	0	0	0
1005	P04062	GBA	57.0254	3.21847	0	0	0	0	0	0
1006	P26006	ITGA3	38.4317	3.21816	0	0	0	0	0	0
1007	Q9NR45	NANS	86.8895	3.21772	0	0	0	0	0	0
1008	Q12965	MYO1E	25.7864	3.21757	0	0	0	0	0	0
1009	P06493	CDK1	78.4606	3.21687	P06493	0	0	0	0	0
1010	Q9NP79	VTA1	126.602	3.21639	0	0	0	0	0	0
1011	Q9H1E3	NUCKS1	164.57	3.21635	Q9H1E3	0	0	0	0	0
1012	Q92598	HSPH1	29.8756	3.21568	Q92598	0	0	0	0	0
1013	O60749	SNX2	51.3024	3.21529	0	0	0	0	0	0
1014	Q9BWD1	ACAT2	78.0627	3.21466	0	0	0	0	0	0
1015	Q9UBQ0	VPS29	148.943	3.21441	0	0	0	0	0	0
1016	Q8N556	AFAP1	48.1633	3.2142	0	0	0	0	0	0
1017	P50402	EMD	125.82	3.21369	0	0	0	0	0	0
1018	P45974	USP5	36.2858	3.21295	0	0	0	0	0	0
1019	P00387	CYB5R3	101.735	3.21159	0	0	0	0	0	0
1020	P53992	SEC24C	35.3615	3.21129	0	0	0	0	0	0
1021	P35237	SERPINB6	67.7719	3.21126	0	0	0	0	0	0
1022	O95833	CLIC3	85.5301	3.21087	0	0	0	0	0	0
1023	Q99829	CPNE1	73.7872	3.2104	0	0	0	0	0	0
1024	O76021	RSL1D1	62.2747	3.20928	O76021	0	0	0	0	0
1025	P09960	LTA4H	41.4668	3.20876	0	0	0	0	0	0
1026	Q99961	SH3GL1	85.1116	3.20874	0	0	0	0	0	0
1027	O00303	EIF3F	100.864	3.20786	0	0	0	0	0	0
1028	P23763	VAMP1	403.284	3.20767	0	0	0	0	0	0
1029	Q00688	FKBP3	107.256	3.20651	0	0	0	0	0	0
1030	Q9UDW1	UQCR10	402.097	3.20639	0	0	0	0	0	0
1031	P68400	CSNK2A1	80.3697	3.20612	0	0	0	0	0	0
1032	Q9Y678	COPG1	31.4804	3.20561	0	0	0	0	0	0
1033	P11387	TOP1	34.7918	3.20423	0	0	0	0	0	0
1034	Q13561	DCTN2	61.4891	3.20377	0	0	0	0	0	0
1035	P04233	CD74	106.541	3.20361	0	0	0	0	0	0
1036	P02679	FGG	53.0943	3.20217	0	0	0	0	0	0
1037	Q9UBQ7	GRHPR	88.4647	3.20204	0	0	0	0	0	0
1038	Q9UQ35	SRRM2	9.91285	3.20032	Q9UQ35	0	0	0	0	0
1039	Q5T9A4	ATAD3B	36.8735	3.20018	0	0	0	0	0	0
1040	P84090	ERH	264.177	3.20005	0	0	0	0	0	0
1041	Q8IVF2	AHNAK2	4.9657	3.19977	0	0	0	0	0	0
1042	P35241	RDX	42.7949	3.19959	0	0	0	0	0	0
1043	P07108	DBI	263.662	3.1992	0	0	0	0	0	0
1044	P31483	TIA1	87.7978	3.19876	0	0	0	0	0	0
1045	P55735	SEC13	121.508	3.19855	0	0	0	0	0	0
1046	P47895	ALDH1A3	52.5981	3.19809	0	0	0	0	0	0
1047	O95433	AHSA1	71.6136	3.19742	0	0	0	0	0	0
1048	P07686	HEXB	49.2219	3.19731	0	0	0	0	0	0
1049	A8MUU1	FABP5P3	196.679	3.19685	0	0	0	0	0	0
1050	Q12797	ASPH	43.661	3.1964	0	0	0	0	0	0
1051	A5YKK6	CNOT1	11.5491	3.19609	A5YKK6	0	0	0	0	0
1052	Q5VZF2	MBNL2	112.144	3.1959	0	0	0	0	0	0
1053	P09622	DLD	58.0605	3.19524	0	0	0	0	0	0
1054	Q9H1E1	RNASE7	223.844	3.19504	0	0	0	0	0	0
1055	Q16698	DECR1	71.1902	3.19484	0	0	0	0	0	0
1056	P30419	NMT1	57.933	3.19429	0	0	0	0	0	0
1057	Q96AY3	FKBP10	43.3271	3.19306	0	0	0	0	0	0
1058	Q9BVG4	PBDC1	119.972	3.19303	0	0	0	0	0	0
1059	Q92817	EVPL	11.4417	3.19203	0	0	0	0	0	0
1060	Q99439	CNN2	97.1785	3.19169	0	0	0	0	0	0
1061	O15533	TAPBP	97.1692	3.19165	0	0	0	0	0	0
1062	Q96JB3	HIC2	51.7911	3.19138	0	0	0	0	0	0
1063	P10768	ESD	97.0696	3.1912	0	0	0	0	0	0
1064	P08697	SERPINF2	70.5011	3.19062	0	0	0	0	0	0
1065	P61077	UBE2D3	310.056	3.19041	0	0	0	0	0	0
1066	Q9UNZ2	NSFL1C	61.9539	3.19001	0	0	0	0	0	0
1067	O95373	IPO7	32.9184	3.18954	0	0	0	0	0	0
1068	P08603	CFH	24.1306	3.18875	0	0	0	0	0	0
1069	P13797	PLS3	38.6055	3.18871	0	0	0	0	0	0
1070	Q99460	PSMD1	30.2538	3.18835	0	0	0	0	0	0
1071	Q13126	MTAP	81.0926	3.18773	0	0	0	0	0	0
1072	Q14498	RBM39	59.2208	3.18745	0	0	0	0	0	0
1073	P19174	PLCG1	21.6339	3.18639	0	0	0	0	0	0
1074	P26378	ELAVL4	66.6969	3.18583	0	0	0	0	0	0
1075	P51148	RAB5C	109.417	3.18521	0	0	0	0	0	0
1076	P32929	CTH	66.5571	3.18492	0	0	0	0	0	0
1077	Q9Y3B8	REXO2	109.257	3.18458	0	0	0	0	0	0
1078	O15427	SLC16A3	84.8461	3.1839	0	0	0	0	0	0
1079	Q92747	ARPC1A	66.3465	3.18355	0	0	0	0	0	0
1080	Q9BQ39	DDX50	36.3319	3.18354	0	0	0	0	0	0
1081	Q13885	TUBB2A	69.3487	3.18346	0	0	0	0	0	0
1082	O00170	AIP	66.3156	3.18334	0	0	0	0	0	0
1083	Q9UHD1	CHORDC1	60.9461	3.18289	0	0	0	0	0	0
1084	Q13057	COASY	56.4146	3.18276	0	0	0	0	0	0
1085	O60282	KIF5C	23.3484	3.18117	0	0	0	0	0	0
1086	Q9UHG3	PCYOX1	58.2489	3.18026	0	0	0	0	0	0
1087	Q9NVJ2	ARL8B	116.404	3.17991	0	0	0	0	0	0
1088	Q9Y2W1	THRAP3	26.0794	3.17973	Q9Y2W1	0	Q9Y2W1	0	0	0
1089	O60271	SPAG9	19.392	3.17972	0	0	0	0	0	0
1090	Q9NY33	DPP3	34.3703	3.17964	0	0	0	0	0	0
1091	P14550	AKR1A1	60.4871	3.1796	0	0	0	0	0	0
1092	Q9Y2W2	WBP11	44.4101	3.17896	0	0	0	0	0	0
1093	Q7Z4W1	DCXR	94.2377	3.17834	0	0	0	0	0	0
1094	Q8N4C6	NIN	11.7794	3.17833	0	0	0	0	0	0
1095	Q5VVQ6	YOD1	79.339	3.17824	0	0	0	0	0	0
1096	O95757	HSPA4L	24.2641	3.17736	0	0	0	0	0	0
1097	Q9Y5B9	SUPT16H	23.8489	3.17681	0	0	0	0	0	0
1098	Q8N806	UBR7	62.5315	3.17631	0	0	0	0	0	0
1099	P54725	RAD23A	99.9617	3.17592	0	0	0	0	0	0
1100	P62910	RPL32	214.195	3.17591	P62910	0	0	0	0	0
1101	P30740	SERPINB1	68.1449	3.17586	0	0	0	0	0	0
1102	P61960	UFM1	299.819	3.17583	0	0	0	0	0	0
1103	O43432	EIF4G3	14.4108	3.17572	0	0	0	0	0	0
1104	O43813	LANCL1	71.3123	3.17538	0	0	0	0	0	0
1105	O43242	PSMD3	38.3913	3.1753	0	0	0	0	0	0
1106	Q9P2M7	CGN	16.256	3.1748	0	0	0	0	0	0
1107	P05114	HMGN1	373.494	3.17434	0	0	0	0	0	0
1108	A6NCE7	MAP1LC3B2	298.041	3.17325	0	0	0	0	0	0
1109	P40261	NNMT	124.075	3.17287	0	0	0	0	0	0
1110	Q7Z3U7	MON2	16.0079	3.17282	0	0	0	0	0	0
1111	P00156	MT-CYB	212.565	3.17259	0	0	0	0	0	0
1112	P46821	MAP1B	12.9306	3.17232	0	0	0	0	0	0
1113	Q6WKZ4	RAB11FIP1	23.5666	3.17164	0	0	0	0	0	0
1114	O15260	SURF4	134.971	3.17163	0	0	0	0	0	0
1115	P50454	SERPINH1	57.0565	3.17128	0	0	0	0	0	0
1116	P33993	MCM7	31.5419	3.17099	0	0	0	0	0	0
1117	O00425	IGF2BP3	42.3449	3.17087	0	0	0	0	0	0
1118	P00352	ALDH1A1	59.2712	3.17078	0	0	0	0	0	0
1119	Q9BS26	ERP44	61.7328	3.17073	0	0	0	0	0	0
1120	Q9BPX5	ARPC5L	123.383	3.17043	0	0	0	0	0	0
1121	A9Z1Z3	FER1L4	15.5564	3.16963	0	0	0	0	0	0
1122	O60502	OGA	28.4201	3.16963	0	0	0	0	0	0
1123	O75351	VPS4B	54.7267	3.16956	0	0	0	0	0	0
1124	O00479	HMGN4	492.484	3.16951	0	0	0	0	0	0
1125	A4FU01	MTMR11	37.8348	3.16896	0	0	0	0	0	0
1126	P21964	COMT	98.2713	3.16852	0	0	0	0	0	0
1127	P08195	SLC3A2	44.6312	3.16815	0	0	0	0	0	0
1128	O60925	PFDN1	163.638	3.16813	0	0	0	0	0	0
1129	P29966	MARCKS	105.181	3.16807	P29966	0	0	0	0	0
1130	P15313	ATP6V1B1	47.4567	3.16766	0	0	0	0	0	0
1131	Q86UE4	MTDH	56.3863	3.16615	0	0	0	0	0	0
1132	P53618	COPB1	25.7094	3.16597	0	0	0	0	0	0
1133	P21399	ACO1	30.5229	3.16587	0	0	0	0	0	0
1134	Q9NR12	PDLIM7	48.7908	3.16546	0	0	0	0	0	0
1135	O95292	VAPB	86.0425	3.16516	0	0	0	0	0	0
1136	Q9H6S3	EPS8L2	33.9823	3.16472	0	0	0	0	0	0
1137	Q92876	KLK6	112.398	3.1647	0	0	0	0	0	0
1138	P33992	MCM5	29.7833	3.16417	0	0	0	0	0	0
1139	Q53FA7	TP53I3	80.9687	3.16359	0	0	0	0	0	0
1140	O94979	SEC31A	28.5487	3.16316	0	0	0	0	0	0
1141	P01042	KNG1	38.0775	3.16045	0	0	0	0	0	0
1142	P17612	PRKACA	72.3418	3.16042	0	0	0	0	0	0
1143	P62891	RPL39	1446.11	3.1602	0	0	0	0	0	0
1144	Q9Y2Z0	SUGT1	65.6686	3.15978	0	0	0	0	0	0
1145	Q14258	TRIM25	39.0296	3.1596	0	0	0	0	0	0
1146	Q9Y6M1	IGF2BP2	42.4498	3.15935	0	0	0	0	0	0
1147	O14745	SLC9A3R1	53.4406	3.15923	0	0	0	0	0	0
1148	P29373	CRABP2	120.218	3.15915	0	0	0	0	0	0
1149	Q9BZL1	UBL5	288.436	3.15902	0	0	0	0	0	0
1150	P06865	HEXA	55.4046	3.15852	0	0	0	0	0	0
1151	O43681	GET3	96.0065	3.15839	0	0	0	0	0	0
1152	O14684	PTGES	205.653	3.15823	0	0	0	0	0	0
1153	P12955	PEPD	53.2326	3.15754	0	0	0	0	0	0
1154	Q14978	NOLC1	34.1196	3.15625	Q14978	0	0	0	0	0
1155	P10619	CTSA	65.1327	3.15622	0	0	0	0	0	0
1156	P55036	PSMD4	95.1944	3.1547	0	0	0	0	0	0
1157	Q9P258	RCC2	43.2527	3.15453	0	0	0	0	0	0
1158	Q9H0E2	TOLLIP	89.152	3.15425	0	0	0	0	0	0
1159	O00154	ACOT7	67.8368	3.15368	0	0	0	0	0	0
1160	P61289	PSME3	88.8306	3.15268	0	0	0	0	0	0
1161	P00533	EGFR	20.8999	3.15265	0	0	0	0	0	0
1162	Q08J23	NSUN2	28.4114	3.15246	0	0	0	0	0	0
1163	Q9UHB6	LIMA1	24.0661	3.15226	Q9UHB6	0	0	0	0	0
1164	P62333	PSMC6	54.5977	3.15215	0	0	0	0	0	0
1165	P18859	ATP5PF	201.955	3.15035	0	0	0	0	0	0
1166	O43920	NDUFS5	201.856	3.15014	0	0	0	0	0	0
1167	Q9NX14	NDUFB11	128.414	3.15	0	0	0	0	0	0
1168	P30520	ADSS2	54.3051	3.14981	0	0	0	0	0	0
1169	Q13242	SRSF9	87.8066	3.14765	0	0	0	0	0	0
1170	P46977	STT3A	38.8968	3.14622	0	0	0	0	0	0
1171	P07099	EPHX1	48.2478	3.14588	0	0	0	0	0	0
1172	O60716	CTNND1	25.9083	3.14583	0	0	0	0	0	0
1173	Q86SG5	S100A7A	199.796	3.14568	0	0	0	0	0	0
1174	Q14739	LBR	49.9038	3.14529	0	0	0	0	0	0
1175	Q86V35	CABP7	116.407	3.14516	0	0	0	0	0	0
1176	Q96Q11	TRNT1	42.3252	3.14511	0	0	0	0	0	0
1177	P17858	PFKL	34.0366	3.14473	0	0	0	0	0	0
1178	P31146	CORO1A	58.137	3.14466	0	0	0	0	0	0
1179	Q7L014	DDX46	23.6058	3.14387	0	0	0	0	0	0
1180	Q86U42	PABPN1	92.6874	3.14311	0	0	0	0	0	0
1181	Q9H3N1	TMX1	126.343	3.14294	0	0	0	0	0	0
1182	P53004	BLVRA	77.2095	3.14294	0	0	0	0	0	0
1183	O43670	ZNF207	77.1523	3.14262	0	0	0	0	0	0
1184	Q5SSJ5	HP1BP3	46.2865	3.14258	Q5SSJ5	0	0	0	0	0
1185	P67812	SEC11A	115.7	3.14251	0	0	0	0	0	0
1186	Q969Q0	RPL36AL	231.315	3.14236	0	0	0	0	0	0
1187	P09104	ENO2	51.3819	3.14217	P09104	0	0	0	0	0
1188	Q96FQ6	S100A16	230.908	3.14159	0	0	0	0	0	0
1189	Q15370	ELOB	138.528	3.14154	0	0	0	0	0	0
1190	Q9BUL8	PDCD10	86.4908	3.14109	0	0	0	0	0	0
1191	P12277	CKB	60.1522	3.14098	0	0	0	0	0	0
1192	O14974	PPP1R12A	25.6119	3.14084	0	0	0	0	0	0
1193	Q96PK6	RBM14	53.1588	3.14055	0	0	0	0	0	0
1194	Q13526	PIN1	125.534	3.14015	0	0	0	0	0	0
1195	P01111	NRAS	125.117	3.13871	0	0	0	0	0	0
1196	Q9HC38	GLOD4	62.5058	3.13834	0	0	0	0	0	0
1197	P78344	EIF4G2	24.5265	3.13782	0	0	0	0	0	0
1198	Q15029	EFTUD2	25.4105	3.13741	0	0	0	0	0	0
1199	Q9Y2A7	NCKAP1	21.4372	3.13735	0	0	0	0	0	0
1200	O00422	SAP18	105.532	3.13733	0	0	0	0	0	0
1201	Q13409	DYNC1I2	59.4249	3.1357	0	0	0	0	Q13409	0
1202	P41227	NAA10	85.4062	3.13561	0	0	0	0	0	0
1203	Q13148	TARDBP	80.0509	3.13382	0	0	0	0	0	0
1204	P61923	COPZ1	272.086	3.13368	0	0	0	0	0	0
1205	Q9UBR2	CTSZ	90.6741	3.13357	0	0	0	0	0	0
1206	Q9UL46	PSME2	75.5246	3.13336	0	0	0	0	0	0
1207	Q14192	FHL2	61.7475	3.13304	0	0	0	0	0	0
1208	Q92616	GCN1	7.80137	3.13272	0	0	0	0	0	0
1209	P62195	PSMC5	48.449	3.13244	0	0	0	0	0	0
1210	O60869	EDF1	123.199	3.132	0	0	0	0	0	0
1211	Q16836	HADH	71.3182	3.13195	0	0	0	0	0	0
1212	O75643	SNRNP200	10.4993	3.13175	0	0	0	0	0	0
1213	Q9UM00	TMCO1	135.312	3.13134	0	0	0	0	0	0
1214	Q96I24	FUBP3	35.6026	3.13127	0	0	0	0	0	0
1215	Q9NRR5	UBQLN4	79.4631	3.13061	0	0	0	0	0	0
1216	Q10567	AP1B1	28.1241	3.13032	0	0	0	0	0	0
1217	P36507	MAP2K2	58.6534	3.13002	P36507	0	0	0	0	0
1218	Q9UBQ5	EIF3K	122.629	3.12999	0	0	0	0	0	0
1219	P08559	PDHA1	53.9215	3.1297	0	0	0	0	0	0
1220	Q10471	GALNT2	39.6403	3.12962	0	0	0	0	0	0
1221	P04637	TP53	53.8578	3.12919	P04637	0	0	0	0	0
1222	P06730	EIF4E	96.1062	3.12888	0	0	0	0	0	0
1223	P0C7P4	UQCRFS1P1	89.5838	3.12832	0	0	0	0	0	0
1224	P63167	DYNLL1	268.452	3.12784	0	0	0	0	0	0
1225	Q9Y6C9	MTCH2	89.4691	3.12776	0	0	0	0	0	0
1226	Q01105	SET	121.889	3.12736	0	0	0	0	0	0
1227	O76003	GLRX3	70.5563	3.12729	0	0	0	0	0	0
1228	P31350	RRM2	51.5487	3.12719	0	0	0	0	0	0
1229	P56545	CTBP2	55.8326	3.1271	0	0	0	0	0	0
1230	P12270	TPR	9.49356	3.12665	0	0	0	0	0	0
1231	P31040	SDHA	37.0696	3.12532	0	0	0	0	0	0
1232	Q96A26	FAM162A	121.131	3.12465	0	0	0	0	0	0
1233	P16402	H1-3	110.95	3.12431	0	0	0	0	0	0
1234	Q99584	S100A13	190.094	3.12407	0	0	0	0	0	0
1235	Q93009	USP7	19.8475	3.12378	0	0	0	0	0	0
1236	P10515	DLAT	37.9897	3.12373	0	0	0	0	0	0
1237	Q12849	GRSF1	42.8551	3.12336	0	0	0	0	0	0
1238	P01034	CST3	132.718	3.12293	0	0	0	0	0	0
1239	Q7L576	CYFIP1	18.1715	3.12271	0	0	0	0	0	0
1240	O60739	EIF1B	265.112	3.1224	0	0	0	0	0	0
1241	O14907	TAX1BP3	189.358	3.12238	0	0	0	0	0	0
1242	Q6ZVM7	TOM1L2	60.2345	3.12227	0	0	0	0	0	0
1243	O00233	PSMD9	110.354	3.12197	0	0	0	0	0	0
1244	O43583	DENR	147.076	3.12178	0	0	0	0	0	0
1245	Q9UNH7	SNX6	47.2642	3.12169	0	0	0	0	0	0
1246	P02760	AMBP	77.727	3.12102	0	0	0	0	0	0
1247	O43809	NUDT21	73.2766	3.12024	0	0	0	0	0	0
1248	Q15785	TOMM34	62.8059	3.12022	0	0	0	0	0	0
1249	O43324	EEF1E1	87.8869	3.12002	0	0	0	0	0	0
1250	Q8TD19	NEK9	24.3944	3.11968	0	0	0	0	0	0
1251	O75937	DNAJC8	94.0814	3.11963	0	0	0	0	0	0
1252	O60888	CUTA	188.14	3.11958	0	0	0	0	0	0
1253	Q6PKG0	LARP1	19.6561	3.11957	0	0	0	0	0	0
1254	O75534	CSDE1	24.8277	3.11921	0	0	0	0	0	0
1255	O75439	PMPCB	48.6643	3.11857	0	0	0	0	0	0
1256	Q9NZ01	TECR	82.0123	3.118	0	0	0	0	0	0
1257	Q9NX40	OCIAD1	100.887	3.11778	0	0	0	0	0	0
1258	Q8WW12	PCNP	131.083	3.11755	0	0	0	0	0	0
1259	Q9P2J5	LARS1	19.559	3.11742	0	0	0	0	0	0
1260	Q14534	SQLE	37.4054	3.117	0	0	0	0	0	0
1261	Q00059	TFAM	65.454	3.11697	0	0	0	0	0	0
1262	Q9Y3F4	STRAP	54.5418	3.11694	0	0	0	0	0	0
1263	Q15008	PSMD6	44.9114	3.11475	0	0	0	0	0	0
1264	Q6XQN6	NAPRT	52.0835	3.11464	0	0	0	0	0	0
1265	Q13442	PDAP1	130.192	3.11458	0	0	0	0	0	0
1266	Q9NX63	CHCHD3	72.3008	3.11442	0	0	0	0	0	0
1267	Q9NYF8	BCLAF1	25.9672	3.1134	Q9NYF8	0	0	0	0	0
1268	P42677	RPS27	259.548	3.11319	0	0	0	0	0	0
1269	Q13151	HNRNPA0	92.5008	3.11227	0	0	0	0	0	0
1270	P61081	UBE2M	107.766	3.11166	0	0	0	0	0	0
1271	P09417	QDPR	76.058	3.11159	0	0	0	0	0	0
1272	Q14914	PTGR1	67.9982	3.11125	0	Q14914	0	0	0	0
1273	Q16630	CPSF6	56.1271	3.1109	0	0	0	0	0	0
1274	P49589	CARS1	30.0151	3.11081	0	0	0	0	0	0
1275	O14773	TPP1	51.6208	3.11076	0	0	0	0	0	0
1276	Q15067	ACOX1	33.9481	3.1106	0	0	0	0	0	0
1277	Q08357	SLC20A2	53.7511	3.1106	0	0	0	0	0	0
1278	Q86SF2	GALNT7	27.4004	3.10986	0	0	0	0	0	0
1279	Q13636	RAB31	91.9743	3.10979	0	0	0	0	0	0
1280	Q13630	GFUS	71.5091	3.10963	0	0	0	0	0	0
1281	P35080	PFN2	160.724	3.10917	0	0	0	0	0	0
1282	O15371	EIF3D	47.6172	3.10913	0	0	0	0	0	0
1283	P18510	IL1RN	160.676	3.10904	0	0	0	0	0	0
1284	O00567	NOP56	35.6553	3.10843	O00567	0	0	0	0	0
1285	Q9UHX1	PUF60	42.776	3.10832	0	0	0	0	0	0
1286	Q9UNN8	PROCR	106.822	3.10784	0	0	0	0	0	0
1287	Q13753	LAMC2	17.5553	3.10773	0	0	0	0	0	0
1288	P28062	PSMB8	67.398	3.1074	0	0	0	0	0	0
1289	P46060	RANGAP1	40.0159	3.10738	P46060	0	0	0	0	0
1290	P52788	SMS	55.6338	3.10707	0	0	0	0	0	0
1291	Q12931	TRAP1	26.0373	3.10579	0	0	0	0	0	0
1292	Q12907	LMAN2	60.6009	3.1047	0	0	0	0	0	0
1293	P47897	QARS1	25.4356	3.10441	0	0	0	0	0	0
1294	Q8WWM7	ATXN2L	28.2086	3.10359	0	0	0	0	0	0
1295	Q9HB71	CACYBP	79.1674	3.10267	0	0	0	0	0	0
1296	O94925	GLS	30.1442	3.10245	0	0	0	0	0	0
1297	Q02818	NUCB1	42.1607	3.10203	0	0	0	0	0	0
1298	P14406	COX7A2	252.753	3.10167	0	0	0	0	0	0
1299	Q9UHD9	UBQLN2	84.1925	3.10136	0	0	0	0	0	0
1300	Q01650	SLC7A5	70.1	3.10099	0	0	0	0	0	0
1301	P15374	UCHL3	90.1111	3.10091	0	0	0	0	0	0
1302	Q8IV08	PLD3	60.0735	3.1009	0	0	0	0	0	0
1303	Q8TDP1	RNASEH2C	139.95	3.10021	0	0	0	0	0	0
1304	O95218	ZRANB2	66.2404	3.09988	0	0	0	0	0	0
1305	P52566	ARHGDIB	83.7591	3.09912	0	0	0	0	0	0
1306	Q04323	UBXN1	83.7412	3.09903	0	0	0	0	0	0
1307	Q8NBS9	TXNDC5	50.1984	3.09863	0	0	0	0	0	0
1308	Q9NZD2	GLTP	83.6459	3.09854	0	0	0	0	0	0
1309	P46063	RECQL	33.0036	3.09834	0	0	0	0	0	0
1310	P26196	DDX6	37.8495	3.09657	0	0	0	0	0	0
1311	Q12955	ANK3	4.61492	3.09553	0	0	0	0	0	0
1312	P67870	CSNK2B	113.093	3.09483	0	0	0	0	0	0
1313	Q9P0J0	NDUFA13	124.379	3.09475	0	0	0	0	0	0
1314	P54886	ALDH18A1	25.3805	3.0947	0	0	0	0	0	0
1315	P06732	CKM	49.7149	3.09443	0	0	0	0	0	0
1316	Q96K17	BTF3L4	124.179	3.09405	0	0	0	0	0	0
1317	P61513	RPL37A	206.511	3.09309	0	0	0	0	0	0
1318	P21266	GSTM3	65.2041	3.09303	0	0	0	0	0	0
1319	Q9H0U3	MAGT1	77.4276	3.09302	0	0	0	0	0	0
1320	Q9UBT2	UBA2	35.3496	3.09245	0	0	0	0	0	0
1321	Q9UJU6	DBNL	51.5408	3.09236	0	0	0	0	0	0
1322	Q06210	GFPT1	25.2241	3.09201	0	0	0	0	0	0
1323	P09972	ALDOC	51.4305	3.09143	0	0	0	0	0	0
1324	Q14566	MCM6	21.6344	3.09102	0	0	0	0	0	0
1325	O15258	RER1	122.408	3.08781	0	0	0	0	0	0
1326	Q9Y6E2	BZW2	39.4777	3.08771	0	0	0	0	0	0
1327	P05120	SERPINB2	61.1526	3.08744	0	0	0	0	0	0
1328	Q6KCM7	SLC25A25	43.6776	3.08742	0	0	0	0	0	0
1329	P07954	FH	39.4385	3.08728	0	0	0	0	0	0
1330	O95865	DDAH2	67.7342	3.08608	0	0	0	0	0	0
1331	Q9UBM7	DHCR7	71.5608	3.08512	0	0	0	0	0	0
1332	P00568	AK1	81.0494	3.08484	0	0	0	0	0	0
1333	O95183	VAMP5	173.529	3.08447	0	0	0	0	0	0
1334	O15355	PPM1G	44.9718	3.0843	0	0	0	0	0	0
1335	Q9NYL4	FKBP11	134.704	3.08362	0	0	0	0	0	0
1336	Q9H444	CHMP4B	75.7426	3.08346	0	0	0	0	0	0
1337	O75475	PSIP1	34.6083	3.08325	0	0	0	0	0	0
1338	Q08257	CRYZ	55.0412	3.08311	0	0	0	0	0	0
1339	Q9Y394	DHRS7	67.1004	3.082	0	0	0	0	0	0
1340	Q8NBJ5	COLGALT1	30.1396	3.0812	0	0	0	0	0	0
1341	Q8WVC0	LEO1	27.9955	3.08056	0	0	0	0	0	0
1342	Q8WXF1	PSPC1	44.3326	3.07809	0	0	0	0	0	0
1343	Q99798	ACO2	28.4085	3.0767	0	0	0	0	0	0
1344	P23381	WARS1	41.1161	3.07641	0	0	0	0	0	0
1345	Q00765	REEP5	170.193	3.07604	0	0	0	0	0	0
1346	O95777	LSM8	170.176	3.076	0	0	0	0	0	0
1347	A0A1B0GUL7	ENSG00000230626	47.4779	3.07443	0	0	0	0	0	0
1348	P62136	PPP1CA	59.3395	3.07437	0	0	0	0	0	0
1349	P30046	DDT	148.031	3.07344	0	0	0	0	0	0
1350	O14579	COPE	56.1793	3.0718	0	0	0	0	0	0
1351	P14209	CD99	196.531	3.07158	0	0	0	0	0	0
1352	O60610	DIAPH1	16.8124	3.07073	0	0	0	0	0	0
1353	P30566	ADSL	36.7168	3.07001	0	0	0	0	0	0
1354	Q86UP2	KTN1	12.3642	3.06989	0	0	0	0	0	0
1355	P61086	UBE2K	83.8779	3.06978	0	0	0	0	0	0
1356	P22307	SCP2	36.6913	3.06971	0	0	0	0	0	0
1357	O15020	SPTBN2	7.38251	3.0696	0	0	0	0	0	0
1358	O43491	EPB41L2	18.9105	3.0691	0	0	0	0	0	0
1359	Q00577	PURA	83.7443	3.06908	0	0	0	0	0	0
1360	Q13310	PABPC4	30.0461	3.06885	0	0	0	0	0	0
1361	Q92900	UPF1	18.2903	3.0684	0	0	0	0	0	0
1362	Q8IYK4	COLGALT2	33.4339	3.06826	0	0	0	0	0	0
1363	Q96CT7	CCDC124	77.9702	3.06802	0	0	0	0	0	0
1364	Q96IX5	ATP5MD	389.594	3.06773	0	0	0	0	0	0
1365	Q8WVJ2	NUDCD2	166.887	3.06752	0	0	0	0	0	0
1366	Q8WX93	PALLD	16.6827	3.06736	0	0	0	0	0	0
1367	Q15637	SF1	61.456	3.06732	0	0	0	0	0	0
1368	Q02218	OGDH	23.3297	3.06688	0	0	0	0	0	0
1369	P42765	ACAA2	48.5861	3.06672	0	0	0	0	0	0
1370	Q9BSJ8	ESYT1	20.0816	3.06623	0	0	0	0	0	0
1371	Q9HD42	CHMP1A	116.448	3.06613	0	0	0	0	0	0
1372	P43308	SSR2	290.672	3.06546	0	0	0	0	0	0
1373	Q15185	PTGES3	129.101	3.06517	0	0	0	0	0	0
1374	O14737	PDCD5	116.188	3.06516	0	0	0	0	0	0
1375	P35222	CTNNB1	26.9874	3.06463	0	0	0	0	0	0
1376	Q8WVY7	UBLCP1	60.8298	3.06287	0	0	0	0	0	0
1377	P61163	ACTR1A	48.107	3.06242	0	0	0	0	0	0
1378	O75334	PPFIA2	14.8	3.06236	0	0	0	0	0	0
1379	Q9Y446	PKP3	22.1739	3.06185	0	0	0	0	0	0
1380	Q15369	ELOC	144.115	3.0618	0	0	0	0	0	0
1381	P08579	SNRPB2	104.781	3.06168	0	0	0	0	0	0
1382	Q8TDN6	BRIX1	54.7988	3.06099	0	0	0	0	0	0
1383	Q07960	ARHGAP1	38.3195	3.06054	0	0	0	0	0	0
1384	Q56VL3	OCIAD2	88.2881	3.05985	0	0	0	0	0	0
1385	Q14157	UBAP2L	35.8345	3.05945	0	0	0	0	0	0
1386	P46087	NOP2	28.6567	3.05929	0	0	0	0	0	0
1387	Q9Y5M8	SRPRB	60.3135	3.05917	0	0	0	0	0	0
1388	O00410	IPO5	19.7524	3.05905	0	0	0	0	0	0
1389	P33991	MCM4	21.9968	3.05836	0	0	0	0	0	0
1390	P51665	PSMD7	76.0877	3.05741	0	0	0	0	0	0
1391	O75323	NIPSNAP2	57.0455	3.05725	0	0	0	0	0	0
1392	Q7Z406	MYH14	8.98196	3.05717	0	0	0	0	0	0
1393	Q9C0C2	TNKS1BP1	11.8686	3.05667	0	0	0	0	0	0
1394	Q8N4F0	BPIFB2	51.7663	3.05647	0	0	0	0	0	0
1395	Q9Y5L4	TIMM13	188.983	3.05457	0	0	0	0	0	0
1396	A0A0B4J2D5	GATD3B	70.8505	3.05446	0	0	0	0	0	0
1397	P49458	SRP9	161.845	3.0542	0	0	0	0	0	0
1398	O95831	AIFM1	34.3045	3.05386	0	0	0	O95831	0	0
1399	P10155	RO60	33.2843	3.05372	0	0	0	0	0	0
1400	O60832	DKC1	31.3945	3.05316	0	0	0	0	0	0
1401	P01700	IGLV1-47	225.952	3.05299	0	0	0	0	0	0
1402	P27361	MAPK3	49.0998	3.05281	0	0	0	0	0	0
1403	O95394	PGM3	37.6274	3.05262	0	0	0	0	0	0
1404	Q7Z6Z7	HUWE1	5.42327	3.05232	0	0	0	0	0	0
1405	Q15428	SF3A2	66.3079	3.05201	0	0	0	0	0	0
1406	P36543	ATP6V1E1	70.4505	3.052	0	0	0	0	0	0
1407	Q7Z7K0	CMC1	160.818	3.05143	0	0	0	0	0	0
1408	Q08378	GOLGA3	11.5892	3.05083	0	0	0	0	0	0
1409	P61457	PCBD1	140.404	3.05047	0	0	0	0	0	0
1410	Q92979	EMG1	65.9163	3.04944	0	0	0	0	0	0
1411	P50213	IDH3A	50.8845	3.04901	0	0	0	0	0	0
1412	P10114	RAP2A	93.1213	3.04823	0	0	0	0	0	0
1413	S4R460	IGHV3OR16-9	223.066	3.0474	0	0	0	0	0	0
1414	O95747	OXSR1	39.8111	3.04716	0	0	0	0	0	0
1415	O60234	GMFG	111.401	3.04689	0	0	0	0	0	0
1416	P68036	UBE2L3	139.222	3.0468	0	0	0	0	0	0
1417	Q02809	PLOD1	23.6855	3.04658	0	0	0	0	0	0
1418	P61326	MAGOH	79.4025	3.04596	0	0	0	0	0	0
1419	O14980	XPO1	19.1639	3.04591	0	0	0	0	0	0
1420	Q3SY69	ALDH1L2	17.0922	3.04571	0	0	0	0	0	0
1421	P02766	TTR	122.973	3.04405	0	0	0	0	0	0
1422	Q9BT23	LIMD2	110.489	3.04332	0	0	0	0	0	0
1423	P30533	LRPAP1	44.1763	3.04313	0	0	0	0	0	0
1424	Q6P2Q9	PRPF8	7.45137	3.0425	0	0	0	0	0	0
1425	Q96HS1	PGAM5	50.0973	3.04224	0	0	0	0	0	0
1426	Q15459	SF3A1	23.9449	3.04197	0	0	0	0	0	0
1427	P12532	CKMT1B	40.7658	3.04166	0	0	0	0	0	0
1428	P11766	ADH5	47.7358	3.04057	0	0	0	0	0	0
1429	Q02978	SLC25A11	57.7269	3.04013	0	0	0	0	0	0
1430	Q15286	RAB35	72.9711	3.03924	0	0	0	0	0	0
1431	O60493	SNX3	98.9741	3.03691	0	0	0	0	0	0
1432	O95372	LYPLA2	83.7319	3.03683	0	0	0	0	0	0
1433	Q969V3	NCLN	41.8337	3.0365	0	0	0	0	0	0
1434	Q07157	TJP1	10.2481	3.03595	0	0	0	0	0	0
1435	Q16762	TST	49.3341	3.03557	0	0	0	0	0	0
1436	O60763	USO1	21.2565	3.03506	0	0	0	0	0	0
1437	Q15027	ACAP1	26.4091	3.03454	0	0	0	0	0	0
1438	P53990	IST1	77.1082	3.03323	0	0	0	0	0	0
1439	Q96RS6	NUDCD1	31.7379	3.03306	0	0	0	0	0	0
1440	P52815	MRPL12	107.864	3.03288	0	0	0	0	0	0
1441	Q14166	TTLL12	29.8936	3.03188	0	0	0	0	0	0
1442	Q1KMD3	HNRNPUL2	25.009	3.03157	0	0	0	0	Q1KMD3	0
1443	P09497	CLTB	107.413	3.03106	0	0	0	0	0	0
1444	P55769	SNU13	107.345	3.03078	0	0	0	0	0	0
1445	Q96KP4	CNDP2	35.7517	3.03042	0	0	0	0	0	0
1446	P80303	NUCB2	44.6752	3.03028	0	0	0	0	0	0
1447	P11234	RALB	107.181	3.03012	0	0	0	0	0	0
1448	P55327	TPD52	97.2371	3.02922	0	0	0	0	0	0
1449	Q9Y5K6	CD2AP	24.8617	3.029	0	0	0	0	0	0
1450	Q99471	PFDN5	106.711	3.02821	0	0	0	0	0	0
1451	O75533	SF3B1	14.6046	3.02781	0	0	0	0	0	0
1452	Q96BM9	ARL8A	82.0093	3.02781	0	0	0	0	0	0
1453	P49770	EIF2B2	56.083	3.02758	0	0	0	0	0	0
1454	Q9BQG0	MYBBP1A	13.8384	3.02758	0	0	0	0	0	0
1455	P11388	TOP2A	11.4499	3.02729	0	0	0	0	0	0
1456	P27694	RPA1	28.011	3.02711	0	0	0	0	0	0
1457	O95470	SGPL1	33.2245	3.02661	0	0	0	0	0	0
1458	O00203	AP3B1	16.8687	3.02642	0	0	0	0	0	0
1459	O15212	PFDN6	88.5405	3.02632	0	0	0	0	0	0
1460	P12694	BCKDHA	42.3877	3.02518	0	0	0	0	0	0
1461	P05937	CALB1	70.5127	3.02436	0	0	0	0	0	0
1462	P36776	LONP1	20.3201	3.02393	0	0	0	0	0	0
1463	O60218	AKR1B10	50.2866	3.02367	0	0	0	0	0	0
1464	P37268	FDFT1	45.8986	3.02353	0	0	0	0	0	0
1465	O00483	NDUFA4	175.648	3.02279	0	0	0	0	0	0
1466	Q9H9S4	CAB39L	45.8083	3.02267	0	0	0	0	0	0
1467	Q8N131	TMEM123	210.488	3.0222	0	0	0	0	0	0
1468	Q9Y3Z3	SAMHD1	25.6668	3.02216	Q9Y3Z3	0	0	0	0	0
1469	Q9Y4B5	MTCL1	8.76919	3.02214	0	0	0	0	0	0
1470	O14880	MGST3	131.52	3.02208	0	0	0	0	0	0
1471	Q7RTV0	PHF5A	116.793	3.02166	0	0	0	0	0	0
1472	O75477	ERLIN1	42.0423	3.02163	0	0	0	0	0	0
1473	Q13595	TRA2A	65.5224	3.02051	0	0	0	0	0	0
1474	Q13557	CAMK2D	36.1477	3.02048	0	0	0	0	0	0
1475	Q9BTV4	TMEM43	43.6743	3.02044	0	0	0	0	0	0
1476	Q9NPD3	EXOSC4	104.72	3.02003	0	0	0	0	0	0
1477	Q9BQ04	RBM4B	45.5228	3.01996	0	0	0	0	0	0
1478	O60841	EIF5B	17.745	3.01993	0	0	0	0	0	0
1479	Q9H0D6	XRN2	18.0139	3.01904	0	0	0	0	0	0
1480	Q9HB07	MYG1	38.6746	3.01879	0	0	0	0	0	0
1481	P29218	IMPA1	61.2854	3.01781	0	0	0	0	0	0
1482	O94973	AP2A2	17.9525	3.01755	0	0	0	0	0	0
1483	P27216	ANXA13	43.3835	3.01754	0	0	0	0	0	0
1484	P01112	HRAS	94.599	3.01728	0	0	0	0	0	0
1485	O94808	GFPT2	22.605	3.01696	0	0	0	0	0	0
1486	P62310	LSM3	259.748	3.01661	0	0	0	0	0	0
1487	P60763	RAC3	103.882	3.01654	0	0	0	0	0	0
1488	Q00653	NFKB2	22.101	3.01651	0	0	0	0	0	0
1489	P78330	PSPH	74.1855	3.01645	0	0	0	0	0	0
1490	O43237	DYNC1LI2	35.8097	3.0164	0	0	0	0	0	0
1491	Q9P1F3	ABRACL	259.344	3.01594	0	0	0	0	0	0
1492	P09234	SNRPC	147.996	3.01535	0	0	0	0	0	0
1493	Q9Y277	VDAC3	57.5078	3.015	0	0	0	0	0	0
1494	P35580	MYH10	8.14996	3.01496	0	0	0	0	0	0
1495	Q9NQW6	ANLN	14.9853	3.01451	0	0	0	0	0	0
1496	P41567	EIF1	206.691	3.01429	0	0	0	0	0	0
1497	Q53GQ0	HSD17B12	64.5047	3.01371	0	0	0	0	0	0
1498	Q92597	NDRG1	68.6081	3.01247	0	0	0	0	0	0
1499	Q9UGI8	TES	36.7421	3.01232	0	0	0	0	0	0
1500	P48507	GCLM	79.0573	3.01189	0	0	0	0	0	0
1501	O75356	ENTPD5	39.524	3.01183	0	0	0	0	0	0
1502	Q92973	TNPO1	22.833	3.01178	0	0	0	Q92973	Q92973	0
1503	O60828	PQBP1	102.656	3.01138	0	0	0	0	0	0
1504	Q15758	SLC1A5	60.3092	3.01083	0	0	0	0	0	0
1505	Q53HC9	EIPR1	68.3353	3.01074	0	0	0	0	0	0
1506	Q13423	NNT	18.6239	3.01043	0	0	0	0	0	0
1507	Q9UMY4	SNX12	93.1145	3.01041	0	0	0	0	0	0
1508	Q02750	MAP2K1	48.747	3.01017	0	0	0	0	0	0
1509	Q96DG6	CMBL	60.1779	3.00989	0	0	0	0	0	0
1510	P0C0L5	C4B_2	11.2367	3.00968	0	0	0	0	0	0
1511	P22695	UQCRC2	44.4419	3.00952	0	0	0	0	0	0
1512	P62993	GRB2	53.7051	3.00877	0	0	0	0	0	0
1513	Q96A72	MAGOHB	72.8756	3.00871	0	0	0	0	0	0
1514	Q9NYL9	TMOD3	44.3442	3.00857	0	0	0	0	0	0
1515	P54868	HMGCS2	30.9032	3.00852	0	0	0	0	0	0
1516	P61586	RHOA	84.842	3.00779	0	0	0	0	0	0
1517	P04003	C4BPA	26.7562	3.00721	0	0	0	0	0	0
1518	P84085	ARF5	84.4963	3.00602	0	0	0	0	0	0
1519	P56192	MARS1	22.0201	3.00558	0	0	0	0	0	0
1520	P62330	ARF6	112.495	3.00538	0	0	0	0	0	0
1521	Q53T59	HS1BP3	59.5074	3.00502	0	0	0	0	0	0
1522	Q13951	CBFB	91.9115	3.00476	0	0	0	0	0	0
1523	Q15125	EBP	168.488	3.00472	0	0	0	0	0	0
1524	Q9H0U4	RAB1B	55.9789	3.0033	0	0	0	0	0	0
1525	Q9H0A0	NAT10	17.3581	3.00293	0	0	0	0	0	0
1526	Q96S44	TP53RK	71.8318	3.00244	0	0	0	0	0	0
1527	Q9BUP3	HTATIP2	52.9068	3.00227	0	0	0	0	0	0
1528	Q9UNF0	PACSIN2	40.1774	3.00192	0	0	0	0	0	0
1529	Q96FW1	OTUB1	62.7204	3.00153	0	0	0	0	0	0
1530	Q9BXS5	AP1M1	32.3506	3.00124	0	0	0	0	0	0
1531	Q15843	NEDD8	143.151	3.00089	0	0	0	0	0	0
1532	Q9Y3B3	TMED7	71.5561	3.00077	0	0	0	0	0	0
1533	Q9UDY2	TJP2	12.8416	3.00071	0	0	0	0	0	0
1534	Q8N1F7	NUP93	17.8842	3.00066	0	0	0	0	0	0
1535	Q9Y305	ACOT9	31.1701	2.99889	0	0	0	0	0	0
1536	Q01581	HMGCS1	36.9394	2.99885	0	0	0	0	0	0
1537	O95571	ETHE1	58.6014	2.99836	0	0	0	0	0	0
1538	P06132	UROD	55.3168	2.99813	0	0	0	0	0	0
1539	Q86YB8	ERO1B	28.4238	2.99775	0	0	0	0	0	0
1540	Q9NZL9	MAT2B	47.3676	2.9977	0	0	0	0	0	0
1541	O95837	GNA14	41.3349	2.99653	0	0	0	0	0	0
1542	O43795	MYO1B	14.1712	2.99651	0	0	0	0	0	0
1543	Q7LBR1	CHMP1B	90.1661	2.99644	0	0	0	0	0	0
1544	P54652	HSPA2	24.7863	2.99627	0	0	0	0	0	0
1545	Q14980	NUMA1	6.88457	2.99624	0	0	0	0	0	0
1546	O14910	LIN7A	70.812	2.99623	0	0	0	0	0	0
1547	Q6ZV73	FGD6	9.90249	2.99574	0	0	0	0	0	0
1548	P11171	EPB41	18.3353	2.99568	0	0	0	0	0	0
1549	Q12874	SF3A3	35.3514	2.99556	0	0	0	0	0	0
1550	Q9BW60	ELOVL1	141.38	2.99549	0	0	0	0	0	0
1551	O60232	ZNRD2	82.4665	2.99546	0	0	0	0	0	0
1552	P46734	MAP2K3	37.9149	2.99378	0	0	0	0	0	0
1553	P51812	RPS6KA3	20.9622	2.99353	0	0	0	0	0	0
1554	P07205	PGK2	32.8364	2.99348	0	P07205	0	0	0	0
1555	P32320	CDA	123.1	2.99335	0	0	0	0	0	0
1556	Q05519	SRSF11	61.4554	2.99268	0	0	0	0	0	0
1557	Q8WXX5	DNAJC9	54.5784	2.99229	0	0	0	0	0	0
1558	Q14011	CIRBP	75.5378	2.99211	0	0	0	0	0	0
1559	A0A0C4DH41	IGHV4-61	140.072	2.99145	0	0	0	0	0	0
1560	Q15276	RABEP1	15.8104	2.99134	0	0	0	0	0	0
1561	Q9Y281	CFL2	75.3558	2.99106	0	0	0	0	0	0
1562	O43617	TRAPPC3	108.747	2.99066	0	0	0	0	0	0
1563	P21127	CDK11B	21.7176	2.99002	0	0	0	0	0	0
1564	Q99426	TBCB	54.2807	2.98992	0	0	0	0	0	0
1565	Q15437	SEC23B	24.4131	2.98968	0	0	0	0	0	0
1566	P20290	BTF3	75.0942	2.98955	0	0	0	0	0	0
1567	P27144	AK4	60.9706	2.98924	0	0	0	0	0	0
1568	Q07866	KLC1	25.6405	2.98871	0	0	0	0	0	0
1569	O43747	AP1G1	21.6434	2.98854	0	0	0	0	0	0
1570	O95782	AP2A1	16.2131	2.98802	0	0	0	0	0	0
1571	O96000	NDUFB10	74.8238	2.98798	0	0	0	0	0	0
1572	Q9NVH1	DNAJC11	34.6967	2.98745	0	0	0	0	0	0
1573	P04818	TYMS	51.06	2.98683	0	0	0	0	0	0
1574	Q969G5	CAVIN3	64.6179	2.98644	0	0	0	0	0	0
1575	O95825	CRYZL1	46.153	2.98642	0	0	0	0	0	0
1576	Q9UL25	RAB21	64.6	2.98632	0	0	0	0	0	0
1577	Q15642	TRIP10	28.4991	2.98631	0	0	0	0	0	0
1578	O94776	MTA2	18.28	2.98625	0	0	0	0	0	0
1579	Q14683	SMC1A	10.9999	2.98587	0	0	0	0	0	0
1580	Q8NE71	ABCF1	21.9932	2.98574	0	0	0	0	0	0
1581	Q9BXP5	SRRT	18.2483	2.9855	0	0	0	0	0	0
1582	Q7Z739	YTHDF3	42.0456	2.98545	0	0	0	0	0	0
1583	Q13185	CBX3	107.397	2.98523	0	0	0	0	0	0
1584	P62312	LSM6	193.245	2.98508	0	0	0	0	0	0
1585	O95881	TXNDC12	80.4983	2.98497	0	0	0	0	0	0
1586	O75494	SRSF10	74.2847	2.98484	0	0	0	0	0	0
1587	Q8NEX9	SDR9C7	43.8895	2.98478	0	0	0	0	0	0
1588	P30043	BLVRB	80.3891	2.98438	0	0	0	0	0	0
1589	Q14240	EIF4A2	40.1773	2.98419	0	0	0	0	0	0
1590	Q5VWZ2	LYPLAL1	60.2359	2.98398	0	0	0	0	0	0
1591	Q9H3U1	UNC45A	15.2868	2.98366	0	0	0	0	0	0
1592	Q9H3H3	C11orf68	50.6536	2.98336	0	0	0	0	0	0
1593	P21912	SDHB	43.6916	2.98282	0	0	0	0	0	0
1594	P60468	SEC61B	159.84	2.98184	P60468	0	0	0	0	0
1595	Q9NVA2	SEPTIN11	36.8516	2.98143	0	0	0	0	0	0
1596	Q15121	PEA15	119.742	2.98134	0	0	0	0	0	0
1597	P09661	SNRPA1	68.3853	2.98109	0	0	0	0	0	0
1598	Q8NBX0	SCCPDH	39.8843	2.98101	0	0	0	0	0	0
1599	P58546	MTPN	119.604	2.98083	0	0	0	0	0	0
1600	P06312	IGKV4-1	159.255	2.98024	0	0	0	0	0	0
1601	P28331	NDUFS1	21.699	2.97989	0	0	0	0	0	0
1602	Q8IYB3	SRRM1	18.6704	2.97872	Q8IYB3	0	0	0	0	0
1603	P00749	PLAU	33.9922	2.97854	0	0	0	0	0	0
1604	Q06124	PTPN11	23.1899	2.97808	0	0	0	0	0	0
1605	O94826	TOMM70	27.9507	2.97787	0	0	0	0	0	0
1606	Q99816	TSG101	45.2086	2.97744	0	0	0	0	0	0
1607	Q86XP3	DDX42	17.251	2.97718	0	0	0	0	0	0
1608	P11177	PDHB	45.1289	2.97667	0	0	0	0	0	0
1609	P36405	ARL3	86.0749	2.97627	0	0	0	0	0	0
1610	O75340	PDCD6	78.8804	2.97615	0	0	0	0	0	0
1611	A0AVT1	UBA6	14.7888	2.97611	0	0	0	0	0	0
1612	P15586	GNS	35.0024	2.97546	0	0	0	0	0	0
1613	O60238	BNIP3L	85.8982	2.97538	0	0	0	0	0	0
1614	O60264	SMARCA5	14.753	2.97506	0	0	0	0	0	0
1615	P30825	SLC7A1	44.9527	2.97497	0	0	0	0	0	0
1616	O43166	SIPA1L1	8.42443	2.97476	0	0	0	0	0	0
1617	O15264	MAPK13	42.8844	2.97472	0	0	0	0	0	0
1618	Q92890	UFD1	62.8845	2.97463	0	0	0	0	0	0
1619	Q9NRV9	HEBP1	67.3533	2.97449	0	0	0	0	0	0
1620	P53007	SLC25A1	49.5715	2.97399	0	0	0	0	0	0
1621	Q9P013	CWC15	85.6023	2.97388	0	0	0	0	0	0
1622	P29317	EPHA2	17.4333	2.97377	0	0	0	0	0	0
1623	Q92879	CELF1	49.5011	2.97337	0	0	0	0	0	0
1624	O15498	YKT6	67.1331	2.97306	0	0	0	0	0	0
1625	Q9Y316	MEMO1	49.4634	2.97304	0	0	0	0	0	0
1626	Q01658	DR1	116.98	2.9712	0	0	0	0	0	0
1627	Q13217	DNAJC3	29.2251	2.97091	0	0	0	0	0	0
1628	P28065	PSMB9	84.9631	2.97062	0	0	0	0	0	0
1629	Q13492	PICALM	34.6099	2.97056	0	0	0	0	0	0
1630	P16930	FAH	37.3755	2.97053	0	0	0	0	0	0
1631	P00918	CA2	54.9501	2.97042	0	0	0	0	0	0
1632	Q8N684	CPSF7	38.8912	2.97006	0	0	0	0	0	0
1633	Q9H0C8	ILKAP	34.563	2.96998	0	0	0	0	0	0
1634	P15144	ANPEP	18.6532	2.96972	0	0	0	0	0	0
1635	Q9UN37	VPS4A	32.1182	2.96915	0	0	0	0	0	0
1636	Q13751	LAMB3	13.4935	2.96897	0	0	0	0	0	0
1637	Q8N766	EMC1	16.0525	2.96897	0	0	0	0	0	0
1638	Q8N163	CCAR2	17.1681	2.96712	0	0	0	0	0	0
1639	Q9NVP2	ASF1B	92.2097	2.96478	0	0	0	0	0	0
1640	Q8IWX8	CHERP	24.9059	2.9645	0	0	0	0	0	0
1641	Q2TB90	HKDC1	16.4554	2.9645	0	0	0	0	0	0
1642	Q9NZZ3	CHMP5	115.116	2.96423	0	0	0	0	0	0
1643	P21108	PRPS1L1	54.1363	2.96394	0	0	0	0	0	0
1644	Q96J84	KIRREL1	22.9774	2.96336	0	0	0	0	0	0
1645	Q13045	FLII	13.2952	2.96255	0	0	0	0	0	0
1646	Q15738	NSDHL	33.9721	2.96249	0	0	0	0	0	0
1647	Q9Y6G9	DYNC1LI1	27.7855	2.96233	0	0	0	0	0	0
1648	P63151	PPP2R2A	32.7425	2.96227	0	0	0	0	0	0
1649	P33121	ACSL1	22.9127	2.96214	0	0	0	0	0	0
1650	Q9Y570	PPME1	43.5996	2.9617	0	0	0	0	0	0
1651	Q3ZCW2	LGALSL	91.5333	2.96158	0	0	0	0	0	0
1652	P56539	CAV3	130.599	2.96104	0	0	0	0	0	0
1653	P46459	NSF	16.6102	2.96074	0	0	0	0	0	0
1654	Q8NEW0	SLC30A7	57.0377	2.96028	0	0	0	0	0	0
1655	P02750	LRG1	39.6743	2.96024	0	0	0	0	0	0
1656	P00734	F2	24.6303	2.95967	0	0	0	0	0	0
1657	P18583	SON	11.1131	2.95965	0	0	0	0	0	0
1658	Q9NR46	SH3GLB2	39.5468	2.95884	0	0	0	0	0	0
1659	P40222	TXLNA	26.7101	2.95815	0	0	0	0	0	0
1660	P84243	H3-3A	151.328	2.95807	0	P84243	P84243	P84243	0	0
1661	Q9NQR4	NIT2	43.1821	2.95752	0	0	0	0	0	0
1662	P26440	IVD	37.7687	2.95734	0	0	0	0	0	0
1663	P29323	EPHB2	15.9009	2.9573	0	0	0	0	0	0
1664	Q9BW30	TPPP3	64.7259	2.95721	0	0	0	0	0	0
1665	Q9H4A4	RNPEP	26.646	2.95711	0	0	0	0	0	0
1666	Q8IX12	CCAR1	15.6126	2.9569	0	0	0	0	0	0
1667	Q15363	TMED2	82.1469	2.95598	0	0	0	0	0	0
1668	O00592	PODXL	39.2472	2.95554	0	0	0	0	0	0
1669	Q14244	MAP7	23.7417	2.95529	0	0	0	0	0	0
1670	O75844	ZMPSTE24	42.9127	2.9548	0	0	0	0	0	0
1671	O75746	SLC25A12	22.4854	2.95396	0	0	0	0	0	0
1672	P33240	CSTF2	35.9074	2.95312	0	0	0	0	0	0
1673	P29590	PML	17.6001	2.95308	0	0	0	0	0	0
1674	Q9BXJ9	NAA15	14.452	2.95232	0	0	0	0	0	0
1675	Q14839	CHD4	8.76589	2.9514	0	0	0	0	0	0
1676	O60641	SNAP91	35.6977	2.95058	0	0	0	0	0	0
1677	Q92804	TAF15	23.4659	2.95022	0	0	0	0	0	0
1678	Q9NUY8	TBC1D23	24.7592	2.95004	0	0	0	0	0	0
1679	P09543	CNP	28.7392	2.94984	0	0	0	0	0	0
1680	Q8NBJ4	GOLM1	30.7049	2.94961	0	0	0	0	0	0
1681	Q14435	GALNT3	24.0402	2.94914	0	0	0	0	0	0
1682	P17252	PRKCA	23.3663	2.94837	0	0	0	0	0	0
1683	P26232	CTNNA2	15.5741	2.94828	0	0	0	0	0	0
1684	O14787	TNPO2	20.1741	2.94825	0	0	0	0	0	0
1685	O95793	STAU1	26.1037	2.94818	0	0	0	0	0	0
1686	P42771	CDKN2A	88.7073	2.94796	0	0	0	0	0	0
1687	Q8N187	CARF	26.8685	2.94776	0	0	0	0	0	0
1688	Q14108	SCARB2	35.4412	2.94745	0	0	0	0	0	0
1689	Q9BPW8	NIPSNAP1	46.5031	2.94624	0	0	0	0	0	0
1690	Q15819	UBE2V2	73.5917	2.94601	0	0	0	0	0	0
1691	P26368	U2AF2	46.47	2.94593	0	0	0	0	0	0
1692	Q9H307	PNN	20.5113	2.94546	0	0	0	0	0	0
1693	P63165	SUMO1	88.1587	2.94527	0	0	0	0	0	0
1694	Q9Y2T3	GDA	32.6136	2.94476	0	0	0	0	0	0
1695	Q9HD45	TM9SF3	40.009	2.94458	0	0	0	0	0	0
1696	Q8NFQ8	TOR1AIP2	35.1972	2.94445	0	0	0	0	0	0
1697	P31689	DNAJA1	36.6184	2.94391	0	0	0	0	0	0
1698	Q15836	VAMP3	175.704	2.94375	0	0	0	0	0	0
1699	Q9NZ08	ERAP1	17.2068	2.94327	0	0	0	0	0	0
1700	Q9NU22	MDN1	2.77646	2.94318	0	0	0	0	0	0
1701	P78347	GTF2I	14.381	2.94312	0	0	0	0	0	0
1702	Q14653	IRF3	46.1255	2.94269	0	0	0	0	0	0
1703	P21589	NT5E	25.7542	2.94233	0	0	0	0	0	0
1704	A0A1B0GUS4	UBE2L5	97.2341	2.94206	0	0	0	0	0	0
1705	P61421	ATP6V0D1	51.4452	2.94179	0	0	0	0	0	0
1706	Q9NYU2	UGGT1	10.503	2.94039	0	0	0	0	0	0
1707	P13861	PRKAR2A	33.503	2.94006	0	0	0	0	0	0
1708	Q9BY44	EIF2A	22.9174	2.93995	0	0	0	0	0	0
1709	P11908	PRPS2	45.8336	2.93994	0	0	0	0	0	0
1710	Q969T9	WBP2	108.853	2.93993	0	0	0	0	0	0
1711	P51648	ALDH3A2	37.8415	2.9397	0	0	0	0	0	0
1712	Q32MZ4	LRRFIP1	20.2405	2.93969	0	0	0	0	0	0
1713	P49736	MCM2	16.7321	2.93955	P49736	0	0	0	0	0
1714	P17812	CTPS1	26.3418	2.93916	0	0	0	0	0	0
1715	Q5VT79	ANXA8L1	37.7704	2.93888	0	0	0	0	0	0
1716	P36406	TRIM23	27.9967	2.93847	0	0	0	0	0	0
1717	Q9UBS4	DNAJB11	43.3169	2.93769	0	0	0	0	0	0
1718	O75352	MPDU1	172.487	2.93573	0	0	0	0	0	0
1719	Q9H3K6	BOLA2B	143.718	2.93566	0	0	0	0	0	0
1720	Q8TBX8	PIP4K2C	34.484	2.93556	0	0	0	0	0	0
1721	Q9NQ88	TIGAR	57.3969	2.93498	0	0	0	0	0	0
1722	Q14195	DPYSL3	26.0515	2.93435	0	0	0	0	0	0
1723	Q9UK45	LSM7	122.797	2.93428	0	0	0	0	0	0
1724	O14776	TCERG1	15.9172	2.93426	0	0	0	0	0	0
1725	Q16740	CLPP	53.6895	2.93401	0	0	0	0	0	0
1726	Q92544	TM9SF4	35.7891	2.93396	0	0	0	0	0	0
1727	Q9Y3C1	NOP16	78.079	2.93393	0	0	0	0	0	0
1728	P36873	PPP1CC	47.6397	2.93324	0	0	0	0	0	0
1729	Q9BY32	ITPA	71.4178	2.93299	0	0	0	0	0	0
1730	Q04446	GBE1	20.8993	2.93292	0	0	0	0	0	0
1731	P61006	RAB8A	50.3464	2.93242	0	0	0	0	0	0
1732	O96008	TOMM40	77.7682	2.93219	0	0	0	0	0	0
1733	Q13243	SRSF5	60.9533	2.93113	0	0	0	0	0	0
1734	P27169	PON1	44.8869	2.93087	0	0	0	0	0	0
1735	P14854	COX6B1	121.702	2.9304	0	0	0	0	0	0
1736	O75400	PRPF40A	21.8391	2.9303	0	0	0	0	0	0
1737	Q16401	PSMD5	26.5969	2.92998	0	0	0	0	0	0
1738	O95302	FKBP9	31.5108	2.92982	0	0	0	0	0	0
1739	Q96RP9	GFM1	18.9039	2.92976	0	0	0	0	0	0
1740	Q7L9L4	MOB1B	85.0595	2.92972	0	0	0	0	0	0
1741	O94874	UFL1	16.3533	2.92961	0	0	0	0	0	0
1742	P34896	SHMT1	31.47	2.92926	0	0	0	0	0	0
1743	Q9P2T1	GMPR2	49.9251	2.92877	0	0	0	0	0	0
1744	Q9BQA1	WDR77	70.724	2.92875	0	0	0	0	0	0
1745	Q9Y2B0	CNPY2	70.6271	2.92815	0	0	0	0	0	0
1746	P19793	RXRA	32.5678	2.92776	0	0	0	0	0	0
1747	Q6YN16	HSDL2	29.1931	2.92768	0	0	0	0	0	0
1748	O94903	PLPBP	52.8296	2.927	0	0	0	0	0	0
1749	Q8TCS8	PNPT1	16.9003	2.92687	0	0	0	0	0	0
1750	Q9BX68	HINT2	76.7458	2.92645	0	0	0	0	0	0
1751	P48147	PREP	16.5525	2.92643	0	0	0	0	0	0
1752	P46926	GNPDA1	46.7985	2.9255	0	0	0	0	0	0
1753	O75348	ATP6V1G1	120.17	2.92489	0	0	0	0	0	0
1754	Q9UEW8	STK39	33.5945	2.92421	0	0	0	0	0	0
1755	A0A0B4J1V1	IGHV3-21	119.606	2.92285	0	0	0	0	0	0
1756	P16144	ITGB4	7.88904	2.92233	0	0	0	0	0	0
1757	P48729	CSNK1A1	39.7109	2.92113	0	0	0	0	0	0
1758	P19525	EIF2AK2	33.3101	2.92052	0	0	0	0	0	0
1759	Q9Y371	SH3GLB1	41.6342	2.92048	0	0	0	0	0	0
1760	Q9BRK5	SDF4	39.6492	2.92045	0	0	0	0	0	0
1761	Q8WU90	ZC3H15	26.8482	2.92028	0	0	0	0	0	0
1762	P60059	SEC61G	277.168	2.91986	0	0	0	0	0	0
1763	Q9BUQ8	DDX23	15.387	2.91955	0	0	0	0	0	0
1764	P16435	POR	21.2917	2.91928	0	0	0	0	0	0
1765	P54709	ATP1B3	59.2982	2.91917	0	0	0	0	0	0
1766	Q9BUN8	DERL1	75.4517	2.91906	0	0	0	0	0	0
1767	P46013	MKI67	3.911	2.91862	0	0	0	0	0	0
1768	O94906	PRPF6	13.1547	2.91842	0	0	0	0	0	0
1769	Q3ZAQ7	VMA21	206.963	2.91795	0	0	0	0	0	0
1770	Q9BVP2	GNL3	26.7037	2.91793	0	0	0	0	0	0
1771	P52298	NCBP2	75.167	2.91742	0	0	0	0	0	0
1772	Q9Y2D5	AKAP2	19.2098	2.91699	0	0	0	0	0	0
1773	O00462	MANBA	20.1115	2.91623	0	0	0	0	0	0
1774	Q9UHB9	SRP68	19.62	2.91595	0	0	0	0	0	0
1775	P04216	THY1	117.672	2.91577	0	0	0	0	0	0
1776	O43615	TIMM44	26.5692	2.91574	0	0	0	0	0	0
1777	P27105	STOM	45.7218	2.9154	0	0	0	0	0	0
1778	Q9UBU9	NXF1	22.8567	2.91532	0	0	0	0	0	0
1779	Q9Y3B4	SF3B6	102.708	2.9147	0	0	0	0	0	0
1780	Q6NVY1	HIBCH	31.5571	2.91407	0	0	0	0	0	0
1781	Q9P289	STK26	35.6648	2.91397	0	0	0	0	0	0
1782	Q96C01	FAM136A	74.4879	2.91348	0	0	0	0	0	0
1783	Q6IBS0	TWF2	37.2182	2.91318	0	0	0	0	0	0
1784	A0A075B6P5	IGKV2-28	163.683	2.91297	0	0	0	0	0	0
1785	Q9UG63	ABCF2	22.7328	2.91296	0	0	0	0	0	0
1786	P22392	NME2	58.4266	2.91274	0	0	0	0	0	0
1787	P46976	GYG1	54.5074	2.91255	0	0	0	0	0	0
1788	Q9H223	EHD4	25.5223	2.91207	0	0	0	0	0	0
1789	Q8NF37	LPCAT1	31.367	2.91145	0	0	0	0	0	0
1790	P48739	PITPNB	33.909	2.91053	0	0	0	0	0	0
1791	Q9NQ29	LUC7L	40.6767	2.91038	0	0	0	0	0	0
1792	Q5JTH9	RRP12	10.837	2.90997	0	0	0	0	0	0
1793	P32322	PYCR1	50.7876	2.90988	0	0	0	0	0	0
1794	Q15287	RNPS1	57.9982	2.90954	0	0	0	0	0	0
1795	Q86TI2	DPP9	16.5153	2.90808	0	0	0	0	0	0
1796	Q9Y6A9	SPCS1	404.623	2.90808	0	0	0	0	0	0
1797	O95171	SCEL	15.5396	2.90744	0	0	0	0	0	0
1798	Q9NR56	MBNL1	57.6965	2.90728	0	0	0	0	0	0
1799	P55265	ADAR	10.4895	2.90725	0	0	0	0	0	P55265
1800	Q04206	RELA	29.8799	2.90674	0	0	0	0	0	0
1801	Q99848	EBNA1BP2	44.7228	2.9058	0	0	0	0	0	0
1802	P19404	NDUFV2	50.3094	2.90577	0	0	0	0	0	0
1803	Q08752	PPID	26.8157	2.90551	0	0	0	0	0	0
1804	Q9HD15	SRA1	53.6166	2.90539	0	0	0	0	0	0
1805	Q92522	H1-10	67.0193	2.90538	0	0	0	0	0	0
1806	Q9NTZ6	RBM12	22.3246	2.90509	0	0	0	0	0	0
1807	Q96H79	ZC3HAV1L	57.3042	2.90431	0	0	0	0	0	0
1808	Q5JTV8	TOR1AIP1	23.5944	2.90429	0	0	0	0	0	0
1809	P37198	NUP62	61.6833	2.90411	0	0	0	0	0	0
1810	P49862	KLK7	61.6552	2.90391	0	0	0	0	0	0
1811	P28288	ABCD3	17.3642	2.90241	0	0	0	0	0	0
1812	Q93050	ATP6V0A1	20.4691	2.90216	0	0	0	0	0	0
1813	P43405	SYK	18.1237	2.9017	0	0	0	0	0	0
1814	Q7Z7H5	TMED4	53.1452	2.90156	0	0	0	0	0	0
1815	O95361	TRIM16	24.8693	2.90081	0	0	0	0	0	0
1816	O95168	NDUFB4	113.584	2.90042	0	0	0	0	0	0
1817	Q14C86	GAPVD1	11.0409	2.90034	0	0	0	0	0	0
1818	Q13011	ECH1	36.0718	2.89959	0	0	0	0	0	0
1819	O14908	GIPC1	44.0156	2.89888	0	0	0	0	0	0
1820	Q8IY81	FTSJ3	19.3027	2.8984	0	0	0	0	0	0
1821	P61011	SRP54	21.9419	2.89758	0	0	0	0	0	0
1822	Q02539	H1-1	78.9078	2.89712	0	0	0	0	0	0
1823	Q99541	PLIN2	27.2077	2.89709	0	0	0	0	0	0
1824	P51159	RAB27A	56.2795	2.89648	0	0	0	0	0	0
1825	P49902	NT5C2	23.169	2.89639	0	0	0	0	0	0
1826	Q8WY22	BRI3BP	78.7655	2.89634	0	0	0	0	0	0
1827	P52943	CRIP2	60.5577	2.89611	0	0	0	0	0	0
1828	Q13443	ADAM9	15.7408	2.896	0	0	0	0	0	0
1829	Q86X76	NIT1	41.3681	2.89542	0	0	0	0	0	0
1830	Q8TCT9	HM13	46.2088	2.89517	0	0	0	0	0	0
1831	Q06203	PPAT	27.0396	2.8944	0	0	0	0	0	0
1832	Q9Y6W5	WASF2	37.3327	2.89431	0	0	0	0	0	0
1833	Q16850	CYP51A1	27.0143	2.89399	0	0	0	0	0	0
1834	O14964	HGS	26.9927	2.89364	0	0	0	0	0	0
1835	Q96EK6	GNPNAT1	71.1421	2.89352	0	0	0	0	0	0
1836	P0DMM9	SULT1A3	35.5565	2.89334	0	0	0	0	0	0
1837	Q9NVS9	PNPO	52.1341	2.89321	0	0	0	0	0	0
1838	Q02952	AKAP12	8.59055	2.89306	0	0	0	0	0	0
1839	Q9UM54	MYO6	10.1508	2.89299	0	0	0	0	0	0
1840	Q96B97	SH3KBP1	19.5022	2.89214	0	0	0	0	0	0
1841	P55795	HNRNPH2	29.9724	2.89169	0	0	0	0	0	0
1842	O60313	OPA1	11.7909	2.89109	0	0	0	0	0	0
1843	Q9NZI8	IGF2BP1	22.226	2.89093	Q9NZI8	0	0	0	0	0
1844	P0CG22	DHRS4L1	45.7468	2.89081	0	0	0	0	0	0
1845	O95573	ACSL3	19.9266	2.8905	0	0	0	0	0	0
1846	Q9UN86	G3BP2	27.7351	2.89019	0	0	0	0	0	0
1847	P05362	ICAM1	25.8537	2.88964	0	0	0	0	0	0
1848	O43768	ENSA	77.5451	2.88955	0	0	0	0	0	0
1849	Q9BWM7	SFXN3	36.9237	2.88953	0	0	0	0	0	0
1850	P00390	GSR	27.6724	2.8892	0	0	0	0	0	0
1851	O75822	EIF3J	48.4251	2.88919	0	0	0	0	0	0
1852	Q9Y295	DRG1	30.9706	2.88889	0	0	0	0	0	0
1853	Q9Y5P6	GMPPB	40.7478	2.88886	0	0	0	0	0	0
1854	O14949	UQCRQ	129.006	2.88876	0	0	0	0	0	0
1855	Q6RW13	AGTRAP	110.402	2.88807	0	0	0	0	0	0
1856	P52895	AKR1C2	35.1156	2.88792	0	0	0	0	0	0
1857	P84095	RHOG	64.3653	2.88783	0	0	0	0	0	0
1858	P22570	FDXR	23.4034	2.88779	0	0	0	0	0	0
1859	O43395	PRPF3	19.2279	2.88599	0	0	0	0	0	0
1860	P51553	IDH3G	40.4734	2.88592	0	0	0	0	0	0
1861	Q14677	CLINT1	28.4758	2.88584	0	0	0	0	0	0
1862	Q16204	CCDC6	30.7354	2.88558	0	0	0	0	0	0
1863	O00193	SMAP	95.9495	2.88513	0	0	0	0	0	0
1864	O60306	AQR	9.46597	2.88465	0	0	0	0	0	0
1865	Q9Y5K8	ATP6V1D	54.7461	2.88448	0	0	0	0	0	0
1866	Q9P0S9	TMEM14C	153.137	2.88405	0	0	0	0	0	0
1867	P08754	GNAI3	45.0217	2.88387	0	0	0	0	0	0
1868	Q9HD33	MRPL47	44.9894	2.88356	0	0	0	0	0	0
1869	Q99615	DNAJC7	20.6662	2.88346	0	0	0	0	0	0
1870	P79483	HLA-DRB3	42.3872	2.88251	0	0	0	0	0	0
1871	Q96C36	PYCR2	47.6475	2.88216	0	0	0	0	0	0
1872	P51570	GALK1	40.1167	2.88208	0	0	0	0	0	0
1873	O75489	NDUFS3	38.0648	2.88155	0	0	0	0	0	0
1874	Q9NVP1	DDX18	20.0254	2.88136	0	0	0	0	0	0
1875	Q01415	GALK2	30.4038	2.88087	0	0	0	0	0	0
1876	Q14126	DSG2	14.6117	2.8807	0	0	0	0	0	0
1877	P36959	GMPR	44.6764	2.88053	0	0	0	0	0	0
1878	Q9UIJ7	AK3	37.9663	2.88043	0	0	0	0	0	0
1879	Q8IZ83	ALDH16A1	25.3092	2.8804	0	0	0	0	0	0
1880	O75718	CRTAP	27.0815	2.87983	0	0	0	0	0	0
1881	P52888	THOP1	18.9496	2.87966	0	0	0	0	0	0
1882	Q9NZ45	CISD1	126.28	2.87949	0	0	0	0	0	0
1883	O14933	UBE2L6	84.1602	2.87935	0	0	0	0	0	0
1884	O95139	NDUFB6	75.7347	2.87929	0	0	0	0	0	0
1885	O00712	NFIB	39.7482	2.87807	0	0	0	0	0	0
1886	Q9NX24	NHP2	107.827	2.87782	0	0	0	0	0	0
1887	O00273	DFFA	39.7238	2.8778	0	0	0	0	0	0
1888	O75976	CPD	9.54407	2.87736	0	0	0	0	0	0
1889	Q14696	MESD	62.7854	2.87704	0	0	0	0	0	0
1890	Q9H3P7	ACBD3	32.7414	2.87683	0	0	0	0	0	0
1891	P30837	ALDH1B1	28.9338	2.87638	0	0	0	0	0	0
1892	Q8WUW1	BRK1	107.39	2.87606	0	0	0	0	0	0
1893	Q15057	ACAP2	14.7373	2.87599	0	0	0	0	0	0
1894	Q92542	NCSTN	22.088	2.87564	0	0	0	0	0	0
1895	Q13438	OS9	20.2722	2.8751	0	0	0	0	0	0
1896	P49821	NDUFV1	27.7765	2.87504	0	0	0	0	0	0
1897	Q96G23	CERS2	46.8345	2.87469	0	0	0	0	0	0
1898	O15269	SPTLC1	28.8162	2.87461	0	0	0	0	0	0
1899	Q66PJ3	ARL6IP4	35.6508	2.87429	0	0	0	0	0	0
1900	P17050	NAGA	35.6498	2.87428	0	0	0	0	0	0
1901	Q14694	USP10	18.2596	2.87427	0	0	0	0	0	0
1902	Q14320	FAM50A	32.5349	2.87408	0	0	0	0	0	0
1903	Q8IZP0	ABI1	34	2.8739	0	0	0	0	0	0
1904	P56945	BCAR1	16.25	2.87361	0	0	0	0	0	0
1905	O15067	PFAS	11.323	2.8735	0	0	0	0	0	0
1906	P60983	GMFB	74.6437	2.87299	0	0	0	0	0	0
1907	Q8TCA0	LRRC20	62.1533	2.87265	0	0	0	0	0	0
1908	Q9BYN0	SRXN1	67.7453	2.87227	0	0	0	0	0	0
1909	Q9UHL4	DPP7	28.6362	2.87189	0	0	0	0	0	0
1910	Q9HBL7	PLGRKT	82.7072	2.87179	0	0	0	0	0	0
1911	Q14197	MRPL58	49.561	2.87123	0	0	0	0	0	0
1912	P19388	POLR2E	57.1753	2.87115	0	0	0	0	0	0
1913	P53985	SLC16A1	46.4545	2.87115	0	0	0	0	0	0
1914	Q12904	AIMP1	39.1154	2.8711	0	0	0	0	0	0
1915	P10644	PRKAR1A	35.3461	2.87056	0	0	0	0	0	0
1916	Q9UKX7	NUP50	23.1916	2.87048	0	0	0	0	0	0
1917	Q9Y5X3	SNX5	28.508	2.86994	0	0	0	0	0	0
1918	Q9UKV3	ACIN1	8.81648	2.86957	0	0	0	0	0	0
1919	Q92520	FAM3C	49.3301	2.8692	0	0	0	0	0	0
1920	P69849	NOMO3	10.4219	2.8692	0	0	0	0	0	0
1921	P52926	HMGA2	147.987	2.86919	0	0	0	0	0	0
1922	Q5VW32	BROX	29.5715	2.86881	0	0	0	0	0	0
1923	P21397	MAOA	22.3828	2.86843	0	0	0	0	0	0
1924	O95456	PSMG1	41.0217	2.86829	0	0	0	0	0	0
1925	Q96B26	EXOSC8	49.185	2.86792	0	0	0	0	0	0
1926	O00541	PES1	20.4798	2.86763	0	0	0	0	0	0
1927	P08240	SRPRA	17.1416	2.86752	0	0	0	0	0	0
1928	Q96HC4	PDLIM5	21.0552	2.86743	0	0	0	0	0	0
1929	Q05048	CSTF1	35.0887	2.86739	0	0	0	0	0	0
1930	Q9NTJ3	SMC4	8.4691	2.86736	0	0	0	0	0	0
1931	P52294	KPNA1	32.0152	2.86708	0	0	0	0	0	0
1932	Q9NVI7	ATAD3A	17.1019	2.86651	0	0	0	0	0	0
1933	O60256	PRPSAP2	28.2831	2.8665	0	0	0	0	0	0
1934	Q96IZ0	PAWR	49.0147	2.86642	0	0	0	0	0	0
1935	O43488	AKR7A2	43.1833	2.86576	0	0	0	0	0	0
1936	Q15257	PTPA	31.9055	2.86559	0	0	0	0	0	0
1937	Q15847	ADIRF	182.989	2.86449	0	0	0	0	0	0
1938	Q9UBV8	PEF1	81.3167	2.86442	0	0	0	0	0	0
1939	P0CG12	DERPC	22.1657	2.8642	0	0	0	0	0	0
1940	Q9GZZ1	NAA50	60.95	2.86415	0	0	0	0	0	0
1941	P50897	PPT1	56.2576	2.86412	0	0	0	0	0	0
1942	O76062	TM7SF2	48.7343	2.86393	0	0	0	0	0	0
1943	A2A3N6	PIPSL	19.7564	2.86391	0	0	0	0	0	0
1944	Q96M27	PRRC1	66.4493	2.86388	0	0	0	0	0	0
1945	P22676	CALB2	38.4514	2.86367	0	0	0	0	0	0
1946	Q13428	TCOF1	8.6968	2.86364	Q13428	0	0	0	0	0
1947	Q8WUF5	PPP1R13L	18.7263	2.86352	0	0	0	0	0	0
1948	O43818	RRP9	26.0587	2.86311	0	0	0	0	0	0
1949	Q16576	RBBP7	40.5286	2.86303	0	0	0	0	0	0
1950	Q14165	MLEC	40.4516	2.86221	0	0	0	0	0	0
1951	Q9Y520	PRRC2C	5.46916	2.86177	0	0	0	0	0	0
1952	Q03519	TAP2	22.0383	2.86169	0	0	0	0	0	0
1953	Q6P2E9	EDC4	10.695	2.86169	0	0	0	0	0	0
1954	Q92882	OSTF1	55.9057	2.8614	0	0	0	0	0	0
1955	P00374	DHFR	51.7517	2.86005	0	0	0	0	0	0
1956	O43598	DNPH1	65.8472	2.85993	0	0	0	0	0	0
1957	Q96EK5	KIFBP	19.5598	2.85957	0	0	0	0	0	0
1958	Q8NFU3	TSTD1	120.506	2.85916	0	0	0	0	0	0
1959	Q9Y224	RTRAF	40.1462	2.85892	0	0	0	0	0	0
1960	Q99614	TTC1	40.1001	2.85842	0	0	0	0	0	0
1961	Q9BV86	NTMT1	65.5685	2.85809	0	0	0	0	0	0
1962	P41240	CSK	24.037	2.858	0	0	0	0	0	0
1963	Q9NZB2	FAM120A	12.0144	2.85785	0	0	0	0	0	0
1964	A0A0B4J1X5	IGHV3-74	102.779	2.857	0	0	0	0	0	0
1965	Q9Y383	LUC7L2	37.8581	2.85691	0	0	0	0	0	0
1966	P78362	SRPK2	22.4744	2.85684	0	0	0	0	0	0
1967	Q9BZE4	GTPBP4	16.3408	2.85673	0	0	0	0	0	0
1968	Q9NQT5	EXOSC3	47.9074	2.85649	0	0	0	0	0	0
1969	Q9Y6K5	OAS3	12.1703	2.85615	0	0	0	0	0	0
1970	O00139	KIF2A	15.5911	2.85563	0	0	0	0	0	0
1971	Q8TCJ2	STT3B	18.8678	2.8555	0	0	0	0	0	0
1972	Q96IJ6	GMPPA	35.8182	2.85513	0	0	0	0	0	0
1973	O00115	DNASE2	47.7235	2.85482	0	0	0	0	0	0
1974	A0A0C4DH72	IGKV1-6	119.267	2.85467	0	0	0	0	0	0
1975	P36551	CPOX	23.8474	2.85456	0	0	0	0	0	0
1976	P51809	VAMP7	51.0918	2.85448	0	0	0	0	0	0
1977	O95347	SMC2	9.28783	2.85441	0	0	0	0	0	0
1978	P51151	RAB9A	51.0734	2.85432	0	0	0	0	0	0
1979	O43402	EMC8	59.5242	2.85388	0	0	0	0	0	0
1980	O96019	ACTL6A	32.4306	2.85338	0	0	0	0	0	0
1981	Q9H832	UBE2Z	47.3553	2.85146	0	0	0	0	0	0
1982	Q96KB5	PBK	33.8184	2.85137	0	0	0	0	0	0
1983	Q13418	ILK	25.3371	2.85092	0	0	0	0	0	0
1984	Q8IYD1	GSPT2	20.8609	2.85081	0	0	0	0	0	0
1985	O94805	ACTL6B	32.2154	2.85049	0	0	0	0	0	0
1986	O43719	HTATSF1	12.8753	2.85012	0	0	0	0	0	0
1987	Q9HC35	EML4	12.6254	2.84943	0	0	0	0	0	0
1988	O96005	CLPTM1	25.2462	2.84935	0	0	0	0	0	0
1989	Q9BT78	COPS4	25.1997	2.84855	0	0	0	0	0	0
1990	Q15645	TRIP13	28.2175	2.84846	0	0	0	0	0	0
1991	Q9NZL4	HSPBP1	37.1197	2.84836	0	0	0	0	0	0
1992	Q8TAQ2	SMARCC2	12.3694	2.84822	0	0	0	0	0	0
1993	P35249	RFC4	27.0899	2.84778	0	0	0	0	0	0
1994	Q6DD88	ATL3	22.6914	2.84722	0	0	0	0	0	0
1995	Q6P9B6	MEAK7	26.028	2.8468	0	0	0	0	0	0
1996	Q9Y2V2	CARHSP1	87.7077	2.84613	0	0	0	0	0	0
1997	Q15382	RHEB	58.469	2.84611	0	0	0	0	0	0
1998	Q8IVT2	MISP	16.7011	2.84599	0	0	0	0	0	0
1999	Q9NY12	GAR1	53.9191	2.84569	0	0	0	0	0	0
[truncated: 2,198 more rows]

## Sheet: Data_FIgure S5
Gene Symbol	NHC_E2	NHC_E3	NHC_E4	NHC_E5	NHC_E6	NHC_E7	NHC_E8	NHC_E9	NHC_E10	NHC_E11	NHC_E12	NHC_F2	NHC_F3	NHC_F4	NHC_F5	NHC_F6	NHC_F7	NHC_F8	NHC_F9	NHC_F10	NHC_F11	NHC_F12	NHC_G2	NHC_G3	NHC_G4	NHC_G5	NHC_G6	NHC_G7	NHC_G8	NHC_G9	NHC_G10	NHC_G11	NHC_G12	NHC_H2	NHC_H3	NHC_H4	NHC_H5	NHC_H6	NHC_H7	NHC_H8	NHC_H9	NHC_H10	NHC_H11	NHC_H12	NHC_I2	NHC_L2	NHC_L3	NHC_L4	NHC_L5
YWHAB	12527.4	9334.81	3690.92	11878.6	6228.65	7823.98	8621.69	7902.64	6906.69	8613.68	3679.07	7683.56	5436.29	7125.81	10619.9	9482.23	1869.82	3469.86	8162	11511.8	39945.1	22227.1	5051.82	10756.3	12383.8	14082.3	10309.4	1663.73	11671.2	10323.8	10980.9	3838.9	16956.9	7633.78	4808.78	21107.4	12650	3985.25	7366.11	3545.57	6651.63	8796.96	9780.21	12942.9	11216.4	50041.8	11022.6	9032.28	8871.79
YWHAE	14340.3	7440.77	2037.9	9865.62	4553.81	7345.44	9024.78	7648.74	8032.82	10200.9	6026.51	9284.98	4358.55	6240.78	8851.14	10786.5	1623.4	3205.78	6556.71	11173.1	32466.4	15812.9	3569.12	9662.73	10712.5	11119.3	9055.8	1784.94	7371.58	8841.56	9286.09	2955.87	11001.8	6380.35	3946.53	18842.8	12247.9	2873.86	8265.62	3306.99	5875.84	7721.16	7351.53	14423	7701.98	41023.6	11512.4	6575.88	10194.6
YWHAG	7452.42	6216.89	1572.16	4862.7	2639.52	4388.04	5235.73	3115.67	4538.23	5575.45	3056.71	4320.98	2469.21	3937.29	4736.12	5167.95	993.312	1711.09	3471.45	3627.83	23011.8	9643.21	2372.07	4724.85	5501.14	11276.1	5875.18	717.895	4566.12	6108.5	5858.95	2002.68	6613.73	3186	2872.19	11652.2	8719.88	1920.94	3650.69	1486.44	4039.63	5151	3447.61	7397.18	5512.29	22638.3	4295.88	3819.03	11979.2
YWHAQ	66270.3	54049	18022.7	43650.7	20005.8	33100.8	35324.8	31342.4	28542.1	37952.5	25242.2	37726.3	24308.8	34123	39085	43506.2	7312.09	13828.8	37321.1	41009.4	261344	127268	19034.5	45044.5	54268.7	120929	42915.3	8436.03	47397.9	61630.5	40120.4	15693.3	53753.9	38720.2	21705.3	153251	75026.5	10045.8	29333.2	16974.5	43293.5	27813.2	38184.6	49352.1	45329.6	156088	56590.8	50706.6	53251.7
YWHAZ	25827.9	19917.9	6129.39	19990.5	9009.84	16192.5	12501.7	13899.1	14848.7	16416.2	7378.69	14606.5	9324.31	12686.4	21109.2	17688.3	3729.6	6777.49	17361.2	17146.5	121288	45558.4	7439.32	16691.2	21497.6	70085.2	24203	3299.47	20215.4	21484.7	17007.8	4715.83	20777.7	14935.9	6794.18	63714.2	28313.6	4711.98	12620.4	5870.79	20126.7	14642.1	13724.7	19167.8	10316.8	97592.2	17042.1	20675.3	45687.1
PPP2R1A	3090.58	2228.75	805.128	2686.13	1752.45	2191.82	2352.29	1679.45	1345.69	2534	1494.02	2176.27	1254.89	1894.96	3179.26	3299.75	335.842	826.746	2224.18	2865.77	14858.2	7186.64	1663.15	2184.38	3416.38	4585.43	3385.03	147.141	3109.63	3457.31	2806	1237.89	3969.95	1753.27	1033.12	8536.23	4210.12	842.632	1770.67	1010.51	2388.62	2542.61	2317.48	3174.64	3766.53	15100.1	2768.8	2312.43	3915.85
PGD	3429.97	6535.69	1763.3	3143.4	2433.13	3399.94	3910.62	2889.03	4020.34	3939.38	2364.41	3147.65	3451.97	3642.13	2957.67	3230.67	1054.95	3644.33	3940.62	2516.33	37259	11224.5	4062.85	3053.63	5280.47	3230.94	4348.48	1175.63	2948.33	4915.62	2845.08	1831.06	3779.06	2323.73	2593.4	11765.9	5821.07	1972.28	2871.58	1364.58	3284.88	2015.34	3226.48	4790.22	3482.88	16069.7	3534.22	5086.13	5346.27
PGLS	2807.11	1955.06	401.093	1933.01	966.068	2014.32	1646.84	1428.52	2330.72	1672.49	1864.38	2395.13	1236.42	1308.72	1678.36	1199.43	270.341	1304.78	2785.03	1227.25	12962.6	3994.86	1600.31	1329.07	1885.53	6945.48	3083.57	323.818	1468.32	1079.42	2093.67	398.975	1462.84	2496.21	962.572	5356.59	4216.15	328.966	1211.68	832.374	1769.8	1269.99	884.36	2832.76	2853.37	2358.33	2135.02	2723.11	8137.52
SERPINA1	48330.2	41008.9	70461.2	43903.4	24624.9	30616	57997.9	27379.5	52446.6	29774.8	67970	34017.8	65618.3	35078.3	27112.7	35147.8	26231.7	58533.1	43096.8	40892.5	46738.2	32637.1	86900.2	50327.1	71802.3	14587	43604.3	37738.2	53515	57978.7	36248.4	78771.2	71687.3	27575.1	87336.8	33811	42551.9	55322.8	33504.6	52779.8	22742.8	32058.5	63224.3	55965.3	142578	14096.6	35575.8	45594.5	23444.5
A2M	28399.6	18533.5	36414	32241.3	17100.1	21095.1	28072.5	18749.7	26068.6	20473.9	37918.6	23376.9	49144.8	21637.6	21424.8	24239.9	18909.2	44120.5	29588.6	28736.2	19349.4	16319.7	69089.5	46291.8	60109.1	12073.6	31563.4	29729.5	45807	51499.3	30079.7	69601.1	62115.7	23318.4	64819.5	12513.9	32149.8	48301.7	29026.9	44232.3	19849.1	29799.6	48599.6	49203.4	146553	14455.2	13370.8	16723.7	10468.7
SERPINA3	9849.24	11272.7	13626.7	10846.8	5654.78	6877.65	11476.6	6656.85	25043.6	7306.44	14574.8	6781.67	14788.6	6964.23	6239.63	7626.69	5742.04	13773.3	9760.04	9347.26	41444.1	12635.2	22040.7	13740.2	20196.9	3195.64	10822.2	10826	13264.8	13248.6	11338.8	22865.2	20976.2	6970.72	18086.2	12465.9	12956.9	16137.1	8335.27	11646.2	5697.61	8364.69	16169.3	16406	43322.2	4525.41	4103.25	9089.22	9104.97
GOT2	4687.5	1217.79	481.396	2469.56	930.343	1431.05	1344.17	1357.26	4266.99	1672.71	1938.86	3386.75	1842.17	2022.23	2366.58	2227.7	1516.95	2637.18	3629.3	1536.78	8151.76	2830.17	1299.32	874.691	1358.64	5112.52	1351.84	460.946	831.564	705.021	882.489	197.184	1189.93	823.843	699.028	3766.9	3919.88	1136.49	657.159	714.31	1766.61	707.066	911.259	1779.99	2196.81	10637.3	2333.03	1818.69	2724.94
ABCE1	18918.7	8152.84	6003.64	11799.7	7933.79	7090.09	9873.87	9047.36	15136	10408.1	15602.6	6747.33	14463.1	8760.11	10746.1	14839.8	5832.28	7191.43	6794.25	9323.96	20586	10269.4	18446.4	6556.57	13432.4	6241.28	12395.7	16978.9	7403.02	11255.1	14121.5	9401.88	5227.19	7329.9	11251.6	10584.1	10668.8	10672.9	7352.1	4555.76	8214.17	8961.5	10352	14145.2	13180.5	10528.5	12067.7	14256.1	6447.48
ACLY	3386.83	2809.82	1443.22	2927.99	1425.91	2608.92	2852.47	1791.01	2352.04	2973.67	2494.08	2091.28	2173.56	2309.69	3303.11	4821.02	483.18	952.056	2378.1	2732.79	10294.2	4472.26	3056.89	1979.41	3505.01	1538.98	3403.81	530.354	2216.31	2845.92	2897.69	958.802	2526.22	1918.77	1112.99	4154.81	3370.78	1249.25	1809.22	852.663	1653.35	2098.46	2714.39	2871.08	2667.56	9159.32	4016.44	2987.47	4210.35
ACTB	153596	126110	46164.3	122510	69111.3	121384	97330.7	86771.4	236545	125525	56433.7	139871	82210.2	105497	147384	144000	28308.3	69754.3	117045	106667	349175	234799	56368.7	109214	138709	152434	126077	20925.1	105554	108369	86573.4	33273.8	124708	83987.3	60276.6	234575	166494	40639.9	77674.3	39582.4	76929.6	87476.9	82079	125903	121313	150432	147613	138971	239898
ACTN4	7026.64	5427.91	1967.16	6592.23	3027.62	8376.23	4486.01	3173.67	7707.55	6156.79	5011.37	4184.86	2332.67	3360.64	5172.32	4898.89	674.441	1925.12	5024.36	5683.4	33351.7	10745	2145.82	4044.54	5391.59	13067.8	4721.54	597.844	4693.64	5589.74	4993.01	912.32	5263.54	4535.14	2285.62	14339.7	8684.71	1583.53	2904.83	1297.93	4247.65	3750.73	3957.74	5343.73	6527.9	7219.66	6075.1	7989.37	14973.3
SLC25A5	30337.9	13679.8	3359.32	14165.8	8248.24	12775.3	16121.7	11710.2	8645.21	15537.9	8864.54	14961.3	7679.51	9635.74	19384	18476.2	3779.94	8033.47	12115.1	15956.2	32252.8	19355.2	6925.15	10476.6	15129.5	7097.51	19539.1	3429.16	13671.8	22968.1	18191.5	3036.31	15255.6	15833.4	7960.6	14368.2	21276.6	6517.69	10216.1	4057.71	8917.75	17356.2	11869	14277.1	11535.5	39591.7	28962.4	32476.1	20667.9
AHNAK	25125.6	18566.2	14997.1	17469.9	9732.47	12517.7	13441.5	13099.9	9604.17	13733.6	13319.5	11649.1	20290.5	13518.4	15373.4	14968	10534.5	11806.3	7848.99	19395	105733	29096.8	23827.1	8802.55	11142.8	14436.2	12637.2	6347.72	5612.73	10201.3	6301.06	1521.09	9843.92	7518.94	5349.43	33442.8	20258.3	15611.8	6593.02	5815.04	5794.4	13100.1	11235.2	9476.7	5508.08	20313.7	9057.28	8002.01	21916
ALDH9A1	2090.22	5501.89	2186.01	3225.13	3707.08	4731.92	2777.23	1518.26	6426.63	6731.88	2269.04	2311.31	1351.24	2145.4	3532.96	2845.96	1928.63	2331.64	3839.55	1610.89	38328.6	10493.3	2529.01	1794.27	1715.14	22136.4	2889.85	930.233	2349.49	2117.93	2067.09	686.797	2586.99	5668.92	1618.35	13552.8	4330.31	3665.99	2447.2	3743.29	5338.94	3259.39	1662.08	2767.21	1713.18	8290.98	2968.52	4321.91	18208.4
ALDOA	11033.3	15208.5	2761.37	10938.4	7185.77	7751.12	8311.38	7864.44	7089.07	11767.9	6603.36	7269.51	3659.98	7636.06	8854.08	8550.06	3908.43	2303.69	11328.6	8581.13	66091.5	16490.1	4471.76	7695.94	9855.18	11329.3	8841.94	1739.5	7091.06	12350.5	7159.29	2395.75	9115.77	9081.12	4024.77	26168.9	12161.5	12651.1	5660.29	2424.94	6220.15	5311.1	5467.3	6876.22	6848.07	7548.7	8000.93	8002.56	52619.6
ANXA11	1150.13	3086.11	732.123	1632.36	1042.34	1782.79	1167.32	2096.01	1474.91	2070.01	718.525	1446.37	984.067	1005.67	1550.19	1656.38	2784.02	1464.93	1328.45	1378.04	3971.46	1676.17	3085.41	1136.28	1506.38	3271.91	1351.32	1962.58	1192.13	1035.57	1174.18	888.676	1144.41	1125.99	897.97	2298.57	1255.86	3899.86	1086.25	555.485	1323.54	1161.44	1014.18	1459.72	221.183	2450.07	1115.87	1252.22	4488.93
ANXA1	14672	59457.3	9692.88	12639.7	7814.36	7286.49	10978.4	14368.6	8727.77	11803.1	5094.36	13087.1	5954.94	8514.41	9126.45	12178.6	3517.57	4875.83	7864.81	17157	60878	32757.2	2852.94	10845	19029.2	42242.6	16325.4	4215.82	7780.06	8815.61	7535.21	1924.12	16606.4	9612.42	5914.81	37883.3	20058.7	1618.62	8068.24	4296.88	11558.4	11195.6	10898.3	17095	4369.38	16373.3	12766.9	14845.9	10563.6
ANXA2	50580.9	72685.9	33311.6	58720.1	45155.5	51002.5	35866.9	57439.5	44896.9	63911.8	29533.2	46879.3	42786.6	48140.6	46403.9	50716.9	74405.5	47655.4	56198.2	64997.9	236329	77639	42740.4	55063.8	42939.2	118014	42817.8	66091.2	29345.2	53263.5	37752.5	12670.6	41973.2	35514	28851	83130.5	60704.4	46569.8	39199	27948.9	41943.7	37447.4	45818.7	37331.7	20216.2	27598.6	38289.8	30668.9	137815
ANXA5	18764.1	19042.7	4090.35	18139.9	9058.15	13079.6	14252	13934.6	5179.02	18114.9	9087.1	14160	8432.9	13241.7	15201.4	22684.2	2395.88	6242.43	18262	17919.5	21266.2	14262	1909.47	21333.9	23330.4	7143.25	19263	2218.45	18724.6	27930.4	14178	2783.98	20304	13756.6	6019.1	13543	15570.8	1807.7	11769.5	4361.91	7590.46	11951.2	16602.4	19007.2	9281.68	9297.41	15543.1	19180.5	9831.53
APMAP	3277.46	2213.45	1081.74	3183.77	1489.98	2114.84	2581.61	3575.32	2358.23	2929.81	3336.14	1539.55	960.957	2118	2688.93	2238.63	912.87	1288.03	2259.35	2817.12	2573.18	1614.76	1843.7	2357.73	2694.59	1890.12	4452.24	1421.32	3049.28	2718.24	2200.2	852.126	2259.72	1876.02	2091.73	1462.41	2520.68	1326.45	1637.72	907.423	2144.14	2743.28	2959.44	2612.92	1817.43	5486.8	3065.16	2068.85	3737.12
APOA1	95624	58310.8	123453	84710.7	47228.7	64050	92052.8	56733.7	101868	62898.1	113155	70361.2	143747	57938.6	59241.1	69146	53195.4	126658	79619.2	77716.5	59450	53283.6	193061	104196	153148	30510.8	85186.3	89683	107778	131958	79326	173594	158021	52150.9	147978	42477.2	91222.5	121730	71475.8	99593.3	46650.2	73060.5	129404	121215	416894	38800.4	57570.2	71746.3	24274.1
APOA2	113864	55427.9	135854	69601.3	38283.9	58669.1	74816.1	45214.1	51010.8	50623.4	100626	57460	114091	53050.1	48976.8	52227.7	42620	78004.7	57305.5	48757.3	32757.7	31501.2	111894	60756.4	96838	17372.9	53210.1	46366.3	90956.5	79866.6	50555.4	142248	94835.5	36982.4	105143	21876.8	44398.1	85459.7	45117.1	56888.3	26491.7	33034.7	74695.4	73791.2	395845	30772.2	41811	45191.8	17480.2
ARF3	4699.98	2657.17	913.009	3508.02	2250.6	2706.62	3795.01	2543.02	2578.88	3929.3	2395.71	3400.84	2476.3	3109.74	4476.03	4664.59	998.601	1208.1	3290.6	2731.2	13236.5	10128	1778.76	2216.38	4304.48	3095.79	4736.98	894.194	3594.44	3393.4	2960.87	1119.24	3905.98	2674.52	1119.21	16061.9	6174.63	756.298	2851.26	1303.73	3031.1	3231.04	3664.64	3058.42	5009.14	14787.7	2097.1	2924.94	1979.78
ARF4	13551.1	4126.09	1512.3	5488.64	2579.86	4316.74	6898.43	4060.87	4626.48	4792.2	7250.84	6810.84	6527.17	6058.7	8004.37	7140.72	1579.19	5123.14	7615.98	4348.14	5378.6	6799.67	2668.77	4179.63	8387.26	3072.04	5303.66	1321.19	2036.88	4071.4	2107.41	1087.63	5949.43	3490.35	2571.66	7443.04	6955.61	1457.62	3702.92	2415.63	2994.84	5050.19	3927.34	9365.59	6149.3	19294.3	10450.9	9702.3	9515.81
ARG1	6968.09	22580.9	14943.4	10172.4	24378.6	33605.2	12361.1	40081	72008.5	27493.7	18927.7	16651.2	17313.2	7572.1	5724.79	7934.5	50845.6	17132.2	38172.8	14970.4	17159.3	7155.03	8041.86	6820.39	4474.65	54565.4	13472.5	31235.7	7541.03	6514.66	13617	10052.2	5077.91	31774.7	16356.2	10533.9	6488.36	29745.8	22460.1	23738.8	34032.6	10307.7	7337.22	6293.15	5976.7	2137.85	28295.4	64161.4	15721.8
ACTR3	4548.6	3177.02	2450.09	3333.5	2052.45	3392.76	2630.15	2207.32	1992.96	3191.43	2747.57	2664.86	4318.57	2866.85	3492.52	3874.38	1532.14	1925.14	1549.58	2774.12	8672.46	8911.05	5073.4	1259.37	1729.74	5029.59	3335.08	861.429	1355.48	2154.2	2078.07	546.981	1977.83	1118.72	839.285	8738.24	3727.38	4052.89	818.319	1241.75	1902.1	1672.46	1847.64	2246.73	2302.98	5083.05	2495.28	2549.35	21266.3
ARPC2	4721.27	4321.6	1766.66	4456.59	2518.33	3461.5	3464.09	2284.09	2773.62	2928.34	2616.65	3523.62	4974.65	3802.96	3836.05	3421.2	2095.53	3341.26	2018.39	2952.77	12542.5	8287.3	4208.61	1887.18	3089.05	4974.81	3869.52	513.936	2049.68	2349.96	2377.7	835.07	2021.65	1493.66	1636.59	8946.01	5189.05	4256.5	1568.23	1304.03	2389.46	2379.03	3094.9	2779.76	2813.17	3857.11	2513.05	2550.66	20222
ARPC4	7124.28	8026.7	2735.72	7389.92	4065.14	7305.53	5980.83	3606.94	4272.47	5686.25	4205.96	6566.76	4680.87	6055.39	8284.84	6876.5	2040.68	4813.14	3917.68	5607.22	18008.1	20692.1	5361.58	3525.01	6700.28	8634.12	6996.82	492.364	4411.69	6627.86	4135.8	993.105	4436.88	3611.02	2028.2	21911.4	10083.5	5026.68	3758.1	2036.94	3956.02	4908.49	4824.07	4577.89	3750.72	1286.82	3717.66	3717.61	47454.6
ATP5F1A	26295.9	18237	15267.8	24555.2	11323.2	16083.9	16594.3	12419.8	14996.6	15863.1	12894.9	13783.3	19773.8	14484.2	22389.5	22469.7	8306.74	14182.4	10998.8	18162.6	45842.2	30052.5	24206.4	11304.3	13698.8	14707.3	20025.9	2225.35	14110.7	17548	16238.7	6622.29	17496.4	10751.4	8638.49	29634.8	20598.3	12816.5	10638.7	6742.61	11483.6	15118.6	10828.6	13313.8	9609.49	43525.7	10669	9654.27	20189
ATP5F1B	9697.94	6639.99	1882.27	9576.73	4311.99	6117.78	6916.31	4867.17	10072.9	6214.35	3517.87	6895.75	6033.02	5900.56	10458.5	9682.63	1819.94	5186.54	7153.38	6976.92	38876.8	17763	5509.17	6110.27	8428.92	9642.88	10514.2	1450.38	8347.19	8089.45	8152.1	2758.11	11549.8	5859.42	3845.19	17863.5	10716.6	1884.42	4735.11	2292.36	6219.66	7485.06	5196.73	7151.25	4789.96	11291.3	7877.77	9091.87	17216.2
ANXA2P2	33130	27848.2	14257	26012.9	22813.3	24032	18272.8	54908.2	30349.7	35771.8	17440.3	31234.7	26670.1	24136	23635.9	23193	35013.9	26790.2	32924.1	24042.3	76427.7	30956.4	14995.6	20979.4	16522	67702.2	18927.6	31262	13564.3	23765	17497.9	7163.79	18043.4	19023.7	15034.1	39371.9	26352	24243.3	19024.9	11883.8	23459.9	17775.4	20730.9	23225.9	11544.8	22311.8	30090.8	28923.4	70031.9
BCAP31	3799.96	2946.03	1042.59	2764.43	1268.82	1410.02	2494.18	2102.2	771.211	3313.71	2014.49	2499.37	1182.85	1653.15	3927.98	2863.22	1008.77	1981.57	2172.33	2525.3	25930.3	7855.14	10389.5	2439.76	2743.72	3501.12	3568.98	734.147	2058.11	3994.16	2198	745.548	3804.69	2024.66	1126.47	9473.63	3977.85	1257	1899.86	948.927	952.521	2751.53	2715.98	3706.33	2541.46	23062.8	2240.85	2658.81	7410.03
HSPA5	21190.5	25554.9	11655.5	24115.9	12336.3	17365.1	18493.2	14730.7	17217.6	20657.4	11780	18965.4	18256.1	18422.8	23302.8	29330.3	8648.81	14862.9	17967.4	16173.1	76688	34291.1	15632.8	15143.3	17822.6	19070.8	20529.3	2923.93	12567.1	19865.9	15550.6	3514.78	16721.5	15338.9	7654.65	41468.6	20063.7	12242.9	12075.6	8296.4	14284.8	13509.9	18420.7	18431.2	9610.12	14172	14376.5	13135.7	41404.2
BLMH	7501.45	25489.6	12681.4	19625.4	10075.4	38500	10263.3	129520	87307.4	25950.1	21797.7	8808.57	12136	11340.5	8221.08	6605.44	123145	28789.2	29966.6	14301.4	35798.6	7093.85	9585.24	13659.2	5403.89	98974.4	14177.8	140874	15706.7	7657.4	20490.4	9888.18	3377.56	31358.3	18382.2	20107.8	6599.27	53889.1	7436.5	36496.2	32002.6	13721	20038	6954.3	26699.5	1364.17	22537.6	37707.8	104749
MTHFD1	13112.8	8961.35	8269.81	11261.4	7083.81	8510.61	9479.44	6625.55	6065.33	9357.16	8556.27	6332.02	14143.6	7886.98	10939.5	13615	5439.69	6764.43	4072.15	11022.3	15207.3	8754.5	18589.7	4312.48	6088.37	3301.21	10852.5	1091.69	5965.42	6460.05	4414.04	1543.79	4740.68	5579.85	3805.69	5275.73	5873.76	12241.9	3866.45	4494.88	5435.31	5489.33	8166.99	4897.43	4793.68	23143.4	6883.1	7390.13	3227.94
CALM1	16987.9	5816.32	3881.95	7658.98	7063.05	8858.76	7913.53	7071.23	8069.04	20152.8	23186.7	9467.62	15350.7	12001.2	11064.9	9760.39	3182.86	11030.9	20849.3	6175.03	45793.1	8809.72	3974.71	6761.94	7933.77	933.485	5192.07	1382.81	6436.27	6412.62	2861.73	1838.28	8804.7	12248.4	4709.97	19155.3	15172	3180.29	4053.82	2699.28	4615.22	5687.24	5293.27	12589.1	6595.62	52397.3	14115.2	28393.3	11460
CALR	10277.3	7910.56	1404.17	7111.13	3779.9	5986.67	9033.73	5529.12	3663.42	6634.37	5055.28	5122.97	3587.16	6588.99	8482.79	8265.26	652.379	2091.44	7566.04	4977.98	32537.4	10336	1355.14	7131.88	9798.24	3636.86	13015.8	815.834	6842.59	11867.9	5085.14	978.254	9533.24	5645.7	2676.8	14072.5	6941.26	919.964	7938.66	1900.46	4027.52	6400.15	9002.13	15904.2	7535.71	23875.1	6846.15	5116.09	5685.5
CAPN1	5229.02	8498.15	3708.65	5813.78	3850.7	4341.37	3472.16	17870	10369.3	8005.63	3784.96	3086.19	2249.77	3186.51	4317.42	3192.67	18092.5	5746.12	6915.08	4578.54	16168.7	9729.25	2633.79	3934.42	4135.05	17451.3	5510.45	9649.54	3208.84	3778.24	4639.14	1504.87	4499.4	4312.7	3340.95	14457	6575.38	13284	4424.64	4808.75	5870.47	4253.18	4522.68	3282.54	2675.03	4649.39	4609.32	6724.62	13039.8
CAP1	8303.33	6550.1	4934.47	6087.75	5166.65	6919.72	5345.79	5100.26	6019.7	9305.73	7386.46	6114.92	10793	7610.96	7460	8798.42	3933.57	5499.96	5189.91	7542.6	60339.5	15731.8	15766.8	3199.52	5487.56	9452.84	6741.11	697.72	3406.04	4153	3156.01	715.135	4269.25	3833.84	2749.91	15220.7	6406.09	7722.39	3002.7	3273.87	5620.01	3095.95	4070.53	5215.04	2120.12	7662.69	7089.55	6707.34	6700.38
CAPZB	2501.56	3971.85	1439.06	2982.71	2221.65	3636.35	2885.65	2315.8	3715.38	4802.17	1478.29	2499.71	2014.83	2700.08	2442.38	3099.1	1456.57	2314.21	3134.95	2551.33	14311.7	6464.4	1333.4	2302.14	3868.39	13690.8	2776.79	1162.77	2443.23	2856.54	3029.41	1090.49	2977.9	2226.12	1614.38	6705.82	3956.8	1649.03	2587.32	1898.87	4105.11	2250.43	1698.81	3058.25	5468.25	5145.22	3055.45	3388.8	24195.3
CASP14	7917.03	22642.6	13932.5	7793.03	7179.38	37804.5	9926.81	150291	71608.5	58256.2	15362.5	11157.1	11057.2	16525	6753.09	8689.73	30358.4	15828.5	21196.8	6102.07	47376.8	9610.82	7456.8	5684.72	3791.26	32538	7904.38	29809.3	6447.88	3599.28	14603.9	6503.83	4354.17	22017.4	14646.6	14559.1	9362.58	60881.4	16580.5	9450.84	12143.7	3744.67	9597.84	4769.62	3366.15	753.533	27788.4	60835.1	35615
CAT	3532.61	9280.12	7012.76	5638.44	14058	12329	5183.05	37963.7	25754.8	10341.7	8991.65	6445.06	5049.17	3295.23	3606.62	3404.57	27968.7	8858.96	13201	7060.85	28055.8	3052.8	4867.02	5399.65	1828.75	28619.4	6935.07	22540.3	4243.94	2787.34	5976.49	2789.63	2301.89	17870.6	7923.94	11460.8	3271.15	18225.6	10892.5	6473.68	11989.3	5481.85	5241.95	3613.54	588.395	14904.1	12111.6	16327	5897.8
CTSB	4028.86	10292	2753.96	6660.24	3469.52	5314.79	4846.39	3936.89	27669.5	17240.7	3394.93	4733.07	2853.73	4432.78	6482.91	5440.65	4782.52	6071.59	6529.07	3540.57	2229.34	7774.75	6349.59	6850.81	5267.59	4995.97	7559.66	3163.35	7379.82	5691.31	7928.83	2984.76	8890.24	2723.22	3344.35	10469.3	8125.94	7651.08	5528.67	1687.33	3053.54	3478.28	6287.28	9392.96	3310.25	4433.58	6940.85	14947.5	91480.5
CTSD	9252.15	49434.9	13248	10450.9	9283.74	15640.6	11836.6	14363.6	28613.4	50397	10642.9	10106.6	11749.3	6579.18	6770	7121.58	26865	18736.2	23325.4	10546.6	40189.5	42360.3	11931	18047	10224.7	44376.9	17170.9	37569.2	12697.2	11610.7	16475.2	9804.41	12163.6	10208.5	12843.3	51282.7	19139	13438.3	10559.7	8999.13	21622.6	10862.8	12966.1	12081.4	6042.91	4572.49	15203.9	16387.5	180830
CAPZA1	2948.52	5389.67	2369.9	4401.75	3888.05	4158.31	3406.53	3074.51	4581.38	6019.94	2476.45	2708.7	1262.54	3727.43	3281.11	4669.98	864.521	2905.34	4421.68	3474	41879.2	8911.2	1164.19	2617.11	6898.28	14344.4	3395.92	976.319	4642.96	3666.23	3202.04	830.674	4237.05	2570.75	1397.84	13299.1	4258.12	1017.84	3410.39	2277.98	4477.53	2311.04	1872.5	5330.9	7382.05	530.68	1603.86	2907.67	14512.5
CAPZA2	3320.18	4644.34	2056.4	3136	3362.15	5629.89	3771.38	2064.82	4842.98	5301.18	1935.63	3748.56	1867.32	4330.05	3616.71	3483.96	2274.09	2460.89	4429.7	3437.47	38666.2	11422.5	802.826	3371.16	3234.36	8426.47	5531.52	1272.42	4284.64	4741.78	3840	1633.07	3877.87	1638.12	1236.38	16745.6	6969.6	3496.29	3608.16	3395.94	6291.49	3871.3	4843.24	6729.96	4023.49	2148.97	4537.79	7512.05	26627.8
CDC42	2761.82	1889.14	647.311	2613.93	1178.82	1960.86	1822.21	1916.07	1440.38	2818.41	1484.36	2099.4	1121.19	2084.09	2445.06	2958.12	558.385	1241.19	1843.54	2366.78	39598.3	7702.75	1124.21	2081.11	1701.31	3810.69	2954.37	458.753	1900.46	2037.94	1249.44	563.186	2764.26	1407.57	1308.89	7615.03	4030.7	304.63	2078.97	428.365	1804.15	1334.93	1171.77	2660.12	2408.6	361.603	3520.71	1688.98	1955.92
HSPE1	6966.98	3409.54	2138.15	4760.55	8068.29	4224.29	5509.19	6012.1	5569.86	4799.02	5400.1	6177.35	6160.7	5958.49	6247.45	4460.88	1747.86	4543.66	5608.99	6829.59	24714.1	5825.52	3382.33	3860.85	3874	5238.56	7067.83	2074.95	3553.56	4679.23	6147.23	2359.41	3609.54	3835.29	3883.78	6355.24	9470.9	5368.26	2386.07	1913.62	3662.48	3379.8	3468.72	3794.31	3182.87	58481.9	5994.54	7423.07	7517.3
HSPD1	18743.7	10629	3932.61	13092.3	7573.45	10393.4	13744	7738.44	3848.4	12916.9	4376.87	13433.8	7229.32	11061	17925.4	15271.9	4190.09	6991.28	9810.88	14962.8	44206.8	14191.3	5062.86	10765.3	12871.9	5569.72	17776	1989.67	10550.3	14692.1	14821.7	3867.83	12811.8	12140.9	5005.84	11449.8	15032.2	4914.69	8858.69	3208.32	8786.63	13410.6	6677.32	10706.6	8726	20709.1	10707.6	10079.1	15183.3
CS	6581.49	4809.81	863.492	6298.91	2124.9	3694.93	4233.62	3559.86	3343.46	4256.97	2530.74	4408	1758.3	2944.12	5553.26	4076.83	473.882	2657.84	3994.4	4854.47	16673.5	9030.65	22389.6	2896.11	5749.77	6780.88	5767.14	486.619	4351	5284.53	4317.58	999.122	5287.5	3960.56	1936.83	10352.5	5581.15	540.41	3117.56	1404.96	2757.32	4222.38	1895.36	4191.1	2817.1	21666.9	4666.8	4250.32	14271.5
CKAP4	2090.95	2098.07	578.423	2191.58	1436.15	1051.67	1792.97	1338.83	1095.13	2348.15	1062.18	1560.71	1200.4	1637.62	2417.87	1358.55	2236.42	1210.82	1835.28	1318.2	31083.1	8498.36	1674.07	1587.91	1230.42	4859.91	2206.45	1882.51	1748.53	2708.96	1674.17	579.675	2046.2	900.582	720.774	11409.4	3471.34	1101.23	1053.95	653.444	1289.99	1385.79	1785.34	1558.32	1990.57	2926.23	660.768	1596.52	7593.47
CLTC	7667.63	5269.23	854.175	5059.82	2778.76	4494.13	5224.6	4048.06	3118.01	4882.51	2273.17	3112.14	1130.08	3872.36	5000.99	7657.1	623.051	1070.21	3620.5	5122.8	46788.1	14709.8	1856.82	4987.13	6856.74	7258.39	6884.55	615.509	4765.53	7884.9	5579.47	1265.99	7449.39	4191.83	1899.13	16040	8956.26	691.808	4445.14	1495.9	3923.49	5524.04	4493.42	6591.62	5539.4	13649.3	6031.44	5287.96	5001.47
CLIC1	7984.19	7055.01	2171.84	7781.51	3608.05	8336.35	5804.09	5306.76	3624.19	6662.78	4455.04	5806.98	2717.81	5926.71	8575.29	7698.78	867.928	2320.02	6044.98	6861.98	10248.7	12566.1	1672.05	7967.85	11589.9	10304.3	7689.47	844.036	8833.6	11744	5872.39	1965.8	8586.6	6040.87	3025.36	11377	7583.16	2434.92	5408.95	2187.38	4790.88	5966.03	4939.3	7753.25	5805.43	8684.7	7460.76	7069.72	15531.2
CLU	2692.14	5514.27	3826.16	2803.39	1329.19	1890.23	2790.15	1654.62	9266.79	1769.86	3513.05	3537.6	4706.37	1689.47	2116.65	2509.79	2668.25	3810.74	3277.49	1834.53	3150.5	2049	5698.35	3901.98	4559.04	2421.22	3327.41	3144.79	4301.28	4230.69	2809.04	5090.21	5245.04	2150.45	4582.65	2381.81	3169.4	3862.74	2270.35	3704.46	2279.43	2071.74	3975.17	4965.04	16854.7	3215.78	2473.05	2871.97	2695.34
C3	11289.1	13875	19737.5	11495.4	7136.94	7191.46	15984.2	7381.63	20127.4	8493.21	18188.1	9819.61	19148.1	8554.21	7785.01	8337.12	7558.41	15730.1	12183.7	11305.9	58590.6	25229	28178.2	16692.7	22384.8	6677.05	15987.5	11982.1	15871.6	19179.3	14030.4	25405.3	21056.8	9654.07	25815	32202.2	20680	20650	10920.8	15903.2	8184.66	11354.3	19757.9	17634.2	56216.9	8118.37	8281.93	11998.4	6684.36
C4A	3068.23	2687.01	4450.54	3641.86	1877.3	2152.51	3875.6	2264.6	4728.11	2525.54	3888	2824.03	4645.42	2522.09	2493.35	2868.71	2262.29	4797.21	3187.12	3174.25	6592.36	4029.98	7563.07	4620.14	6601.24	1848.13	3871.35	3722.44	4785.2	5156.47	3937.78	9240.25	7469.36	2974.66	6841.61	4873.73	4378.11	4918.06	2942.38	4895.02	2036.88	3084.86	5067.36	5449.01	18927.2	1680.18	1580.75	2211.96	2171.99
CFL1	57300.3	45534.8	11790.3	45984.4	28170.3	34642.5	34990.8	31620.8	20628	39222.9	18616.7	34833.8	20943.7	34971	49336.1	54001.5	5995.82	16186.5	34282	53736.9	194685	81074.3	28176.7	45843.9	74482	30682	41013.1	5629.3	46149.8	51118.7	26840.8	10165.5	49106.1	38893.5	24235.1	89092.6	59839.1	8573.89	37298.5	17710.9	28268.7	40883	33097.2	59331.5	35820.5	165138	39761.3	35712.3	31842.5
COPA	3812.54	3538.17	2002.14	3866.63	2003.3	2504.53	2672.7	2274.13	1941.53	2864.18	1840.84	2272.6	1630.51	2592.13	3624.1	4349.57	921.613	1304.57	2255.78	3362.53	10688.2	5669.23	3905.16	3160.11	3888.91	2959.7	4014.33	332.274	2300.56	3323.92	2366.14	1043.42	3549.41	2399.86	1687.04	6136.72	4021.88	2475.73	2398.41	1075.47	2061.79	2545.35	2513.01	3142.22	3423.13	2732.31	2318.03	1815.86	4277.92
COPB2	3026.07	2904.91	1152.32	2353.9	1858.08	2288.55	2283.6	2731.73	5091.35	3356.91	2336.19	1877.08	1727.86	1790.45	1945.92	1756.74	2253.43	1291.23	3089.32	2250.27	15407.2	3729.28	1441.31	1906.83	2005.07	4871.61	3392.13	3648.09	1593.5	2314.13	2786.87	674.026	1954.7	2873.41	1643.32	4541.18	2552.18	5317.47	2144.53	1051.13	2436.83	1716.08	2344.18	2296.02	3648.21	5625.1	2692.89	4782.87	6721.6
CORO1C	5780.68	4465.59	7170.89	5962.75	2728.14	4612.57	3707.57	2253.07	4365.61	3499.98	7608.15	3134.06	8353.12	4854.69	5455.23	4243.38	3010.53	4859.85	2285.8	5986.31	8537.47	4771.83	12037.7	1669.37	1645.78	3178.22	4354.56	303.251	1223.28	1804.51	2377.2	1021.75	691.048	2044.4	862.534	3125.93	2761.59	5461.6	1175.78	2004.7	2093.6	2009.71	3410.13	1852.3	1596.29	847.696	3231.78	2620.69	4456.42
CPNE3	2757.8	2223.92	809.604	2016.65	961.137	1889.76	1662.87	2892.62	2543.82	1152.17	1197.14	1638.68	1477.96	1176.51	3149.73	2599.33	1480.01	1276.28	2561.5	2319.16	4190.35	2748.32	1948.18	1750.24	2107.21	2111.67	2166.7	1216.09	1253.63	1899.08	1900.17	928.118	1198.17	2145.53	1719.56	1876.99	2262	480.612	1105.34	737.281	1596.54	1785.52	1476.26	1463.28	3973.26	3452.43	1624.32	2818.85	4336.25
CSTA	25936.6	11773.8	20133.7	25422	71288.8	56997.6	12256.6	279548	43037.9	16534.8	24632.1	73840.5	83768	121213	28939	35393.3	27497.5	55308.4	146799	8367.39	12104.3	6682.03	32333.2	2281.41	2544.04	4167.22	7164.97	7590.34	5429.04	2188.43	7206.49	5390.5	3156.22	40276.5	29043.6	20765.1	62824.3	303990	19950.8	10850.1	9677.31	14491	9722.45	26531.5	49930.7	539.487	21739.5	53477.7	9218.87
DCD	133775	741905	249393	94812.1	60841.1	81128.6	55449	96125.3	283307	263690	176189	156081	186883	94283.7	64412.8	65964.8	317669	224046	222930	73238.1	34769.7	39020.7	150623	77234.9	72373.2	274622	180669	143858	119501	116847	152682	106402	94231.2	100288	234760	69431.6	116890	305923	101832	127074	94654.4	88194	106521	93564.4	93164.9	6292.64	250399	354781	45821.3
DDX3X	6549.02	4109.31	2778.89	5572.53	3151.68	3824.42	4257.94	2998.31	2302.33	4143.4	3638.41	3170.87	5051.23	5133.4	5413.51	5397.4	1794.68	3647.21	2568.07	5638.73	24718.2	11322.1	6283.96	2774.26	3571.9	5392.47	4996.77	317.424	2940.01	3683.53	2724.57	944.764	2734.78	2298.52	1801.2	11321.8	5799.29	3911.46	2130.24	1968.22	2875.98	3098.09	3397.99	3185.2	1707.01	8857.22	3585.31	3164.17	11155.3
DDX5	15527.1	9461.22	7899.14	11930.7	6811.04	8501.54	8915.46	7346.35	3632.29	8555.23	6867.85	6896.68	9953.9	9613.81	10748.3	13413.9	3239.57	5877.47	5136.88	11370	18694.4	12237	10185.6	5915.02	10413.2	2835.75	12043.4	1194.77	6870.62	7603.02	7164.82	1166.34	7749.94	6769.29	4179	9287.08	8421.81	7485.4	6046.09	2880.02	5282.77	6481.94	6886.37	8091.04	4445.96	13453.3	8073.23	5448.96	3941.5
DSP	9289.84	73525.6	33106.1	40593.7	125827	91707.6	43468.9	12644.6	92425.9	44679.5	34802.6	54347.7	20993.5	113084	50681.5	35656.4	81598.8	134401	55225.4	20798.4	212243	98490.8	18533.2	9169.09	8228.79	458158	20491.5	46120.6	16277.2	11329.1	46229.1	32340.7	8878.71	11847.1	20373.2	131337	35450.1	33085.6	50666.4	41248.7	117246	22196.3	14130.2	10867.4	10906.1	10072.9	38896.5	36131.5	423542
DSTN	2667.81	3136.38	381.054	2685.73	1123.38	1813.46	1460.01	2260.95	1895.5	2886.67	3506.03	1721.85	1699.24	2842.15	3150.37	3751.58	485.517	1120.82	1341.77	2065.81	8643.01	8430.99	2927.87	2870.49	3721.69	6200.93	3478.99	441.83	2981.34	2978.03	2990.33	860.949	1815.19	2845.84	819.484	7062.83	3705.81	731.172	2225.36	787.721	2338.82	2113.52	3313.31	2896.9	2297.96	4610.52	2967.37	3371.39	5629.75
DHX9	5615.61	5067.62	1757.12	4831.91	2692.47	3695.94	4929.78	2897.97	1815.83	4072.59	2268.94	4217.18	2601.46	4021.96	5106.06	6898.97	1007.04	1549.7	3036.5	4693.52	17869.3	7087.66	3310.95	4156.55	7565.6	3475.24	6538.63	536.248	5610.25	5877.76	3401.97	935.021	5841.69	3892.51	1136.92	6519.93	3673.8	1766.52	3793.16	1354.25	3655.85	3945.79	4401.34	6366.98	2913.73	17209.9	4209.94	3916.1	5061.37
DPYSL2	4561.27	6328.76	4773.7	6276.37	4939.45	5318.98	5835.91	5259.43	2675.97	6456.13	4351.7	4004.6	3390.33	5139.01	6664.74	6393.11	2682.67	2944.66	3893.84	6612.75	7437.12	5904.62	9200.24	3584.08	4901.19	5519.28	5573.01	322.842	3174.93	4643.22	2713.73	762.89	5602.05	2699.35	1637.8	2597.22	3076.89	4893.02	2637.16	2010.58	3150.68	2919.05	4240.11	3500.92	2181.77	5430.98	3480.22	2440.9	1265.05
DSC1	2975.57	39122.9	11342.8	6129.95	16272.2	14967.6	13239.2	28542.1	24785.8	25199.8	10682.6	14258.6	10874.1	5044.75	7651.92	3943.19	73249.7	20233.4	24447.1	5170.28	64402	10092.8	7838.85	5442.19	2849.19	119931	11974.2	98869.5	12926.8	7799.63	8108.4	4228.17	4777.75	13113.2	8012.2	28953.7	7764.7	21324.2	24173.6	12864.4	33900.3	9522.3	13856	5520.02	7435.28	1992.75	9329.54	17917.8	25929.6
DSC3	979.145	17894.9	2801.16	2154.24	5211.05	6312.53	3518.03	8629.46	9121.65	8012.96	2209.53	4527.53	2510.44	907.929	3892.34	1274.6	38486.5	5723.16	7651.65	1856.31	25435.7	13807.8	3297.96	1794.83	1239.69	44870.9	4138.68	45960.2	4924.95	2507.37	3888.25	2362.59	1582.56	3097.1	2049.44	20087.8	5641.97	5711.04	5463.1	4400.85	14387.7	2885.05	6274.71	2413.79	1696.95	1388.81	2420.74	3335.3	23700.1
DSG1	6456.73	60586.7	18568.4	12189.8	43411.2	26744.1	21977.1	29813.2	49348.8	37781.1	19058.8	30554.4	16490.2	15341.4	16810.7	8990.44	81588.2	44979.1	35283.8	9466.6	63391.1	25639.7	9845.11	6621.91	6308.71	169041	14413.7	116652	16257	9627.17	14969.8	11395.2	7047.5	13920.4	15671	51954.6	16637.1	26923	37369.7	28146.4	56923.5	18458.4	17926.1	16912.7	8371.75	3420.87	19798.4	18858.3	46512.1
DDX39A	12037	6064.39	3157.9	9420.11	4871.77	6309.45	8433.62	4988.11	5853.38	7585.77	6457.61	6120.77	7386.11	6288.36	8276.45	9029.95	2189.25	5769.01	6102.24	6535.1	23495.3	10515.5	8044.94	6393.29	7851.04	5036.97	11133.3	707.248	8463.5	8151.79	5970.55	1598.11	6914.91	5376.51	3954.2	13391.9	8582.41	6571.39	5008.28	2835.05	5496.64	6522.55	8103.92	8871.72	5341.27	15850.2	7327.13	6669.49	9584.4
DYNC1H1	5198.63	2896.22	2209.82	3954.31	2173.23	2855.06	3411.19	2259.92	2703.05	3559.96	2870.36	2873.15	3829.82	2770.33	4009.97	4232.13	1083.69	2077.42	2029.4	3972.67	15958.9	7076	3850.78	2581.38	3076.28	4488.33	4133.91	575.294	2522.7	3592.34	2251.39	684.637	3011.22	2318.98	1457.87	7187.13	4115.46	2968.08	2084.34	1330.56	2447.25	2813.83	2672.44	2828.94	3189.3	6720.84	3863.32	3836.81	7059.84
EEF1A1	302005	151091	113558	183297	111399	147614	174258	118181	110350	156905	180616	162600	199042	173167	206643	265520	77358.5	131582	115990	172805	745170	285477	215554	113875	156860	141569	205096	23099.7	127825	171699	157104	36545.8	176786	118372	71557.6	262190	196592	154627	123209	84744.2	106765	127233	138637	171220	110337	556812	225472	188834	217061
EEF1D	22168.4	11759	12250.2	17287	11025.9	12627.7	13097.5	9722.87	6014.71	12457.6	11090.9	13277.2	19963.1	13925	17973.9	21784.8	5749.98	9670.25	10934.8	17491.3	55736.1	23224.7	19796.4	9247.61	11704.7	5473.08	14271.2	839.706	8439.61	10989.4	10517.2	1561.32	10216.4	8491.29	4562.98	21006.5	12798	11501.4	6765.74	4541.43	6444.17	8407.79	9421.73	9619.72	4436.93	7415.78	6979.41	7556.54	3269.65
EEF1G	23004.8	13057.2	12743.7	19680.8	9559.81	12624.3	13914.5	10301.7	8401.18	14579.7	14347.5	14692.6	26511.3	16552.9	19238.8	21594.9	9476.15	14733.3	11317.1	20272.2	47608.6	24152.5	24598.8	7837.42	12574.9	11370.8	15156.7	1580.53	7633.63	11304.4	10197.3	1672.99	10175.1	8737.06	7079.13	22157.7	14465.5	12730.6	9563.61	6693.06	8342.07	10586.7	11090.1	13396.6	4088.35	32430.4	15072.8	15020.7	22165.3
EEF2	62372.8	32543.9	23803.7	41943.3	30306.8	39488.7	30541	26022.1	34972.1	41880.3	36569.5	38804.5	41978.5	40512.8	38808.4	50380.9	24787.6	31131.6	32707.5	37949.2	85816.2	64718	46800.2	21318.6	27905.3	59151	41794	4932.19	25990.4	28272.7	29326.7	7634.31	26733.4	26357.3	16244.7	61275.8	42241.9	32955.4	20975.2	15890	30596.4	26022.1	27349	27865.1	17444.6	90709.7	49319.9	46677.4	78058.6
TUFM	10106.9	6798.43	5648.73	7974.63	5219.94	4995.76	7219.09	4725.69	3539.24	5589.31	5181.51	5717.52	8038.78	7233.94	9936.31	9869.28	4343.6	4593.96	3754.15	7868.5	15204.2	9730.26	9053.57	4022.69	4510.41	3757.85	7974.57	649.716	5232.16	5790.58	4394.5	839.527	5071.04	4418.73	1947.82	8800.39	6428.93	7047.17	3489.24	2703.3	3908.56	4608.95	4460.16	4627.47	5688.91	20750.1	5547.01	4858.86	8717.87
ENO1	97190.7	54431	32852.7	67178.8	59282.5	80421.2	70625.5	64705.3	82100.9	97491.7	63178.2	78364.5	57362.8	62830.7	50881.2	86826.7	17761.6	48109.9	143933	85216	171538	69927.4	34048.6	73651.9	109357	60022.9	54210.2	7989.65	79811.6	73780.8	47071.9	17577.5	86481.4	49975	45667.2	81626.8	84699.2	21680.4	52587.6	35305.7	50215.7	40187.9	51687.4	93958.9	88607.9	258399	63322.5	109798	57812.5
HSP90B1	14757.3	14464.7	3724.35	14307.7	6697.23	11350.4	11856	7713.94	4868.56	10196.4	6499.77	9377	6326.25	10470.9	15938.6	12779.2	1471.47	5405.29	12992.2	12907.1	39680.6	18534.8	3578.05	9337.46	14101.2	8765.82	18538.8	2061.95	12581.2	16884.7	13262.1	3101.36	15964	15340.6	5470.66	23438.3	15317.3	2666.06	8414.61	3258.48	10446.5	10748.1	12156.2	16386.4	9724.54	53799.8	9619.13	11888.6	7356.68
EPPK1	12528.5	10819.2	5487.3	14998.6	16854.6	24126	8511.22	6791.27	11644.2	21993.3	5390.05	10095.3	8582.35	8260.03	9542.7	7915.75	15604	8200.41	8927.7	6481.52	118024	90064.1	16073.1	5596.4	6315.42	155626	11316.9	3120.68	12832.4	6789.07	8740.71	2584.39	6346.41	3080.12	3303.37	108074	28285.2	12470.2	4988.87	3110.8	33428.8	7394.68	4666.54	8513.42	6409.03	18687.1	4522.39	6859.46	136402
EZR	53671.4	32526.2	33542.3	43324.2	22219.4	29705.7	32398	23921	24019.8	35604.9	34582.4	27220.7	52522.3	36621.7	41792.5	43904.9	21292.5	31934.8	18807.9	49646.4	128118	61060.3	65301.6	24524	23897.2	23777.3	33646.9	3658.53	17425.2	25753	13457.9	3764.94	25129.3	16617.8	13111.5	54613	32338.4	42799.7	16332.4	16004.2	16441.4	24321.3	25737.3	18989.2	9307.82	26447.7	30170.1	26855.7	16088.5
FABP5	32521.9	127558	44511.7	36721.2	71213.5	104450	25838.8	22305.4	124055	121066	41589.4	44955.6	52332	34672.2	33826.1	26012.7	27766	51637.9	78372.2	26692.2	350999	495456	85106.1	24382.5	30101.7	276076	49114.8	23880	32670	38027.2	46408.1	32915.6	27213.9	41435.6	44071.4	609092	215096	48614.7	49585	28354.4	79493	34770.1	26166.9	41655.6	45743	28279.5	51537.9	62627.5	491199
FKBP1A	6435.64	5797.98	3752.85	7043.96	3373.33	6661.83	6971.33	4312.89	6639.29	4176.13	7714.23	5293.87	3636.32	4622.81	5670.73	4160.1	1341.4	2935.86	8209.87	4842.08	7760.57	6686.96	4971.76	4655.88	7935.71	4447.02	8602.77	828.242	7496.89	5631.67	12617.8	2891.73	5064.36	7040.34	5588.53	13412.7	13388.5	2203.2	4359.23	2319.25	5224.88	5917.28	6785.31	8647.63	13672.3	12698.9	5939.99	3681.98	3726.03
FLNA	40759.4	20674.1	26028.2	27353.3	16781.6	22192.8	22801.4	18615.6	21247.7	24882.1	26087.2	20047.5	41159.1	22726.4	27142.2	29741.7	15202	24691.8	10874.5	25825.6	21859.4	18865.5	49808.2	7938.53	7901.14	9757.12	24399.7	1860.79	6067.33	9521.03	5485.47	1731.71	8012.65	9729.85	9475.18	8890.48	15038.8	35502.1	7836.35	12496.6	9671	12775	18732	10434.2	8221.45	10038.8	15845.1	20738.8	5851.58
FLNB	14285.1	7341.16	7027.33	11669.5	7417.17	10771.5	8207.99	7413.83	11214.8	9937.77	8562.4	9635.49	12506.2	8983.94	9561.86	9625.8	4708.75	7390.27	6772.23	8341.37	27081.2	11600.9	11606.1	5406.88	4722.1	11403.7	8458.92	1370.75	4501.01	5875.28	5603.5	1436.39	4599.28	5380.83	3808.42	12013	10750.8	9018.57	4027.43	3573.12	5165.56	6415.88	6321.93	5167.02	9373.98	50657.5	7889.53	9308.49	5415.66
GAPDH	178634	222621	70823.7	167390	136587	132589	141159	215751	132566	211477	82739.4	137658	67994.6	111008	152582	130046	173567	75370.3	196606	148518	373406	159443	59492	162408	183643	290973	163831	50941.6	139092	219323	109859	39166	156837	171065	86719.1	210728	156316	161165	129380	85064.5	127318	143604	128910	171626	127381	213463	196438	237957	422673
GPI	13361.3	6226.05	4246.16	10729.9	3962.3	9597.87	5996.42	5786.87	11057.2	8287.14	7699.39	9297.84	5128.25	5194.72	6186.83	7223.84	1608.83	2943.55	7687.37	8590.66	33313.6	13502.9	3879.76	7490.97	9642.38	7170.74	6253.16	1312.65	8194.53	6086.31	5781.99	2958.12	8843.55	3789.56	5016.32	15897.5	11717	4030.24	2929.97	2732.44	5160.43	3819.96	4735.4	7668.14	7632.12	32660.2	12302.9	11795.1	16501.9
GANAB	11003	8378.39	1615.39	9533	4213.56	4008.36	9046.74	7122.64	1771.3	7340.52	2481.11	5304.1	2733.41	6733.37	9894.6	10642.2	1143.77	2244.48	7014.69	8689.13	24028.1	9505.08	2016.35	9229.35	8729.17	4315.35	9140.06	1132.43	8196.86	9974.64	6340.95	1157.8	10257.1	5647.38	2302.08	9746	8242.56	1333.63	7516.87	1480.59	4782.17	6930.57	6987.02	13078.8	3605.3	30565	7135.51	4409.69	5910.93
GDI1	8751.64	4235.41	2392.2	4135.97	3221.23	4317.35	5145.14	6511.38	4881.31	5448.54	4746.4	4304.8	1947.02	2526.48	3854.87	3994.77	3091.29	1666.18	4136.44	3600.62	17033.8	7121.44	1835.65	4283.29	5419.43	7294.15	6079.55	1746.99	4021.8	5175.62	5405.45	1909.54	3820.22	4320.2	2076.56	6069.74	7404.96	1586.73	3887.59	1201.31	3829.85	3678.08	3769.14	5672.91	4349.96	13386.7	9481.65	10916.3	18052.4
GDI2	6031.63	4873.13	1441.44	5355.31	4436.64	5588.77	3677.83	6760.73	5368.06	6560.76	2648.1	4385.15	1411.45	3314.28	5074.42	6497.9	5288.47	2204.04	4415.96	4805.15	45550.4	14314.9	1250.67	5432.08	7017.79	15907.3	5749.85	1715.12	5142.94	5263.41	4655.89	2336	5286.68	3685.2	2571.08	13875.8	6820.69	2804.7	4372.35	2246.2	6813.86	5121.49	4105.99	5406.19	3792.54	2047.73	4343.05	4866.1	28596.4
GGCT	4403.9	9210.88	7261.67	4081.75	4342.37	16050.8	5656.91	21888.7	16946.1	9107.5	5989.85	3443.59	5372.94	5254.23	2767.15	3177.1	12286.6	7496.82	12267.5	2945.17	14268.8	6229.13	4119.98	2985.63	3315.61	17947.4	5342.98	13072.8	4182.23	2767.22	7098.21	4273.8	2473.01	23194.1	7666.98	10097.5	6622.66	20994.5	4194.82	5413.61	12564.1	3197.47	4262.78	5459.3	4702.24	2077.23	5470.71	15733.8	5455.42
GNAT3	15600.2	10410.5	4720.95	10361.6	6921.75	5814.89	6367.4	6979.58	5685.89	12203.1	6715.8	7991.18	5345.16	8293.19	11490.6	11222.5	2159.19	2652.81	4907.08	11266.7	5674.06	13196	4185.18	9224.5	17609.2	5766.12	11025.4	621.907	10184.3	16180.7	11047.5	2040.18	10186.3	5287.98	3122.07	12304.3	13625.7	1783.1	9029.68	3664.26	5702.92	12598.8	12223.8	13040.9	6718.86	16401	8885.83	7489.58	4052.83
HSPA9	7888.19	3519.96	2210.37	5483.68	3041.68	3616.61	6658.38	3922.44	4249.55	3918.08	3216.3	6811.79	5714.28	4774.87	6141.64	6293.35	1382.55	5790.99	5621.36	4481.45	25606.2	6170.37	2778.18	5438.79	4877.95	4979.5	6359.17	765.127	4757.06	5234.91	4617.38	1466.74	5753.88	3222.11	2166.38	8409.11	6608.74	2271.78	3765.21	1928.36	3862.09	4735.51	3338.3	6385.51	4061.44	20989.3	4393.38	4063.28	3778.48
GSS	2028.39	1908.77	1130.99	648.252	1979.83	1388.42	722.324	8250.58	6245.84	1428.2	1299.24	1571.98	654.773	866.425	896.794	874.507	1586.76	491.026	2775.03	1187.63	4442.06	836.335	536.892	788.758	415.69	2372.62	1396.4	4921.65	1094.24	2109.3	1599.3	1130.36	1222.74	1531.25	1486.31	957.293	1828.77	4514.92	972.712	1071.55	807.124	565.694	1162.75	1310.8	599.164	6288.25	1520.3	4992.86	2096.81
GSTP1	4506.14	8563.12	1682.33	7531.3	3697.14	4554.7	4800.88	2695.71	3785.11	4829.57	2835.46	4048.06	1328.11	4254.62	4666.84	4876.69	819.886	2614.85	4490.18	4481.41	50705.6	14625.2	1307.01	3454.51	7051.94	28103.7	5161.97	812.853	4045.84	5212.76	3978.92	1092.87	4986.05	3783.26	1239.32	23036.2	7774.96	3833.79	3632.63	1332.02	5888.73	4520.75	5605.03	5922.85	1403.65	456.64	4957.42	5578.48	10977.2
H1-4	42721.4	30152.8	15405.3	25705.8	26605.6	24159.7	26916.4	20240.7	9195.03	19322.1	15685.3	21343.7	18896.1	26875.9	24838.7	42867.4	7996.6	13816.1	17157.8	38710.4	70302.1	40667.8	25754.9	42738.6	35875.4	12734.1	51278.2	6207.93	49825.2	34203.5	18913.8	7965.12	39203.5	34199.7	19030.1	46656.3	30454	16811.2	34040.4	13433.9	22074	24397.6	22465.7	27902.7	30321.4	169714	29203.6	24625.7	9177.1
H1-5	15597.7	13792.6	7465.13	11174.7	11588.7	10180.9	12159.4	8022.78	5070.61	9494.04	10205.2	8343.56	9882.73	10177.8	12827.7	18355.2	3191.74	6819.66	11793.5	15509.4	59502.8	19812.6	12719.1	13116.6	13505.9	10380.1	21676.2	3349.23	17294.5	23248.1	10583.8	5829.93	17419.4	13279	9316.04	22467.6	12399.4	8147.37	13074.1	5792.55	8477.33	9017.32	9885.66	12928.9	18311.5	20146.4	12725.6	9171.69	4073.18
H2AC8	395357	362854	73877.5	296157	250968	239252	335057	207727	55182.1	223233	88346.9	254236	86941.3	252922	318141	426740	25670.9	47375.8	217749	346259	610824	514184	38606.1	521829	414243	213794	534000	30010.3	541561	436337	235920	37740.1	391136	362393	129631	574500	391626	20667.3	368909	71751	254849	280314	180704	310139	193384	247241	247328	191109	158089
H2BC11	37829.3	28835.2	8381.94	31432.6	23126.5	22818.6	23893.5	23873.1	5003.05	17557.4	11262.7	20505.8	3906.83	22283.3	28698.6	38292.1	4392.19	4806.47	14156.2	29835.1	210744	33374.8	4950.5	47539.1	41380.6	5239.3	34887.8	5114.12	38174.4	32378.8	5396.64	4006.45	39508.9	28667.3	7278.02	32683.1	25303.5	2524.96	28031.7	6279.8	22079.3	17774.9	18035.7	28175.7	20946.3	40295.5	22533.9	19564.5	4310.02
H2BC12	136632	121959	32930.6	109455	95010.4	88900.4	100485	75359.7	27343.9	84777	36725	87626.5	34787	91485.5	115411	159517	19915.5	30314.2	86385.5	130891	237037	186163	40719.9	195026	139515	58859.4	152641	19069.8	175521	148049	65531.2	29812.2	162363	123640	56486.1	184343	132306	15373.5	126493	37644.7	83927.2	89209.9	74346.5	120704	116243	506458	64489.9	64330.7	40583.1
H2BE1	265876	302284	69805.3	269579	193580	185720	294082	179999	171278	174541	81156.2	181154	78779.1	211348	253918	332750	35916.3	68281.6	149811	207153	286569	357974	62816	351590	427738	113713	506730	48256.2	285114	423636	255089	64380	312753	296323	110819	342492	295184	38508	289025	98247.4	199045	272679	185741	271878	232934	678897	309703	149196	206639
H3C4	197907	104093	38240.6	122909	91904.5	109676	116305	84299.7	266356	110000	52100.7	106407	45523.7	98934.2	108736	147176	17412.5	37453.2	108715	141871	530074	95811.5	30114.5	191231	174430	93233.1	226938	24416.9	224682	193119	127418	36178.9	182541	117677	72818.3	92165.8	125960	22192	106560	46090.2	100397	121590	96441.7	94921.4	137201	875401	199186	115745	108882
H4C2	226927	92110.9	53328.2	119446	84894.1	122206	144824	94564.3	186440	108072	85711.5	108875	58267.2	100872	106345	146925	20820.8	51612.8	115164	134683	189769	69506.6	38818.9	188393	172843	109427	200299	20123.5	195780	183418	133729	39365.4	195261	103725	76839.6	63297.1	125319	24808.2	116724	53207.6	113369	113424	108378	183019	150331	46111.9	213000	182237	84411.1
HARS1	3887.56	4434.56	3396.42	4772.18	4351.36	4183.14	4000.26	4136.76	4344.31	5432.92	3187.52	3410.07	3891.12	3348.52	3682.59	4505.09	6473.1	4693.43	5019.85	3654.68	11500.4	4365.65	5359.65	2489.81	2976.18	13790.6	4805.84	1613.64	2583.98	3252.46	2646.41	1416.11	2750.65	2914.15	1412.61	4576.4	3254.02	6433.03	3257.6	3947.51	5459.83	3484.53	2842.42	2892.1	1196.82	5976.17	3364.99	3202.2	19510.2
HBA2	45573.5	86774.4	56087	25843.5	67772	17894.2	126589	13386.1	45985.1	15414	27882.4	16545.2	28622.6	11980.8	13066.5	14415.2	12294.3	24554.4	19076.6	11770.6	4005.59	9501.14	20740.9	10592.6	10937.8	6927.27	427738	32135.9	24863.8	16680.9	12388.2	28179.4	12981	6596.39	11466.7	3302.65	25118.7	11000.2	7206.22	10269.2	5049.11	65836.7	8017.59	8423.64	5844.09	10399.3	17789.5	21306.2	10644.6
HBB	107211	66896	87995.4	37516.4	70307.7	29372.1	127398	26465.5	45190.2	24594.6	80982.3	30333.1	52735.5	23925.5	24854.3	24908	21489.3	39707.9	34815.3	15587.3	1532.1	11723.5	40628.5	15921.5	22224.3	6767.94	334670	41136.2	32785.9	21699.5	18917.9	43185.2	20454.1	13227.4	28825.3	5059.04	33788.9	21824.1	12618.9	15774	9372.78	77089	17089.3	22882.3	44279.3	1222.74	28831.3	29556.4	7750.37
HBD	66319.8	58509.4	47789.9	24194.9	42889.8	16698.9	84682.1	16282.9	44106.4	15562.1	47404.5	23575.9	43059	11897.4	15102.1	14777	13408	28272.3	25256.6	10006.9	855.816	7748.43	28484.1	7894.99	8524.61	4374.46	412835	29133	18602.9	13636.1	13483	26802.1	10899.5	7030.31	17262.4	2991.59	20979.9	16223.8	7549.87	9926.55	6001.04	61184.4	10253.8	13417.7	9371.66	4871.88	41046	33278.1	10677.6
HPX	3979.59	5276.66	7836.64	7056.22	3164.58	3050.58	9454.76	3392.87	7526.23	4669.54	10665.1	4976.7	8751.31	5138.34	5613.76	4976.94	3359.22	9827.43	9079.68	6657.87	21762	9160.96	19334.9	10662.7	9519.13	2680.46	6443.68	9272.26	10052.8	15889.5	6503.75	25440.8	22591.5	5510.48	19273.9	8207.21	10974.6	15709.4	6754.04	10311.1	3637.27	4255.98	18588.6	15600.8	92789.9	3671.47	1250.67	4857.67	3543.45
HNRNPCL2	16098.3	6513.03	2737.58	6866.97	4677.09	5942.8	9447.93	5507.15	5932.1	7608.08	9082.69	6357.23	7196.41	6046.01	7130.74	7905.72	1157.35	3845.29	5843.75	7117.83	33764.5	7779.18	4746.17	3746.93	7147.56	4658.89	9902.32	973.225	8181.43	9442.36	5173.33	3136.43	7626.08	4930.12	4465.67	9670.34	9837.48	2108.85	5146.48	2904.19	4961.26	5107.15	6410.71	10071.1	14053.2	48896.3	12064.3	11038.5	4154.41
HNRNPH1	9830.98	10140	2397.72	9298.44	5621.72	6103.75	7852.66	5698.74	2364.72	8167.61	3021.09	7207.88	4847.78	7323.32	8839.25	12731	1546.2	2954.33	6152.72	7088.13	29602.8	12038.5	3814.18	6351.82	8971.31	7107.73	9111.48	409.829	6920.2	8761.82	5649.95	1178.27	8047.63	5759.48	2543.12	13273.7	8166.92	2272.07	5204.97	2296.51	6002.51	6017.52	7957.51	7704.08	2613.11	2865.35	9640.04	5404.95	6511.45
HNRNPH3	6784.27	4456.62	1716.9	5121.31	3242.2	3637.58	4488.63	3486.97	956.122	4491.06	1876.82	3810.16	1892.49	3529.85	4884.8	5182.84	1135.18	1633.49	3374.26	4830.7	8465.9	4633	1899.53	4862.93	6674.96	1730.54	5541.45	480.386	3864.52	5657.26	3906.7	1540.23	4179.32	2538.17	1476.16	4564.54	4540.33	1408.69	3570.1	1421.72	2850.35	3602.38	2863.22	5438.32	8220.04	7525.96	3577.04	3024.41	5277.33
HNRNPC	9496.86	10722	1733.48	11968.4	7515.16	8158.28	7875.47	5898.27	5623.49	9953.72	3884.74	8301.63	3244.76	7594.64	10426.9	14952.2	1290.41	2573.28	9672.36	10840.1	56728.5	14552.7	3869.73	6891.29	13795.5	6939.32	14085.2	841.385	10338.4	12581.3	11157.5	2906.12	10075.8	6647.17	2814.8	14809	10596	1195.07	6336.05	2645.97	7265.08	7396.85	8933.89	10561.6	6137.23	5941.19	10985.3	9816.29	4075.88
HNRNPF	1939.05	2953.9	234.462	2494.44	2031.79	2575.47	3022.46	2029.36	1375.03	2593.68	1064.15	1736.41	1067.22	2609.18	3012.3	3313.43	465.112	622.481	1350.54	2378.52	20832.2	5923.92	939.801	3337.68	4115.73	2412.84	2944.7	159.812	3053.46	3272.62	2209.78	641.742	2711.46	3006.99	1056.83	6951.86	2468.42	218.727	2273.42	474.714	2058.85	2240.32	1554.48	3550.66	1110.18	4515.91	2655.33	1339.04	1883.41
HNRNPK	27967.8	18329.9	21482.9	21737.9	13652.9	16877.3	22793.9	12975.9	15100.7	18668.8	22085.8	13038.2	27222	14484.4	16461.8	21563.2	8111.05	12548	8627.85	14915	28991.8	23486.8	24732.6	7815	12976.2	8386.79	19393.8	2006.26	9671.25	11657.4	7116.6	2240.37	10301.5	7381.05	7976.03	17264.8	14532	12987.8	6431.15	7985.39	9783.3	10969.5	15925.5	13364.6	13288.5	35587.6	13768.8	12879.6	7390.28
HNRNPM	10231.1	9491.18	3147.69	9355.81	5778.35	6714.52	8211.3	6063.05	4955.59	10029.9	5267.72	6292.36	6609.62	7612.35	8755.15	11181.4	2910.2	4164.5	5706.89	8642.18	50683.5	15463.3	7241.15	6727.64	10360.8	6808.3	10911.3	1130.89	8272.73	9000.3	7598.98	1361.24	9409.17	6220.92	2685.1	15846.6	10087.2	6051.07	5393.81	2560.08	6044.58	6255.14	8117.91	8018.99	4352.37	12059.2	7722.37	6787.09	14343.2
HNRNPR	11685.1	7399.43	5513.2	8263.4	4808.81	6293.32	6992.85	5396.39	4846.58	7094.13	6121.77	4844.19	7351.83	6436.74	7206.99	8226.27	2422.13	3567.28	4055.77	7585.23	19169.8	9226.49	11074.5	4674.17	8295.41	4493.74	9794.85	607.108	4924.24	7707.8	5706.39	1060.86	6663.3	4302.19	2785.77	9023.68	7024.12	6797.11	4243.42	3412.53	4851.05	4987.21	5343.88	6400.62	9456.43	9337.83	5925.99	5509.39	6207.09
HNRNPU	17683.7	12484.6	7586.53	12693.4	6982.8	10227.7	12536.8	7597.28	5368.49	13175.9	7812.06	8417.36	12669.2	10285.5	11023.1	13316.5	3862.77	5995.31	6014.5	10196.8	30328.9	15380.5	11298	7415.43	12286.9	6921.03	14448.3	1524.1	8542.33	9325.42	6528.86	2675.77	11098.6	8019.06	4901.4	13104.1	10620.1	9145.03	6545.68	3839.15	7276.94	6983.19	11107.2	11115.4	8820.16	33741.6	8036.25	7167.46	7792.63
HP	45971.4	39056.5	69526.9	37136.5	21446.9	30279.1	58973.1	31204.2	287733	30245.5	62151.5	30197	65241.7	32102.9	29047.2	31443.5	23540	55685.8	34295.4	32338	18097.6	18506.6	76715.6	42829.9	58046.9	11499	35424.8	31318.3	43942	53398.5	33592.8	69378.2	59780.8	24845	71905.7	15073.6	35801.9	52679.4	30894.9	42568.5	17871.1	30003.4	41306.9	49211.4	163793	11301.3	33862.9	75186.6	69826.9
HSPA1A	83101.6	68649.3	33505.9	50081.2	36355.1	55091.9	57846.9	34568.3	58574.3	58186.7	41187.4	36777.2	42157.1	51147.4	62612	64515.2	19394.6	25163.9	47755.9	41938.7	444976	239084	52924	46898.8	57494.1	105454	55721.6	10611.3	60356	53177.2	55760.9	10329.9	61305	33767.8	19774.9	291753	116368	32593.2	39665.7	19968.8	50571.1	39826.2	32808.7	55893.4	27632.8	166889	57315.7	52563	100647
HSP90AA1	63460.1	23548.5	10123.8	35951	16949.9	28454.4	35943.7	23144.2	23514.3	21963	23693.6	26089.3	20270.6	22196.4	39049.4	40329.9	5350.86	17487.8	33331.8	35657.7	92160.4	43100.1	10399.1	21588.4	32719.5	18297.1	39454.1	4688.86	32382.7	42301.9	27137	7772.47	33676	29210.2	23005.2	52230.6	48100.1	7822.2	21246.7	11255.4	22460.7	28549.1	21757.1	41572.3	38721.4	106366	38343.5	37308	35520.7
HSP90AB1	41121.6	23321.5	8590.46	32854.2	15491.4	25755.4	30608.5	21223.8	14449.8	22294	14790.7	24132.6	14184.3	22504.1	36257.8	36735	5659.38	10436.2	26985.7	30999.5	49947.8	44461.8	10764.4	27243	40915.5	19574.2	28478.5	5243.13	32584.9	45183.7	31357.4	10068.5	35609.1	25958.3	18477.2	48799.3	35858.6	12270.8	20380.6	10400.4	22420.7	22112.8	22874.5	41402.1	33629.3	106776	28814.9	24280	20529.3
HSPA8	43840.4	24740.3	10085.9	31327.4	18408	27186	31973.7	21648.8	26468.4	24956.5	20798.5	25264.5	23180.3	26604.3	33299.8	35902.3	7696.26	14643.1	23315.3	27616.8	98107.3	38624.2	17837.8	20579.5	27855.8	31088.5	30118	3468.62	19132.2	24584.2	20793.1	5441.31	24024.1	20720.3	16301.2	48527.9	38499.4	14192.8	19334.1	11520.6	21614.3	20758.5	20064.3	31117.1	28767.2	16826.3	29361.2	24648.4	22929.3
HSPB1	11365.6	61910.5	17310.9	17678.6	28812.9	23604.9	9112.91	11541.3	24332.2	54060.9	9674.21	11490.8	6849.61	16822.8	10863.9	8642.73	9140.15	10166.8	12668.4	3699.72	313674	136551	13045.3	14069.3	9282.72	111086	16058.3	9509.47	9942.73	9116.56	26809.5	6633.67	13546.7	7188.8	5494.72	219667	85333.3	16257.5	9477.41	5545.1	33285.2	8950.68	7645.28	10094.5	10008.1	23637.8	11903.1	12716.1	187196
IDH1	2444.15	3643.88	717.936	2512.95	1965.91	2898.48	1905.07	8602.07	3882.94	4466.53	1888.49	2158.99	1724.09	1429.63	2039.58	1598.8	8708.85	2971.7	3641.27	1477.97	22780	5834.94	1773.01	2312.88	2105.91	11741.2	3066.26	2704.62	1861.12	1261.06	1513.24	1154.56	2115.56	2029.74	1550.65	7923.94	3093.26	6127.4	1375.43	1903.41	2821.55	1797.22	1507.23	1444.56	1445.03	16921.1	1890.04	1734.32	11095.5
EIF2S3	4956.99	2934.16	4108.73	4805.69	2369.5	4102.38	3463.71	2744.5	3080.58	3719.99	3845.98	2801.55	5139.04	3366.82	3936.6	4037.9	2146.43	2916.39	1605.72	3785.87	24264.5	5914.11	6275.89	1837.94	2290.15	1838.77	3495.15	548.311	1947.53	2088.22	1421.08	1067.67	1596.95	1726.28	855.294	5597.47	3483.89	5601.92	1477.08	1417.57	2018.08	2327.87	2347.95	1973.8	1919.21	2960.24	1643.53	1950.13	7939.85
EIF4A1	41289	20602	7005.87	27234.4	14245.4	18110.5	20865.1	15326.2	13804.2	20569.7	16044.3	20697.4	11676.9	16976	25108.2	27951.4	3595.22	8362.89	23891.7	25126.9	120847	49155.4	11194.6	22840.6	30844.9	23010.4	25815.7	3236.34	20552.7	32606.1	24273.5	7356.63	25580.7	19963.4	10733.9	49645.4	34256.6	3902.35	17889.5	7430.51	15498.8	19649.9	12934.7	26012.4	22577.8	54205	34846.9	33042.5	49530.7
EIF4A3	11426.4	8261.28	3650.86	9022.49	5624.62	6648.73	8412.58	5618.86	3394.01	8763.04	7100.35	6089.96	5564.2	7477.83	8994.08	12951.7	2091.08	2992.14	6460.1	9963.03	24376.3	14630.4	7637.56	7312.13	11287	4849.91	9440.5	1311.06	8758.62	11221.5	8998.1	1581.87	10982.3	6081.49	4049.88	14615.2	9642.53	3226.19	6380.92	2632.08	6523.18	5920.15	6909.03	10551.8	12331.2	50018.9	11550.5	9995.97	10068.9
EIF4H	6921.74	4648.36	5396.16	5768.25	3373.3	5176.16	5137.07	3357.72	2851.12	6065.67	4298.68	4539.58	7703.09	4864.83	6036.75	7691.69	2168.25	3818.6	2899.78	6194.3	19921.9	7527.63	7889.55	4268.68	4158.41	3278.72	6583.31	680.529	3742.73	4239.3	3402.45	462.757	4718.18	2607.93	1443.44	6982.28	5192.09	5808.1	3372.31	1683.66	3285.46	3784.22	3760.65	2720.97	2678.94	9537.68	3872.99	2165.28	2814.44
EIF5A	14152.6	7743.26	2198.72	7844.94	5058.13	6291.67	9194.29	6274.38	4583.99	8411.01	5455.36	9888.17	7397.74	7850	11321.7	13267.3	1558.7	5948.08	10453.2	10717.7	37494	17259	4092.49	7964.34	14775	9983.2	6517.51	2349.22	6914	15515.1	5566.4	1630.57	7779.76	7199.17	4785.15	22139.3	14711.1	1253.55	7356.81	2983.04	4803.3	7823.62	4413.71	10906.5	8209.21	109154	13987.2	13832.3	7847.13
EIF6	8505.63	8667.98	3632.47	7779.8	5888.25	8793.2	8051.26	6642.15	9495.3	8834.48	2924.27	6256.82	4050.66	5759.7	8866.19	7020.56	14967.2	3761.83	10535.6	6704.37	44960.5	17357.4	1439.48	6177.69	5645.76	15499.7	7419.61	11163.2	6867.75	7299.56	9452.34	2758.76	7389.15	10997.2	4091.02	20742.9	10121.9	7741.14	6392.88	2828.03	7858.81	6429.9	4137.16	7409.5	3079.62	13360.7	7862.01	10241.2	41599.6
IGHA1	27915.1	488571	122584	38957.9	25538.1	21704.1	53621.1	26398.4	1785160	48776.7	108867	30584.6	35325.5	29401.7	26989.2	21299.8	19902	47815.2	40855.8	22726.5	50923.9	42402.8	59498.8	39097	36160.8	41365.6	79716.5	32129.3	32641.2	49470.8	83607.5	52182.4	36416.6	20702.2	58417.4	70988.8	56258.2	45874.9	28170.6	30804.6	20207.6	29750.3	36605.9	41555.9	111531	24697.6	111971	699115	638673
IGHG1	71979.2	128220	168645	59068.1	48824.4	45402.5	100356	55314.2	1597840	88214.9	125473	59393.1	103003	66427.9	50406	52709.1	39977.7	98668.8	59350.8	54647.2	1158970	172747	120419	72589.3	99388.1	43277.3	89018.8	46892.2	63160.7	87347.3	90677	101848	107552	37582.9	119389	179653	140619	90886.4	47093.9	71237.7	38517.4	48833.2	65511.6	79425.4	317127	39517.6	271383	1019310	613013
IGHM	11013.6	8139.14	15403.2	12040.3	5913.2	8970.49	10490.9	7045.69	8416.48	9483.49	12806.6	7831.88	18072.1	9251.06	7104.93	10313.6	7840.16	17417.4	10535.3	10220.7	7451.91	6202.61	23665	17777.9	23134.2	3107.62	13230.6	9028.5	16513.8	17772	12792.3	30185.4	25045.4	8366.35	22722.2	5342.46	12367.7	18912.3	10341.5	14646.7	5679.94	9554.63	15300	15591.5	64831.2	4297.57	11446.5	9037.68	5151.91
JCHAIN	3446.87	7574.37	5869.59	4071.26	2407.03	2099.94	2834.48	1800.02	25229	2861.89	6937.98	3019.08	5121.94	3185.29	1999.89	3590.38	1864.35	5010.75	3059.14	2317.19	1128.05	2048.04	6951.46	4433.71	6151.13	1000.86	6044.47	3430.43	4974.31	3733.06	6402.88	6499.22	4418.73	2010.97	6973.58	1684.54	3408.21	4382.36	2669.68	3484.26	1722.33	2148.93	3837.29	5870.8	14763.9	2270.58	3770.19	9378.19	8841.1
IGLC2	18300.8	53142.5	49457.5	19645.6	15330.9	15535.4	22638.9	8565.08	443703	19816.7	31442.5	14479.9	29028.1	18094.3	14389.3	11441.3	9586.68	34362.8	16264.5	13379.9	10779.4	24703.2	25332.5	16266.1	25130.5	10421.4	16726.4	14396.2	27237.4	17238.1	15884.8	41730.6	21133.1	15047	38524.3	42821.6	34344.8	27390.7	15914.5	19463	8612.66	11179.8	25454.8	20540.1	128434	7151.5	42976.3	233647	192045
ILF2	3567.38	2359.36	921.816	3094.83	1843.13	2600.12	2860.28	1798.94	1557.23	2641.95	2126.28	2303.83	1967.63	2322.98	2628.47	3170.04	580.352	1275.23	1947.43	2146.87	3962.03	3608.99	1705.07	1713.99	3111.96	2141.86	3801.55	256.763	2055.6	2178.83	1702.45	577.867	2212.98	1620.76	1604.73	3668.49	2966.65	986.243	2274.68	893.083	1680.77	1426.82	2426.34	3839.56	2411.77	1573.35	3223.1	3103.51	5094.37
KPNB1	5623.42	3489.89	705.805	3026.03	1663.98	3003.49	3663.59	2692.89	2712.52	3792.31	3498.1	2654.64	1561.74	2634.82	3182.89	4565.67	357.112	1033.84	2475.13	3705.48	9851.49	5716.97	406.343	2968.48	3635.82	3242.15	3279.25	236.104	3526.81	4151.85	2601.65	1230.61	2973.39	2987.68	1842.4	5017.06	4674.5	883.647	2666.08	1019.79	2185.41	2717.37	2423.56	4421.01	1773.15	7650.51	5836.58	6045.13	7328.19
IMPDH2	10283.5	7394.1	8215.77	8890.22	6410.09	7992.92	6785.97	6990.7	8243.84	7686.84	10364.2	6938.42	14509.2	9960.98	10856	12112.3	7902.89	8269.36	5554.23	10543.6	19139.3	8963.08	18184.2	2941.87	5264.94	2950.95	9581.89	4752.69	4437.24	5444.38	5603.22	2315.52	3273.06	3993.09	4395.61	5070.14	6006.05	12941	2784.12	4926.3	5115.24	5745.72	7084.27	4605.58	8864.31	19687.9	7466.46	6626.68	6191.6
IQGAP1	6688.73	5157.1	3267.51	4538.61	2847.58	3901.6	3734.44	2792.36	3461.43	4633.9	3810.63	3510.87	4584.89	4320.93	4902.92	5682	1633.22	2455.26	3101.84	4345.72	34764.1	11874.7	6870.97	3910.22	3020.71	7636.51	4383.33	813.185	2804.81	3833.78	2967.91	1138.93	4009.43	2672.18	1628.29	13199.5	5797.74	3803.75	1945.93	1646.23	2607.92	3359.91	4181.44	3225.09	2399.04	6903.39	4542.58	4073.92	4482.54
ITIH2	4906.22	3314.08	5387.66	3979.43	2528.55	2794.81	4140.6	2721.44	6682.85	2129.27	4172.05	3514.96	6089.56	2379	2883.03	3536.36	2415.46	5636.92	4082.11	3474.44	9450.43	2824	9606.79	6311.29	9412.55	1769.52	4718.15	3428.75	6373.62	6588.88	4666.57	9168.75	7704.67	3223.52	7633.66	2341.88	4173.82	6297.5	3322.78	5071.53	1805.89	4096.69	5987.61	5446.07	22399	2424.26	2239.29	2678.77	1937.13
KRT18	16495.5	11497.5	5370.17	15500.7	7230.88	8242.87	12595.4	7991.09	6994.91	10176.5	10360.7	10770.5	7729.52	11406.9	15436.3	10218	2623.29	7192.47	11202.5	9391.03	3216.34	3112.86	5687.07	6573.62	12226.6	1979.74	7630.13	726.867	8479.31	11463.9	6248.66	1649.69	14225	8642.57	3397.76	4418.64	10580.6	2820.54	6258.61	2599.14	3963.6	8430.66	10030.3	16302.6	8287.77	198393	12028.4	12170.5	2560.97
PKM	137211	130623	59700.8	122759	85885.2	103549	105362	78627	61289.2	117160	70594.5	85560.4	94303.1	106478	113973	150469	59620.8	66693.9	88995	120574	328237	156909	123287	104989	77132.6	145585	102951	14965.2	78594.6	118814	70365	20279.7	124676	77709.5	48222	138965	104538	92395.9	67035.3	50291.2	74373.7	83867.8	91897.5	89159.8	74491	118461	97356.9	94108.3	129094
LDHA	107969	70893.3	28665.8	84384.9	31302	71172.3	78052.4	69378.3	48373.2	81477.7	82604.9	53523.3	24874.3	60536.3	61156.3	65969.8	10968.1	15193.9	74013	98912.9	99380.2	83419.8	24834.8	109358	95770.8	40096.5	98236.8	10203.5	54830.4	130634	38375.7	18259.3	90006.1	58645	54599.4	90143.1	95978.7	16725.2	52722.4	23518.2	34081.3	77710.7	74431.4	82665.5	100006	80687.7	95492.6	94850.9	58707.7
LGALS1	32345	15357.6	3869.63	18936.7	11884	16778.6	11896.9	15241.8	10690.5	19191.4	17989.6	14410.9	5808.39	16777	20088	17074.1	702.223	2110.97	16920.6	16272	3412.9	12800.1	478.307	17422.5	26932	4756.15	27571.7	1926.2	17090.2	25648.2	13531.4	1888.93	22980	21679.4	10894.1	6629.67	24118.3	2058.68	17307.5	6826.12	8805.34	22910.7	17334.4	23149.5	12114.2	17954.3	42518.9	51860.3	7486.41
LGALS3	3660.16	10658.3	3886.29	3553.59	4603.34	28343.5	5551.31	5564.4	7617.82	2917.52	2974.61	3725.78	2792.77	1668.7	3066.95	2366.21	7251.7	3087.33	4887.76	1977.18	109888	15410.8	3562.97	1614.15	1371.57	32037.4	5109.5	7797.59	2206.36	2431.7	3167.42	2125.46	2682.29	1862.24	2011.46	24828.1	9282.57	4232.67	4498.4	2375.89	5371.46	2681.26	1835.87	2851.93	1227.31	9573.09	3228.41	5043.79	28386.9
LMNA	24335	18208.7	21772.3	23135.7	15034.2	28976.7	18419.4	15947.3	22210	30325.6	21200.8	12823	27005.2	17144.4	17680.1	19468.6	10677.7	13321.9	7577.67	18364.2	84425	29043.7	30829.6	12917.8	11691	32650	18841.1	2318.77	7543.47	8054.3	9487.33	2001.76	13950.5	5858.05	4871.83	33788.2	16869.9	19842.6	8338.35	7708.41	12210	8729.95	14734.1	17443.9	4620.26	64313.4	12227.1	12075.1	66167.1
LMNB1	4718.54	4017.49	2016.97	4686.73	3463.56	3801.13	5567.97	3788.85	2559.72	5706.47	3443.59	2917.69	2108.33	3448.94	2901.79	5147.9	945.373	2209.38	3260.72	4006.44	10446.8	5406.4	3764.59	6227.18	6138.51	2542.9	5112.9	1076.91	5925.43	5413.19	3913.08	2185.86	5230.48	3715.7	2386.46	5509.69	3756.47	2057.35	3239.25	2007.82	3365.6	2898.68	4774.42	6275.73	5883.49	24137.4	3434.26	2904.31	6189.52
LMNB2	5639.37	3632	1839.76	3512.14	3031.15	2977.57	3742.41	2463.37	2718.68	3899.89	2624.91	2996.32	1853.85	3163.34	4045.82	4189.59	1211.3	1297.74	2168.09	4002.3	14569.5	4577.9	2212.94	3880.44	4268.66	2438.08	4490.07	606.669	4381.35	3826.03	3784.57	571.062	5178.42	2698.52	1637.51	4030.34	3652.88	747.528	2431.89	1137.07	2102.6	3171.65	2870.29	4499.62	3698.63	7515.48	2958.58	2374.52	5017.71
LRRC59	5407.99	2054.37	591.988	2331.03	1000.74	2434.14	3732.43	2013.82	2278.02	2349.23	3245.17	1394.38	1405.19	2700.08	2907.26	2905.55	441.979	1604.52	1600.7	2026.1	19740.7	3660.73	1084.29	1351.06	1832.5	2703.2	4399.66	171.058	2041.29	3123.26	2553.74	844.887	2282.47	1830.14	1692.12	4074.76	2202.37	406.74	1708.49	421.32	2103.36	1708.22	1279.35	2632.16	1650.19	2949.47	4733.5	4345	10551.8
LYPLA1	1494.31	2922.31	632.815	1962.05	3720.79	5107.68	1279.44	4218.6	3350.99	3588.35	778.69	2587.21	767.021	2622.69	2992.73	1946.3	8232.63	4068.2	3040.76	1944.79	3338.57	7322.16	1412.15	800.479	1050.85	18994.8	2831.19	2141.95	1522.58	1871.59	2048.95	1182.44	1317.61	1955.78	1165.53	7896.75	2746.46	2280.99	1953.86	2621.89	3845.23	1852.03	982.748	1650.44	872.83	1193.39	1406.79	2844.89	29020.5
LYZ	8452.67	70324.9	15880.9	22108.2	30349.1	15395	9179.48	6318.66	75626.1	13595.9	22256.6	19670.6	10960.6	6727.46	6595.98	4772.16	6598.81	15624.9	23868.4	6302.5	8236.75	5051.66	17279.2	7803.19	8568.22	27858	50694.2	14937	12130.7	18297.3	53133.4	19508.3	9184.46	6824.93	17353.4	5892.42	6621.16	13295.3	10172.3	9609.43	14807.2	11407.1	9469.47	7744.3	7465.25	1949.97	20598.3	41608	30756
MATR3	5194.97	3826.68	2685.39	4368.15	2523.66	3767.95	4173.23	2769.58	1881.79	4412.74	2646.22	3109.03	4207.53	3310.57	3869.1	5154.41	1506.75	1759.88	2491.19	3820.94	8950.77	4351.62	3705.06	3242.65	4393.22	1887.63	5634.89	480.318	3995.84	3779.97	2292.88	755.142	4255.78	3124.64	1772.92	3354.67	3885.58	2050.43	2324.92	1495.92	2583.06	2938.16	3430.61	4221.81	2145.89	7870.63	2889.51	2219.9	1769.97
MDH1	7470.87	3430.86	2798.3	5533.04	2817.21	6546.16	3671.31	3462.95	11321.5	7298.25	6624.15	4853.85	3239.93	3042.83	3187.86	2079.29	1363.18	2269.39	5772.41	3043.17	36507.8	7848.07	1193.15	2884.34	4185.29	13461.7	3311.12	703.849	3909.79	2675.79	5543.74	1361.85	3552	3004.26	3185.84	9142.03	7711.89	1498.48	2424.97	2415.34	4388.81	1923.65	2493.25	6954.45	3831.55	24764.6	5734.72	9768.85	7588.82
MDH2	3672.85	3518.1	1675.05	2165.1	2265.58	4283.5	3128.42	7846.85	5606.41	7929.53	2861.78	2956.89	2450.31	2011.28	3068.79	2056.72	8573.69	2835.05	3917.61	2077.37	25657.5	7563.76	2554.81	1891.4	2066.14	9985.32	3352.41	3633.55	2407.21	1583.71	4090.78	1273.59	2297.95	2156.45	2388.61	10530.2	7728.9	12571.6	2379.36	1855.46	3571.62	1910.57	1292.95	2136.66	2879.07	3302.02	3477.71	4247.34	10823.2
MYL12B	20427.5	7946.5	4812.76	7320.09	5076.62	8260.18	9766.97	6796.25	6438.59	7566.33	13460.7	9549.1	9634.53	7031.59	13517.9	11276.3	4038.28	8544.71	9453.45	9466.9	57593	15078.1	8876.78	8125.46	12118.9	6759.43	11178.2	1569.23	5330.27	8303.59	9451.99	3810.02	8383.16	9931.57	5321.7	15666.7	15654.6	4399.56	6060.36	3978.72	5227.34	10381.9	10397.8	15342.7	8815.7	8217.37	13561.2	16130.1	6775.89
SLC25A3	5997.8	5189.84	2333.01	4200.74	2458.64	2944.88	4380.88	3627.94	2989.22	3533.37	1927.03	4551.74	2528.79	3968.25	6089.16	4867.12	1286.23	3679.4	4499.16	3814.88	13941.6	8703.81	8123.58	3342.66	5704.67	3512.03	5678.38	1166.08	4578.49	4681.03	3823.85	940.043	4894.32	4674.59	1951.05	7664.63	4919.9	3203.83	2753.85	2522.8	2878.31	4201.9	2244.6	4860.65	5572.15	23727.1	3169.49	5189.76	6293.34
MYH9	22664.6	16351.8	10192	17448.9	10137.9	16309.8	15059.1	10963.4	11918.9	17879	13398.7	13283	18150	13482.1	20751.6	21368.8	6399.74	12457	9448.91	18162.4	82783.3	30238	21994.8	12809.3	12912.2	15471.6	18620.4	1979.9	11479.4	14534	9988.88	3541.49	12149.8	11711.4	6626.54	27361.2	19094.2	16544.7	8777.25	6991.33	8742.53	12575.1	14006.9	12236.3	12922.5	15721.8	16072.9	17102.3	21203.3
MYL1	7505.96	3952.02	3440.44	7226.72	2950.08	3140.8	4292.85	3258.98	4513.45	4250.09	4481.33	3937.39	8128.74	3361.99	5227.34	5252.82	3937.44	6739.76	3806.42	3321.73	11497.6	4903.63	7704.97	3681.61	4526.43	3423.08	3362.2	4298.94	4515.35	5522.71	4212.02	2060.78	3948.1	3855.68	4704.01	6640.72	5358.69	4677.25	2857.56	3034.96	2175.04	2513.07	3334.06	4737.63	2571.49	6003.15	2262.54	4188.87	3700.36
MYL6	18285.8	16128.4	3484.99	13572.3	8340.29	12113	11268.6	7208.23	4059.1	14913.6	5904.03	12455.7	6499.14	11004.6	17550.4	16231	2335.1	3932.65	9942.46	15712.5	48841	30697	6382.79	13584.3	12851.4	13664.2	14080.7	664.965	12809.8	15746.8	11603.3	1869.84	13439.7	12963.4	5095.13	33770	18160	3514.42	10329.6	3368.46	7860.48	12283.5	10076.7	10518.5	7142.08	3471.71	12835.3	9091.44	11339
MYL6B	26100	17365.9	7869.96	16991.5	8362.19	13773.3	12812.9	9221.19	5291.84	11693.7	6548.01	12963.3	7433.25	11512.5	14021.2	12988.7	4001.97	3853.88	11370	16875.4	147461	25667.6	9000.31	19103.9	20133.3	17455.1	22147.2	2679.8	16160.9	21696.2	24807.7	8004.55	20413.4	12067.7	10263.5	37482.6	20605.2	7700.03	10390	6424.79	9123.61	14641.4	14414.8	12334.3	17583.5	18167.6	13744.8	12225.7	13861.5
NACA	1735.2	448.368	450.897	1369.67	602.699	989.177	778.18	823.506	1626.67	837.464	893.209	1303.95	856.789	737.182	1178.91	839.198	249.378	1283.61	1213.17	1027.92	7413.02	1341.2	309.956	474.662	577.217	2217.8	578.227	197.105	541.137	325.285	384.161	613.705	301.189	1054.49	1711.98	3171.43	1055.75	520.115	793.271	265.743	932.199	555.121	414.725	654.61	1127.83	410.735	312.924	322.623	6447.05
NAGK	1363.38	3176.38	1547.45	1947.39	2411.27	1912.96	1527.91	1041.25	5344.04	2498.49	947.73	1937.3	1400.8	1528.26	1641.41	1048.15	1949.72	2394.95	2655.59	1010.9	22558.1	8485.49	1375.17	1486.82	881.773	11541.8	1209.37	768.068	747.481	1397.32	1592.9	1383.46	1438.11	2002.07	1472.53	13641.6	3566.77	1456.39	1886.7	897.366	2593.94	1326.56	1687.38	902.667	963.858	1426.27	2265.93	3874.47	15061.8
NIBAN2	5640.99	4186.33	2176.37	3910.23	2091.61	2652.74	3047.21	2697.6	2854.24	3132.37	3371.01	2905.76	3747.46	2850.89	3178.54	3454.85	1372.39	2744.42	1907.24	4178.37	9576.67	7432.58	3275.35	1513.12	3526.05	3620.57	2793.85	549.318	2113.96	3449.51	1905.25	743.611	3220.09	1908.03	1426.19	8097.3	4775.31	3430.87	1409.33	1506.75	2154.2	3577.88	2911.11	2739.78	1873.9	6035.08	3891.01	3528.03	2123.68
NONO	7782.45	7018.18	7964.04	6263.88	4652.83	5042.79	5998.96	4073.73	2464.61	6782.01	5135.74	4729.75	5203.86	6231.31	6827.21	8166.04	1457.42	1988.79	3041.93	6712.8	15651.2	6824.82	5889.09	3369.22	6318.34	2573.83	6754.7	733.735	4993.23	6765.43	3580.39	1469.81	4499.86	4419.23	1752.21	5658.03	5002.74	4998.4	3140.02	1736.58	3469.58	3746.56	3958.42	4514.52	3771.3	26497.4	4647.67	3581.28	2244.86
NPM1	18105.3	10568.5	7119.85	16808.9	10155.9	13317.3	17326.6	13270	7836.93	17117.2	7920.76	16972.3	16758.6	15104.1	16084.2	24000.8	4470.32	14091.1	12504.4	17938.1	31743.7	16705.1	5745.08	12762.6	17561.8	7523.5	20471.7	2009.63	17394.8	15548	10621.5	2282.34	16595.9	11965.4	6687.15	13801.2	13617.8	6169.84	9215.34	5041.58	9480.64	10482.5	14911.8	14155.1	7469.98	143270	17423.7	19363.8	8936.15
NCL	46152.5	27003.4	33329.5	33311.9	18997.4	25985.7	30045.5	20055.4	16226.1	31421.7	32084.8	18758	48329	28044.4	33253.4	37257.6	17058.8	22545.4	8762.64	34506.6	28945.8	26525.4	56451.9	11383.7	17340.4	5708.1	29647.2	2049.59	11273.9	17188.4	12352	2657.68	14436.4	11405.2	9384.11	15461.7	16958.3	38536.5	11614.3	15039.7	12986.5	16063.2	25297.6	18101.2	13459.9	43562.1	15569.2	14332.9	3182.18
OLA1	6977.85	4177.53	4561.8	6488.04	4152.08	4487	5637.58	4127.4	4003.92	7192.96	7952.13	5072.76	9292.12	5787.68	6954.99	7939.79	2817.39	6039.99	3057.33	7263.34	15896.7	9589.41	10983.8	3471.13	4275.59	3003.4	6573.75	533.307	2939.47	4540.92	2655.86	845.159	3907.83	3035.21	3650.4	6677.93	5445.17	5479.1	2396.94	4074.35	3234.02	2856	4400.17	4873.03	3253.83	9687.88	4988.2	4806.38	4689.87
DDOST	3971.65	6188.27	1336.73	4998.16	2736.02	2937.27	5181.56	3772.81	1586.25	4435.56	1565.14	3465	1163.15	4957.9	5650.31	5342.83	2847.78	1406.82	4459.88	5408.19	16139.7	8294.92	1106.42	3977.85	5503.3	6269.95	5352.96	1997.58	4722.02	5760.5	5385.27	1305.92	5209.92	3875.82	1331.85	9833.82	5764.98	1282.57	3281.36	1937.71	3468.97	3723.7	3393.17	4608.89	2529.74	1049.84	4611.97	3331.38	15853.7
PA2G4	12501	7926.24	6971.22	11915.3	6344.06	6684.9	9011.8	5991.01	4313.24	9564.54	7370.32	6505.59	11148.4	8726.15	10586.5	12093.1	4553.39	8201.63	4865.09	10469.4	28373.6	18578.7	15748	5140.82	7120.94	6405.48	10859.5	1572.67	8079.06	8004.63	7433.5	2419.28	5630.11	5018.05	4005.03	17322.8	8701.08	9861.61	4168.12	3723.85	6013.76	6148.18	7063.93	7539.08	3910.11	40170.4	6486.96	6649.06	5413.7
PABPC1	14003.2	7691.29	5972.72	11002.9	5118.88	7735.19	7465.26	5393.83	3966.53	6601.99	7274.23	5866.04	9275.47	7855.32	9532.32	10864.6	3854.3	4757.52	4866.73	10433.7	24074.2	16468.9	11913.3	4853.28	6879.94	5448.29	8285.32	325.943	4920.94	6104.64	6232.66	897.175	6354.47	4674.24	3197.83	17051.8	9254.71	7349.29	4322.98	2680.82	5119.52	5875.1	5518.74	7892.79	2726.03	13770	5376.91	4520.78	7932.72
PARK7	11791.8	11730.4	3829.64	8577.12	9628.28	7303.17	6904.7	10377.7	7199.32	14147.9	5897.14	7753.9	9461.23	8054.49	8014.53	10663.2	8266.76	7091.22	10039	5770.28	41740.8	8077.8	6796.56	5550.18	8236.67	16057.5	6921.97	5155.33	6495.19	8417.25	6908.91	4082.16	7451.06	8755.04	5048.67	12648.8	11578.4	24195.8	10385.7	5169.53	10188.7	5730.83	5979.52	10138.4	9059	86502.2	12470.8	14765.9	15338.7
PCBP1	3738.06	3856.49	1334.2	4625.4	2736.69	4480.85	2528.6	2270.74	1714.59	3991.75	1290.51	3175.65	2300.78	3473.13	3464.66	3662.57	600.187	826.205	3100.56	3256.19	25421.9	10615	1627.27	4365.54	3165.99	6284.03	5281.86	591.713	3882.9	3931.58	2568.38	947.437	1528.22	3312.56	2274.63	9820.6	5092.26	738.83	2146.35	1043.35	3290.42	2625.34	2201.21	2289.53	1222.52	2673.43	4283.01	3576.87	7515.95
PCBP2	6696.17	6165.62	1345.21	6188.52	4578.24	4039.72	6249.54	4706.25	1607.67	6009.15	2629.54	5617.16	3693.21	4968.74	7280.43	7550.84	1175.24	2721.47	4984.01	6239.6	17412.1	8994.85	6984.42	5860.66	9292.26	4801.72	9184.82	723.091	5280.6	7606.87	4335.92	3465.24	5522.77	3779.44	2216.2	7650.54	7716.27	2742.48	4698.39	2050.68	3995.44	4726.92	4460.64	5459.19	1470.86	2062.37	7863.85	5562.46	5146.45
PCNA	9785.68	8866.24	1876.37	10085.1	6183.65	5326.54	13232.9	10592.1	2319.76	11517.6	2331.85	5751.53	2106.63	7693.81	10054.6	11948.6	1348.73	1031.33	5036.45	8633.54	7841.91	5704.01	2399.47	12279.6	16214.1	847.041	9123.52	913.542	16749.9	12685.8	12358.3	2907.32	10754.8	8770.51	2976.48	4282.02	7876.45	1305.4	7992.2	3416.95	6497.89	7016.66	15181	17575	5888.56	22342	10488.8	10278.3	4394.3
PDCD6IP	4862.53	4401.55	1582.65	2935.62	2186.52	2107.72	2971.89	2988.26	2116.01	2655.44	1679.15	2673.02	2595.83	2622.56	3548.52	3631.52	1100.52	1494.11	1899.82	3139.55	35158.8	10762.3	2948.53	2088.31	3664.49	8330.4	4182.39	791.834	3200.96	3870.49	2373	754.923	2894.74	2100.28	1761.77	11471.3	5878.24	2656.79	2031.78	1313.57	2989.25	3714.57	2779.8	3778.75	2790.56	7431.97	2848.51	2421.88	5539.75
P4HB	18560.6	18358.7	3435.25	13216.5	6392.24	10978.2	13191.1	10197.6	7350.51	11741.3	8469.98	8680.35	5368.72	10326.7	14356.7	12596.9	1182.56	3851.75	13467.6	12355.7	80313.1	36657.9	3396.63	14241	13026.1	12462.5	17708.2	1587.52	11865	18025	12601.2	2960.25	16969	9477.53	5457.35	45610.9	20793.5	2349.92	8823.9	3018.9	8076.85	10508.3	13868.2	14012.2	12192.2	26580.6	16179.1	11253.5	8549.67
PDIA3	20964.7	17198.4	5253.72	19486.1	9378.91	13300.4	12745	11383.9	5388.77	14525	6241.78	11075	9024.35	16509.4	18177.3	22863.8	3707.01	7229.71	14526.3	15868.6	71784	34129.2	8178.29	19162.4	15540	10849.1	19641.8	2017.44	11999.9	23844.6	9891.75	2571.78	19818.2	11917.9	4355.29	37353.5	22709.1	5108.97	12957.1	4165.12	8563.84	12951.7	18864.3	23378.3	8999.47	35207.5	13497.1	10245.4	11408.5
PDIA4	4941.68	4143.95	2323.56	3000.74	1586.72	4204.16	3849.56	2441.72	1920.79	3584.48	2317.31	2656.49	3826.69	3290.95	4974.6	8787.91	1653.79	2360.72	3298.64	2931.28	15010.7	6311.92	4005.75	3873.49	3047.59	1537.76	5690	526.098	2447.75	3017.45	3656.37	961.682	3513.53	2625.63	865.066	4906.89	4255.16	2710.78	2238.04	1226.49	3171.78	3013.1	3053.07	3819.02	1942.15	10314.8	3196.85	2370.44	3267.42
PDIA6	3084.34	3660.58	679.231	3479.56	1682.23	2625.86	2652.4	1990.83	1536.02	3380.07	1613.66	3113.05	970.845	3069.34	3247.63	3896.26	235.636	731.831	3448.18	2285.85	38541.1	8034.79	916.092	4093.43	3837.87	4033.88	4043.69	234.988	2668	3574.87	3154.23	622.266	3487.24	2860.66	811.558	10425.1	3924.2	305.491	2197.56	429.887	2376.46	2089.42	1917.72	4536.14	1270.2	5456.01	4986.33	5334.28	9119.79
PEBP1	8297.26	6238.74	3072.61	5302.19	4451.45	7201.23	5101.4	6162.24	11103.7	22541.6	3932.94	6080.28	2412.22	3322.68	5567.86	2491.96	4235.65	3924.16	9580.84	5999.19	18096.1	8868.51	3389.66	3457.77	6100.46	11366.6	5177.24	2067.85	3753.16	3905.36	6181.81	1919.26	3258.35	5443.18	3002.88	11484.4	7167.83	28375.3	2657.19	2986.6	4905.48	3647.34	3127.98	4662.26	5483.6	61488	4979.12	8723.5	6531.71
PFKP	9960.98	5148.75	3782.64	6098.3	3659.98	5563.18	5876.19	4880.64	3360.02	6678.16	4368.89	4088.64	4170.02	4849.97	5650.44	7139.88	1813.9	2612.41	2686.92	6878.8	9432.38	5257.54	6214.92	6189.59	5819.93	1859.23	6648.69	508.157	4802.53	6686.94	4073.68	825.316	5602.29	3208.44	1804.99	3688.89	5708.69	4860.88	3378.38	2035.6	3016.29	4704.91	4602.66	5694.18	4268.97	1712.69	4971.92	5319.95	2480.56
PGAM2	8408.01	3273.67	2123.61	4471.53	3295.88	9137.56	7558.94	5420.26	11527.5	7796.29	10997.1	7474.44	2395.18	3573.59	5343.58	5801.81	1062.65	1860.14	5865.92	4832.72	79468.9	13279.4	3887.34	3264.47	7193	10770.2	6350.26	1065.08	8664.48	6091.98	7687.25	1928.82	5151.39	5457.55	4816.84	18880.5	10516	1142.81	4115.48	2839.07	4770.41	3113.68	3025.22	11767.3	12475.3	36971.2	10388.7	21374.9	15554.6
PGK1	57045.2	31992.3	13390.4	33957.2	17642.1	31938.8	51968.8	28064.4	16267	41498.4	21536.8	37429.6	15696.5	22550.1	27989.4	29823.8	7583.98	9494.18	31942.6	34822.5	76294.2	38743.4	11842	34697.6	46474.3	37706.2	52887.9	5895.13	39040.1	67460.7	23470.6	6707.88	40003.6	34521.5	18148.8	40284.9	40836.2	11178.6	25588.8	14721.4	18934.3	34761.3	36313.5	39711.9	44818.2	84214.2	35061.6	43223.8	38320.7
PHB	6566.24	3103.44	1251.48	4042.34	2865.6	3296.1	3821.96	2213.42	1341.01	3224.92	1210.17	3973.07	2038.56	3514.38	5159.74	3598.72	695.597	1632.74	4027.22	4002.69	7135.11	6263.07	1728.25	3878.43	4344.35	3878.01	4905.59	781.129	3885.48	4264.16	4203.13	1073.46	4122.01	3592.25	1091.55	6210.1	5301.06	1564.56	2648.09	1279.13	3295.88	3776.76	2196.4	3763.29	1948.78	9438.93	3296.25	3810.91	7024.21
PHB2	4141.96	2580.28	532.652	3537.41	1620.87	2782.54	2935.09	1686.34	1298.21	2415.49	1185.18	2928.75	1031.93	3024.69	4459.05	3093.28	602.857	1266.27	3134.33	3596.31	9326.96	4604.51	2018.51	2991.22	3425.56	3292.31	3572.58	416.714	3738.01	3817.03	3533.63	1170.61	4500.76	2958.81	989.934	4798.94	3881.2	770.755	2273.96	1067.65	2538.85	3141.59	1603.11	2706.62	3321.44	15209.7	2580.49	2785.67	6624.17
PIP	12620.4	28892.1	19667.2	4993.7	6751.75	6552.17	6646.14	4476.51	63263.7	22504.5	30505.1	29362.9	27372.1	7665.63	4827.84	2549.81	5965.57	14834.9	13265.6	3189.84	6714.41	3344.63	7295.95	3853.51	5811.31	10913.7	17732.4	10123.1	6402.97	5938.75	22246.8	16125.7	4255.16	8920.3	17162.4	3791.65	5650.29	5526.36	4750.53	4888.31	4164.61	5397.39	6818.11	13960	16340.5	2110.52	34756.7	63249	17925.7
JUP	3479.36	46736.6	16886.2	16225.7	49423.8	36571.6	31975.3	4426.15	38892.5	17513.5	21044	30878.1	8477.97	81554.4	25423.2	22633.6	37025	80197.4	32726.3	9664.65	55195.1	36618.1	5904.01	3391.42	3419.6	186333	9640.13	20681.3	6311.8	4171.39	24648.8	28532.6	3361.14	6485.04	9573.18	48167.7	13197.9	14358.5	26805.1	27386.6	69928.9	18802.3	6895.83	3786.73	4597.68	3130.35	13088.9	12064.8	182185
PLEC	16005.2	10494.1	7145.38	13155.6	8105.64	10135.7	9050.73	9471.77	5893.05	9500.61	6662.61	10745.7	10965.1	9154.34	13856.4	11835.1	5372.43	7155.23	7888.4	11924.1	38635.9	21423.5	11926.1	8152.57	9111.3	34115.6	14745.8	1549.74	6448.86	11046.7	5361.62	1640.95	9105.64	5025.09	3364.59	23200.2	15575.5	9419.54	6556.11	3975.89	9957.48	12429.5	8023.84	9354.41	5471.06	15151.8	7437.03	5185.97	24306.7
PLIN3	2430.61	1902.16	449.577	1353.46	1203.33	1147.52	1017.79	687.752	540.783	1651.32	681.411	1050.06	799.938	1733.68	1794.69	2190.24	316.476	499.896	1083.38	773.781	12020.9	3639.07	642.271	1505.57	1887.1	1043.21	1413.61	320.161	1524.17	1810.32	1509.87	271.35	2066.58	1297.51	411.454	4074.28	2206.87	527.594	836.398	349.719	1348.56	1830.12	826.184	1120.92	1423.24	5700.21	1364.84	1484.35	1040.73
PNP	3346.71	3933.32	2919.71	2750.66	4890.35	2173.19	2493.01	5911.79	9807.99	4583.83	4112.66	3288.41	2410.32	1275.94	2001	1924.55	6571.83	3079.68	9813.34	2435.75	19124.6	3212.19	1649.1	2003.1	1403	19585.4	2560.22	4870.92	2022.74	1265.41	2659.84	2179.43	2259.25	4185.41	3312.27	5246.52	3288.16	4517.2	3154.64	3387.96	6893.84	1837.45	2436.65	1903.78	11124	772.238	6115.57	24805.8	6082.5
POTEF	438142	288078	102735	288705	149936	289770	256688	201459	407468	298130	182765	225760	161369	220534	297317	278265	60535.7	131767	234642	287175	390725	379632	123822	237144	292427	214378	235014	34335.7	231843	322972	216072	41946.3	252173	194886	130008	459546	407787	99156.7	207459	87623.1	153747	230516	217272	292702	191520	678264	360769	310803	302731
PPIA	21098.4	13832.5	4214.48	14414.2	13034.7	12896.7	18661.6	9770.71	9404.83	15033.5	8811.97	17033.6	7243.16	12543.5	15788.7	21332.2	3209.62	7927.76	13638.2	11265.3	93776	32472.6	5651.99	16450.1	19681.4	27028.5	24532.7	2969.47	16645.4	15111.5	19653	4577.59	15199.3	18445.3	7837.1	39014.2	36496.3	2033	12121.5	5420.1	16920.5	16167.9	17497.9	24468.3	15208.2	6980.5	16232	14482.3	13360.9
PPIB	15698.2	6373.36	9611.54	12645.6	6957.72	9447.56	8619.32	5809.72	14356.7	6835.69	12228.9	17003	24744.8	13129	16064.7	14313.4	10168.7	22793.3	13065.5	8562.02	20293.2	10544.5	18364	2166.65	1943.18	5454.76	8339.18	913.143	1893.42	4965.59	3882.85	1075.48	3039.8	3112.65	3541.41	9088.93	8412.38	12941.3	2378.73	5447.19	5203.07	4114.51	7562.12	3828.37	4219.75	13394.3	9769.63	10209.8	9793.17
PRDX1	16326	18102.7	12309.8	16571.3	18120.2	19213.2	14736.6	11361.1	39649.4	23650	20646.4	17071.6	22133.9	14384.5	15311.6	15006.7	15338.8	20697.9	23020.5	8956.11	48712.2	16106.2	13099.9	8527.35	9756.96	58836.9	11769.8	8955.64	9452.63	9134.05	14456.7	7815.58	9709.56	17605.8	14339.5	22335.1	15774.7	12705.7	12122.2	10298.1	22126.9	11312.4	9900.39	11960.9	12968.4	123520	21852.9	35005.3	27235.9
PRDX2	30407	49353.3	20006.2	27938.8	30868.8	31180.5	36544.3	23845.7	61978.7	50721.8	31407.9	28377.4	25632.1	24893.2	24628.1	28371.8	57451.6	31631.7	46129.9	20688.8	34477.2	33455.5	14132.4	25146.2	23615.1	186323	42127.2	34521.9	23402.1	18250.7	28649.5	18905.5	23147.1	46161	24560.2	48044.9	25665.5	22652	32977.1	24803.2	59647.4	34247.3	23255.1	22830.2	13402.8	165854	46558.1	52545.4	76494.5
PRDX3	3285.52	1184.5	1268.98	1948.79	1465.98	2176.66	3604.35	3713.15	3057.77	2516.53	3225.66	3977.34	5493.23	3906	4486.05	4147.54	1586.01	4020.75	4102.75	1214.12	9999.3	1830.14	2773.61	1399.61	2008.59	2433.91	4205.52	2497.01	2207.58	1723.3	3009.86	1589.68	2190.24	2100.52	1625.02	2626.16	2489.68	1012.8	1885.81	796.345	2003.77	1512.59	1434.26	2789.39	3349.68	21192.3	4741.58	6682.2	2582.43
PRDX6	10022.5	7022.65	1922.13	8458.32	3548.32	5573.53	6678.37	4974.71	5118.28	7261.55	9412.86	6679.84	3168.59	6575.85	9723.36	10363.6	1345.22	3202.63	5313.2	5641.9	58523	17277.8	2150.89	7111.56	10783.5	13512.9	12472.4	1491.49	6785.03	6781.88	3424.98	1872.86	7467.22	7141.78	2013.25	18248.1	9862.29	1317.3	6087.01	3054.92	7070.02	6745.71	4613.41	15518.8	5304.07	44379.5	8931.55	8785.05	20444.3
PRKDC	4106.57	3879.1	2129.92	3150.19	1923.92	2463.88	3454.59	2188.52	2620.98	3139.97	2229.41	2328.76	3217.76	1799.33	3710.6	4069.23	1437.68	1838.99	1593.5	3044.67	10451.1	3720.76	5070.38	1303.56	2707.82	2069.05	3268.97	1345.48	2624.52	2797.46	1999.2	1029.87	2615.13	1826.39	1335.72	3731.7	2616.1	3702.24	2092.4	1301.15	2006.27	1652.83	2891.93	2791.06	2759.07	13927.4	2765.22	2910.38	3815.34
PSMC3	3357.9	2431.04	2716.54	2447.22	1819.89	2073.34	1988.84	1686.32	1924.68	2802.67	2123.86	1743.46	2426.13	1687.08	2679.52	3064.27	920.064	1623.61	1528.1	2116.35	8299.98	6050.65	3783	1792.92	1659.99	2608.21	3458.19	202.254	1780.29	2099.98	1779.21	357.886	1762.46	1052.87	565.937	6608.12	3506.46	1187.25	1081.08	673.049	2051.28	1680.17	1874.05	2274.32	3838.39	8945.85	2058.43	1699.51	2540.89
PSMC4	3371.46	1470.92	1295.69	2454.82	1538.05	1610.66	2015.32	1465.03	1116.81	1986.69	1484.82	1519.5	1718.73	1765.47	2129.56	2316.72	824.778	1114.72	1539.68	2275.83	14833	6604.47	1434.36	2195.09	2138.84	2107.54	2896.85	604.136	2040.52	2841.6	1880.37	650.382	1709.3	1290.31	1181.6	6128.97	3310.7	1044.26	1301.27	709.408	1409.13	1875.36	2138.42	2013.49	1317.73	2243.36	2189.01	1947.65	2550.84
PSMC5	2168.59	1139.32	848.22	1808.25	865.717	1118.92	1262.29	1211.28	913.103	1494.66	1079.29	1040.35	1581.1	1159.01	1451.18	1383.3	234.432	930.33	1091.3	1359.13	19615.9	2903.64	1459.63	615.49	829.126	1375.44	1729.58	361.087	833.234	1006.84	1165.09	446.066	943.713	777.637	757.758	3548.43	2216.72	798.061	744.795	393.323	685.412	1190.15	1273.78	1266.45	1405.58	992.799	1203.27	1225.78	1816.65
NPEPPS	2242.84	1906.73	837.498	2504.11	1573.44	2530.64	1876.94	4370.2	2596.4	2518.98	1712.43	1711.08	675.669	1158.44	2023.28	2006	4999.86	1913.57	3163.22	2349.94	14946.2	5034.95	1054.77	1523.79	2515.19	9865.64	2816.39	960.629	1367.47	2992.74	2092.74	1584.42	2110.3	1356.36	1326.55	6578.15	2780.98	1368.7	1577.96	1033.84	2439.55	1812.63	1837.41	2113.41	1024.12	914.035	2706.86	2990.11	11449.8
PSMA1	8590.25	12172.2	3719.82	8843.85	6711.29	9368.63	8347.39	15399.4	7741.19	9321.25	4986.15	5604.78	2990.35	4359.36	7642.78	8450.08	20854.1	6333.99	11081.6	7239.71	38864.9	13012.6	3852.56	7413.36	7798.3	13646.6	9981.58	21888.5	7715.09	9345.38	8302.17	2508.59	7598.52	7365.2	4427.54	17749.7	9034.77	21755.9	6585.17	5018.19	8362.5	5854.17	7136.16	7505.46	4798.52	29398.6	6507.25	7201.15	46108.5
PSMA2	3604.5	7669.55	2169.97	5736.01	3880.5	4572.4	5178.23	8107.04	7929.81	5905.65	2568.48	4079.78	1845.28	2661.03	4613.04	4991.91	14092.8	4725.18	6820.14	4940.97	10714.9	11939.9	2549.15	4877.14	4587.02	16067.4	5175.72	13679.1	4802.19	5188.21	5467.43	1577.34	4114.15	4677.21	3330.54	14555.1	6397.45	8667.35	4175.99	3338.12	6123.55	4128.97	4391.84	4820.8	4396.28	10355.4	5390.55	4755.82	32248.6
PSMA3	3637.43	4749.32	1242.25	3855.42	3096.96	4167.57	4019.59	6766.55	6771.43	4489.87	2738.44	3100.28	1207.18	1909.94	3605.81	3975.76	10093.6	2902.93	5213.15	3448.94	28566.4	6237.31	2260.86	3810.66	3521.36	11414.7	4295.68	11977.2	3643.4	4671.36	3526.89	1013.03	3508.94	3798.29	1867.95	9497.02	3915.85	8386.33	4005.73	2464.23	4069.58	2877.31	2465.85	3284.37	2210.38	10611.8	3628.58	4790.71	11823.7
PSMA4	6751.41	7335.99	3391.77	7456.23	4718.04	7953.19	7063.27	13923.7	14344.7	8594.57	5002.62	4928.24	2930.29	4466.42	6145.03	8258.68	19642.7	6290.95	8133.49	7039.03	28048.6	13291.1	3147.49	6594.42	6936.27	20041.8	9387.78	20718.5	7682.87	8759.16	6121.61	1994.34	6982.77	7276.15	4061.62	18225.5	8947.52	14694.6	7498.3	5415.18	9718.42	6666.41	7464.31	8510.25	3858.35	19056.4	7808.18	7469.87	37141
PSMA5	4952.74	5711.1	1907.25	6443.15	3619.73	5429.62	5487.6	11756.9	6848.84	7408.99	2391.43	3169.68	1970.36	3079.72	3893.79	4660.01	11326.1	3534.82	6799.32	5032.18	27314.5	9790.85	3658.38	4729.12	4848.57	10124.7	6493.51	10815	6139.02	4487.88	5881.23	1808.05	4026.93	5230.16	3281.43	11671.5	6642.82	25482.3	5622.69	3515.83	5953.18	4626.25	4414.13	4501.44	4443.04	1658.47	3500.25	4704.36	22152.7
PSMA6	4454.87	7471.67	2196.2	5090.12	3506.54	4173.77	4542.66	9369.1	6720.96	4881.34	3680.65	4238.79	1158.55	2595.65	4637.55	4867.5	13005.7	4338.82	7002.54	5633.57	24285.7	9152.19	2392.32	4551.49	5384.89	11675.2	6654.93	13280.7	5671.22	6526.86	4906.5	1583.6	4483.48	5714.09	2068.72	12190.1	6234.52	7971.21	3331.26	4032.93	6518.54	3679.4	4198.87	3902.21	463.574	11282.3	4344.75	5011.05	27970
PSMA7	2615.93	4557.06	1325.51	3329.18	2606.51	3028.61	3456.13	7288.59	5856.88	4849.74	3453.2	2806.62	1742.6	2101.43	3154.81	3184.3	6986.81	2809.66	4909.7	2365.34	15390.5	5512.29	1139.13	2355.6	2399.24	11513.5	4175.33	8022.22	2370.68	3616.28	2800.79	1270.94	2367.85	2897.55	2019.34	8298.24	3769.8	7287.66	2825.79	1669	4703.55	2730.22	2618.83	3707.89	1726.75	20599.2	4136.91	7019.76	11274.3
NPEPPSL1	1661.51	2391.1	756.668	2569.75	1388.13	1877.36	1664.27	2877.12	2578.06	2568.49	970.214	1271.34	909.713	782.073	1687.23	1694.09	6019.5	1663.64	2560.98	1397.09	9852.69	5199.56	1252.92	1463.31	1610.86	8061.49	2284.92	1540.98	1111.74	2227.02	1980.8	332.855	1820.11	1218.59	735.459	6199.5	2164.08	3113.44	1215.26	1177.15	2642	1116.57	1189.47	1724.71	587.551	2287.94	1532.08	2012.12	10406.3
PSMB1	4724.04	5326.08	2252.54	3282.38	3557.94	6409.82	4779.42	12657.6	9391.11	5839.98	3422.03	3377.87	2263.21	2204.23	4019.52	4259.29	10915.8	3621.72	6479.3	4234.1	28319.4	8742.06	6862.15	4043.5	3939.99	16567.2	5279.61	13598.2	4330.04	4566.95	4060.33	1085.55	4059.85	4304.74	2879.55	12090.8	5765.63	6612.66	3682.81	2992.74	5599.76	3673.65	3918.97	5531.56	6363.74	19040	3373.71	4708.27	9538.78
PSMB2	4587.27	4884.8	2418.37	3633.4	3911.39	3608.14	4146.76	7950.6	6303.05	5259.92	3624.6	2845.82	2420.59	1806.66	2320.55	3817.86	7064.58	4575.83	4221.37	3528.51	15431.6	5211.77	2262.48	3375.09	2571.1	12282.4	6008.46	6162.49	2355.73	4095.73	4670.32	983.891	1905.08	2996.42	2881.32	4286.23	3464.99	6165.81	3480.52	2551.53	3774.7	3655.33	2731.71	4671.29	3596.39	5927.61	6411.67	8797.43	14472.3
PSMB4	3825.18	5361.51	1856.46	4313.83	3121.25	4511.73	4222.3	7845.64	5590.39	5615.58	2560.44	2676.43	2382.58	2341.81	4116.7	3465.91	13796.4	4978.68	6070.96	4061.19	22016.1	10501.7	3047.14	3919.05	2901.66	14850.2	5228.85	16665.6	3949.52	4050.09	4777.24	1440.4	3304.37	4170.87	1876.36	15003.3	5210.8	24742	3436.43	2417.14	5035.71	3592.88	3094.85	1793.52	3962.14	11899.3	2541.34	4328.9	8233.75
PSMB5	1928.12	4840.45	1179.94	2441.94	2122.09	2603.71	2748.93	4084	3544.15	2464.57	1266.66	1191.55	1265.4	1426.85	2003.47	2426.74	6670.33	2007.66	3842.74	2468.16	7949.47	2698.26	1118.67	2061.47	1868.47	7687.88	3487.18	8815.27	2744.92	2052.2	2740.17	1081.31	1970.08	2345.79	694.008	4142.55	1928.82	4446.73	2240.29	1553.64	3250.65	2040.12	2305.5	2068.7	4073.01	4629.92	2676.07	2291.92	13751.7
PSMB6	6514.24	12256.5	4064.74	6427.45	6410.2	7837.92	6539.91	10586.1	9967.87	8834.01	3434.48	5003.13	3376.82	3844.15	6176.12	7241.33	21771.4	7114.75	10786.3	7418.65	3601.32	10562.3	2650.47	4464.53	6142.19	14135.2	9117.87	22281.9	7597.16	7835.91	8906.4	3183.68	6567.34	6909.21	5039.41	13913.4	8278.36	14604.3	6651.73	4731.48	7839.78	6210.19	4923.62	7298.02	4889.32	20320.6	6423.72	5933.02	40717.4
PSMD2	3577.85	2002.89	1307.86	3475.74	1496.68	2034.31	1987.92	1665.6	1915.71	2013.89	2002.18	1771.44	1874.59	1809.68	2346.53	2573	493.41	896.847	1898.99	3030.57	19423.2	5539.7	1955.56	1565.55	2932.67	2734.99	3649.42	427.704	2559.98	3032.8	2299.14	355.716	1603.28	1550.69	1159.01	4925.49	3244.31	1337.36	1361.66	858.708	1955.54	2183.65	1893.66	2064.97	1834.97	3913.15	2792.79	1885.63	6004.27
PTBP1	7135.26	5659.45	2219.7	5035.3	3839.82	4370	5399.55	3793.94	1707.32	5754.37	2459.51	4589.65	2610.13	4358.4	5528.78	7077.54	1582.21	2249.46	2882.67	4891.21	13547.9	9776.85	5006.16	3996.41	5056.9	4201.66	7390.07	646.83	4801.36	5162.23	4014.36	631.008	6176.41	3887.84	2706.92	8939.42	6287.71	1609.4	3304.06	1987.92	3022.97	3688.38	3833.89	5273.08	4836.2	1598.24	5436.67	4158.34	5100.35
PTMA	72455.4	44249.7	14621.1	41969.3	25899.7	30662.7	41990.9	33795.7	17541.9	41119.1	29683.5	35045.6	26783.9	39865.7	41439.6	45092.8	11025.4	23425.9	44756.7	41188.9	216352	29052.8	32603.8	49700.7	78365.4	6577.43	51337	12572.5	57725	53066.2	37330	29634.6	72559.9	44708.3	32713.6	33520.4	36592.2	30340.8	42591.7	22963.1	21598.5	33673.9	57482.2	77424	99556.8	101525	46838	53368.4	19592.6
GART	2629.33	2056.03	828.207	2823.8	1462.7	2510.62	2500.93	2192.61	1685.59	1782.05	1876.78	2267.16	994.911	1854.13	2796.99	2620.13	2002.37	928.903	1696.02	2281.31	10720.6	3067.25	2103.26	2361.62	2793.37	2813.89	2708.87	1951.65	2521.9	2735.58	2512.93	1320.94	2701.69	2112.47	1097.8	3287.21	2576.12	1324.28	1892.02	812	1814.53	1560.35	1841.71	2202.41	3639.8	15355.9	2010.63	3202.35	2351.53
PAICS	7075.74	5324.24	2716.67	4429.8	3714.3	3458.24	5052.83	4836.28	3890.85	4301.49	4267.51	3817.53	3678.12	3598.87	4512.73	7021.54	2382.93	2893.03	4885.16	4895.29	15396.8	4860.4	4451.8	3846.85	4237.5	4463.88	4918.51	5067.34	3571.43	7791.28	4342.15	2721.83	4058.46	3618.79	2307.74	4395.7	4170.52	1904.94	2547.04	1807.14	3033.19	3987.62	3630.66	5854.69	4260.02	21867	6526.37	5023.02	5722.01
ATIC	2480.47	1433.76	602.001	2647.78	1244.33	1490.63	1846.76	943.409	1024.16	2242.61	946.335	1910.36	1188.11	1275.25	2735.17	2168.31	381.488	851.049	1611.64	2138.57	7414.15	3114.42	1426.78	1439.34	2358.47	2841.99	2747.03	546.25	1680.3	2092.05	2242.01	513.616	2273.26	1747.23	921.755	3209.22	2295.4	1440.12	1373.9	742.992	1294.51	2037.03	1747.4	1677.8	1242.93	5155.96	1909.69	1558.57	1557.34
PYGL	4604.28	4327.6	1032.11	4984.21	2110.43	2526.79	3041.65	3037.66	3574.82	3964.14	3669.69	2106.43	930.272	2413.65	4777.63	5683.17	792.029	1190.33	3494.07	5174.78	30937.8	7084.96	2135.58	2972.47	4629.36	3903.84	4559.97	328.34	2929.08	4953.38	3303.74	185.698	4247.4	3895.69	1633.38	8688.58	5099.59	1177.17	2260.5	808.044	2928.44	3252.19	3245.81	4193.36	2116.11	2453.34	6176.22	5468.6	7687.22
RAB10	2011.57	2840.47	1457.54	3851.96	1661.72	2795.24	1613.97	1924.89	2957.71	2579.48	2261.1	2658.06	2513.2	2614.1	3656.63	3208.02	1584	1065.14	1941.8	1962.47	16779.9	14721.5	2431.56	2631.37	3835.37	4755.37	2696.11	2013.68	1773.65	2001.3	1950.88	1051.52	2790.8	2182.7	933.991	16849.6	5471.04	419.433	1653.21	962.469	2669.84	1687.41	1499.28	2999.5	382.787	11132.8	2566.39	6299.95	7228.05
RAB13	10802.8	10891.2	2526.22	7380.94	4832.87	8123.94	7625.84	4117.86	5225.94	8211.87	5851.98	6087.2	5565.82	7773.3	8959.13	9146.15	2347.14	2708.54	7987.94	5960.11	38312.5	16680.8	3403.08	10467.2	10939.3	6890.28	10060.8	2814.25	9519.12	8452.81	8854.18	2179.72	10096.3	7828.13	3408.75	23975.5	10504.7	1591.01	5648.87	2096.77	4973.06	6214.66	6887.84	9839.25	2965.69	19174.8	8902.53	6278.96	12941.6
RAB14	3138.3	2508.42	1512.35	3672.39	1959.63	3187.43	2544.03	2092.82	1587.88	4614.13	866.966	2402.69	1969.38	1960.7	2666.41	3427.86	1184.54	1528.61	2366.26	3356.95	35639.8	6619.45	1070.89	1851.26	3203.19	8625.2	2884.01	1030.17	2911.1	2792.23	2465.67	617.35	2206.83	2151.69	989.551	7746.06	4237.74	1423.78	1376.08	1050.52	2538.28	2703.47	1576.46	2977.5	2806.79	12654.5	2659.59	3397.74	13852.3
RAB3D	6837.4	9452.77	1601.12	8718.11	5111.79	4713.24	4451.61	6053.13	3098.36	7511.52	2613.01	4764.45	1449.09	5141.99	6185.93	9044.11	2739.51	2197.6	4653.73	8184.42	73594	14569.8	1653.11	5284.41	10980.7	11480.4	7545.35	3053.34	4810.92	8276.71	6123.44	898.857	8324.38	6224.37	1995.32	15555.2	9421.81	1978.1	5756.15	1724.23	4354.06	5708.31	5282.2	7132.67	2893.55	3337.31	6260.28	5085.68	12967.8
RAB5C	2382.01	1377.95	691.517	2716.64	764.558	1663.86	1345.12	1160.19	801.538	1802.79	1403.44	1212.61	1153.94	1961.11	1986.9	2787.87	218.46	1215.31	1315.14	2182.86	11955.8	2689.61	883.85	1447.54	2020	742.612	1799.03	184.636	1467.55	2701.77	1632.62	438.261	2626.87	1160.72	644.215	2318.01	1778.53	976.506	950.76	536.759	1504.17	1588.67	1476.68	1833.05	1698.78	1769.19	912.792	1013.89	1938.62
RAB7A	7937.24	7910.49	1805.05	7668.99	3433.33	7682.76	5058.9	4976.22	4935.01	6903.82	2224.81	4512.39	2482.7	6053.76	5081.55	5601.13	2601.13	3137.2	4532.87	7338.44	118611	24960.5	2595.8	6350.13	9332.18	10251.7	7949.97	2530.18	6559.65	12035.1	6258.84	707.118	6939.91	4755.94	3359.93	30813.4	11348.3	2181.66	4671.92	1846.27	4763.03	5728.09	5384.15	6214.77	1588.43	5319.96	3330.88	2752.51	22645.3
RACK1	15566.8	9479.16	3359.06	12286.3	7046.8	9384.69	9630.52	7941.26	6406.23	9040.93	5712.87	9022.82	5540.08	8710.72	12287.8	12502.7	2147.22	3992.14	9566.89	10822.3	22147.8	22742.2	5598.18	8609.9	12336.6	8172.65	10975	1979.9	8181.98	11942.4	9874.6	2707.04	8487.05	9511.66	4400.46	30732.5	13725.7	4155.28	6989.06	3248.76	6748.98	8680.09	7046.24	13354.4	6404.89	22902.5	9730.21	8684.26	28483.1
RAN	48880.1	35947.4	22156.2	41767	23282.7	27989.6	37383.2	25568.7	14462.7	34786.7	26335.4	28109.7	28107.7	31252.5	35954	38358	11671.9	17926.8	24084.9	41785.1	69080.4	48916.5	43927.8	28481.4	39233	20684	45416.8	4422.51	33428	45567.1	23490.9	7149.83	36997.2	24742.7	12040	48545.9	34641.2	33880.2	19251.2	15103.8	20308.1	28845	38410.7	34267.6	32184.9	111743	23947.4	24270.2	39154
RAB11A	11727	11347.7	2351.93	8220.05	4521.25	6498.06	6679.19	5386.52	3366.45	6847.45	1972.52	7424.75	2288.49	6548.18	8569.44	8548.64	2062.46	3287.47	6289.5	6190.26	16151.9	40545.8	3341.58	8194.55	9362.87	8551.14	11151.2	1514.43	6441.29	9610.56	7138.69	1693.43	8178.99	6055.18	3548.56	48231	17702.5	2081.28	4788.31	2264.23	5787.69	7105.1	6068.23	6294.19	8881.26	15950.9	5486.61	5661.42	9278.13
RPL10A	17256.6	11037.4	2811.73	9934.29	6244.52	8209.26	10456.6	6008.34	3436.06	9511.78	3734.58	6779.92	4543.86	10430.7	11671	13955.1	1491.61	4186.73	7408.15	11944	71361.4	27634.7	3377.6	10535.9	14077.7	11470.4	9668.43	1165.45	8414.95	10582.8	5210.41	3857.06	8054.23	10770.4	3992.3	30678	13477.7	3885.31	8010.38	3146.13	7588.84	8704.45	6734.06	11549.3	6713.41	43963.8	10488.2	9534.58	6710.32
RPL11	11989	8542.34	4673.75	8642.05	4567.3	6894.92	6585.04	5486.96	4237.52	7464.4	4650.28	5131.51	7133.81	7505.09	9134.29	9397.57	2322.35	3958.05	5235.63	9420.71	60591.3	17547.3	7594.7	6663.5	7825.99	6705.72	7749.65	978.26	5172.57	8245.98	6278.39	1612.93	6219.7	6754.01	2490.22	20784.5	9040.68	6343.09	5079.86	3360.02	5131.09	5610.74	6131.96	6846.09	4991.34	17022.1	6096.71	4835.85	8153.23
RPL12	16516.2	14872.1	2723.28	15788.6	8379.27	12094.7	13338.4	8807.81	4038.83	12350.9	5480.9	9844.68	5688.94	12142.2	16303.2	16897.3	2491.11	3896.35	11339.9	13117.8	23867.6	34160.8	6782.01	11850.3	15033	13507	14010.3	843.972	9123.92	17829.7	10813.2	945.347	10746.8	9304.2	4792.53	30489.2	17418.7	5540.71	7586.87	4203.03	8504.18	9808	6418.19	12714.7	1699.02	17740.6	7318.3	10297.2	10165.4
RPL13	22538	13111.4	8801.64	15613.8	7555.3	12477.2	14262.2	9572.29	5521.87	12591.8	8973.99	9659.91	11247.7	12912.1	15924.3	17542.1	4310.95	6867.03	9888.84	16564.3	45459.7	25259.2	16300.3	11282.4	16407.2	10996.9	17331.3	1409.89	10011	17425.4	11234.3	2794.55	12495.4	11258.7	5209.98	26417.6	17635.7	8215.45	8435.14	5562.95	8313.47	11055.2	9979.58	17647.4	11965.1	44045	10357	7161.07	3014.66
RPL13A	9917.7	8378.64	2543.9	8818.59	5242.98	7653.67	7507.22	6683.07	1771.1	7668.63	3164.68	4947.48	2227.74	8158.28	8556.49	12432.4	1566.35	4049.47	6069.65	10021.2	25650.2	21584.9	6273.02	7563.44	12607.7	7601.61	11190.6	883.994	6763.08	12878	5487.73	2393.77	7879.31	7992.25	5059.31	24835.2	12160	1323.74	6986.15	2277.56	6448.6	6410.4	4806.27	8084.52	10294.1	36305.1	8977.73	7793.9	7752.73
RPL14	12111.9	8660.32	2541.67	9460.15	5464.81	7870.39	9146.93	5746.35	2054.81	9941.3	3495.09	7196.72	4073.16	9175.89	11251	12687.4	1317.36	2524.01	8863.36	9947.36	49061.7	19909.3	3573.06	7642.33	10910.9	8302.02	9930.86	466.446	8790.14	13650.3	8392.85	1315.72	9630.37	8446.17	3148.22	19578.2	12561.7	3328.65	6266.48	3068.21	6747.58	8389.52	5354.43	8858.35	4133.79	2290.28	5110	3369.02	4925.51
RPL15	15060.1	7415.67	3009.59	8681.08	5835.1	6163.27	8123.63	6267.89	3726.31	8778.79	6380.87	8927.31	4406.58	7334.6	10531	11870.3	2294.05	3794.89	7517.08	10609.6	19739.8	17771.5	4998.26	9311.33	10576.7	6423.88	12558.3	1530.96	7703.8	13664.8	8089.84	2332.93	9877.91	7690.71	4547.18	14445.8	14924.2	3778.73	6696.54	2162.69	7399.97	7742.7	4983.75	10810.1	9187.31	31503.5	18626.9	15183.9	3902.79
RPL18	18461.7	10758.2	4358.23	11712.4	5452.47	8757.15	9709.87	8507.18	3530.89	8321.44	5564.13	9874.94	4981.9	8613.96	11491.4	13760.8	1762.65	6051.43	10010.6	11479	76450.5	22003.3	3169.15	12511.5	11991.7	11254.4	14845.7	1011.47	6060.54	10893.6	12680.8	2617.81	15920.9	10837	5309.26	25325.4	15244.2	3451.88	7122.79	2030.88	7970.67	9702.01	6808.95	17145.3	8693.48	18397.7	14141.6	12922.7	4122.02
RPL22	13564.7	6770.87	5302.22	10016.4	5999.04	8931.02	10717.5	7237.73	6665.51	9660.71	7088.41	6772.62	5808.96	7185.16	8112.1	11119.1	5750.77	5414	6216.07	8653.26	39802	21857.8	8239.64	5965.1	9026.51	6501.18	7970.35	781.033	5914.83	6652.08	6419.61	2498.34	7304.94	6543.11	4231.31	26828.8	10859.4	8969.05	6101.02	3767.6	5653.93	3584.2	5478.62	15865.5	7287.39	27776.8	9741.76	9112.84	27441.1
RPL23	7118.42	6058.35	1021.09	6175.38	3152.74	5444.52	4910.96	3862.31	1571.46	4012.67	3367.69	4174.82	3448.24	5816.58	6698.03	7140.68	737.607	1697.25	4410.25	5471.34	40529.7	12252.3	3761.51	5529.62	7471.6	4089.24	5929.02	493.076	3766.61	7879.69	4223.49	1231.79	5847.17	4504.17	1832.43	11545.5	8628.95	720.506	4824.3	1823.17	3929.64	4794.78	3825.23	7184.01	2873.2	10638.4	6047.6	4869.85	2715.56
RPL23A	24067.2	19014.6	9140.47	19958.9	11696.5	15274.7	17661.7	13952.4	10543.7	15522	8562.04	12537.3	8676.08	14702.9	21631.3	23688.9	3181.47	7603.93	15525	18845.6	99702.2	39252.3	17125.4	15079.7	16945.2	17529.5	21693.3	3119.69	16449.9	18666.7	12024.4	5556.9	14313	17341.3	6746.47	40654.7	20304.7	12490.9	11069.9	6700.08	11375.9	12197.5	10418.4	15758.2	13092.6	9253.8	14762.1	11193.2	4520.61
RPL24	7465.81	5942.86	527.89	6699.74	3687.08	4512.78	5485	3848.02	1140.54	4684.77	1677.63	3533.6	1924.58	4869.53	6450.07	5619.2	695.463	2114.85	4286.39	5613.23	14944.4	11563.3	2211.22	5999.61	7383.43	3782.12	6230.95	366.669	5707.56	6745.33	5138.4	1033.79	3753.99	6088.12	1331.03	10495	7080.23	819.206	3864.05	1448.57	3922.81	4913.85	3082.48	6771.9	2763.52	5106.77	4547.57	3327.97	1275.62
RPL26	12576.7	7721.57	2271.96	7853.2	4205.03	6448.71	7138.59	6019.68	1378.03	7121.82	4338.07	5787.95	3551.51	7047.26	8899.72	10729.3	1510.02	2477.99	6635.56	8429.97	44018.5	16843.5	3513.12	7438.81	10977.5	7799.17	9574.69	2633.12	8054.3	10168.4	5900.99	1986.5	9046.14	7300.68	3158.31	19934.1	11224.5	1982.82	6064.63	2218.96	5547.72	6423.52	5682.64	9952.37	8020.53	56431.4	6071.6	5645.57	3088.05
RPL27	15387.8	10539.8	2160.06	9861.18	6808.69	8644.76	10748.9	8031.78	3684.29	7346.39	2856.01	8452.88	2433.39	9208.07	12263.9	14582.9	1027.8	3724.52	8929.37	11710.9	41071	26603.9	2541.52	9412.2	15298.3	5991.91	12234.6	888.088	7212.16	14162.4	7188.16	1425.12	10144.1	10769.3	4050.77	26167.7	16646.7	1410.09	9086.65	3385.37	8081.96	8893.7	6332.1	15657	7625.92	11951.4	7393.19	5378.41	2640.01
RPL27A	17605.5	15030.3	5004.21	10702.7	6419.57	12685.9	8807.41	8778.58	3419.63	8137.01	8338.67	9759.26	5601.01	10508	13021.7	14126.9	3083.24	6839.5	8995.67	13897.4	16684	24260.2	11881	10424.3	14198	12513.3	10108.4	1445.17	9821.06	12465.5	10041.6	2897.65	12255.7	7003.76	6545.09	23645.7	15399.4	7256.56	6921.27	5806.82	6117.71	10624.1	7576.74	11360.4	7514.26	13023.3	15904.5	12981.6	3844.12
RPL28	9802.48	7174.5	2762.22	7047.64	3611.81	6177.06	6977.8	5159.7	1894.42	6090.48	4501.17	5055.19	4793.44	7270.5	9044.36	8838.93	2057.87	3427.06	5713.57	8420.03	43395.8	13530.8	6889.73	6515.47	7841.28	3936.11	8086.44	734.9	5607.41	8171.6	4712.12	1041.54	6855.91	5217.06	2130.2	13759.8	9224.5	4494.39	4119.19	2675.32	4727.36	5732.76	5167.1	8197.53	3090.66	9395.92	5900.07	4318.07	1577.73
RPL3	11431.9	7232.6	3974.55	7373.87	4303.55	7050.63	6765.57	5172.18	3258.44	6984.61	4892.46	4807.1	3868.71	6952.08	8815.87	8853.65	2181.09	4387.88	5288.58	8024.34	27420.2	16662.1	8278.45	7267.61	9640.01	5878.76	9348.84	1487.15	6117.88	9720.73	5440.36	2004.05	6467.25	6605.67	2864.99	14974.5	9696.84	3297.55	4642.68	2092.44	4293.65	6023.29	5107.58	7118.6	6847.47	53466.3	7332.36	5353.48	4335.19
RPL31	16369.3	10614.9	3497.15	13656.4	5624.82	8529.83	12366.8	7495.71	3007.75	8866.72	7488.75	9238.76	6109.72	10391.7	13250.9	14695.7	1464.7	5825.85	11852.7	14386.5	62589.5	25349.6	2646.97	11768.3	17578.9	7812.82	16260.7	1793.41	11673.7	17941.6	13664.7	2843.21	13085.6	12250	4294.37	25860.9	17441.8	3611.55	9017.57	4084.55	8655.01	11261.3	9692.28	15725.7	23787.9	61906.9	12925.9	8679.63	6086.36
RPL35A	14129.2	6429.39	1890.1	7855.18	4922.82	7039.91	8260.2	5459.6	4511.75	7163.78	4430.99	7424.24	3516.58	7778.37	9859.63	10206.2	1516.59	3754.62	6174.76	9827.67	41965.1	16589.9	4689.3	6884.46	9563.85	5727.24	9318.37	381.844	7170.21	10211.5	5020.86	1174.2	8406.62	8766.02	3271.94	18628.9	11515.5	3127.6	5568.71	2303.82	5860.57	6853.89	5022.42	10273.4	7350.22	36954	5555.52	3866.06	3655.64
RPL4	16953.5	9619.45	2272.16	11471.5	6025	9318.39	11476.1	8054.76	4071.24	8992.18	7118.64	7448.12	5983.7	9979.75	12870.9	14515	1908.75	4132.63	8432.32	10838.1	61062.2	24658.8	6397.03	8671.12	11835	9952.8	13325	1041.34	9036.95	12910.7	7183.7	2271.16	10381.1	9293.1	5318.57	28227.7	16444.4	5505.29	7759.85	3068.52	7130.4	10335	6870.71	14957.9	6509.1	54200	12481.8	9751.76	3676.51
RPL5	9328.12	5580.87	2165.29	6597.33	4098.88	5415.79	5809	4405.67	2413.28	5927.37	3844.82	4489.8	5112.52	6046.98	7601.57	8051.23	1312.23	2818	4560.39	6372.05	63055.5	15185.2	6055.43	5953.52	7626.43	5758.1	7922.95	633.601	5308.21	7429.09	4849.77	1909.9	5894.77	5550.88	2351.36	16597.7	7605.74	4412.98	4669.48	2188.33	4506.35	5599.86	4723.37	6669.3	5640.78	13199.4	6113.1	3896.09	4273.87
RPL6	22896.8	13988.7	5178.81	15305	8260.48	9679.45	14780.6	8901.28	4499.5	12332.8	7767.17	11177.2	7408.03	11742.9	16712.1	18825.9	2349.71	5192.2	9739.04	15471.3	34649.3	30968.2	7233.86	10397.2	17310.8	12761	16305.6	1873.47	11752.7	17416.2	10977.5	2585.36	9737.68	13278.9	5977.71	32863.9	20029.5	2981.49	10397	4084.14	8896.34	11193.3	8529.48	18989.6	13052.8	65071.6	12252.8	9743.85	8958.03
RPL8	16139.2	9298.94	5050.86	10498.6	4906.5	9114.85	9141.5	7406.92	3094.9	8402.49	5748.91	7142.58	6465.59	9166.89	11661.1	12742.3	2333.43	4219.5	8377.12	10892.9	97028	23125.8	8290.32	8545.43	11748.7	9757.78	10686.2	758.746	7782.34	11993.4	8816.34	2035.31	9015.32	8734.28	3595.6	24260.2	14479.8	4448.67	7647.98	3144.61	7759.92	8063.16	7151.78	12886.3	5322.05	47678.7	8909.98	6745.12	3072.81
RPL9P8	9488.75	7090.7	4544.25	8212.75	4745.8	5343.59	6262.95	4347.73	3031.6	6180.08	3407.21	4945.32	5851.52	6278.43	7263.1	7804.65	1827.27	3476.59	4118.1	8161.64	31519	13397.8	6751.19	4294.61	7142.85	6136.14	6192.57	529.812	4482.2	5172.3	3789.39	834.687	3075.86	3980.52	3216.68	13926.8	6282.64	3135.81	3144.27	1904.56	2862.77	3741.95	3402.84	4397.53	3998.2	3848.45	5857.81	4155.15	3942.25
RPLP0	11253.1	8092.78	1857.29	8591.99	4479.28	7924.74	9396.42	5154.11	3864.98	8148.83	4839.24	7382.6	5801.54	8720.41	10066.4	10014.9	2058.97	4221.05	7040.58	9289.21	89411.3	20358.3	6036.94	7397.12	11308.9	9607.41	11883.6	422.87	6252.98	10844.4	6569.99	2037.19	8163.19	7550.61	4023.22	21930.8	14251.2	1005.54	5856.89	2379.48	5931.11	8883.92	5358.89	9662.43	9140.72	8674.08	8784.4	9772.75	5905.27
RPLP2	7089.11	1648.28	3111	2522.29	1298.27	5209.97	4747.69	2675.68	4381.57	3189.43	8941.44	3654.43	9355.55	4930.45	4116.49	3262.6	484.228	1904.68	3652.55	2026.69	15535	4847.4	1307.26	1839.04	2508.74	2014.17	4065.96	1094.11	1548.27	1686.47	3017.78	1040.83	2813.85	2302.45	3273.77	5280.08	4637.54	972.996	2227.13	1420.66	1273.12	2464.89	1518.51	7908.16	3259.42	10278.1	12943.1	13952.8	19388.7
RBMXL2	9863.28	6685.16	4263.81	7462.77	4830.92	4691.17	6704.44	3913.67	2200.28	6069.81	3595.98	4689.23	6145	4833.84	6143.95	8892.91	2415.23	4376.16	3691.29	6381.76	18485.3	6944.6	5760.32	5209.85	7375.85	1276.75	6819.57	835.55	6032.48	6359.97	4551.27	1043.99	5336.72	5562.34	1455.86	6163.38	6351.75	3256.9	3547.23	2016.97	3208.22	4293.49	4994.36	7477.52	2497.31	11602.3	4886.59	2776.2	1260.76
HNRNPA1	28994.6	15258	9394.66	15574	10694.5	11457.5	17878.5	11358.4	9354.45	13832.1	16319.7	13895.4	16687.4	15119.1	12907.2	17218.2	5324.1	9285.92	10166.6	12933.8	48169.7	16493.2	15496.1	6523.6	11818.2	10213.4	19008.3	1501	8894.93	11656.4	8599.15	2355.23	12483.5	11259.1	7173.87	13056.7	12628.3	7738.63	8341.27	5919	8402.51	6928.92	11185.4	15514.5	9312.12	8805.49	9312.37	9525.06	4689.22
HNRNPA2B1	46492.2	25628.2	20422.5	32588.6	21566.8	26393.5	33976.6	22287.8	15071.8	28988.8	26980.7	23700.3	32751.4	27935.1	32470.6	37939.2	11337.8	16801.6	19584.7	27067.5	92639.7	30853.9	32119.4	22592.8	32109.3	12863	38040.6	3609.69	28188.4	25439.7	25557.4	5606.39	31616.1	18606.4	14326.1	23634.8	29544.8	20742.7	19276.8	10405.9	19352.2	22273.7	33834.7	35890.3	25858.6	86560.4	21933.8	21032.2	17586.2
RAP1BL	2577.09	1586.55	1129.12	1477.57	905.811	1509	1256.95	1252.16	2451.44	2694.99	2196.01	1372.97	1173.56	1364.04	1828.9	1671.57	1181.41	1364.46	1596.61	1514.97	8488.63	4541.9	2700.8	1447.16	1487.48	1864.45	1775.11	569.962	1390.79	1554.69	1236.77	777.739	1430.83	1309.01	1147.76	3626.3	2809.44	300.778	1493.98	443.374	1261.2	1670.47	1237.43	2070.01	1888.65	4616.19	928.893	716.846	1835.99
RPN1	3907.13	3709.1	620.159	3061.71	1759.78	2299.33	3598.61	3653.18	1803.43	3638.92	1407.05	2229.03	869.096	2908.66	3135.14	3028.74	1887.32	1365.27	2208.43	2663.11	20692.3	5984.42	782.081	2834.14	3568.44	4909.68	4663.54	2328.91	3919.9	4760.01	3245.38	674.682	3613.42	2252.41	1159.42	7185	3694.5	1709.19	2340.34	927.474	2919.51	2800.88	3506.99	4517.65	2190.44	2736.79	3131.62	1956.13	10662.6
RPN2	2923.7	3174.34	550.574	2058.92	1476.09	1516.33	3110.34	2287.15	581.286	2435.32	1101.06	1553.02	941.174	2838.16	2906.96	2594.88	1045.4	1113.83	1537.19	1840.86	12657.7	4247.23	819.58	2184.15	2348.04	2617.82	2833.68	1075.93	2276.99	2565.57	2962.92	504.771	2878.66	2288.11	400.621	5613.23	2690.44	2023.08	1733.37	636.368	1808.32	2707.12	2453.43	3635.16	2893.66	7649.32	2846.87	3097.91	4226.11
RPS10	11338.3	5693.33	4282.55	7364.74	4052.97	6082.49	6922.98	5457.83	2937.57	6949.01	6817.6	5734.21	5876.75	6488.4	7325.98	8072.91	2551.39	4556.58	6008.18	7208.47	46510.2	15201.8	7262.36	4410.43	8577.8	4526.69	7594.36	484.752	5036.56	6809.48	5625.36	1575.35	4905.43	5819.86	2852.79	13242.6	8279.87	1048.27	4983.07	2278.15	4278.63	5559.31	3841.51	6870.29	8405.01	11279.1	4495.49	3745.38	2590.76
RPS11	17123.6	10213	5687.6	11789.7	6015.5	9347.2	10693.5	8368.66	3557.15	9872.63	6017.22	8252.76	7610.91	10173.9	13743.1	14536.5	3155.92	4816.11	7521.21	13579.4	117713	20095.9	9806.31	7925.65	12760.9	5534.91	12590.9	1224.94	8933.47	11783.3	8370.33	1870.66	7671.01	7987.96	3238.1	18474.2	12881.1	5904.09	5851.54	3841.63	6596.02	8463.46	8250.5	11815.2	7398.47	65398.4	11298.7	7839.7	6863.88
RPS13	20156.9	10324.7	3218.22	14670.7	6778.51	9865.29	13037.4	9564.9	4480.7	11561.4	9256.55	9484.41	4185.01	13050.1	15172	17978.2	1423.9	3728.9	10588.3	15756.3	37103.1	29655.9	4493.8	11028.7	16489.9	8913.29	15470.7	1352.24	9989.83	17129.1	9897.18	3093.54	14229.1	12043.2	4982.84	31532.9	20515.2	2293.56	9700.48	3193.06	9167.65	12999.8	7142.95	15049.4	7041.32	16974.1	17427.4	13058.3	5449.4
RPS14	17138.9	11381.4	9770.77	13109.7	8303.22	10685.6	10908.7	7822.94	7582.75	10749.9	8759.59	8338.92	14202.3	12338	13064.6	14290	5264.6	5268.4	6870.7	13884	85716.9	23992.1	19036.9	6074.02	8909.07	10721	12948.3	1283.26	7271.95	11746.7	6963.41	2474.22	7306.79	6808.17	3846.94	23888.2	12376.9	11017.8	5545.15	2765.34	5743.04	6949.4	6152.87	10213	4477.08	34767.4	7629.37	3973.47	1986.18
RPS15A	19504.1	14707.2	3864.61	14126.5	8662.72	11311.9	13404.9	8536.97	4348	11728.5	6150	9743.64	5369.61	10806.3	17793.8	17514.4	3336.94	5194.19	8277.79	14187.8	123810	28700.1	14988.1	12103.1	15663.1	15775.6	15323.9	1451.3	7288.53	13237.4	9204.7	811.537	9734.42	10438.7	3152.37	28407.9	18745.3	3743.49	9439.42	3620.85	10181.3	11333.7	6381.07	10100.2	6089.11	15498.5	11750.6	9682.1	19502.8
RPS16	19174.5	8750.03	4763.64	9774.04	5951.06	7906.9	11147.9	7802.49	5952.72	10183	6706.42	7117.02	6246.95	8314	11990.9	12085.9	3094.46	5171.86	7235.57	11299.1	115138	19559.8	4841.26	7478.86	14211.7	11452.1	13233.1	1109.27	8674.5	12432.2	8323.83	2349.78	9905.27	10105.2	6241.65	25531.3	15251.1	3915.32	7375.34	4199.68	6507.09	9635.81	8234.63	13480.8	13588	33658.3	15258.7	11007.6	9145.96
RPS18	17462.6	11425.3	2257.39	13617.1	6675.52	9994.67	10770.5	7901.53	2609.6	10041.9	3870.73	9346.06	4866.54	10725.6	14176.2	16835.8	2067.32	3769.97	9479.7	14169.4	107057	29494.9	3043.47	10701.8	15106.3	10649	13040	871.156	10218.5	14088.1	9570.86	1716.84	12146.5	9690.88	3515.78	32839.5	17309.9	2238.67	8810.45	2806.39	7510.99	10146.8	6951.26	13523.7	10872.5	16991.1	10291.2	7621.77	5037.87
RPS2	13967.2	9662.53	4107.88	14387.4	7159.92	8692.79	10785.3	8516.59	8035.77	10093.1	8226.04	8489.67	7740.73	8607	14298	13637.5	3069.88	3220.95	8258.86	12565.2	71414.3	23449.6	5480.11	7257.39	13597.8	9723.57	13331	613.584	8819.63	14203.1	11082.5	2397.32	8013.4	9987.72	5862.52	26316	16464.6	5954.86	6804.47	3089.42	8274.8	9148.02	5525.6	10485.6	7539.6	20490.9	15399.9	16022.3	13708.7
RPS25	17456.9	9360.04	5166.51	14612.9	7710.73	9665.08	10597.2	8494.66	4005.72	10495.6	8042.21	9333.48	10726.8	11516.9	15301.4	17101.9	2862.21	5727.1	8773.35	15943.8	40914.5	28402.2	5785.58	10677	12739	7907.61	13769.3	1426.23	11158	13514	10158.5	1882.68	11631.4	11236.9	4512.79	30507.8	15244.4	6662.92	5667.56	4771.76	7641.84	10091	9415.06	15248.9	6827.92	45542	10826.9	10595	4555.71
RPS28	11224.1	5789.01	1833.89	9132.58	4430.95	6173.18	6591.84	5071.04	2347.91	5876.56	4050.43	8237.31	4910.22	6883.1	9839.11	10157.9	969.13	2715.7	7843.77	8329.35	18541.3	17302.9	1514.13	7537.74	10802.4	5693.05	9283.68	853.115	6811.84	10147.3	7991.65	1448.79	9007.49	6890.66	3308.24	20524.6	12089.3	1358.72	6061.1	2368.84	5656.43	7333.75	5473.5	10297.7	3988.45	25007.9	8963.8	5744.49	2035.05
RPS3	23800.4	14153.1	8147.21	18968.8	9418.6	12394.8	14976.3	10856	6501.59	14394.8	9708.36	11804.4	12996.5	14445.1	17852.4	20339.2	3628.41	6612.04	11171.2	16982.7	45340.5	27663.8	16130.7	10450.1	17195.6	9794.04	19600.5	1448.74	11562.3	16427.4	12998.4	3307.45	12675.2	11329	6739.6	25165.5	19074.6	10660.1	10192.7	7102.36	9941.52	14066.4	11783.4	14816.8	9713.99	38012	14154.4	10930.1	14038.1
RPS3A	12216	9425.68	4843.98	10227.7	5506.32	7913.72	9000.95	6820.2	4508	9381.75	6839.04	7691.79	8561.76	8226.22	10771.6	12739.4	2219.97	5972.27	7327.88	12563.6	40257.2	23476.5	8306.23	7192.66	10823.5	9646.98	11096.8	1268.61	7151.59	10705.8	8199.1	3387.03	6696.4	8771.79	4024.87	23364.1	12076.4	5231.55	5380.44	4586.61	6411.38	7147.44	5703.57	10405.7	8606.13	36907.9	10197.9	8998.9	4590.36
RPS4X	16322.3	9398.56	7053.66	15821.3	6086.95	10491.6	12227.1	9402.65	4637.8	10816.7	7475.08	9680.4	9819.41	9648.15	13847.5	15908.8	4831.58	6041.97	7388.76	13610	71669.3	25015.4	15080.7	7405.18	11626.2	8048.8	15836.6	1211.94	8034.26	14578.3	9450.55	2349.52	9176.47	8544.87	4948.72	29221.9	14357.2	9912.3	8626.85	5066.51	8376.77	10369	8639.43	11770.6	14010.8	54979.8	9813.97	7402.41	5483.19
RPS6	15339.4	11706.1	3639.41	12481	6886.99	11026.1	10591.5	8804.27	4911.32	11084	5608.7	10906.6	7455	11266.3	15664	15038	2185.35	5323.84	10504.9	13823.2	131616	25859.1	6491.22	11410.2	12447.3	13288.7	12489.9	2084.99	8338.13	13613.4	8474.46	2318.08	7867.95	10545.6	5765.37	30702.6	15939.9	5583.32	8474.99	5112.66	8038.02	10592.8	7888.76	13324.8	11135.8	23831.9	11593.6	10354.1	4629.18
RPS7	9409.5	7054.6	2351.26	8475.39	4606.69	7079.01	8186.21	5462.23	1654.16	8336.21	3221.31	6619.51	3664.42	7223.73	9023.45	9450.48	1233.87	3074.13	6778.49	8299.07	63414.4	19155.7	2598.92	6977.73	11537.2	4368.54	9547.08	712.585	6797.43	10132.5	5390.61	1506.12	7012.46	6951.08	3580.77	19715.7	11958.5	1449.2	6099.35	2809.52	5582.57	6440.76	4873.44	10928.6	5387.58	44997	6524.75	4934.68	5062.29
RPS8	19091.3	12307.5	5223.57	13826.9	7572.51	11018.7	12634.5	8227.28	5955.91	10735.1	7127.03	10843.5	6862.67	11370.7	15992.5	16548.9	2365.59	4676.38	9242.31	14600.4	53593	24255.2	4609.35	9443.03	16194.8	12169.9	16261.6	1629.55	9067.19	15730.1	11756.1	2623	11765.7	12257.5	4976.76	28322	14542.9	4106.67	8577.3	5233.04	9020.96	12090	8855.96	14611	8655.95	16771.1	10108.8	10524	5834.53
RPS9	20982	11655.8	3058.96	14321.7	6886.87	11009.1	13366.4	9674.32	4744.03	12128.2	6719.51	10068.8	5350.01	11521.2	16483.3	17117.1	1613.03	3964.6	11535.6	15948.4	61942	27139.9	3117.07	11993.7	20022.9	11692.7	16132.8	1326.49	11056.2	16908.9	10393.8	2654.01	12185.7	12438.7	5199.56	29619.1	20471.1	3633.09	10436.3	4364.88	9345.1	13333.5	9428.31	14975.2	10578.6	59986.7	12909.3	10609.6	9880.55
RPSA	13817.8	10513.7	2725.18	13096.6	6937.24	11514.3	10816.8	6841.5	6007.32	9204.63	6055.92	9739.08	3681.65	10567.3	12201.5	14722.5	1702.07	4607.46	9470.04	11500.1	99191.8	31294.4	1267.31	9482.89	12528.1	14730.4	13413.3	601.371	9544	15997.5	9717.2	1958.35	10737.7	10871.5	4780.11	41537.3	17269.6	2117.31	7868.37	2491.78	8207.56	9735.35	6653.68	14089.3	5972.26	37870.7	10043.9	8413.26	18378.1
RUVBL1	5893.89	3479.32	1726.19	4006	1981.47	2806.52	3050.74	1993.81	1652.66	3034.51	2111.03	2733.92	2776.96	3149.88	3532.86	4424.78	1070.39	2031.89	1648.24	3587.48	20868.8	5410.44	3503.88	2330.13	4205.48	2672.29	4302.12	384.745	3849.64	4980.01	3366.16	631.175	3124.1	2476.32	1120.99	5005.34	3103.7	2189.84	2310.07	1476.06	3058.45	2919.56	2616.73	3371.88	1811.73	4861.47	3549.02	1906.12	8224.12
S100A6	34903.7	29673.3	6918.62	29779.4	22950.7	26482.3	33393.6	49420.3	22055.3	11178.7	16263.5	46509.2	48909.5	42095	54006.8	60483.2	3664.64	31220.6	42091.8	13361.8	25152.5	37599.3	4554.85	47769	61549.3	18384.6	54155.2	4040.79	29750.9	41682.6	12664.3	7843.24	63416.4	31891.8	12562.6	31948.7	39015.1	2342.7	33121.6	14865.1	14108.6	43954.5	34250.2	85475.4	26997.6	783730	37747.7	48951.5	21435.6
S100A9	8135.52	33780.4	29186.8	13888.9	7865.02	5057.47	3858.66	2935.63	53517.4	25945.7	16304.3	6755.12	7829.52	13646.8	6965.05	4592.74	4337.13	14233.7	12694.6	4239.74	276357	218541	32923.5	15289.4	13296.9	9278.53	17343.3	6853.92	7753.09	10020.4	38036.3	14812.3	8478	6453.81	8124.13	184008	88153	12239.7	7184.97	7203.3	4370.85	4916.13	5922.47	6314.59	6932.03	10738.4	19338.4	93227.6	42553.2
S100A11	5154.3	1731.81	2255.21	1887.5	1856.58	3671.09	1824.15	1175.1	3515.56	4839.43	2287.78	4472.01	4175.97	3275.64	3607.37	3004.33	616.543	2948.44	2739.97	1174.35	17343.1	9898.12	1788.96	1849.31	2627.7	5701.42	2916.42	1185.88	2320.67	1437.68	1745.66	658.454	2266.66	1749.47	1752.51	7730.32	4555.8	1457.46	1547.5	838.589	1966.9	1621.18	2109.93	6133.85	3419.88	292593	6627.64	12469.1	20156.6
AHCY	9407.79	6787.93	2500.78	7888.31	4890.33	7070.9	6265.03	4790.47	8445.57	7028.12	4732.36	6113.18	3597.39	4987.01	9008.43	8272.72	5358.16	3715.77	8696.86	8218.64	32669.8	10660.5	1636.36	5723.44	6438.3	20917.1	6659.13	2041.36	5674.83	7593.93	6202.49	2167.45	5368.15	6616.5	2244.23	10639.6	8793.47	4147.52	5007.83	3151.43	7194.21	7808.46	5329.8	7164.22	5071.65	16046.5	9972.86	8541.93	24628
SEC23A	17577.4	14875	19180.6	17882.5	9125.01	12869.9	11792.7	10536.4	16251.7	12021.7	18156.4	15860.9	25916	11354.7	14006.2	16375.4	9921.74	19798	10706.9	19443.9	41608.8	15616	43975	14881.4	16502.4	13412.3	21243	21099	12673.3	20248.1	8379.71	50249.3	21544.7	7980.18	15504.4	13010.3	16108.9	27478.9	10687.5	7744.82	8714.49	12692.7	18195.6	12330.7	53590.9	5573.09	12641.7	8764.33	10503.2
PHGDH	7825.06	5062.68	1148.5	4147.88	2998.63	2485.83	8495.93	8288.36	2406.53	4764.96	1448.24	5600.37	1986.7	3224.19	5104.2	10791.5	1047.44	1280.9	3207.67	3353.69	20274.7	14519.3	1171.74	7894.24	10534.6	2379.16	4381.96	269.016	5900.08	3076	5519.68	1137.19	8017.51	3175.85	1445.7	17360.1	6368.87	944.056	6400.3	1712.38	3671.7	3206.13	3247.24	12392.7	4750.76	19660.7	2698.27	2947.85	5955.83
SETSIP	9372.53	6129.45	2193.17	7678.01	4106.26	6364.49	7390.82	5482.77	2167.36	8142.94	3711.27	5466.26	2713.54	4686.58	5291.98	9141.19	1418.36	2116.22	5289.8	7770.4	5505.24	8743.29	1048.51	4666.66	9535.02	5058.45	6980.7	1191.87	8393.59	7916.91	5374.75	1744.14	8651.3	7497.59	3680.9	9355.47	6931.17	1474.59	4779.58	2816.15	5423.07	6466.39	8185.84	9291.78	3744.81	15625.7	5224.3	5505.99	6970.55
SF3B3	2607.59	1489.2	665.65	1881.5	1096.03	1134.29	1535.42	1011.64	1267	1435.34	1223.31	1390.06	886.594	1298.65	1843.02	1852.8	381.542	379.712	1161.47	1782.74	7080.42	3067.39	1260.97	1111.16	1824.98	1445.27	1674	434.534	1409.36	1714.01	1247.66	132.158	1896.38	1046.17	724.162	3278.21	1945.51	556.901	1083.61	365.502	1547.6	946.391	1221.25	1939.5	3176.17	1915.82	1119.52	908.246	3116.79
SFPQ	31316.2	20238.7	19871.1	24354.6	14357.8	18903.2	20066.2	16036.8	11328	22764.7	20990.1	15292.5	26896	20906.6	23518.6	29049.2	12359.3	12079.5	12865	25134.1	55686.5	29493.2	32055.3	11637.4	23144.5	11581.7	26368.7	2017.26	14461.8	19493.3	14372.9	6097.94	17395.8	13084.9	8614.47	27244.6	18534.4	15356	12184.6	8803.71	11296.9	13606.3	17115.3	20563.8	16745	62152.4	16295.2	13917.9	9478.46
SH3BGRL3	6275.59	7320.88	1347.95	4558.18	4952.11	3711.54	5755.62	5008.04	4162.57	4195.3	4297.6	4761.09	4437.89	6754.12	8031.86	6270.13	1027.1	3800.08	9558.18	7252.07	7192.42	12094.8	1115.82	7009.86	12152.7	3549.23	8069.05	1026.23	5369.92	10695.3	4766.36	708.661	7128.95	3303.08	3874.1	26708.2	10480.9	1226.55	3582.83	2692.95	3069.07	4951.49	6022.33	8140.63	15934.4	15935	6372.37	5752.79	6764.27
SNRPD3	9876.61	4935.17	5741.69	7060.63	4320.18	6002.22	4794.28	7817.17	4381.32	6567.82	5780.06	4711.66	6675.87	4533.44	5373.45	4654.25	5515.2	5461.01	4411.5	6161.46	10362.6	5095.95	6892.55	3846.28	3957.96	4293.98	4577.54	2227.95	2717.17	2714.7	2311.8	358.235	2500.28	2174.23	2071.19	4170.83	4632.45	4381.43	2114.33	2870.12	3310.44	2733.85	2929.6	2104.42	1609.73	2886.82	3349.3	3331.33	7609.3
SND1	10794.3	6531.51	8622.3	7361.03	4788.49	6946.38	7709.94	5461.12	4899.52	7446.8	7058.59	4975.11	13517.2	7373.35	8866.87	10048.4	4365.67	7060.45	3355.74	7472.81	13807	12164	15006.5	3042.46	3643.99	3262.99	7388.67	618.592	3251.92	3511.57	2974.9	1338.02	4654.98	1729.05	1990.15	9666.82	5241.02	10718.4	2884.25	3189.82	4011.9	4191.7	5964.87	3922.33	2329.6	7142.72	4591.2	3973.36	5930.33
SRI	4643.53	2391.51	1195.18	2582.62	2148.74	5077.66	3329.92	1970.49	1531.76	3210.47	891.337	3076.78	2158.38	2706.9	3816.29	3313.47	1997.72	1846.96	3208.9	2742.38	3707.13	4420.7	287.097	2710.06	2560.16	5383.28	4037.84	671.867	2023.72	2837.89	3025.24	593.715	2912.09	1701.37	624.584	4167.24	4388.33	5376.05	3811.73	813.936	2689.33	3554.67	2582.72	3165.37	2211.72	9691.43	2866.07	1552.56	5720.77
SUPT16H	3204.99	2116.72	1634.86	2811.35	1425.13	2141.92	2689.99	2137.38	2185.83	2148.48	2366.59	1725.69	2876.89	1744.8	2729.88	3164.51	1724.26	1638.37	1315.67	2442.91	5889.29	2094.93	4220.61	1388.35	1956.96	1438.25	2383.98	1273.24	1510.8	2127.11	1672.49	1248.65	2703.3	1668.89	755.853	1521.69	1682.65	3142.57	1221.44	1256.32	1390.48	1940.86	2652.62	2705.88	2833.17	9552.89	2264.07	1880.67	1480.31
SERPINB3	5006.99	48502.6	25322.1	7874.34	34506.8	6227.54	4672.56	21807.2	73179.4	54952.9	14862.3	5372.3	7597.75	4434.46	4754.07	2758.1	3992.66	7476.32	11106.4	1857	151233	153031	20472.6	5873.46	6277.49	35470.7	14955.3	15261.8	6678.07	5472.2	20530.9	8309.06	5110.56	10611.6	9345.73	175523	73390.5	11525.4	5372.68	12251.2	10674.3	5264.49	5168.29	4206.25	4683.89	3975.53	17394.7	50972.5	44404
SPTBN1	5906.06	3685.5	4808.89	4777.77	2983.7	3878.04	3504.16	3037.06	3763.9	4654.82	4232.4	2897.23	6099.7	4287.48	4315.61	4743.12	2342.78	3286.03	2331.24	3939.81	7248.91	3296.93	7848.53	3287.43	3205.73	1635.29	4260.24	430.86	1889.84	2318.75	1627.39	559.427	2461.21	2181.89	1441.3	1887.05	2290.38	4594.61	1871.56	1876.24	1711.9	2418.26	2946.64	2465.33	4975.68	10831.3	2422.89	2541.58	1364.43
SPTAN1	4125.04	2708.8	2374.19	2852.28	1844.97	2777.46	2471.32	1938.62	3285.76	2725.84	2822.17	2084.61	3333.43	2956.18	2588.19	2911.97	1253.34	1689.89	1653.37	2446.71	15848.7	4670.64	3958.06	2026.39	2238.3	2942.16	2908.47	912.697	1384.44	1972.23	1785.8	764.167	2264.42	1773.3	1645.46	5932.37	3350.98	2795.35	1535.08	1056.37	1375.4	1469.22	1753.6	2328.15	2194.49	7887.14	1484.81	2255.79	2746.97
CTTN	6335.96	3812.49	2117.3	4647.06	2566.3	3401.46	4964.17	3156.15	1968.44	4443.41	2639.74	4229.9	4824.71	4431.09	6128.6	6363.5	2642.05	4713.63	3453.18	5753.97	32838	12510.3	5754.68	3513.61	3874.32	4391.94	5477.9	688.481	2867.31	3468.33	3097.51	1037.76	5198.31	3012.07	1507.05	12000	6687.43	4150.2	2738.08	1840.85	2823.05	4025.09	4936.42	4139.56	2150.42	18058.1	4615.62	3589.07	4336.49
SRP14	2151.78	2761.32	1002.61	3317.11	1847.26	2160.07	1872.4	1782.14	1149.99	2607.62	2066.38	2187.99	1545.74	1637.29	2175.25	4351.04	662.523	1092.26	1444.32	2003.25	5133.47	2459.52	1193.24	1723.77	2118.84	885.609	2530.9	333.438	1894.26	2403.46	1180.07	644.638	1944.63	2265.06	273.885	2071.73	1965.11	958.804	1490.64	285.895	1593.74	1863.06	2063.81	2728.35	1894.21	5028.18	2084.87	1290.47	790.194
SRSF1	24203.7	12827.4	18129	16506.7	10064.9	13784.5	14803.4	10009.1	7786.69	14999.7	16233.3	13400.3	27865.9	17622	18778.7	20747.4	10858.1	17615.5	7357.51	17830.8	18128	15439.5	34686	6126.56	7802.15	3750.47	14163.9	1039.33	5739.31	7190.87	4727.45	2042.57	6353.87	4841.04	4590.11	11925.5	8957.41	21489.5	5303.74	7487.95	6750.31	6648.09	13341.4	8181.81	3338.11	20493.8	8834.55	9838.67	4439.46
SRSF2	56907.6	31603.2	57545.1	38864	24615.6	41339.9	36727.5	26015.7	24746.9	37801.5	51827.6	23134	85231.8	40035.1	43275.4	48466.4	30548.9	40855.8	8684.97	46363.9	16129.4	29895.7	87819.8	8197.64	8808.88	3667.32	29438.5	1714.51	8142.86	10100.9	4737.26	706.473	10884.1	5719.16	11177.1	12194.9	14611.6	58923.6	7494.28	17278.7	14091.5	12204	25419.9	11801.5	4432.7	40718.2	16541.2	13526.2	1046.81
SRSF7	13290.6	8466.9	13563.3	11015.3	6769.93	8839.88	8439.87	6932.34	6928.61	9390.54	10235	5788.5	18847.9	10176	9876.73	10420.8	6171.75	6985.93	3702.47	12140.9	16797.7	9470.39	24153.4	4211.83	5415.49	2903.89	9206.64	396.586	4944.57	5053.24	4135.93	996.817	3711.6	3747.14	2640.13	5930.55	4619.78	13639.9	3830.06	3979.73	4624.13	4107.61	10159.7	5647.79	1602.99	12080.9	6268.54	5388.66	2915.1
SSR4	2904.54	5587.32	932.884	2665.85	2401.26	3079.21	3226.99	5317.52	2502.51	4423.07	1661.57	2734.07	2092.15	3570.8	4069.22	3630.02	9220.9	2889.83	6023.93	2614.22	31428.6	7276.62	141.523	2785.55	2933.33	11004.7	5100.88	9743.22	3962.34	4243.44	4728.81	1017.63	3240.21	3144.9	1238.98	8692.25	4777.88	1507.74	3240.88	2403.01	4051.6	3373.34	3581.26	3561.17	612.852	349.66	1954.57	1948.42	20417.7
STIP1	11667.5	5071.64	3598.88	7610.18	4375.68	5954.41	7257.29	5513.98	3841.63	5809.4	6618.26	7158.04	11242.5	6858.77	8437.35	10314	2877.54	6042.68	5932.49	8970.44	30401.9	9088.85	6478.51	5774.87	8441.59	3173.1	8703.77	1714.82	4840.86	7496.89	5726.15	3699.83	7551.88	5366.07	4785.1	7794.84	7471.04	5530.96	5129.1	3537.32	4566.74	5240.79	6576.45	8941.35	7094.39	27478.3	9493.49	8558.57	2813.94
STMN1	10566.3	8849.6	3585.69	9129.06	8002.39	7297.54	9248.13	8995.53	3245.64	11031	5879.4	5599.23	6169.23	10403.1	7239.73	13152.5	1971.53	4500.87	9369.5	9822.43	3662.51	4980.79	7643.45	12721.2	18472.1	566.783	12128.4	2870.28	14476.1	10502.8	7802.86	6329.67	11391.7	6904.01	7815.4	3575.57	9377.79	3488.56	11660.9	5466.34	5609.56	6661.69	10112.4	14417.9	16330	13118.3	10014.9	8519.24	3901.53
SUMO3	8258.11	4849.41	2315.77	4720.13	2847.84	3458.48	5843.14	3549.89	1732.64	5227.76	3107.62	2893.01	2703.64	4314.64	4899.03	6878.03	1067.8	1970.81	4285.92	5133.41	21138	7168.98	2244.3	3359.74	7484.64	2656.95	6088.94	624.388	4536.59	7630.26	4108.42	269.543	6418.55	3893.34	2419.71	7775.37	6454.98	1639.55	3737.05	1503.49	3526.74	3749.59	6418.36	5533.07	2213.78	19967.1	6198.55	3716.68	3373.12
EPRS1	3810.27	2861.04	2199.44	3286.55	2157.31	2639.75	2808.89	1451.62	2433.54	3162.93	2307.37	2406.24	3660.61	2875.86	3694.69	3267.65	1749.55	2354.39	2045.63	2565.48	8852.84	6233.16	5398.62	1787	1716.19	4796.7	3107.21	599.599	2307.3	1888.15	1747.8	1142.17	2400.5	1759.49	1095.51	5641.47	2575.98	3534.58	1544.68	1485.93	2624.98	1934.97	2273.51	2387.59	3889.61	17826.9	2167.71	2311.31	7263.52
QARS1	1756.87	1674.15	714.982	1312.14	913.681	859.885	1277.22	887.702	1005.01	845.031	1218.69	892.69	1285.84	1346.61	1296.89	1375.97	372.426	889.843	804.487	1015.77	11782.4	3491.88	1290.27	757.716	1530.56	1468.57	1313.26	216.613	1070.44	1092.38	1223.52	632.362	891.399	800.281	362.285	3951.92	1981.89	741.085	692.693	489.846	973.248	1028.82	964.612	1481.44	876.1	985.251	906.968	1169.03	3741.34
TAGLN2	20636.2	16502.7	3477.78	14611.4	10379	17560.7	15954.3	14571.2	7096.92	20154.4	11355.7	16819.9	7920.12	18103.2	24786.6	25318.9	2701.81	4033.9	13732.3	17012.2	51762.1	31867.1	2424.22	20795.5	32199.7	47842.8	28718.8	2091.9	19965.9	19728	10997.2	2663.35	25566.5	17362.9	7365.3	33103.7	24120.6	2876.72	16995.2	6283.16	18797.1	19792.4	25319.8	30612.2	8570.97	11330.3	16648.5	17192.1	7778.76
TALDO1	4478.73	8073.6	1955.26	5823.37	2541.08	5523.9	3854.76	7533.09	7969.2	5152.72	3122.98	3171.68	1578.02	3190.24	3565.63	3365.44	3185.13	2695.93	4088.41	3535.81	22210.1	13488.8	1006.68	4831.85	3957.73	6512.19	5506.68	3468.65	3279.42	5260.91	3480.55	778.753	3636.69	3066.13	2038.96	15666.4	7437.03	11886.8	2417.98	1566.47	3500.68	3420.09	4305.38	3404.93	3177.28	20968.2	3855.03	4548.28	12685.9
TUBA1B	52823.1	17580.7	13045.7	16268.7	9198.79	15897.9	37037.7	17650.5	32787.7	29737.3	49927.6	29675.6	34025	19936.1	22286.4	33880.3	5514.82	16552.5	41164.8	29956.8	50295.7	23050	14382.3	7536.73	11446	14098.6	32454.7	2192.76	18370.1	13548.8	12897.8	3134.99	15702.8	18932.7	20478.6	45408.1	30124.6	6756.31	18348.5	10501.7	18616.1	12365.9	27301.4	44375.3	15989.7	30411.8	142398	126251	55743
TUBA3C	60232.6	45095	11224.2	39562.2	31068.1	37132.1	46711.2	35216.9	43575.3	45053.1	31418.6	31802.7	17089.8	32619.3	37251.1	43741.2	6233.97	11404.6	34807.6	40877.7	104250	51880.4	15783.6	32009.5	54765.2	31842.6	58965.1	6457.24	34230.3	39260.4	36453.7	9812.9	23881.2	41285.9	20153	62298.7	49730	10016.3	30894.5	14634.5	30540.1	34462.8	34322	43428.9	27269.2	73316.9	60193.4	50735	87722.3
TUBA4A	5390.31	7288.52	2881.91	4861.14	4127.34	5359.02	5046.98	4758.19	5806.17	6457.73	1673.13	4194.06	2116.98	3186.81	2952.95	4417.48	612.484	1350.22	1200.25	2512.34	130897	39045	2298.48	4647.56	6591.88	40056.3	13263.4	784.7	4318.84	4356.13	6737.18	1672.72	6488.02	2961.89	1331.63	45844	18981.4	1455.87	3276.6	1475.21	9803.59	6847.33	9861.77	6152.84	1907.17	9595.87	2936.3	6026.66	22797.2
TUBAL3	22183.9	8127.04	8038.37	10466.6	5468.62	8865.98	13495.4	6671.82	8455.83	11926.4	19099.9	7289.96	8482.83	11056.8	8923.57	11657.3	3108.93	7351.61	8962.9	11364.7	30375.5	13138.9	8919.45	10688.9	17945.9	9880.55	13617.8	2174.41	12853.7	15305.4	7392.19	5356.84	10917.3	6293.24	7915.23	12232.4	12753.1	7101.14	8383.95	5071.47	7916.32	10086.6	11316.8	31238.8	17364.8	96225.2	11714.5	11767.4	7875.48
TUBB4A	46301.5	41760.4	10338.8	40712.3	22970.1	32982.9	41387.9	27032.1	31779.8	37009.4	17656.1	27307.7	15960.3	29603.5	38572.7	42710.3	4825.56	7459.96	27522.4	39448.2	168670	57987.8	13694.6	30885.2	46127.8	41686.6	48943.6	2839.52	38721.3	45722	33755.1	5226.34	34168.2	32824.3	14027.9	54290.4	47617.6	7157.19	23080	11949.9	26568.5	30833.8	33454.7	36875.8	21162.3	6102.46	32323	36971.9	16576.5
TUBB4B	9118.95	2357.03	3053.38	4910.8	2357.78	5625.29	8041.56	2638.42	4038.27	4756.57	4995.7	4657.69	5454.19	3797.04	5660.69	7183.8	1797.93	4898.83	5395.3	5316.07	41572.6	7462.04	5581.91	3170.47	3708.5	9707.55	5501.63	852.917	4812.22	11557.6	3466.55	1180.47	3088.11	2317.8	3256.56	7299.5	6626.23	2744.33	3492.97	3442.21	3874.72	3140.4	3548.58	2971.01	5906.56	18289.7	6767.51	6471.66	10461.2
TUBB	35056.4	34070.6	10987.6	35045.6	22331.8	28679.9	40297.8	28691.1	19311.9	38890.1	17741.5	23150.2	16712.7	28036	36247.4	38147.3	5956.13	12248.1	28611.6	35153.3	122724	47703.8	9821.14	35002.2	52049.9	41561	53526.2	4783.29	37767	53018.3	33269.6	7923.4	40748.6	32338.4	17547.5	48415.2	36419.9	6946.88	29110.6	16335.6	29710.5	28098.1	34284.3	46498.3	34891.7	10395.4	31013.9	20690.9	16448.1
SUB1	7688.27	5469.57	8984.63	7146.87	4279.43	6488.88	6525.62	4328.98	8131.46	8328.58	6877.48	10862.6	17486.9	9585.41	8566.25	12185	2901.24	9074.92	6471.51	6570.2	18195.3	8875.44	45824	2490.15	3324.82	2261.81	6520.99	942.067	2493.66	2516.63	2420.76	2878.22	3456.13	3023.68	4314.98	6995.58	3961.67	9386.08	2958.69	6079.3	2855.18	4310.9	12685.6	4441.1	1184.63	16527.6	3997.83	3426.17	3161.69
TCP1	9090.7	7280.61	2894.89	9052.47	3587.14	6637.5	7330.88	4273.88	2190.45	8174.19	4199.64	4943.64	4100.38	6639.56	7473.79	9939.19	1260.8	2493.42	5088.35	9234.17	20213.3	12875.9	7779.83	6536.88	7705.18	3934.73	7874.97	935.634	6644.99	7712.21	6863.64	2103.57	6597.11	5857.63	2732.44	12166.7	8539.13	3535	4479.48	2443.5	5468.81	6395.24	5517.64	7163.04	4035.1	6320.06	4794.89	4321.61	7187.88
CCT2	7048.74	4559.63	3266.71	7282.11	3463.15	4491.29	5193.54	3524.22	2296.33	5595	5052.59	3812.21	5164.71	4594.32	6064.34	6323.3	1679.33	2830.6	4044.62	5544.43	24738	8572.42	6493	3332.24	4922.77	3466.39	6624.4	533.212	3814.43	4767.43	4219.23	1587.19	4473.99	3621.38	2164.56	8050.84	5285.68	4384.74	3041.4	1970.47	3586.51	3297.83	3645.67	4804.96	3269.87	8229.59	4802.12	4990.29	4720.51
CCT4	9262.65	4341.78	2290.87	7442.8	3571.62	4869.16	6060.65	4004.17	3110.04	5375.53	4769.21	5003.88	4548.69	5561.75	6288.37	7238.94	1775.92	4339.72	4643.62	6534.29	16786.6	9893.77	5687.16	4545.44	6147.14	3749.54	6518.72	864.751	4851.95	5499.74	3908.12	1312.09	5387.74	4544.95	2784.52	9556.19	5414.04	2548.49	3371.81	2662.43	4126.31	3993.61	4627.35	7532.65	6546.12	20608.7	5644.85	6659.71	4887.78
CCT5	6292.88	3702.36	1163.53	6060.51	2367.08	3474.83	4099.97	2765.13	1924.34	5006.57	1764.79	3564.67	1845.24	3901.15	4838.89	5922.69	776.911	1638.92	4137.98	5316.52	13323.5	8217.01	2354.21	3836.18	5348.9	3597.3	4973.48	873.267	4509.12	5193.36	4256.06	1279.88	4610.45	4235.44	2233.09	7828.31	4936.65	1577.3	2996.16	1558.12	3467.58	4034.19	3384.08	5086.97	3994.43	11841.7	3688.14	4118.96	7523.78
CCT3	6631.35	4082.09	2178.41	6127.43	2701.83	4645.51	5430.09	3167.31	2460.13	4847.45	5315.66	3797.2	4372.66	5112.08	5630.66	5975.21	1163.64	3108.29	4185.29	5172.73	29957	8555.85	4212.21	3877.65	5033.44	4117.29	5663.36	976.877	4364.77	4761.83	4080.1	1585.29	4231.46	4730.25	2502.91	8659.75	5528.85	3158.98	3318	1539.66	3557.87	3873.02	4057.42	5263.19	4590.5	7043.39	4833.13	5995.93	7620.96
CCT7	5961.36	3650.57	1620.84	5045.06	2136.33	3547.07	3554.05	2857.5	1509.75	4485.21	3309.97	3491.67	4043.59	3954.39	4554.46	5597.48	1537.97	2176.81	3055.41	4167.33	21174.1	6475.58	3843.79	3059.96	5082.22	3241.27	4567.92	442.673	3301.97	4255.47	3091.91	755.475	2962.61	2978.82	1450.06	6351	4522.88	2132.56	2296.31	1535.06	2710.95	3112.92	2856.79	5103	3832.54	6522.11	3710.67	3433.62	3560.23
CCT8	12524.1	6030.91	2400.86	8743.98	3227.88	6624.59	7329	5289.9	2803.73	7044.07	5086.41	6026.12	3499.7	6532.64	8377.25	8541.95	1228.89	2581.56	6288.72	7103.34	29566.4	12550.2	1560.85	5851.67	8452.19	5081.81	8063.48	918.756	7336.89	8524.25	7162.53	2172.51	7146.92	6821.56	2682.57	11865.4	8454.38	1890.93	4741.71	1796.08	5263.61	5542.39	4708.42	9383.91	5898	24101.8	6896.62	6991.33	12378.7
CCT6A	10267.8	5837.1	3219.73	7644.05	3702.22	5632.96	6793.31	4781.72	3035.09	6620.59	5551.11	4639.99	5115.78	6459.45	7222.86	8873.08	2307.1	3198.05	4374.46	7133.32	18012.3	10386.6	8311.94	4101.59	5249.39	4168.57	6732.22	618.075	4694.48	6418.09	4932.06	1304.74	5570.09	5095.23	2791.74	9036.14	6270.36	4557.36	3361.47	2297.15	4260.64	4339.37	4894.88	5375.15	4405.72	13018.5	5534.94	5592.67	4603.93
VCP	17350	13866.6	4076.17	19505.5	9808.66	14762.6	11753.8	8507.98	4840.71	13251.9	7298.73	10246.8	5813.49	10884.1	15984.6	18418.1	1994.41	5111.8	11839.1	15435.7	113567	35874.3	6093.61	8044.02	16898	14675.2	16786	1281.01	15877.8	16258.6	13982.8	2634.42	15628.3	12059.9	5521.83	37628.3	20002.9	4295.45	8262.28	3451.45	9043.47	9624.08	9995.88	13559.6	7781.88	18060.2	11390.9	9954.88	53300
TXN	11322.9	14145.2	8488.89	9432.05	10854.6	8883.2	10240.6	29576	30410.9	18663.1	20175.1	11345	14278.8	14858.1	8347.52	11751.4	25016.4	16420.4	21232.9	7030.09	13179.6	10021.2	3457.83	5426.74	7544.71	27661.5	6804.15	23394.9	11431.1	8050.02	12057	5173.84	6537.19	12441.9	10592.8	13572.9	11249	33820.2	7816.32	4388.8	6003.25	7526.61	9143.42	13929.1	8488.29	29370.9	14882.3	35863.1	12002.3
TKT	6354.38	8236.76	4512.6	5543.36	4163.69	8064.87	5447.09	5934.15	24164.7	5577.95	6198.62	5669.01	6496.41	4512.4	4631.83	3909.99	10177.9	6894.38	6812.21	4259.34	40691.3	6985.61	5815.91	2109.1	2492.17	22623.1	3352.38	1695.43	2260.27	2214.2	2509.85	1994.38	2107.39	1929.63	3236.56	9653.13	7109.2	14824.6	2198.04	2632.5	6540.91	2917.38	3192.32	2429.93	5129.25	88363.4	7161.75	9046.66	20181.9
TLN1	9995.71	7007.17	5724.2	7965.92	4653.31	7041.82	6200.95	5369.54	4285.83	7477.37	6443.23	4948.18	8623.11	6611.93	9415	9393.77	3516.56	4284.51	2844.07	8707.06	7194.45	6966.66	12725.6	3357.96	6674.13	2020.51	7527.37	507.402	4249.09	4841.15	3221.8	690.743	5661.32	3480.38	2256.49	3017.26	4282.39	8688.96	4414.07	3157.82	3985.02	4448.41	5325.81	5465.46	3173.88	5206.23	7193.15	5979.85	2117.95
TPD52L2	3873.48	3365.59	1144.28	4153.73	1775.28	2707.15	3498.34	2367.35	1228.03	2338.15	2343.31	3032.37	2565.76	2480.74	4606.2	3277.43	615.898	1808.88	2470.33	3701.61	5979.27	4357.81	1973.09	2609.91	2664.42	1598.53	3092.28	165.729	3171.91	2997.58	3641.56	352.751	3700.19	1923.03	895.253	3606.52	3246.19	1226.13	1754.05	555.016	1149.41	2965.72	1807.67	4127.32	1254.04	7408.46	2446.82	3039.49	1574.66
TPI1	35851	11835.8	9632.59	14959	14185.8	26403.3	22614.4	48330.6	57849.6	21863.3	37139.4	24520.8	11141.2	12672.9	11562.2	11160.7	9123.15	10110.4	40790	17409.2	97190.9	16615.7	5485.41	10964.8	15964.2	24381	10746.6	3161.8	15787.1	8172.48	9160.02	3370.44	12767.9	13336	23395.5	25916.2	35745.6	13801.3	14347.3	6387.64	9749.16	10112.6	12448.9	21401.3	35618.8	19331.5	28310.3	44977.2	32391
TPM3	31790.9	24002.6	8125.71	20535.4	18247.6	23327.7	20216.2	15667.9	12951.9	30401.4	14098.9	21210.6	12068.3	20210.9	26547.5	23039.2	8116.74	15456.7	21104.4	22949.6	82938.3	31245.4	9119.77	23652.1	28374.8	39373.8	23635.4	18631.9	23709.1	22665.1	16641.9	6617.26	23442.9	23149.7	14163.9	36989.9	29600.9	7835.43	23352.9	11513	20598.4	20054.5	20100.7	39187.3	20778	13959.7	10891.2	18705.8	41254.9
TPM4	15161.9	7082.84	2046.44	8866.75	5993.92	4587.19	6366.22	6313.72	2507.01	7847.07	3266.34	8052.4	2895.58	5132.15	10111.5	9689	1031.4	2684.58	6358.46	11648.6	57137.8	9416.22	1641.24	13850.2	9506.84	7735.15	10976.1	1096.18	9631.83	9582.93	7178.26	1891.78	11946.8	9754.98	5373.6	7369.1	9938.09	809.221	6493	2239.75	4466.72	9068.01	8178.93	10252.5	6610.46	21999.8	9445.37	7547.89	5290.05
TF	23570.2	14970	39138.2	17020.8	10012.6	14964.2	26779.7	17275.6	64016.7	13674.3	41877.8	15360.5	32056.2	18812.3	14776.3	16421.9	14858.3	27608.3	19571.6	18376.2	10947.2	12828.8	42754.4	27342.5	36579.8	6966.17	22298.3	19573.6	24931.9	32714.1	20081.1	42059.6	38420.9	14357.7	37348.8	11694.9	23618.4	27865.7	17126.4	22769.5	11019	16707.5	32707.9	29461.3	95973.6	6829.55	20838.7	39150.5	15314.5
TXNDC17	6070.41	4525.3	807.843	2687.38	2919.91	3184.21	2600.13	3476.36	1341.88	3289.93	1330.37	3647.57	1392.41	2322.66	4631.31	6266.44	639.131	1322.22	4030.37	4230.77	6198.3	8600.67	5159.13	4210.54	5818.84	4760.52	5021.66	360.705	3357.88	5260.14	3750.57	894.23	2471.28	3045.95	1154.07	8043.73	5498.86	1874.79	2912.08	899.121	1715.22	3601.29	3010.82	4158.43	2458.33	2451.55	3079.41	1906.87	2590.58
TMSB10	20466.3	27094.8	3217.63	25609.3	13515.5	18598.7	12579	16572.1	2920.47	24132.4	3162.02	17719.8	3827.31	21725.2	17025.2	21167.5	1607.34	3373.94	25272.3	20362.2	4327.84	11107.2	1941.48	24556.8	29686.4	570.161	23188.8	1471.55	21535.3	28585.3	14458.1	1751.5	29675.4	21088.1	8902.41	8700.47	16264.9	783.189	19735.1	6404.1	7068.97	19296.7	20398.8	6166.35	12678.9	24164.1	15429.2	17325.5	5814.19
TMSB4X	21457.1	10335.8	3498.44	14028.6	8518.47	10661.6	13944.9	8008.85	4926.64	10738.7	3860.3	18993.8	11717.2	10820.1	16310.4	12939.4	1557.47	10613.5	12591.2	13688.3	15333.7	9412.34	7437.56	18878.4	15007.8	3715.24	21658.2	2760.93	11633.4	21358.1	5681.83	5254.75	15299.3	12828	5786.59	5665.24	13846.3	2518.36	10122.1	2339.15	4935.53	15842.6	17996.7	9144.34	22355	18648.2	11943.5	13278.4	2427.11
UBA1	2775.81	2386.35	549.645	3101.7	1167.11	2308.41	2823.01	1874.1	1647.37	1821.83	562.54	2536.2	1529.12	1413.26	3277	2502.76	546.781	1179.9	2849.83	2256.35	25693.5	8054.72	1486.55	2924.93	2995.5	5349.53	4036.2	534.365	1879.28	4187.62	1420.86	1420.39	2017.31	1183.69	1210.58	10509.8	4259.14	542.524	2209.89	655.428	1670.95	1867.93	1908.93	2690.23	4443.61	5301.63	981.238	1251.41	3147.77
UBB	30660.3	11679.9	17015.1	12679.9	17026.7	76780.5	35837.6	21333.2	52077.5	72198.3	35727	21734.2	25723.7	14775.9	25756.5	20737.9	13638.6	28934.2	27767.1	20555.8	33596.2	9644.14	21562.9	4522.06	5923.77	9980.48	12434.5	6305.63	6071.46	5249.27	15118.2	8304.37	5206.33	21104.3	68605.4	17540.4	55616.6	214809	32732.7	18511	6977.99	15337.7	9072.66	17372.8	51778.1	138871	23479	30196.3	16114.4
UBE2N	5491.14	3248.18	632.425	3213.22	1794.01	2012.24	3184.04	2275.18	1608.68	3471.1	1877.63	2722.18	1397.72	1971.44	3895.75	2271.09	509.271	1195.75	2093.93	3095.93	19332.6	9161.21	833.541	2718.69	3603.94	4052.78	3752.25	319.766	3125.6	5124.01	3465.4	671.531	4861.92	1733.46	1171.85	12031.4	5415.79	614.694	1687.04	712.319	2138.39	2771.65	3091.29	3918.06	1308.69	13237.4	2094.28	2624.19	3555.98
VAT1	8553.78	5272.42	3533.37	8974.25	3522.46	6334.53	5502.33	7149.39	7544.83	6566.87	3309.43	5765.97	3854.33	5309.52	7698.26	8202.53	4856.62	4167.44	4175.5	3977.01	55800.6	17703.1	8597.71	5352.96	6348.13	10692.5	9867.47	5474.24	4523.84	5023.85	4333.88	1698.26	7618.31	3337.9	2479.97	20857.4	7541.1	5636.71	4729.17	2004.94	5161.42	5927.72	4180.45	5916.96	8112.46	4101.27	4749.14	5165.32	15432.7
VDAC1	3855.33	3264.53	662.451	3554.83	2074.16	3031.91	2645.49	4274.22	3660.58	3243.57	1725.55	3568.08	2692.7	3114.86	3579.13	3280.7	4275.78	3475.4	6470.3	2450.2	37266	8862.21	1692.28	3212.81	2454.15	9514.75	3183.12	6857.63	2617.67	2875.91	2526.11	901.335	2528.36	2599.23	1612.19	11756.5	5711.52	2249.19	1839.24	1559.09	3057.19	2010.59	2019.53	3570.87	3284.76	18275.5	3081.26	3712.05	18287.6
VDAC2	6037.09	5819.39	1546.75	4583.39	2804.4	4068.73	4110.49	4370.41	7615.73	4109.68	1969.09	3563.81	2499.23	4980.67	6204.54	8209.66	4217.99	3567.82	5659.12	3591.72	24006.7	8010.07	1441.08	3471.48	4861.68	9778.71	5508.04	6211.38	5954.05	6133.8	5804.35	1521.77	6514.11	4757.03	2206.73	8810.34	5397.06	2357.16	3622.52	1862.78	3993.91	3771.96	2160.94	5314.67	3039.56	4612.25	4522.02	5071.25	15416.3
VIM	159095	82526.7	24270.8	80442.4	60411.2	70839.4	96184.5	79766.3	28230.1	83602.6	37992.3	61325.4	26373	51745.3	78884.5	80984.8	11003.7	16412	63640.9	85654.4	46720.3	57447.2	25345.7	186001	112073	1944.56	73679.8	4641.59	106086	94502.9	59610.8	9883.75	139046	55147.1	26672.2	33441.8	126251	19743.4	91032.3	27458.8	48647.6	105331	106758	129427	49131	85654.7	76491.4	59690.3	13646.2
VCL	3559.03	4330	2431.04	2965.58	3044.85	4277.02	3197.7	5275.44	7654.98	5555.08	3767.03	3047.25	2382.76	2631.54	3758.01	3158.85	2332.7	1913.58	2373.74	3483.87	10368.6	4068.8	2161.71	2594.79	4025.68	7765.14	3737.76	2035.14	2973.88	2939.99	3794.37	740.132	4178.08	3343.38	1964.72	3687.26	3141.3	9912.58	2768.03	1315.22	3014.42	2285.07	1647.88	4085.72	2380.16	12381.2	4742.88	5795.41	4239.38
WDR1	5718.85	6053.88	1493.9	4772.48	2187.1	5180.18	3930.92	2640.51	3383.15	3817.64	2762.75	3925.21	1948.2	2872.56	3315.75	2528.54	697.875	1633.34	4279.41	3878.58	20602.7	12012.5	3748.86	4185.65	3848.52	7253.81	5735.48	1142.64	3931.52	6026.64	4684.32	1927.28	4305.13	4488.25	2614.42	14900.9	7088.07	1912.86	2996.97	1304.02	3513.36	3267.98	3493.03	3755.76	6181.07	9726.52	4070.11	3893.84	6977.32
XRCC5	7861.52	5544.72	2822.14	6026.18	3552.32	4920.67	5743.4	3582.7	3073.24	7269.6	3712.12	4192.42	3516.33	5069.48	7001.63	6272.15	1306.02	3022.45	2278.07	5953.39	14731.8	7687.02	4133.3	3976.44	6321.77	3777.8	7463.03	1005.53	4862.74	6828.48	4498.89	749.729	5217.33	4108.56	1932.01	6510.3	4505.44	4028.68	3734.15	1869.79	3880.97	3927.13	5232.81	5339.42	3090.26	3904.52	5944.89	5301.18	6769.46
XRCC6	7804.51	5247.89	3335.06	5841.15	3243.3	4706.97	5035.32	3613.81	3695.16	6714.36	3982.09	3746.28	6256.7	4850.76	5892.76	6682.39	1656.27	3166.61	2752.04	6452.95	27923.3	8656.38	8662.43	3882.93	5598.16	3724.46	6567.87	527.317	3891.37	5134.77	4202.48	983.776	5112.45	3515.88	1791.79	7234.33	4767.31	4134.77	3254.12	1888.45	3501.49	3931.74	4700.76	4343.38	4201.29	3422.69	4140.32	4177.02	3738.7
YBX3	11312.5	3434.44	2034.45	4037.95	3981.78	3062.12	5336.93	3677.42	1216.44	4382.1	5389.59	4997.87	3540.95	5656.5	7236.19	4476.47	1230.83	3057.25	4712.24	4910.62	23209.8	6409.94	2339.2	3985.47	5179.6	2627.88	4944.93	316.72	3382.07	6485.3	4731.82	1423.83	5418.3	5794.94	3664.26	9376.57	7393.72	1043.04	5053.78	2304.8	3802.26	3129.74	3150.14	8717.82	3820.86	20400.6	6956.12	4612.11	3768.88
AZGP1	24066.6	61355	30371.9	11452.4	41923.8	51729.3	15760.3	415884	158419	44416.2	49565.2	37315.2	32683.4	58104.2	18653.9	12720.9	40548.2	31104.4	100753	12569.4	35031.6	9435.74	24794.7	6104.56	9835.21	41217.5	20923.1	95590.1	16423.3	10427	28293.4	13477.1	7946.6	33465.1	28836.4	19432	18789.5	175808	21578.5	10840.6	18462.7	9582.88	18864.8	27194.5	22615.1	895.139	41576.1	129164	37030.1
YWHAH	3050.18	1665.58	921.303	1866.55	1136.93	1429.93	2014.41	1250.38	1453.2	1676.57	1720.35	1427.99	630.415	1372.08	2558.07	2249.79	780.038	701.374	1215.89	1439.4	11358.3	2105.66	5134.2	1945.61	2300.91	1995.97	2981.72	283.875	2365.07	2421.78	1943.35	116.244	2689.6	2018.49	787.932	2553.07	2502.29	740.432	1723.1	635.599	1064.01	2098.86	1869.02	2647.02	1470.41	9412.59	1769.64	1529.16	792.791
SFN	2448.05	11398	4334.95	9876	1795.4	4197.06	1426.89	981.289	12078	8228.32	2139.35	2016.24	2105.59	2099.97	2297.67	1542.93	1676.37	2613.24	2267.82	2092.7	229415	142178	9943.3	2941.84	3018.94	120923	3753.41	2791.87	2856.25	2698.77	9563.75	4059.62	2771.6	1522.1	2505.4	193845	57762.9	3823.98	1355.23	1744.73	24879.8	2028.03	2202.77	2740.45	6858.17	24202.5	1366.31	2719.63	30372.3
ORM1	40960	14495.1	29828	27376.9	6856.75	9901.35	16172	13590.4	10991.3	11953.1	26421.8	14955.7	33604.9	15875.1	13832.3	11281	10101.2	25805.2	15883	20279.1	4998.94	8523.43	33878.9	33580.3	39706.1	8488.5	16369.2	19138.1	29470.8	32956.6	21816.3	45805.5	38132.5	14084.2	36640.4	6649.19	17177	37347.4	15462.1	21826.9	14286.9	22557	40512.6	26116	112828	1560.96	11471.4	8736.29	2436.18
GOT1	1652.42	1843.13	1055.04	974.499	1542.45	2143.23	838.193	4873.15	6331.81	2421.94	936.537	1663.51	1991.22	1140.07	736.197	758.894	4250.31	2166.4	2803.55	995.018	8404.97	2928.64	430.871	974.745	785.895	4830.97	1518.65	2146.4	627.885	885.203	1136.94	1695.32	498.733	1245.17	1195.92	5431.14	2514.17	2767.1	923.231	824.869	1211.13	509.858	692.023	1044.93	NA	5028.79	893.38	2485.04	4010
ACADVL	3516.05	1791.09	1307.24	3447.01	1157.55	2401.54	2313.12	2026.95	3111.18	1988.27	2259.17	2695.13	2832.16	2340.16	3102.17	1682.3	861.278	1330.97	2826.8	2255.75	24160.6	5069.77	3175.9	3404.69	3329.93	4848.49	1770.66	169.391	750.808	2030.96	1619.92	1448.75	1863.3	1113.98	1088.8	5243.33	3891.32	1413.97	1542.27	963.472	1783.02	2236.29	1850.19	2301.27	NA	3560.62	2292.16	2183.22	8383.81
APEH	1235.24	1845.33	592.698	1338.39	1122.25	1270.99	1124.04	1922.02	2113.91	1255.02	760.348	850.551	863.243	996.728	1368.84	840.03	3850.35	778.846	1232.15	946.028	13166	3308.26	1345.23	1117.99	618.515	5863.57	1537.53	3756.47	765.835	830.077	1192.25	1321.24	873.703	919.356	561.594	4340.95	1707.63	864.085	906.595	856.764	2102.32	1288.52	936.78	674.845	NA	2069.24	1365.66	799.453	4688.96
ACTN1	3431.82	3176.16	890.228	2621.34	1916.08	2803.61	1450.42	2063.11	2670.01	2908.82	1491.33	2556.05	1892.08	1824.35	2702.05	2398.77	415.329	484.248	2477.48	4025.61	6111.47	3084.13	1457.2	2043.2	3313.1	2643.11	3263.81	233.108	1905.1	3516.73	2106.89	536.621	2826.98	3594.25	1648.79	2962.07	3837.59	NA	2488.26	782.216	1515.44	2109.61	2434.87	3049.88	2863.91	4107.03	2666.17	3040.92	2443.77
SLC25A6	6211.88	2660.03	461.503	4715.45	2144.52	3405	3712.68	1331.99	1993.52	2589.08	778.343	2784.69	629.826	2795.64	7226.9	4641.65	479.978	1627.81	2863.07	4004.42	6736.99	5969.09	2214.83	2478.57	2851.49	3710.44	4575.22	328.964	2822.94	4520.18	4154.04	511.464	3951.12	3218.64	1628.18	3842.95	4965.28	1239.25	2055.3	486.238	2067.16	4868.42	1344.6	2461.55	2871.42	2453.09	2672.73	4028.54	3803.34
ALDH7A1	2692.17	2928.65	986.432	2136.73	1747.64	1556.15	2830.15	3365.77	3275.09	2700.55	1127.7	1634.42	1064.6	1017.01	1868.43	2116.62	6159.28	1888.72	2451.29	1477.43	12521.8	5820.64	1016.35	1765.61	1831.95	10232	2573.17	5790.64	1555.13	1962.49	1689.63	678.973	1378.74	2279.99	1074.02	7366.86	2478.67	3388.5	1693.71	1284.58	2916.31	1539.16	2288.12	1334.83	NA	4313.66	2005.89	2325.67	7547.92
ANXA4	1292.66	2594.43	889.781	1869.17	1538.8	1703.19	1252.07	1739.7	1741.37	4325.84	818.327	1776.99	561.588	1405.11	1229.22	963.434	2714.16	1392.31	1573.89	798.573	24798.2	7321.86	1573.56	1757.46	1559.79	8341.63	2060.06	1628.04	1418.18	930.847	1198.33	762.931	1599.82	751.716	778.799	8465.59	2978.23	3044.6	1305.31	1000.18	1860.1	1054.5	1306.44	1705.22	NA	1327.44	1440.04	1356.02	11854.1
ANXA7	2094.04	2785.89	1084.09	2250.01	2130.81	2867.83	1699.03	2258.19	2286.68	3053.2	1848.04	1873.31	2067.26	2560.64	2466.88	2585.36	2462.79	1874.53	2562.27	1238.24	17852	4674.94	NA	1344.68	2024.22	7518.78	2331.01	2111.04	2472.02	2001.16	2102.35	792.775	2859.19	1503.56	1184.37	5580.9	2381.66	3029.45	1941.55	1061.48	1996.23	1481.98	1296.81	2529.85	2263.14	7366.84	2428.5	2298.27	11817.4
APOA4	4866.84	2613.33	6193.56	3684.76	2680.17	3529.7	5545.21	2954.49	5919.36	3051.86	5483.33	3695.13	7411.28	3457.49	2927.58	4431.78	2828.68	6162.3	4112.13	3965.53	7645.91	4237.17	11380.4	7030.18	9609.55	2049.1	4991.67	4945.53	7209.51	8939.59	4891.95	11031.4	9949.35	4239.23	10147.4	4721.31	5962.74	8060.94	3879.23	5858.08	2387.43	4753.81	7428.38	8073.18	25224.3	1896.56	1649.21	2838.2	1724.71
APOH	10132.7	5802.52	12887.9	6804.43	3945.41	6058.79	10651.6	5546.64	11434.1	4112.06	10361.5	7002.44	11715.3	5875.01	5304.33	5554.29	4969	12366.1	6422.83	8106.67	NA	9003.65	17699.6	9533.38	13112.4	772.49	5884.24	6749.26	10895.7	6362	5965.02	14573.2	10201.3	4938.17	19023.2	7682.85	9207.41	8849.08	5814.94	8206.81	4114.64	6336.91	11805.4	9901.62	43047	2227.99	6922.66	10759.9	4723.11
APRT	2796.6	1606.51	818.942	2768.26	1548.89	1877.68	2439.31	1287.54	2006.46	1506.46	847.705	2473.44	1812.87	1950.96	2281.81	3002.67	693.1	2349.03	2612.25	1643.34	12191.2	8151.7	1351.38	1700.79	1790.25	7307.25	2869.03	520.706	1307.85	2300.41	1113.99	711.578	1488.71	2736.61	735.632	10417.7	4021.48	1294.83	1000.44	408.689	2169.45	1290.03	1822.83	1917.79	2663.73	2247.26	308.831	1409.96	4908.42
ACTR2	4136.52	2714.65	2730.38	3464.48	1961.18	3405.7	3229.51	2047.18	2424.21	2867.89	3763.11	3256.43	4849.89	2729.97	4041.04	3582.46	1204.81	2730.84	2215.64	2820.02	13350.5	11624.4	6197.48	2226.16	3035.44	6101.35	4036.83	927.546	2122.39	3425.98	3021.51	419.301	2643.4	1427.03	1300.42	9480.57	5491.78	6300.57	1865.16	1678.03	2368.76	1914.15	2584.71	2439.76	3082.47	1739.56	2322.83	1936.94	19074.4
ATP5F1D	4026.33	2160.96	387.195	3517.56	2282.23	1606.85	2372.69	1541.27	676.743	2382.14	839.907	1891.96	1669.93	1690.92	3717.55	3190.31	1084.81	2336.34	2616.86	2571.64	1578.03	5292.04	1291.08	1752.49	3542.34	700.682	3155.45	690.313	1067.56	2177.6	3727.83	1006.93	4077.78	2867.91	1234.44	4330.41	4643.24	1131.03	1176.62	868.151	1790.63	2815.8	1305.17	3211.24	3194.33	5316.7	2275.4	2090.01	6986.45
ATP5F1C	2835.57	1606.71	806.051	2325.29	1215.58	1455.72	1722.45	1601.63	765.215	1695.42	430.94	1370.37	1009.61	1390.66	2181.57	2860.73	347.126	950.717	1568.86	1779.47	35653	4107.16	991.259	1288.44	1763.2	1786.67	2541.22	209.089	1603.63	2132.53	1882.7	599.552	2203.92	1705.48	636.838	4210.37	2426.29	650.721	1084.32	592.993	1143.59	1588.99	877.92	1476.71	96.9612	8357.39	1731.49	1688.24	2581.16
ACOT7	1695.86	958.189	671.141	1161.36	726.227	1176.06	1571.35	1063.71	1115.29	1767.63	973.169	1184.51	534.33	1124.31	1264.29	1743.94	522.862	500.753	1134.45	1647.66	3797.52	1864.11	1120.17	1485.41	1866.69	2160.37	1530.67	348.145	807.955	1161.33	1294.01	780.265	1038.58	816.263	638.291	1742.12	1071.1	645.416	1018.4	521.923	1308.29	1119.83	1293.1	2103.17	563.872	297.257	1249.17	566.524	2361.58
CALML5	10947.7	15355.5	17156.4	7080.38	7813.17	13161.9	4950.79	5600.7	37283.1	37254.1	15426.6	11064.9	13597.7	9582.55	6132.38	5946.02	13061.2	24384.9	20303.7	5377.73	216098	110023	30838.1	10538.6	14988.3	10525	15385.4	8307.35	10071.8	8038.69	15871.1	15168.6	10786.5	10190.1	13701.8	119986	57645.5	28590.9	13972.8	9993.16	6077.56	7341.13	8664.96	10207	8805.65	NA	14169.1	31933.9	29255.2
CANX	3974.04	7389.33	1278.38	5169.75	2583.77	3407.17	5183.34	4099.76	2737.85	5001.01	2413.74	5212.92	2074.27	4442.13	4728.1	6202.56	2351.55	2713.89	4384.92	5426.63	40580.7	11558	NA	7042.51	4810.2	5186.52	6720.09	2069.75	7746.42	5278.09	2629.45	850.854	7699.47	3439.64	1633.85	12831.9	6489.81	779.627	3584.85	1593.53	2893.6	3442.82	3747.29	6442.94	2981.76	19821.3	5213.75	6122.17	11155.1
CFB	3628.14	2997.44	6139.5	4281.61	2165	3427.53	4458.83	2826.43	6355.58	2918.83	5320.31	2775.31	7649.87	3413.3	2763.95	3398.77	2562.74	6129.6	3987.09	3844.82	13097.2	3975.46	7737.05	6494.02	9715.45	1549.87	4632.42	4612.12	6838.8	7957.68	3957.43	7854.48	8594.68	2998.14	8154.86	5249.79	4964.92	5485.88	3950.03	6008	2370.2	3342.37	6709.63	5921.11	19966.4	2039.94	1627.48	2579.39	1693.1
COTL1	3836.66	1965.12	1026.65	2839.16	1270.88	2227.79	2037	1400.94	1772.56	2199.61	3574.16	3022.03	3407.22	2702.85	3226.88	2805.11	447.577	2580.45	2403.39	2962.49	6962.37	2301.88	1824.82	1901.44	3079.67	357.443	2473.93	954.535	2526.1	2966.9	1857.59	1028.9	2214.18	2302.31	2081.98	1874.63	2246.83	417.843	1638.38	1196.93	1022.56	1949.01	1917.24	2527.33	3889.28	23228.7	1754.83	1723.55	1097.77
MT-CO2	4209.27	1680.17	736.172	3924.93	1197.95	2296.83	2621.84	2095.21	3335.34	2138.66	1567.27	2210.86	889.701	2307.33	3769.94	2103.03	873.528	1268.64	1724.11	1445.83	16385	10446.3	377.508	2848.19	3491.22	2908.33	2926	640.546	1573.55	2658.67	3116.24	538.438	2709.92	1580.2	857.802	12666.8	6462.92	565.257	1062.82	500.204	2144.74	2041.01	1253.64	2906.2	8437.72	9204.94	998.978	1949.01	9737.17
CAPNS1	1569.65	1180.46	653.147	1126.86	1131.99	1828	1083.15	2348.09	1838.26	2065.34	2067.94	1180.42	1026.98	970.636	1245.1	1149.24	617.273	871.861	1686.76	497.47	4102.38	1580.37	NA	1036.54	1214.09	1695.11	1952.08	577.142	930.901	1259.33	884.373	358.016	814.779	1458.64	580.116	1964.65	1813.39	1854.36	1268.06	511.569	863.535	1335.06	1403.75	2063.57	4064.41	2559.28	2902.12	3581.96	1564.95
CTNNA1	2589.64	2368.94	1603.24	1681.88	1138.37	1481.08	1539.33	1438.52	1094.34	1876.95	1679.34	1409.31	1688.76	1524.5	2359.63	2111.12	779.267	1113.78	521.475	1979.39	19257.7	5140.48	1932.11	1554.34	764.749	2271.05	1724.62	169.757	858.775	1177.73	1226.52	140.495	1867.51	972.115	593.53	6152.35	2650.84	1243.16	928.28	513.628	942.821	1518.53	1459.43	1334.16	NA	737.22	965.479	1132.25	1588.52
CYCS	4736.69	2491.46	1003.91	2409.08	2103.44	1865.24	2440.71	4265.51	2781.87	1969.56	2491.77	5008.61	4821.24	2741.25	3695.75	2457.77	2693.74	4061.85	3003.04	1397.72	7396.54	3888.84	2498.05	839.424	1234.43	3302.2	5190.36	984.658	2015.23	3357.76	3100.16	1478.62	1965.59	1842.49	1338.24	4378.23	3530.85	3863.11	2225.16	1118.98	1760.69	1748.62	1764.17	2448.89	1149.22	1394.22	2134.63	1865.56	2778.19
CST6	2169.08	10156.9	3016.09	1090.35	3076.66	16402.3	3237.45	40413.2	6786.16	18360.7	3785.24	3218.71	4106.38	3193.43	2004.34	1629.17	18499.4	7589	7409.42	1901.13	445.031	2457.47	92869.5	686.217	639.941	8518.28	4183	9510.28	2690.8	2032.97	3073.87	1045.54	1646.48	2707.68	2472.91	5913.61	6988.64	326023	9622.66	2811.02	5062.53	2523.03	4490.65	2541.2	22347.2	212.708	4261.51	5483.92	13549.1
DDAH2	969.105	1847.44	699.214	598.968	1760.11	894.041	704.895	1025.64	2818.39	645.029	788.415	1074.81	553.008	209.674	584.398	364.886	4808.19	1498.58	3476.67	1057.49	918.018	478.139	397.098	515.806	372.542	10994.8	677.847	320.765	844.778	538.24	987.109	513.145	583.275	2727.38	1337.63	941.279	859.454	10822.5	790.714	1011.86	2534.22	878.755	677.191	606.336	2184.21	335.345	321.393	968.78	1933.39
DECR1	1787.74	1382.19	452.105	1114.21	998.044	1097.52	1064.44	2653.16	947.778	1425.99	544.992	1045.99	843.714	642.567	1950.36	1331.62	2653.41	1192.31	871.506	951.65	4234.06	3235.24	1234.48	743.695	1359.83	4982.38	1440.74	2029.32	1163.87	1923.96	972.86	264.275	1813.15	1050.82	93.5006	3512.01	1583.52	740.586	604.853	656.389	953.165	825.412	1308.86	1221.74	807.004	2795.17	555.378	1080.73	3202.53
HSD17B4	1214.83	2271.55	1047.92	2239.08	1077.19	1266.95	1982.19	6392.02	2527.48	3543.5	904.282	1709.68	1161.35	842.001	1293.61	1828.73	880.625	1309.5	1134	1317.68	21784.3	7186.85	1387.71	1212.4	898.272	2153.03	1623.68	1716.27	1509.01	889.604	1473.58	570.922	1033.01	1369	622.629	9085.77	3038.7	1150.78	963.574	450.114	1395.57	907.492	1494.43	1494.44	NA	1136.5	992.833	1340.46	10272.3
DHX15	2752.78	2055.48	1182.31	2135.75	1343.1	1507.24	1880.9	1215.89	1169.03	2030.02	1801.54	1455.43	1555.94	1581.54	1692.77	1809.81	662.948	1205.86	1483.31	2034.56	5108.47	2750.19	1913.92	1811.99	2133.32	2032.43	2272.71	649.71	2130.06	1458.63	1323.87	570.222	1616.23	1223.65	696.633	2430.19	2111.88	1355.13	1154.38	714.694	1262.73	1322.71	2005.03	1441.12	2235.47	3988.8	1687.04	1833.19	2283.41
DLD	1412.7	1049.2	856.653	687.073	593.233	828.304	865.442	1842.96	2768.46	1678.42	320.209	857.115	986.514	625.926	1027.94	919.69	883.938	381.589	1036.5	862.254	12850.6	2265.83	2705.83	889.918	1038.29	1303.57	817.848	1055.21	699.309	640.112	905.234	1113.88	1578.76	703.408	633.235	2411.07	1331.54	6012.16	540.342	440.796	1092.07	811.925	327.166	952.171	NA	8120.73	1043.84	1104.14	1794.99
CRMP1	6748.18	5486.88	3853.78	5939.2	4135.23	3646.9	6828.9	4829.81	2511.15	5677.71	3745.95	4268.13	6300.21	4569.15	6133.95	4527.58	2052.41	2883.34	1979.25	3204.27	6749.31	4355.54	10650.7	2169.5	3502.85	5572.56	5021.16	243.054	2794.14	2910.09	1772.76	605.398	4320.55	2117.64	1688.51	1963.34	3341.3	6320.53	2371.89	2425.89	3135.46	2364.51	4304.46	1603.16	332.134	600.228	1656.57	2224.29	766.016
HADHA	1586.84	1389.38	696.299	1824.73	1011.06	1499.37	1453.95	1305.86	1474.86	1506.89	971.616	1590.91	951.317	1464.55	1840.94	1706.6	452.494	1215.42	1415.6	1282.38	11717	4526.2	1850.46	1681.35	1773.98	3270.29	1948.49	433.922	1489.47	1347.04	1104.37	877.493	1714.28	1791.69	779.901	4799.43	2064.5	1231.65	688.468	737.347	1670.41	1168.49	884.367	1842.07	1519.66	10775.1	1549.4	2160.01	4653.93
EEF1B2	9290.24	8216.4	4940.3	8942.42	5939.3	6857.58	7280.14	3797.49	3301.28	8240.65	4667.24	7834.14	6343.52	7636.24	9668.76	12028.3	3795.83	4811	3631.46	8374.98	28406.1	25047.7	9617.66	5697.44	6641.9	6680.67	9747.75	477.988	6605.35	6287.29	6465.26	1375.97	5187.3	6099.28	2180.74	25650.3	11486.7	3916.05	3425.31	2138.55	3943.46	6261.29	6236.25	7404.15	4842.7	17629.6	8123.23	5478.9	3863.84
EIF3A	6495.39	4052.41	5567.75	4946.55	2981.14	4222.16	4855.07	2951.66	2974.26	4775.23	4957.47	2714.59	9621.23	4770.43	5435.64	5726.82	2872.31	3577.28	1794.12	4917.6	24852.9	8118.04	11258.1	2105.91	2738.76	3344.66	4626.2	323.202	2150.98	2990.37	2196.08	NA	2453.4	1514.95	1288.53	7333.29	3476.12	5859.46	1871.39	1959.46	2311.83	2165.41	3711.57	2418.94	1870.42	6761.4	2799.2	2320.45	1900.83
EIF3B	2844.52	1474.62	758.032	2068.58	1425.57	1527.23	1469.81	1278.62	797.008	1574.07	1034.64	1328.85	1309.34	1582.14	2131.78	2100.09	1207.05	1031.8	1204.65	1981.85	13621.1	3360.06	2547.64	1290.51	2361.9	1508.31	2420.68	564.925	2073.12	1978.49	1793.72	592.002	1935.53	1040.42	475.391	3908.47	2214.33	951.337	1136.43	669.945	1415.12	1763.69	1173.14	1412.48	1272.6	2658.82	1558.19	1109.26	3456.17
EIF3F	1352.98	1451.12	404.423	1518.72	889.911	923.658	1430.23	991.885	620.355	1187.91	930.952	1065.05	1343	1151.85	1093.11	1194.07	291.372	1208.15	1008.36	1054.14	12499.9	2980.57	1013.32	1303.9	733.208	1558.14	1243.24	458.584	832.689	1167.19	1133.48	326.014	1199.31	736.457	420.536	3865.44	1580.17	949.561	840.397	422.844	735.722	802.969	1218.78	984.793	3257.43	1681.25	682.947	1037.38	3156.59
EIF3CL	5097.74	3735.57	3679.31	4185.97	2682.51	3063.68	3026.98	2149.77	2632.94	3477.89	3499.48	2331.5	5583.28	2684.75	4117.25	3661.09	1799.56	3068.6	1592.91	3152.46	14101.5	5878.76	6144.12	1569.1	2796.66	2997.71	3246.82	103.27	1273.33	2213.15	1650.78	526.409	1892.24	1632.98	671.865	7131.24	2935.34	3563.78	1496.15	1707.55	2082.9	2185.46	2660.21	1605.75	2098.18	4704.02	2473.81	1999.63	1693.66
ERP29	5323.23	4296.96	705.816	3570.61	2498.42	3095.96	4949.69	1769.01	1172.21	3137.56	1400.75	4133.62	2004.64	3351.25	6223.78	5555.09	557.29	1446.82	2573.03	3502.1	27622.5	9621.37	923.928	4315.53	3543.05	2701.46	5935.16	423.085	5686.33	4830.78	4336.3	303.17	5592.4	3820.57	730.348	11110.3	4412.99	284.571	3069.79	611.786	2504.58	3832.81	3069.9	5667.89	NA	8140.46	3469.84	3179.99	3987.32
EPS8L2	2115.39	1490.09	1507.48	1623.11	972.717	1618.26	1024.16	761.177	1315.3	1754.18	1522.37	1457.44	2580.62	1688.81	1439.91	1448.44	1480.71	1280.04	611.884	2182.21	6364.59	3521.64	3696.3	797.031	1241.87	2252.86	1761.64	556.694	395.831	1636.59	201.181	164.853	803.234	582.536	611.329	3959.4	1598.12	2544.05	743.779	735.095	979.393	773.176	1910.9	1016.46	1296.87	474.932	1007.79	764.202	2101.76
ETFA	1303.6	929.613	528.611	1325.35	644.06	1084.59	1569.03	929.782	574.389	1264.25	989.497	1264.82	858.811	879.626	1738.06	1922.45	449.231	652.539	548.828	1033.07	8859.57	1795.06	1906.87	1475.58	1568.02	843.907	1482.28	336.207	939.672	1908.16	1406.83	1180.24	2140.93	914.458	1007.94	2282.95	1285.35	423.881	686.16	198.064	876.711	1121.89	1209.15	1285.2	4601.1	1758.34	932.401	1419.2	1669.01
ETFB	3432.18	1906.67	1703.93	3160.2	1164.77	1725.91	3125.29	1654.53	1431.98	2508.92	1179.69	1894.19	1902.95	2295.53	3829.53	3889.75	1305.95	2287.75	1643.56	2242.67	3619.91	3371.96	3828.49	2861.37	2580.3	1712.32	3028.75	756.701	2833.74	2700.19	2464.29	1131.69	2713.95	1713.61	1159.77	3385.47	1815.43	1114.29	1165.5	912.552	1828.81	1737.83	2075.01	2493.85	518.73	16737.6	1316.54	1662.23	2252.09
FASN	1728.46	2107.03	638.51	3283.07	1092.61	2674.14	1439.02	728.087	2808.37	1914.32	979.006	936.995	793.2	1172.27	1958.68	1621.36	725.313	817.971	1332.38	1425.24	21887.1	7468.82	2387.08	1168.59	1633.41	5050.89	1528.69	664.684	1246.49	1617.64	2404.27	769.879	1031.63	1397.12	799.743	8857.41	3316.06	1035.86	1000.69	1025.41	1730.12	1422.37	1156.96	1286.3	NA	6253.89	1261.7	1544.05	11935.4
FKBP4	3164.13	2262.34	666.621	2695.73	1368.94	2151.79	2162.86	1128.18	972.506	2040.32	2037.31	1627.34	2138.27	1833.82	2444.7	2048.5	649	962.728	1693.86	2336.75	6162.83	3197.34	1770.22	2157.39	3429.3	1844.29	3233.37	561.269	2145.91	3867.34	2819.62	729.714	3005.59	2786.95	1658.56	4207.4	2837.7	776.178	1641.01	484.483	1792.78	2280.6	2162.29	2231.52	4326.45	15758.6	1896.85	1948.96	1908.95
FSCN1	6238.93	4080.09	1218.31	4278.69	2311.43	3074.41	3523.36	3424.45	2847.42	3516.17	1731.31	5138.95	1729.06	3035.07	4242.25	3565.02	2242.37	1361.41	2326.18	4030.63	13755.4	9090.96	1660.15	5386.26	6246.38	9201.21	7236.17	1584.13	5020.04	3167.5	1929.88	325.852	5077.44	1612.72	1666.19	9300.85	7685.43	1181.81	3222.43	1662.19	3065.46	4836.01	2776.27	4974.8	2104.96	19917.6	3360.22	4718.94	4823.53
KHSRP	13453.4	8794.4	10288.7	10054.9	6666.28	7101.71	7864.13	6384.87	5147.75	10052	7735.51	5916.79	13310.7	8844.12	10274.9	12631.4	5317.32	6777.27	3800.29	9780.97	18418.3	9922.96	15655.1	5330.65	6289.5	2554.45	9361.37	863.273	6547.34	6254.81	5098.18	1546.55	5881.85	4552.79	2533.51	6833.67	5977.91	9078.84	3311.82	4122.02	4438.83	4761.26	6940.15	4816.18	4735.58	6816.75	4812.76	4307.55	1935.67
[truncated: 3,790 more rows]
[truncated: 101 more columns]

## Sheet: Data_Figure S6b
Sample	Percent of housekeeping proteins
[truncated: 200 more rows]

[truncated: 2 more sheets: Data_Figure S6c, Data_Figure S7d]
